# Supplementary material for: Integrative proteomic characterization of adenocarcinoma of esophagogastric junction
Source: Nat Commun. 2023 Feb 11;14:778. doi: 10.1038/s41467-023-36462-8 (PMC9922290; doi:10.1038/s41467-023-36462-8)
Supplement: Supplementary file 4 — Supplementary Data 1 [file 41467_2023_36462_MOESM4_ESM.xlsx]

## Sheet: Supplementary Data 1
#Supplemental Table S1. Major clinical information for 103 AEG patients in this study.								Supplementary Data 1. Major clinical information of 103 AEG patients in this study.
Patient ID	Age	Sex	Smoking	Alcohol	Primary tumor location	Distance from the tumor center to the esophagogastric junction (cm)	Siewert type	Borrmann classification	Lauren Classification	Differentiated degree	Histological classification	Primary tumor size	TNM stage	Clinical stage	Status（1=Dead, 0=Alive）	Survival time（Month）	WES	RNA-seq	Proteome	Phosphoproteome
AEG001	52	Female	No	No	Cardia, gastric fundus	1.5	II	I	Mixed	Moderately differentiated	Adenocarcinoma	3.3*3*1.7	T2N0M0	IB	1	98.8	Yes	Yes	Yes	Yes
AEG002	57	Male	Yes	Yes	Cardia, gastric body	3.5	III	II	Mixed	Poorly differentiated	Adenocarcinoma, partly mucinous adenocarcinoma	6.5*5.5*1.7	T4bN3aM0	IIIC	1	47.2	Yes	No	Yes	Yes
AEG003	70	Male	Yes	Yes	Cardia, lower esophageal	1.8	I	II	Diffuse	Low differentiated	Adenocarcinoma，partly mucinous adenocarcinoma	5.5*3.5*0.7	T3N1M0	IIB	1	36.1	Yes	No	Yes	Yes
AEG004	71	Male	Yes	No	Cardia, gastric body	2.3	III	III	Intestinal	Moderately differentiated	Adenocarcinoma	5*5*2.5	T4aN1M0	IIIA	1	64.8	Yes	Yes	Yes	Yes
AEG005	58	Male	Yes	Yes	Cardia, lower esophageal	2.5	I	III	Intestinal	Poorly differentiated	Adenocarcinoma，focal signet ring cell carcinoma	5.5*2*1	T4aN1M0	IIIA	0	100.7	Yes	Yes	Yes	Yes
AEG006	69	Male	No	No	Cardia, gastric body	4.5	III	III	Mixed	Poorly differentiated	Signet ring cell carcinoma, partly adenocarcinoma	10*5*1.5	T4aN3aM0	IIIC	1	39.9	Yes	Yes	Yes	Yes
AEG007	69	Male	Yes	No	Cardia, gastric body	5	III	II	Intestinal	Poorly differentiated	Mucinous adenocarcinoma, partly signet ring cell carcinoma	13*6*1.5	T4bN3bM0	IIIC	1	24.7333	Yes	Yes	Yes	Yes
AEG008	61	Male	No	No	Cardia, lower esophageal	1.5	I	II	Intestinal	Poorly differentiated	Mucinous adenocarcinoma	4*3.5*1	T4aN1M0	IIIA	1	31.2333	Yes	No	Yes	Yes
AEG009	73	Male	No	No	Cardia, lower esophageal	1.8	I	III	Intestinal	Low differentiated	Adenocarcinoma，partly mucinous adenocarcinoma and signet ring cell carcinoma	4.5*4*1	T4aN2M0	IIIA	0	95.1	Yes	Yes	Yes	Yes
AEG010	56	Male	Yes	Yes	Cardia, lower esophageal	1.5	I	II	Diffuse	Poorly differentiated	Adenocarcinoma	3.5*3.5*0.7	T4aN0M0	IIB	0	94.6	Yes	Yes	Yes	Yes
AEG011	70	Female	No	No	Cardia, gastric body	2.1	III	II	Intestinal	Low differentiated	Mucinous adenocarcinoma	4.5*4*0.8	T4aN0M0	IIB	0	89.4	No	Yes	Yes	Yes
AEG012	50	Male	No	No	Cardia, lower esophageal	1.2	I	II	Diffuse	Poorly differentiated	Adenocarcinoma	2*1.7*1.5	T4aN2M0	IIIA	1	52.8	Yes	Yes	Yes	Yes
AEG013	59	Female	No	No	Cardia, gastric body	3	III	III	Diffuse	Poorly differentiated	Signet ring cell carcinoma, partly adenocarcinoma	6*5.5*1	T4aN3aM0	IIIB	0	87.1	Yes	Yes	Yes	Yes
AEG014	60	Male	No	No	Cardia	1.5	II	I	Mixed	Poorly differentiated	Adenocarcinoma	6*5*2	T2N1M0	IIA	0	86.9	Yes	Yes	Yes	Yes
AEG015	59	Female	No	No	Cardia, gastric fundus	2.5	III	III	Diffuse	Poorly differentiated	Adenocarcinoma	5*4*1	T3N3bM0	IIIC	1	12.0333	Yes	Yes	Yes	Yes
AEG016	66	Male	Yes	Yes	Cardia, gastric fundus	1.5	II	II	Diffuse	Low differentiated	Adenocarcinoma	3*2.5*0.8	T4aN1M0	IIIA	1	34.4	Yes	Yes	Yes	Yes
AEG017	63	Male	No	Yes	Cardia, gastric fundus, partly gastric body	2.5	III	III	Mixed	Poorly differentiated	Adenocarcinoma	5.5*5.5*1.3	T4aN0M0	IIB	0	80.0	Yes	Yes	Yes	Yes
AEG018	57	Male	Yes	Yes	Cardia, gastric body	3	III	II	Diffuse	Moderately differentiated	Adenocarcinoma	7.5*5.6*2.1	T4aN3aM0	IIIB	1	13.6	No	Yes	Yes	Yes
AEG019	63	Male	Yes	No	Cardia, gastric body	3	III	I	Diffuse	Poorly differentiated	Adenocarcinoma	7*6*1.5	T4aN1M0	IIIA	0	53.6	No	Yes	Yes	Yes
AEG020	57	Male	Yes	Yes	Cardia, lower esophageal	1.2	I	III	Diffuse	Low differentiated	Adenocarcinoma	2.7*2.1*1.3	T3N2M0	IIIA	0	52.4	No	Yes	Yes	Yes
AEG021	63	Male	No	No	Cardia, lower esophageal	2	I	III	Diffuse	Moderately differentiated	Adenocarcinoma	6*4.8*1.5	T4aN1M0	IIIA	0	52.2	Yes	Yes	Yes	Yes
AEG022	70	Female	No	No	Cardia, gastric fundus	1.5	II	III	Mixed	Low differentiated	Adenocarcinoma	3.5*2.5*1	T4bN3aM0	IIIC	1	22.2667	Yes	Yes	Yes	Yes
AEG023	64	Female	No	No	Cardia, gastric fundus	1.5	II	II	Mixed	Low differentiated	Adenocarcinoma	3.5*2.5*0.7	T4aN0M0	IIB	0	48.1	Yes	Yes	Yes	Yes
AEG024	69	Male	Yes	Yes	Cardia, gastric fundus	2.5	III	II	Diffuse	Moderately differentiated	Adenocarcinoma	6*4*1.5	T4aN3aMO	IIIB	0	45.4	Yes	Yes	Yes	Yes
AEG025	64	Male	Yes	No	Cardia, gastric fundus	1	II	III	Mixed	Poorly differentiated	Adenocarcinoma	2.9*1.5*1.5	T4aN1M0	IIIA	1	23.2667	Yes	Yes	Yes	Yes
AEG026	65	Female	No	No	Cardia, gastric fundus	2.2	III	II	Intestinal	Low differentiated	Adenocarcinoma	4.5*3.5*1.5	T3N0M0	IIA	1	32.8667	Yes	Yes	Yes	Yes
AEG027	61	Male	No	No	Cardia, gastric fundus	1.5	II	III	Diffuse	Low differentiated	Adenocarcinoma	3.7*3.5*1	T3N2MO	IIIA	0	33.4333	Yes	Yes	Yes	Yes
AEG028	56	Female	No	No	Cardia, gastric fundus	1	II	III	Diffuse	Low differentiated	Adenocarcinoma adenocarcinoma, partly signet ring cell carcinoma	2.7*2*1.0	T3N2M0	IIIA	0	30.0333	Yes	No	Yes	Yes
AEG029	61	Male	No	No	Cardia, lower esophageal	1.8	I	II	Mixed	Low differentiated	Adenocarcinoma	5*4*1.2	T4aN1M0	IIIA	0	27.3667	Yes	Yes	Yes	Yes
AEG030	56	Female	No	No	Cardia, gastric fundus	1.5	II	III	Mixed	Poorly differentiated	Adenocarcinoma	3.5*2.2*1.3	T4aN0M0	IIB	1	17.3667	Yes	Yes	Yes	Yes
AEG031	59	Female	No	No	Cardia, gastric body	3	III	II	Intestinal	Low differentiated	Adenocarcinoma	6.5*5*2	T4aN2M0	IIIA	1	16.8333	No	Yes	Yes	Yes
AEG032	40	Male	No	Yes	Cardia, gastric fundus	2.2	III	III	Diffuse	Low differentiated	Adenocarcinoma，partly mucinous adenocarcinoma	4.6*3.3*1.1	T4aN1M0	IIIA	1	88.5	Yes	Yes	Yes	Yes
AEG033	52	Female	No	No	Cardia, gastric body	2.5	III	III	Diffuse	Low differentiated	Adenocarcinoma	5*4.8*1.3	T4aN3aM0	IIIB	1	25.9333	Yes	Yes	Yes	Yes
AEG034	50	Male	No	No	Cardia, lower esophageal	1.1	I	III	Mixed	Poorly differentiated	Adenocarcinoma	2.3*1.5*1.5	T4aN0M0	IIB	0	87.1	Yes	Yes	Yes	Yes
AEG035	77	Male	Yes	No	Cardia, gastric body	3	III	III	Intestinal	Low differentiated	Adenocarcinoma，partly mucinous adenocarcinoma	7*7*1.6	T4aN2M0	IIIA	0	133.8	Yes	Yes	Yes	Yes
AEG036	55	Male	Yes	No	Cardia,gastric body	4	III	III	Intestinal	Poorly differentiated	Mucinous adenocarcinoma, partly signet ring cell carcinoma	9*7*1.5	T4bN2M0	IIIB	1	95.0	No	Yes	Yes	Yes
AEG037	74	Male	No	Yes	Cardia,lower esophageal	1.4	I	III	Intestinal	Poorly differentiated	Adenocarcinoma, partly mucinous adenocarcinoma	3*2.8*1.4	T3N3bM0	IIIC	1	68.1	Yes	No	Yes	Yes
AEG038	66	Male	Yes	Yes	Cardia, lower esophageal	2	I	II	Intestinal	Poorly differentiated	Adenocarcinoma	6*2.5*1.2	T4aN2M0	IIIA	1	30.3	Yes	Yes	Yes	Yes
AEG039	62	Male	No	No	Cardia, gastric fundus	1	II	III	Mixed	Moderately differentiated	Adenocarcinoma	4.2*3*1.2	T4aN2M0	IV	1	41.4	No	No	Yes	Yes
AEG040	58	Female	No	No	Cardia, gastric body	3	III	II	Diffuse	Poorly differentiated	Mucinous adenocarcinoma	8*6*2.5	T4aN3aM1	IV	1	35.5	Yes	Yes	Yes	Yes
AEG041	71	Female	No	No	Cardia, gastric body	3	III	II	Intestinal	Poorly differentiated	Adenocarcinoma adenocarcinoma, partly signet ring cell carcinoma	7*6.5*1	T4aN0M0	IIB	1	29.9	Yes	No	Yes	Yes
AEG042	66	Male	Yes	Yes	Cardia, gastric fundus	2.5	III	II	Intestinal	Moderately differentiated	Adenocarcinoma	6*6*2	T4aN1M0	IIIA	1	59.8	Yes	No	Yes	Yes
AEG043	65	Male	Yes	No	Cardia, gastric body	3	III	II	Mixed	Moderately differentiated	Adenocarcinoma	7*4*0.8	T4aN1M0	IIIA	1	45.9	Yes	Yes	Yes	Yes
AEG044	61	Male	No	No	Cardia, gastric body	2.5	III	II	Intestinal	Moderately differentiated	Adenocarcinoma	7*7*0.6	T4aN2M0	IIIA	0	86.9	Yes	No	Yes	Yes
AEG045	71	Male	No	No	Cardia, lower esophageal	2	I	II	Diffuse	Poorly differentiated	Adenocarcinoma	4.3*3.2*1.1	T4aN2M0	IIIA	0	104.8	Yes	Yes	Yes	Yes
AEG046	78	Male	No	Yes	Cardia, lower esophageal	1.6	I	III	Diffuse	Poorly differentiated	Adenocarcinoma	4*3*0.9	T4aN0M0	IIB	0	136.6	No	No	Yes	Yes
AEG047	54	Female	No	No	Cardia, gastric body	5	III	III	Intestinal	Poorly differentiated	Adenocarcinoma	12*7.5*3	T4bN0M1	IV	0	117.3	Yes	Yes	Yes	Yes
AEG048	71	Male	Yes	No	Cardia, lower esophageal	2	I	II	Mixed	Moderately and highly differentiated	Adenocarcinoma	4.5*3*0.8	T1NOMO	IA	0	54.7	Yes	No	Yes	Yes
AEG049	79	Male	Yes	Yes	Cardia, gastric body	2.5	III	III	Diffuse	Low differentiated	Adenocarcinoma	5.2*5*2	T4aN0M0	IIB	0	123.9	Yes	No	Yes	Yes
AEG050	73	Male	Yes	No	Cardia,lower esophageal	2.5	I	II	Intestinal	Poorly differentiated	Adenocarcinoma	5.3*4.7*1.3	T4aN3aM0	IIIB	0	118.1	Yes	No	Yes	Yes
AEG051	67	Male	No	No	Cardia, gastric fundus	3	III	II	Intestinal	Moderately differentiated	Adenocarcinoma	7.5*6.5*3	T4aN0M0	IIB	0	100.6	Yes	Yes	Yes	Yes
AEG052	67	Male	Yes	No	Cardia, gastric body	3	III	II	Intestinal	Poorly differentiated	Adenocarcinoma	7*6.5*1.5	T4aN2M0	IIIA	0	69.4	Yes	No	Yes	Yes
AEG053	78	Male	Yes	Yes	Cardia, lower esophageal	1.8	I	II	Intestinal	Poorly differentiated	Adenocarcinoma, partly mucinous adenocarcinoma	5*3.5*1	T4aN3aM0	IIIB	0	110.0	Yes	Yes	Yes	Yes
AEG054	55	Female	No	No	Cardia, gastric body	3	III	II	Mixed	Moderately differentiated	Adenocarcinoma	6.5*5*1	T4aN0M0	IIB	0	135.7	Yes	No	Yes	Yes
AEG055	63	Male	Yes	No	Cardia, gastric body	3.5	III	II	Intestinal	Poorly differentiated	Adenocarcinoma	8*7*1.5	T4aN3aM0	IIIB	0	87.4	Yes	No	Yes	Yes
AEG056	87	Male	No	No	Cardia, lower esophageal	2.5	I	III	Mixed	Low differentiated	Adenocarcinoma	5.5*5*1.8	T3N2M0	IIIA	1	16.6	Yes	Yes	Yes	Yes
AEG057	54	Female	No	No	Cardia, gastric body, gastric fundus	3	III	III	Diffuse	Poorly differentiated	Adenocarcinoma	6.5*5.5*3.5	T4aN3aM0	IIIC	1	24	Yes	Yes	Yes	Yes
AEG058	62	Male	Yes	No	Cardia, gastric body	2.5	III	II	Mixed	Poorly differentiated	Adenocarcinoma	7*5*2	T4bN3M1	Ⅳ	1	16.9	Yes	Yes	Yes	Yes
AEG059	63	Male	No	Yes	Cardia, lesser curvature of stomach	1.5	II	III	Intestinal	Moderately differentiated	Adenocarcinoma	6*6*1.5	T4aN3aM0	IIIB	0	67.7	Yes	Yes	Yes	Yes
AEG060	77	Female	No	No	Cardia, gastric body	4.2	III	III	Mixed	Poorly differentiated	Adenocarcinoma	9*7*2	T4aN3aM0	IIIB	1	18.2	Yes	Yes	Yes	Yes
AEG061	63	Male	No	No	Cardia, gastric fundus	3.5	III	III	Diffuse	Poorly differentiated	Adenocarcinoma	8*7*2	T4bN3bM1	IV	1	15.2667	Yes	Yes	Yes	Yes
AEG062	87	Male	No	No	Cardia, lower esophageal	1.3	I	III	Mixed	Poorly differentiated	Adenocarcinoma	3*2.5*1	T4aN1M0	IIIA	1	47.5	No	Yes	Yes	Yes
AEG063	75	Male	No	No	Cardia, gastric body	3	III	II	Intestinal	Poorly differentiated	Adenocarcinoma	6.5*3*1	T2N3aM0	IIA	1	35.3	Yes	Yes	Yes	Yes
AEG064	66	Female	No	No	Cardia, gastric body	2.3	III	III	Intestinal	Low differentiated	Adenocarcinoma	5*4*1.2	T4aN3aM0	IIIB	1	6.2	Yes	Yes	Yes	Yes
AEG065	67	Male	No	No	Cardia, gastric fundus	2.5	III	III	Diffuse	Poorly differentiated	Adenocarcinoma	5.3*4*2.5	T4aN3bM0	IIIC	1	10.7667	Yes	Yes	Yes	Yes
AEG066	57	Female	No	No	Cardia	1	II	III	Intestinal	Low differentiated	Adenocarcinoma	3*2.6*1	T4aN2M0	IIIA	1	37.1	Yes	Yes	Yes	Yes
AEG067	77	Male	No	No	Cardia, lesser curvature of stomach	1.5	II	II	Mixed	Poorly differentiated	Adenocarcinoma	6*5*1.5	T4aN3aM0	IIIB	1	10.3667	Yes	Yes	Yes	Yes
AEG068	67	Female	No	No	Cardia	1	II	II	Mixed	Poorly differentiated	Adenocarcinoma	3*3.2*0.8	T4aN2M0	IIIA	1	16.5333	Yes	Yes	Yes	Yes
AEG069	67	Male	No	No	Cardia, gastric body	2.5	III	II	Mixed	Moderately differentiated	Mucinous adenocarcinoma	6*6*2	T4aN3aM0	IIIB	0	60.2	Yes	Yes	Yes	Yes
AEG070	69	Male	No	No	Cardia, lower esophageal	1.2	I	III	Intestinal	Moderately differentiated	Adenocarcinoma	2.5*2*1	T4aN0M0	IIB	1	13.6	Yes	Yes	Yes	Yes
AEG071	66	Male	Yes	Yes	Cardia, gastric fundus	1.5	II	I	Intestinal	Low differentiated	Adenocarcinoma	4*3*2	T4bN2M0	IIIB	0	54.2	Yes	Yes	Yes	Yes
AEG072	78	Male	No	No	Cardia lesser curvature of gastric body	2.5	III	III	Mixed	Poorly differentiated	Adenocarcinoma	5.5*5.5*1.5	T4aN3bM0	IIIC	0	51.9	Yes	Yes	Yes	Yes
AEG073	70	Male	No	No	Cardia, lesser curvature of stomach	1.8	II	II	Mixed	Poorly differentiated	Adenocarcinoma	5*5*2	T4aN2M0	IIIA	0	51.6	Yes	Yes	Yes	Yes
AEG074	77	Male	Yes	40年	Cardia, gastric fundus	2.3	III	III	Mixed	Poorly differentiated	Adenocarcinoma	5*4.8*1.5	T4aN2M0	IIIA	1	5.83333	Yes	Yes	Yes	Yes
AEG075	76	Male	Yes	Yes	Cardia, gastric fundus	1.7	II	III	Intestinal	Low differentiated	Adenocarcinoma	4*2.5*1	T2N2M0	IIB	1	32.1	Yes	Yes	Yes	Yes
AEG076	67	Male	No	No	Cardia, gastric fundus, lesser curvature of stomach	2.8	III	II	Intestinal	Moderately differentiated	Adenocarcinoma	6*6*1	T4aN3aM0	IIIB	0	50.7	Yes	Yes	Yes	Yes
AEG077	71	Male	No	No	Cardia, gastric fundus	1.8	II	III	Intestinal	Moderately differentiated	Adenocarcinoma	4*3.5*2	T2N0M0	IB	0	50.4	Yes	Yes	Yes	Yes
AEG078	41	Female	No	No	Cardia, lesser curvature of stomach	1.4	II	III	Diffuse	Poorly differentiated	Adenocarcinoma	3*3*1	T4aN1M1	IV	1	21.7667	Yes	Yes	Yes	Yes
AEG079	65	Male	Yes	Yes	Cardia	1.5	II	III	Mixed	Poorly differentiated	Adenocarcinoma	4.8*4.6*2	T4aN3bM0	IIIC	1	12.5333	Yes	Yes	Yes	Yes
AEG080	69	Male	Yes	Yes	Cardia, gastric fundus	2.2	III	II	Intestinal	Moderately differentiated	Adenocarcinoma	5*4*1.5	T4aN0M0	IIB	0	49.3	Yes	Yes	Yes	Yes
AEG081	82	Male	No	No	Cardia, lower esophageal	1.7	I	III	Mixed	Poorly differentiated	Adenocarcinoma	4*4*1.5	T4aN2M0	IIIA	1	8.96667	Yes	Yes	Yes	Yes
AEG082	66	Male	Yes	Yes	Cardia, lesser curvature of stomach	1.7	II	III	Neuroendocrine carcinoma	Poorly differentiated	Neuroendocrine carcinoma	4.5*3.5*2	T4aN2M0	IIIA	0	47.7	Yes	No	Yes	Yes
AEG083	70	Male	No	No	Cardia, lesser curvature of stomach, gastric body	1.5	II	III	Mixed	Low differentiated	Adenocarcinoma	3*3*1.5	T4aN3aM0	IIIB	1	19.6	Yes	Yes	Yes	Yes
AEG084	62	Male	Yes	Yes	Cardia, gastric fundus	1.3	II	III	Intestinal	Moderately differentiated	Adenocarcinoma	4*3.8*1	T4aN2M0	IIIA	0	46.3	Yes	Yes	Yes	Yes
AEG085	65	Male	No	No	Cardia, gastric fundus	3	III	II	Intestinal	Moderately differentiated	Adenocarcinoma, partly mucinous adenocarcinoma	7*5.5*2.3	T2N0MO	IB	0	45.4	Yes	No	Yes	Yes
AEG086	73	Male	Yes	Yes	Cardia, lower esophageal	1.2	I	III	Intestinal	Moderately differentiated	Adenocarcinoma	2.5*2*1.6	T4aN2M0	IIIA	1	43.7	Yes	Yes	Yes	Yes
AEG087	74	Male	No	No	Cardia, gastric body	4	III	II	Intestinal	Low differentiated	Adenocarcinoma	8*6*3	T4bN3aM1	IV	1	25.4333	Yes	Yes	Yes	Yes
AEG088	65	Male	No	No	Cardia, gastric body	2.8	III	III	Intestinal	Moderately differentiated	Adenocarcinoma	6*6*1.8	T4aN3aM0	IIIB	0	45.1	Yes	Yes	Yes	Yes
AEG089	85	Male	No	No	Esophagogastric junction	1.8	II	III	Mixed	Low differentiated	Adenocarcinoma	5*5*5	T4aN0M0	IIB	1	2.3	Yes	Yes	Yes	Yes
AEG090	64	Female	No	No	Cardia, lower esophageal	1.3	I	II	Mixed	Poorly differentiated	Adenocarcinoma	3*2*1	T4aN3aM0	IIIA	0	44.7	Yes	Yes	Yes	Yes
AEG091	84	Male	No	No	Cardia, lower esophageal	2.5	I	III	Intestinal	Low differentiated	Adenocarcinoma	5.6*4*2.5	T4aN2M0	IIIA	1	29.1	Yes	Yes	Yes	Yes
AEG092	69	Male	No	No	Cardia, gastric fundus	1	II	III	Intestinal	Low differentiated	Adenocarcinoma	3.8*3.5*1.5	T4aN0M0	IIB	0	43.2	Yes	Yes	Yes	Yes
AEG093	73	Male	No	No	Cardia, lower esophageal	2	I	III	Mixed	Poorly differentiated	Adenocarcinoma	4.5*5.5*0.5	T4aN3aM0	IIIB	1	8.33333	Yes	Yes	Yes	Yes
AEG094	70	Male	No	No	Cardia, gastric fundus	1.5	II	III	Mixed	Poorly differentiated	Adenocarcinoma	4*4.5*1.5	T4aN1M0	IIIA	0	41.9	Yes	Yes	Yes	Yes
AEG095	64	Male	No	No	Esophagogastric junction	1.5	II	III	Intestinal	Moderately differentiated	Adenocarcinoma	3.5*2*1	T4aN0M0	IIB	0	41.6	Yes	Yes	Yes	Yes
AEG096	71	Male	No	No	Cardia, gastric body	2.2	III	IV	Diffuse	Poorly differentiated	Adenocarcinoma	4.8*3*1.5	T4aN3bM0	IIIC	1	29.2	Yes	Yes	Yes	Yes
AEG097	70	Male	No	No	Cardia, gastric fundus	1.2	II	III	Intestinal	Moderately differentiated	Adenocarcinoma	2.4*2*1	T4aN3aM0	IIIB	0	40.8	Yes	Yes	Yes	Yes
AEG098	74	Male	No	No	Cardia, gastric body	3	III	III	Mixed	Poorly differentiated	Adenocarcinoma	6.5*6*1.8	T4aN1M0	IIIA	0	31.7	Yes	Yes	Yes	Yes
AEG099	64	Male	Yes	Yes	Cardia, lower esophageal	1.8	I	III	Intestinal	Poorly differentiated	Adenocarcinoma, partly papillary adenocarcinoma and mucinous adenocarcinoma	4*3.5*1	T4aN0M0	IIB	0	39.3	Yes	Yes	Yes	Yes
AEG100	74	Male	No	No	Esophagogastric junction	1.6	II	III	Intestinal	Low differentiated	Adenocarcinoma with neuroendocrine differentiation	4.5*4*1.5	T4aN0M0	IIB	0	39.0	Yes	Yes	Yes	Yes
AEG101	63	Male	No	No	Esophagogastric junction	1	II	III	Mixed	Poorly differentiated	Adenocarcinoma	4*4*2.5	T4aN3aM0	IIIB	0	38.8	Yes	Yes	Yes	Yes
AEG102	53	Male	No	No	Esophagogastric junction	1.5	II	II	Diffuse	Poorly differentiated	Adenocarcinoma	4*2.5*2.5	T4aN0M0	IIB	1	9.8	Yes	Yes	Yes	Yes
AEG103	64	Male	Yes	Yes	Cardia, lower esophageal	1.6	I	III	Diffuse	Poorly differentiated	Adenocarcinoma	3.5*3.5*1.3	T4aN2M0	IIIA	0	38.0	Yes	Yes	Yes	Yes
