# Supplementary material for: Integrative proteomic characterization of adenocarcinoma of esophagogastric junction
Source: Nat Commun. 2023 Feb 11;14:778. doi: 10.1038/s41467-023-36462-8 (PMC9922290; doi:10.1038/s41467-023-36462-8)
Supplement: Supplementary file 6 — Supplementary Data 3 [file 41467_2023_36462_MOESM6_ESM.xlsx]

## Sheet: Supplementary Data 3
# Supplementary Data 3. Differentially expressed proteins in AEG.
Protein	Gene	logFC	FDR
P40261	NNMT	2.70329	1.42827e-60
P50454	SERPINH1	2.47047	5.98537e-58
Q02809	PLOD1	1.53074	1.31699e-54
P20132	SDS	12.9854	6.85756e-51
P09486	SPARC	2.37214	6.16112e-50
Q16795	NDUFA9	-1.53355	3.60287e-49
Q96AY3	FKBP10	2.46215	4.75366e-49
P28331	NDUFS1	-1.50813	4.89139e-48
O60568	PLOD3	1.52721	7.53167e-47
O75306	NDUFS2	-1.22353	4.99778e-46
O95139	NDUFB6	-1.40098	5.98582e-46
P49821	NDUFV1	-1.40412	6.13181e-46
O43676	NDUFB3	-1.48568	1.44595e-45
P33897	ABCD1	1.88265	1.46332e-45
Q9UI09	NDUFA12	-1.83205	1.73806e-45
Q9P258	RCC2	1.39925	5.11699e-45
P19404	NDUFV2	-1.22265	9.25137e-45
O43678	NDUFA2	-1.41021	1.04563e-44
P24752	ACAT1	-1.83547	1.6355e-44
O75380	NDUFS6	-1.51844	1.85349e-44
P05455	SSB	0.957406	2.66794e-44
Q02252	ALDH6A1	-2.13301	4.29793e-44
O75489	NDUFS3	-1.32093	4.6428e-44
Q13825	AUH	-2.16196	5.05826e-44
O95299	NDUFA10	-1.61862	5.63483e-44
O95182	NDUFA7	-2.34792	2.66745e-43
O00148	DDX39A	0.882396	3.73662e-43
Q12906	ILF3	0.822566	5.17633e-43
P26368	U2AF2	0.888077	1.44114e-42
O14980	XPO1	0.721841	1.70528e-42
P24539	ATP5PB	-1.25039	2.2387e-42
Q9P0J0	NDUFA13	-1.61462	2.6115e-42
O95298	NDUFC2	-1.56538	3.02853e-42
P62318	SNRPD3	0.792265	3.02853e-42
Q16270	IGFBP7	1.96912	4.16339e-42
Q86Y39	NDUFA11	-1.5599	4.16339e-42
Q32P28	P3H1	2.21925	4.60169e-42
Q8NBJ5	COLGALT1	1.16937	4.7849e-42
Q16134	ETFDH	-1.85755	4.7849e-42
Q13643	FHL3	1.67159	1.04339e-41
P14866	HNRNPL	0.744061	2.48038e-41
P47985	UQCRFS1	-1.39063	2.57416e-41
Q96M96	FGD4	-1.86766	3.42629e-41
P36542	ATP5F1C	-1.19828	4.21884e-41
P13073	COX4I1	-1.31392	1.69501e-40
P03905	MT-ND4	-1.43782	1.93022e-40
P07858	CTSB	1.56719	2.10007e-40
O96000	NDUFB10	-1.30984	3.19933e-40
O43181	NDUFS4	-1.76273	4.09883e-40
P11182	DBT	-2.22803	4.4103e-40
P19971	TYMP	1.68334	4.47762e-40
P51970	NDUFA8	-1.79228	5.74166e-40
P08238	HSP90AB1	0.875586	7.58422e-40
Q99798	ACO2	-1.36016	7.58422e-40
Q15637	SF1	0.772829	9.01907e-40
O95822	MLYCD	-1.73391	9.26966e-40
P05166	PCCB	-1.73636	1.32729e-39
P62314	SNRPD1	0.787188	1.32729e-39
P17540	CKMT2	-2.82402	1.68865e-39
Q99439	CNN2	1.29251	1.68865e-39
Q7Z3D6	DGLUCY	-1.72158	4.46797e-39
Q92841	DDX17	0.651979	7.54793e-39
O75251	NDUFS7	-1.42942	8.26997e-39
P03891	MT-ND2	-1.80863	9.32705e-39
Q9UHX1	PUF60	0.670513	1.09888e-38
P00395	MT-CO1	-1.75823	1.1085e-38
Q13185	CBX3	0.914187	1.34986e-38
Q12884	FAP	3.84279	1.52158e-38
P12004	PCNA	1.34737	1.58215e-38
Q14767	LTBP2	2.38501	2.04738e-38
P20142	PGC	-4.54965	2.12655e-38
Q15233	NONO	0.782622	2.44734e-38
P61978	HNRNPK	0.797996	2.79373e-38
O00483	NDUFA4	-1.71264	4.03865e-38
O95168	NDUFB4	-1.88079	4.27422e-38
P23246	SFPQ	0.726335	4.27847e-38
Q13838	DDX39B	0.671409	4.66269e-38
Q9H8H3	METTL7A	-1.75426	5.11627e-38
P12694	BCKDHA	-2.01419	5.48088e-38
P55809	OXCT1	-1.93668	5.48088e-38
O43390	HNRNPR	0.676939	6.17249e-38
O43399	TPD52L2	0.825898	6.21445e-38
Q15393	SF3B3	0.721055	6.60579e-38
Q9Y6M9	NDUFB9	-1.69598	6.96036e-38
O43920	NDUFS5	-1.43017	8.30117e-38
O43674	NDUFB5	-1.36071	1.1436e-37
Q96AE4	FUBP1	0.754986	1.2391e-37
P12956	XRCC6	0.658964	1.25396e-37
P60842	EIF4A1	0.706406	1.27083e-37
O00469	PLOD2	1.88546	1.28148e-37
P05165	PCCA	-1.66995	1.86334e-37
P48047	ATP5PO	-1.17466	2.11686e-37
Q13263	TRIM28	1.03864	2.91895e-37
P30038	ALDH4A1	-1.64039	3.28667e-37
Q16798	ME3	-2.77622	3.28667e-37
O15143	ARPC1B	0.988854	3.7983e-37
Q9NR30	DDX21	1.50625	5.55621e-37
Q1KMD3	HNRNPUL2	0.673736	6.99394e-37
P26599	PTBP1	0.729836	8.22742e-37
Q9NUQ9	CYRIB	1.00626	1.01826e-36
Q12905	ILF2	0.787992	1.07287e-36
O75964	ATP5MG	-1.29511	1.11438e-36
P43490	NAMPT	1.16401	1.11438e-36
P19338	NCL	0.803205	1.20671e-36
P78527	PRKDC	0.733536	1.61221e-36
P52630	STAT2	0.959971	1.72655e-36
Q9UBE0	SAE1	0.723451	1.72655e-36
Q96I99	SUCLG2	-1.24458	1.7755e-36
P40763	STAT3	0.796556	1.88512e-36
Q15181	PPA1	1.01795	2.30446e-36
Q13148	TARDBP	0.596823	2.30446e-36
P12235	SLC25A4	-2.2011	2.30446e-36
P31930	UQCRC1	-1.08645	2.57635e-36
P17813	ENG	1.43962	2.64377e-36
P22695	UQCRC2	-1.1354	2.6539e-36
P17844	DDX5	0.982048	2.6539e-36
P17174	GOT1	-1.52821	3.1773e-36
P04216	THY1	1.38966	3.42718e-36
P20674	COX5A	-1.32675	3.79402e-36
P15104	GLUL	-2.62938	5.25884e-36
P03886	MT-ND1	-1.36424	5.25884e-36
Q9UMS4	PRPF19	0.839135	5.26524e-36
P13010	XRCC5	0.628836	5.40465e-36
O95169	NDUFB8	-1.46681	5.64065e-36
Q00839	HNRNPU	0.751159	5.73868e-36
P0DPB6	POLR1D	1.12626	6.39335e-36
P10606	COX5B	-1.3753	7.31837e-36
Q16836	HADH	-1.25516	7.82565e-36
P09651	HNRNPA1	0.785814	9.20424e-36
P00338	LDHA	0.828851	9.61171e-36
P20648	ATP4A	-3.05656	1.06477e-35
Q9HDC9	APMAP	0.683964	1.06722e-35
P31949	S100A11	1.15188	1.15291e-35
P12074	COX6A1	-1.66203	1.18289e-35
Q9BRQ6	CHCHD6	-1.65429	1.31161e-35
Q07666	KHDRBS1	0.853682	1.43328e-35
O95154	AKR7A3	-2.7259	1.43328e-35
O14773	TPP1	0.918915	1.83341e-35
Q16718	NDUFA5	-1.19465	2.08856e-35
P15927	RPA2	0.791138	2.71468e-35
P35442	THBS2	2.40948	2.77717e-35
Q8NFJ5	GPRC5A	3.09853	2.77717e-35
O75643	SNRNP200	0.682072	2.8568e-35
O00330	PDHX	-1.44409	3.86227e-35
Q7Z4W1	DCXR	-1.76575	4.07479e-35
Q9UKM9	RALY	0.775611	4.29863e-35
Q9UBT2	UBA2	0.789668	4.78699e-35
P84090	ERH	0.694188	5.18543e-35
Q13740	ALCAM	-1.60564	5.18543e-35
Q01518	CAP1	0.607933	5.33982e-35
Q12805	EFEMP1	1.60016	5.54803e-35
P38919	EIF4A3	0.675248	5.72393e-35
P40121	CAPG	1.17371	6.12102e-35
P06732	CKM	-3.6347	6.23849e-35
O95373	IPO7	0.694263	6.57001e-35
P11310	ACADM	-1.36634	6.85082e-35
P00846	MT-ATP6	-1.36986	7.39581e-35
Q13423	NNT	-1.63055	8.27468e-35
P14927	UQCRB	-1.29689	8.76091e-35
P51164	ATP4B	-5.83975	9.69641e-35
Q96A72	MAGOHB	1.06239	1.28086e-34
P16219	ACADS	-1.84112	1.43462e-34
O75208	COQ9	-1.40703	1.46351e-34
Q9NNW7	TXNRD2	-1.6685	1.46528e-34
Q92598	HSPH1	1.16904	1.51191e-34
Q92804	TAF15	0.589805	1.70669e-34
P00403	MT-CO2	-1.3447	1.81292e-34
Q14766	LTBP1	1.74226	2.08798e-34
O15382	BCAT2	-1.62147	2.15536e-34
P12277	CKB	-2.66121	2.15536e-34
P25705	ATP5F1A	-1.05246	2.30418e-34
O96019	ACTL6A	0.722716	3.02444e-34
O75947	ATP5PD	-1.30399	3.11784e-34
P46063	RECQL	0.764439	4.02983e-34
P62304	SNRPE	0.896971	5.07443e-34
Q07955	SRSF1	0.662218	6.34753e-34
Q6PCE3	PGM2L1	1.22713	6.36075e-34
O60506	SYNCRIP	0.590281	7.13468e-34
P0DPI2	GATD3A	-0.815161	7.16157e-34
P26440	IVD	-1.0591	8.14272e-34
P56556	NDUFA6	-1.42989	9.5972e-34
O00299	CLIC1	0.722637	9.7295e-34
Q14192	FHL2	1.00757	9.91722e-34
Q96E52	OMA1	-1.5245	1.11328e-33
P06576	ATP5F1B	-1.05873	1.24333e-33
Q13177	PAK2	0.623468	1.60378e-33
Q9HB71	CACYBP	0.805553	1.72188e-33
Q08211	DHX9	0.707437	1.72976e-33
P62308	SNRPG	0.837273	1.74839e-33
P51858	HDGF	0.887455	2.17902e-33
Q96GQ7	DDX27	1.30435	2.1969e-33
P62826	RAN	0.627963	2.55564e-33
Q969Z3	MTARC2	-1.69292	2.55732e-33
Q02218	OGDH	-0.920586	3.35086e-33
P01033	TIMP1	1.95338	3.62784e-33
Q96A26	FAM162A	-1.05477	3.95517e-33
O76021	RSL1D1	0.860698	4.1081e-33
P13716	ALAD	-0.844547	4.67387e-33
Q9NZT2	OGFR	1.09843	4.67387e-33
P40925	MDH1	-0.819922	4.70269e-33
Q15691	MAPRE1	0.709344	4.84623e-33
P53597	SUCLG1	-1.04995	5.2294e-33
P13688	CEACAM1	10.4012	5.44628e-33
P67936	TPM4	1.33404	6.62211e-33
P51687	SUOX	-1.71592	6.79681e-33
P56385	ATP5ME	-1.42175	6.90074e-33
P05161	ISG15	1.48705	7.8458e-33
P03915	MT-ND5	-1.34399	9.7921e-33
Q96D15	RCN3	2.3447	1.0308e-32
Q9Y508	RNF114	0.763138	1.03348e-32
Q9UIJ7	AK3	-1.06538	1.48015e-32
Q16576	RBBP7	0.869801	1.52588e-32
Q8N3F8	MICALL1	-1.63127	1.778e-32
Q92688	ANP32B	0.719268	1.89058e-32
Q9UHQ9	CYB5R1	-1.71075	1.95932e-32
Q15717	ELAVL1	0.633337	2.02273e-32
Q05048	CSTF1	0.925087	2.08555e-32
O75674	TOM1L1	-1.40531	2.091e-32
Q15185	PTGES3	0.831387	2.40826e-32
P35244	RPA3	0.753134	2.48667e-32
Q7Z5L9	IRF2BP2	1.02701	2.53932e-32
P19634	SLC9A1	-1.91048	3.13318e-32
P49789	FHIT	-1.61437	3.68533e-32
Q9BTT0	ANP32E	1.02302	3.68533e-32
P31040	SDHA	-0.911786	3.72152e-32
Q96P48	ARAP1	0.84113	3.8024e-32
P07910	HNRNPC	0.74492	4.7504e-32
Q9UQ90	SPG7	-1.36379	5.27966e-32
Q96PE7	MCEE	-1.22913	5.41368e-32
Q09028	RBBP4	0.803027	6.01662e-32
Q99873	PRMT1	0.867379	6.11631e-32
O95563	MPC2	-1.90306	6.226e-32
Q92945	KHSRP	0.634279	7.30156e-32
Q9BUJ2	HNRNPUL1	0.704819	9.49221e-32
P48735	IDH2	-1.70999	9.98487e-32
P09622	DLD	-1.13982	1.00337e-31
Q13576	IQGAP2	-1.30108	1.05106e-31
Q9Y265	RUVBL1	0.659689	1.4316e-31
O14548	COX7A2L	-1.38653	1.56908e-31
Q8WUP2	FBLIM1	1.02255	1.77648e-31
P30049	ATP5F1D	-1.02133	1.79701e-31
P35573	AGL	-0.860775	1.83768e-31
P18031	PTPN1	0.887092	2.08588e-31
P49902	NT5C2	0.782563	2.12635e-31
Q9BX97	PLVAP	-1.23561	2.1354e-31
O15239	NDUFA1	-1.54508	2.18116e-31
P18084	ITGB5	1.0044	2.61138e-31
P14854	COX6B1	-1.27447	2.69134e-31
P17152	TMEM11	-0.801447	2.70586e-31
P55957	BID	0.990968	2.75404e-31
P09012	SNRPA	0.657937	2.81769e-31
Q01105	SET	0.823262	2.98237e-31
Q9H201	EPN3	-1.57272	3.70551e-31
Q9NTX5	ECHDC1	-1.12395	3.72419e-31
P11177	PDHB	-1.044	4.75236e-31
Q9P1F3	ABRACL	0.99888	5.32091e-31
P06748	NPM1	0.69588	8.41758e-31
P10515	DLAT	-0.846964	8.57559e-31
Q9H3G5	CPVL	1.70177	9.75598e-31
Q14498	RBM39	0.635388	1.04658e-30
P07954	FH	-0.934318	1.07329e-30
Q8N335	GPD1L	-1.00346	1.11431e-30
Q14699	RFTN1	1.14772	1.18865e-30
P13804	ETFA	-0.811925	1.20186e-30
Q86V81	ALYREF	0.787169	1.37344e-30
P50281	MMP14	1.73632	1.4574e-30
Q13283	G3BP1	0.723254	1.52708e-30
P13674	P4HA1	0.894765	1.56017e-30
P57105	SYNJ2BP	-1.24435	1.5708e-30
P55265	ADAR	0.866167	1.72889e-30
P00813	ADA	-1.87067	1.74694e-30
Q96RQ3	MCCC1	-1.48561	1.78519e-30
O75533	SF3B1	0.61156	1.78614e-30
P16422	EPCAM	2.23759	2.29051e-30
P51610	HCFC1	0.681389	2.48574e-30
Q9Y2Z9	COQ6	-1.21437	2.48632e-30
O43143	DHX15	0.673889	2.72798e-30
Q13895	BYSL	1.49956	2.75875e-30
Q9BWJ5	SF3B5	0.736521	2.78762e-30
Q92947	GCDH	-1.18912	2.87804e-30
Q6IBS0	TWF2	0.670725	3.05811e-30
O95793	STAU1	0.805718	3.17389e-30
P62316	SNRPD2	0.808867	3.22147e-30
P39748	FEN1	1.20329	3.28381e-30
Q09161	NCBP1	0.824107	3.54786e-30
P23526	AHCY	0.708407	3.5598e-30
O95831	AIFM1	-1.20566	4.0739e-30
P0DJD8	PGA3	-5.40162	4.88526e-30
P00505	GOT2	-0.975122	5.05359e-30
Q8WUM0	NUP133	0.652809	5.26243e-30
Q9H0N5	PCBD2	-1.2449	5.44121e-30
Q8NI27	THOC2	0.782296	5.49048e-30
Q9Y512	SAMM50	-0.829216	5.50964e-30
Q9H019	MTFR1L	-1.7148	5.54061e-30
Q9NR56	MBNL1	0.632051	8.77508e-30
Q6UXV4	APOOL	-1.52069	8.91561e-30
Q15029	EFTUD2	0.657833	8.91943e-30
O43670	ZNF207	0.662529	9.07816e-30
P13284	IFI30	1.36018	9.60128e-30
Q13228	SELENBP1	-1.25844	1.27056e-29
Q5HYK3	COQ5	-0.893004	1.37685e-29
P07437	TUBB	0.670971	1.49869e-29
Q9HAV4	XPO5	1.49169	1.54722e-29
Q15436	SEC23A	0.72441	2.01635e-29
Q9UNF1	MAGED2	1.19729	2.18945e-29
O43708	GSTZ1	-1.19468	2.76615e-29
Q15417	CNN3	1.09485	3.18361e-29
Q9Y2L1	DIS3	0.8207	3.35491e-29
P36957	DLST	-0.890614	3.36511e-29
P0DN76	U2AF1L5	0.680028	3.58876e-29
Q13087	PDIA2	-2.83242	3.89387e-29
P19525	EIF2AK2	0.727853	4.39005e-29
Q9NS71	GKN1	-3.38019	4.5245e-29
O14493	CLDN4	10.89	4.63982e-29
Q9H0L4	CSTF2T	0.682212	5.00223e-29
P07339	CTSD	0.698105	5.03758e-29
Q8IWA5	SLC44A2	-1.27414	5.11991e-29
Q9NQX3	GPHN	-1.05173	5.34918e-29
Q9BXP5	SRRT	0.640824	5.45129e-29
P50453	SERPINB9	1.067	5.85211e-29
O94925	GLS	1.2827	7.83623e-29
Q99653	CHP1	-0.980618	7.88072e-29
O43684	BUB3	0.682751	8.2097e-29
Q8N4T8	CBR4	-1.2367	1.08347e-28
Q9Y383	LUC7L2	0.648455	1.19446e-28
P56134	ATP5MF	-1.09928	1.32264e-28
P38159	RBMX	0.628917	1.36588e-28
P51991	HNRNPA3	0.59819	1.36588e-28
P21399	ACO1	-0.732097	1.38733e-28
P61289	PSME3	0.977794	1.49079e-28
P35637	FUS	0.951727	1.74589e-28
Q96HN2	AHCYL2	-0.871705	1.74898e-28
Q9NWU1	OXSM	-1.29558	1.76191e-28
O75521	ECI2	-1.6688	1.83107e-28
O60240	PLIN1	-2.81128	2.05692e-28
Q16658	FSCN1	0.858737	2.08775e-28
P63165	SUMO1	0.774422	2.12211e-28
P09669	COX6C	-1.85976	2.25322e-28
Q9BS40	LXN	1.14203	2.71847e-28
P49321	NASP	1.08214	2.98855e-28
Q9BV79	MECR	-1.00782	3.09066e-28
Q15427	SF3B4	0.805675	3.27888e-28
Q15118	PDK1	-1.37078	3.41412e-28
O75223	GGCT	0.805678	3.69838e-28
P07900	HSP90AA1	0.61166	4.03794e-28
Q9UKU7	ACAD8	-1.22263	5.83353e-28
O60832	DKC1	0.660608	7.0013e-28
P63279	UBE2I	0.76437	7.06169e-28
P63096	GNAI1	-1.12396	7.88563e-28
O75438	NDUFB1	-1.57201	8.16139e-28
P02452	COL1A1	1.53731	8.94014e-28
P33121	ACSL1	-0.769009	9.39857e-28
Q92979	EMG1	1.55238	9.39857e-28
Q9Y5S9	RBM8A	0.807139	1.10309e-27
Q96HU1	SGSM3	-2.03618	1.14411e-27
P50452	SERPINB8	1.5689	1.338e-27
Q86YB8	ERO1B	-1.99232	1.63046e-27
Q53SF7	COBLL1	-1.70596	1.68669e-27
Q5T7N3	KANK4	-8.68857	1.82104e-27
Q00653	NFKB2	0.930666	1.87208e-27
Q96KR1	ZFR	0.621212	2.08753e-27
O00116	AGPS	0.943271	2.10209e-27
Q92879	CELF1	0.852959	2.25968e-27
P08574	CYC1	-0.928154	2.44556e-27
P08559	PDHA1	-0.932587	2.81033e-27
P56537	EIF6	0.929102	2.84471e-27
P22105	TNXB	-1.5415	2.86837e-27
Q92769	HDAC2	0.714388	2.98629e-27
P49915	GMPS	0.831423	3.03895e-27
Q16790	CA9	-5.24816	3.09767e-27
P11387	TOP1	1.07615	3.13727e-27
Q9NQ88	TIGAR	1.01138	3.15892e-27
P22033	MMUT	-1.07277	3.8127e-27
Q13884	SNTB1	-1.39726	3.83937e-27
Q658P3	STEAP3	-2.10676	3.92955e-27
O00291	HIP1	0.786499	4.17487e-27
Q8N3U4	STAG2	0.654226	4.39372e-27
P02751	FN1	1.53705	4.72541e-27
P06493	CDK1	2.71153	5.08283e-27
Q86XP3	DDX42	0.599852	5.33871e-27
P37235	HPCAL1	-0.783189	5.69845e-27
Q9BUQ8	DDX23	0.665443	5.99725e-27
Q9BZK7	TBL1XR1	0.69883	6.16947e-27
P07098	LIPF	-4.20661	6.28786e-27
P49748	ACADVL	-0.949486	6.48494e-27
P21953	BCKDHB	-1.83998	6.61101e-27
O95433	AHSA1	0.675846	7.03027e-27
Q9H0D6	XRN2	0.814386	7.9265e-27
P35269	GTF2F1	1.26332	8.01046e-27
P30039	PBLD	-1.97868	8.13248e-27
O00244	ATOX1	0.687681	8.44974e-27
Q8IY67	RAVER1	0.770059	8.46315e-27
P41223	BUD31	0.903082	9.42344e-27
Q86XP6	GKN2	-4.71284	1.02721e-26
P43155	CRAT	-1.32034	1.15199e-26
P47736	RAP1GAP	-1.59892	1.41088e-26
O15162	PLSCR1	1.30018	1.66277e-26
P46060	RANGAP1	0.598278	1.99968e-26
P55060	CSE1L	0.711787	2.12196e-26
P30838	ALDH3A1	-2.89563	2.1708e-26
Q96G03	PGM2	0.649676	2.49922e-26
P18859	ATP5PF	-1.16501	2.67446e-26
Q6W4X9	MUC6	-2.64492	2.73624e-26
P38117	ETFB	-0.760685	2.8032e-26
P27708	CAD	0.912024	2.96832e-26
O14495	PLPP3	-1.31652	3.01248e-26
O75146	HIP1R	-1.33067	3.43e-26
Q8TB22	SPATA20	-1.63417	3.68276e-26
Q9H773	DCTPP1	1.35646	4.07057e-26
Q99807	COQ7	-1.04758	4.16741e-26
Q9H2U1	DHX36	0.605081	4.64938e-26
Q9H3K6	BOLA2	0.69902	4.82833e-26
P28799	GRN	1.59086	5.16058e-26
P23786	CPT2	-1.07115	5.70787e-26
O75431	MTX2	-0.880858	6.43098e-26
Q9H9P8	L2HGDH	-1.12864	6.73e-26
Q07812	BAX	0.79643	6.94003e-26
Q9NX63	CHCHD3	-0.765814	7.31987e-26
P14406	COX7A2	-1.48558	7.68885e-26
Q14839	CHD4	0.621686	8.44173e-26
Q15119	PDK2	-1.2309	8.97817e-26
Q684P5	RAP1GAP2	-2.03674	9.21634e-26
Q8TDB6	DTX3L	0.948395	9.46659e-26
P52292	KPNA2	2.3587	1.00487e-25
Q86U38	NOP9	1.00235	1.03815e-25
Q9UJA5	TRMT6	1.5616	1.04555e-25
O00170	AIP	0.656538	1.09366e-25
Q9Y2R0	COA3	-1.48585	1.13894e-25
P09417	QDPR	-0.617513	1.16735e-25
P09234	SNRPC	0.693536	1.17547e-25
Q8IWA0	WDR75	1.19843	1.33745e-25
Q9UBR2	CTSZ	1.18279	1.33896e-25
Q9UHD1	CHORDC1	0.750061	1.37396e-25
O75323	NIPSNAP2	-0.762916	1.39591e-25
Q5T2T1	MPP7	-1.45593	1.4009e-25
Q03405	PLAUR	2.49711	1.48386e-25
Q9BTE3	MCMBP	0.784133	1.52048e-25
Q92777	SYN2	-8.83997	1.65768e-25
O15228	GNPAT	1.15962	1.66449e-25
P53634	CTSC	1.07998	2.04652e-25
P55040	GEM	8.86701	2.16214e-25
P03928	MT-ATP8	-1.52885	2.30938e-25
Q9NX14	NDUFB11	-1.37225	2.53763e-25
P42224	STAT1	1.16502	2.61588e-25
Q8NBN7	RDH13	-1.19658	3.06567e-25
Q92506	HSD17B8	-1.19448	3.1285e-25
P98179	RBM3	0.906212	3.32133e-25
P40937	RFC5	0.950643	3.36894e-25
Q9BWS9	CHID1	-0.70836	3.39787e-25
Q92542	NCSTN	0.750088	3.81495e-25
Q2TAY7	SMU1	0.60876	4.12678e-25
O00154	ACOT7	1.003	4.39199e-25
P55087	AQP4	-12.2143	4.52634e-25
Q9UKD2	MRTO4	1.25394	4.55264e-25
O14929	HAT1	0.884923	4.63231e-25
Q7Z739	YTHDF3	0.587434	4.68162e-25
P45954	ACADSB	-1.11765	4.97863e-25
P11498	PC	-1.26281	4.98667e-25
O60488	ACSL4	0.745857	5.01579e-25
P56181	NDUFV3	-1.95914	5.3151e-25
O60934	NBN	1.0082	5.3826e-25
O43847	NRDC	0.728607	5.88874e-25
Q9UBU9	NXF1	0.719431	6.12884e-25
P07492	GRP	-9.71425	6.52922e-25
Q9NTZ6	RBM12	0.637321	6.78337e-25
P26358	DNMT1	1.08339	6.88656e-25
Q99643	SDHC	-0.864569	8.02076e-25
Q3YBM2	TMEM176B	1.75342	8.11028e-25
P00519	ABL1	-1.1634	8.26901e-25
Q8IWX8	CHERP	0.694694	8.65204e-25
Q6UWY5	OLFML1	-1.64505	8.78343e-25
Q9GZR7	DDX24	1.04977	8.95231e-25
P10176	COX8A	-1.59427	8.98065e-25
Q9HCC0	MCCC2	-0.970243	9.87337e-25
Q5JVF3	PCID2	0.636185	9.89655e-25
P25205	MCM3	1.49041	1.10744e-24
P52434	POLR2H	0.601652	1.1802e-24
Q14566	MCM6	1.47134	1.20355e-24
O43175	PHGDH	-1.32984	1.35445e-24
P08579	SNRPB2	0.604293	1.37432e-24
Q15785	TOMM34	0.99299	1.39835e-24
O14979	HNRNPDL	0.626036	1.43515e-24
P80303	NUCB2	-0.982496	1.51433e-24
Q9NQG5	RPRD1B	0.665779	1.54693e-24
Q02338	BDH1	-1.59927	1.70446e-24
P32455	GBP1	1.15804	1.7271e-24
Q63HN8	RNF213	0.948282	1.7376e-24
Q460N5	PARP14	1.15952	1.93765e-24
Q9NXA8	SIRT5	-1.03719	2.06141e-24
O00757	FBP2	-2.32	2.06594e-24
Q96GK7	FAHD2A	-1.12152	2.2689e-24
Q9NZC2	TREM2	8.17586	2.31551e-24
Q8N1G2	CMTR1	0.835435	2.50725e-24
P42126	ECI1	-0.751224	2.50912e-24
Q9NUJ1	ABHD10	-0.637491	2.53628e-24
Q9Y5B9	SUPT16H	1.04778	2.98493e-24
Q9H0A0	NAT10	0.955554	3.35897e-24
P46087	NOP2	0.989488	3.35897e-24
P27694	RPA1	0.685416	3.65028e-24
Q9NX58	LYAR	1.10317	3.75903e-24
Q16629	SRSF7	0.750632	3.77171e-24
Q4G0N4	NADK2	-0.95243	3.90343e-24
O95965	ITGBL1	9.37156	3.94046e-24
Q9H488	POFUT1	0.894422	4.04431e-24
P30044	PRDX5	-0.833602	4.16216e-24
P49736	MCM2	1.40537	4.16216e-24
Q99715	COL12A1	1.48188	4.22804e-24
P55769	SNU13	0.646465	4.9803e-24
O14561	NDUFAB1	-0.864599	5.02476e-24
P01591	JCHAIN	-1.80805	5.066e-24
O75607	NPM3	1.45048	5.30317e-24
Q6NYC8	PPP1R18	1.41076	5.35434e-24
Q02978	SLC25A11	-0.619154	5.63838e-24
Q9ULZ3	PYCARD	0.961884	6.63532e-24
Q15643	TRIP11	-0.621918	6.65902e-24
Q07960	ARHGAP1	0.606974	6.69749e-24
O00267	SUPT5H	0.615071	8.73014e-24
Q9GZZ9	UBA5	-0.701672	8.96154e-24
P42771	CDKN2A	10.2951	9.01734e-24
Q6P4A8	PLBD1	1.49058	9.1671e-24
Q96NY7	CLIC6	-2.92331	9.62762e-24
Q5TZA2	CROCC	-1.06436	1.11751e-23
Q9UHV9	PFDN2	0.588178	1.13414e-23
O75934	BCAS2	0.736028	1.20334e-23
P21397	MAOA	-1.43621	1.52121e-23
Q03426	MVK	-0.979255	1.53644e-23
P20336	RAB3A	-1.15259	1.62209e-23
Q8IWW8	ADHFE1	-7.91195	1.64437e-23
Q6UXN9	WDR82	0.743808	1.78727e-23
Q4G0J3	LARP7	0.611402	1.9167e-23
O95202	LETM1	-0.926742	2.07582e-23
O43772	SLC25A20	-1.04882	2.10556e-23
Q6P2E9	EDC4	0.602681	2.18191e-23
Q6UB35	MTHFD1L	1.56471	2.2012e-23
P00325	ADH1B	-2.12773	2.30591e-23
P23219	PTGS1	-0.84656	2.40881e-23
Q9Y6K5	OAS3	1.15162	2.46008e-23
Q13287	NMI	0.916183	2.93881e-23
O15355	PPM1G	0.836757	3.08786e-23
O95471	CLDN7	10.3025	3.41137e-23
P13591	NCAM1	-3.22578	3.54446e-23
Q9BUR5	APOO	-1.45613	3.63209e-23
Q14680	MELK	-1.85088	3.7419e-23
Q9NRP2	CMC2	-1.07016	3.90528e-23
Q9GZL7	WDR12	1.1717	3.95022e-23
Q9H3K2	GHITM	-1.14178	4.0394e-23
Q9Y3Z3	SAMHD1	0.777171	4.06118e-23
Q8NF37	LPCAT1	0.979409	4.22985e-23
Q86VU5	COMTD1	-1.42407	4.34842e-23
Q9H7B2	RPF2	0.89344	4.54567e-23
Q14562	DHX8	0.785527	4.96129e-23
P10645	CHGA	-4.06189	5.14e-23
Q8N5M1	ATPAF2	-1.58474	5.41065e-23
Q96B97	SH3KBP1	0.951677	6.18072e-23
O95716	RAB3D	-0.958899	6.58285e-23
P54709	ATP1B3	0.895079	7.19273e-23
P09661	SNRPA1	1.01226	7.41232e-23
Q86YB7	ECHDC2	-2.88819	7.93941e-23
Q8IXQ6	PARP9	1.22927	8.53818e-23
P30626	SRI	0.749576	8.95077e-23
Q96BW5	PTER	-1.19267	9.69135e-23
Q9UM01	SLC7A7	8.9073	9.73439e-23
Q9NVH1	DNAJC11	-0.795307	9.82963e-23
Q9NVZ3	NECAP2	0.593613	1.00154e-22
Q08380	LGALS3BP	1.1374	1.10719e-22
Q9P2I0	CPSF2	0.599494	1.11873e-22
Q9UKN8	GTF3C4	0.810977	1.13858e-22
P02461	COL3A1	1.40277	1.25936e-22
Q5XKP0	MICOS13	-1.02803	1.3164e-22
O95302	FKBP9	0.776295	1.47782e-22
O43865	AHCYL1	-0.730341	1.4818e-22
P00918	CA2	-1.79853	1.53663e-22
Q86Y82	STX12	-0.953545	1.54885e-22
Q9UJ72	ANXA10	-3.26799	1.55944e-22
Q8NI60	COQ8A	-1.13088	1.58778e-22
P35659	DEK	0.735558	1.58994e-22
Q9UKF6	CPSF3	0.713938	1.61734e-22
Q14103	HNRNPD	0.619555	1.64535e-22
Q5SNT2	TMEM201	1.2758	1.68935e-22
P04083	ANXA1	0.869154	1.71602e-22
Q8WUA2	PPIL4	0.734904	2.09417e-22
P43246	MSH2	0.85978	2.10693e-22
P25189	MPZ	-8.18991	2.12706e-22
Q9Y6D5	ARFGEF2	-0.811511	2.24988e-22
P35914	HMGCL	-0.793574	2.29358e-22
Q92974	ARHGEF2	0.696545	2.43226e-22
P11413	G6PD	0.705585	2.77489e-22
P15090	FABP4	-2.13959	3.06183e-22
Q14669	TRIP12	0.613077	3.19056e-22
Q9BY42	RTF2	1.13461	3.19916e-22
O43149	ZZEF1	-0.613423	3.3196e-22
Q8WWC4	MAIP1	-0.879854	3.33805e-22
Q8TED1	GPX8	2.25815	3.6174e-22
O15040	TECPR2	-2.94397	3.7962e-22
Q9P2R7	SUCLA2	-0.698277	3.91453e-22
Q13505	MTX1	-0.635151	4.0295e-22
Q9Y333	LSM2	1.02741	4.10177e-22
Q9Y5X2	SNX8	0.86662	4.15276e-22
P05141	SLC25A5	-0.862828	4.35247e-22
Q53H82	LACTB2	0.867577	4.5069e-22
Q8N126	CADM3	-7.55428	4.59535e-22
O15379	HDAC3	1.00248	4.61515e-22
Q15165	PON2	0.956889	4.74436e-22
P09914	IFIT1	1.46362	4.86198e-22
P18754	RCC1	0.800751	4.96991e-22
Q9H061	TMEM126A	-0.793045	5.53866e-22
Q9H0C8	ILKAP	0.599086	5.61327e-22
Q9BX68	HINT2	-0.870227	5.78147e-22
Q9NQY0	BIN3	-1.09572	5.89753e-22
P04920	SLC4A2	-2.39138	6.26358e-22
Q9NWT1	PAK1IP1	1.02512	6.42921e-22
Q68D91	MBLAC2	-1.22824	6.53139e-22
A1IGU5	ARHGEF37	-2.15863	7.43161e-22
Q14353	GAMT	-0.962239	8.26499e-22
Q9NZL4	HSPBP1	0.756235	8.35901e-22
P07711	CTSL	1.00856	8.37782e-22
P28838	LAP3	0.711837	8.52684e-22
Q9NUB1	ACSS1	-1.24162	8.65553e-22
P12268	IMPDH2	0.798763	8.93118e-22
P33993	MCM7	1.65286	8.97983e-22
P04179	SOD2	0.698885	9.15171e-22
Q8TD30	GPT2	-2.90795	9.20978e-22
A3KMH1	VWA8	-0.991459	9.6614e-22
Q8IW45	NAXD	-0.906718	1.18614e-21
P20702	ITGAX	3.14719	1.28063e-21
O00194	RAB27B	-1.54929	1.37787e-21
Q9BY67	CADM1	-1.37483	1.44075e-21
P21127	CDK11B	0.602849	1.45791e-21
Q14320	FAM50A	0.873443	1.48151e-21
Q99986	VRK1	0.757794	1.80123e-21
Q9Y314	NOSIP	1.53223	1.84444e-21
P13796	LCP1	0.950259	1.87779e-21
Q9NP77	SSU72	0.729618	1.88342e-21
P02649	APOE	0.98724	2.00426e-21
P20591	MX1	1.395	2.04369e-21
O15160	POLR1C	0.76399	2.15643e-21
P32929	CTH	-2.22849	2.38191e-21
P49419	ALDH7A1	-0.655567	2.46308e-21
O14933	UBE2L6	1.29512	2.50643e-21
Q9NR99	MXRA5	1.1695	2.80735e-21
P51116	FXR2	-1.51336	3.07393e-21
P17568	NDUFB7	-1.22916	3.12159e-21
Q96DR4	STARD4	-7.65906	3.4179e-21
Q9NZM1	MYOF	0.920804	3.44628e-21
Q86U28	ISCA2	-1.37527	3.48186e-21
P04839	CYBB	1.22355	3.48426e-21
P08123	COL1A2	1.42422	3.60098e-21
Q14156	EFR3A	-0.870851	3.68086e-21
P16671	CD36	-2.16322	4.21721e-21
Q8WYA6	CTNNBL1	0.767305	4.2333e-21
Q12965	MYO1E	0.617237	4.4968e-21
P28161	GSTM2	-1.07843	4.51004e-21
P80217	IFI35	0.976493	4.6567e-21
Q96HF1	SFRP2	9.46398	4.8281e-21
P09327	VIL1	2.64121	4.8281e-21
Q6JQN1	ACAD10	-1.25993	5.00278e-21
Q14137	BOP1	1.37224	6.18922e-21
Q92888	ARHGEF1	0.593923	6.24528e-21
Q13547	HDAC1	0.596662	7.94101e-21
P55209	NAP1L1	0.667904	8.90153e-21
Q96DI7	SNRNP40	0.657425	8.94797e-21
Q9HA65	TBC1D17	-0.77758	8.98887e-21
Q9HCD5	NCOA5	0.695682	9.05259e-21
P98088	MUC5AC	-3.13384	9.87751e-21
P07195	LDHB	-0.754248	1.00941e-20
P22234	PAICS	0.659643	1.0328e-20
Q9NX24	NHP2	0.689605	1.12861e-20
Q13509	TUBB3	1.14732	1.17266e-20
Q53GS9	USP39	0.669191	1.18423e-20
Q9BQG0	MYBBP1A	0.811187	1.18423e-20
Q6NYC1	JMJD6	0.807313	1.20043e-20
O00217	NDUFS8	-1.07229	1.2593e-20
P41218	MNDA	1.5282	1.27872e-20
Q08J23	NSUN2	0.822712	1.2871e-20
Q9BZE4	GTPBP4	1.05826	1.32087e-20
P22087	FBL	0.627047	1.34399e-20
O14949	UQCRQ	-1.51038	1.34774e-20
Q9C0E8	LNPK	-0.985984	1.39544e-20
O75390	CS	-0.699027	1.49721e-20
P52597	HNRNPF	0.640381	1.54924e-20
O60262	GNG7	-1.2147	1.8866e-20
P00352	ALDH1A1	-1.56559	1.92886e-20
Q9UFN0	NIPSNAP3A	-0.663083	1.96437e-20
Q16775	HAGH	-0.662773	1.96437e-20
Q9NVH6	TMLHE	-0.956698	2.06375e-20
P35613	BSG	-0.611248	2.07569e-20
Q92820	GGH	1.25146	2.07576e-20
P06280	GLA	0.744041	2.10257e-20
Q9UHV7	MED13	-3.67123	2.27564e-20
Q9Y606	PUS1	0.777983	2.35675e-20
P25774	CTSS	1.0304	2.43045e-20
O75400	PRPF40A	0.596848	2.51011e-20
P38571	LIPA	0.934315	2.58901e-20
P30084	ECHS1	-0.600557	2.7104e-20
P36952	SERPINB5	3.91461	2.7424e-20
Q15276	RABEP1	-0.625036	2.76239e-20
Q16763	UBE2S	8.55234	3.24958e-20
Q9H9S4	CAB39L	-1.46344	3.26388e-20
P20700	LMNB1	0.683044	3.52972e-20
O60218	AKR1B10	-2.46537	3.84084e-20
Q08431	MFGE8	1.78058	3.92584e-20
Q9NTJ4	MAN2C1	-0.887638	3.97369e-20
P00326	ADH1C	-1.98168	4.05326e-20
Q15149	PLEC	0.612503	4.25246e-20
P18065	IGFBP2	-2.0631	4.36255e-20
P07451	CA3	-2.9487	4.47503e-20
Q14116	IL18	1.40872	4.50674e-20
Q86WU2	LDHD	-4.13714	4.69118e-20
P40199	CEACAM6	8.80886	4.86268e-20
Q8WWV3	RTN4IP1	-1.40432	4.89216e-20
P24941	CDK2	1.3075	5.18738e-20
Q96HC4	PDLIM5	0.653083	5.59814e-20
O60231	DHX16	0.72928	5.95408e-20
O95810	CAVIN2	-1.11439	5.99135e-20
P32004	L1CAM	-1.73475	6.02199e-20
Q6NUJ1	PSAPL1	-5.85307	6.24495e-20
Q9P2C4	TMEM181	-0.963096	6.4971e-20
P67809	YBX1	0.672195	6.70167e-20
P05107	ITGB2	1.02581	7.06076e-20
O15427	SLC16A3	1.23308	7.13651e-20
P13611	VCAN	1.00766	7.16225e-20
P57740	NUP107	0.595106	7.29787e-20
P51159	RAB27A	-1.05177	7.59942e-20
P20908	COL5A1	1.51612	7.96333e-20
Q96F63	CCDC97	0.991463	8.13466e-20
A8TX70	COL6A5	-2.07709	8.44399e-20
O95340	PAPSS2	0.924527	8.80574e-20
O94875	SORBS2	-1.50013	9.15215e-20
Q9BQ39	DDX50	0.955785	9.58367e-20
Q8N468	MFSD4A	-7.62494	1.039e-19
P25116	F2R	8.38073	1.09975e-19
P51649	ALDH5A1	-1.17322	1.1011e-19
A8MXV4	NUDT19	-1.31484	1.11006e-19
Q15121	PEA15	0.817612	1.14086e-19
P08174	CD55	1.55616	1.18786e-19
P49790	NUP153	0.931027	1.1964e-19
Q9P1U0	ZNRD1	8.65476	1.33475e-19
Q06587	RING1	0.599426	1.3818e-19
Q9UJ68	MSRA	-0.604999	1.45414e-19
O95164	UBL3	-0.969991	1.46124e-19
Q6P1Q0	LETMD1	-1.20341	1.4891e-19
Q86TV6	TTC7B	-1.26697	1.52868e-19
Q969S9	GFM2	-1.13105	1.62196e-19
Q4G176	ACSF3	-0.937202	1.65035e-19
Q13797	ITGA9	-1.62359	1.69541e-19
Q9UN36	NDRG2	-0.741683	2.0445e-19
Q9H8M1	COQ10B	-0.853974	2.827e-19
Q9Y365	STARD10	-1.16731	3.01619e-19
Q5T013	HYI	-1.1477	3.45438e-19
O94776	MTA2	0.792331	3.60247e-19
Q8N4P3	HDDC3	-0.997324	3.9122e-19
Q12955	ANK3	-1.24241	4.17674e-19
O14815	CAPN9	-1.94717	4.34496e-19
Q7Z2T5	TRMT1L	0.637293	4.45593e-19
O60664	PLIN3	0.59212	4.52914e-19
Q9Y2I8	WDR37	-0.662483	4.67807e-19
P98095	FBLN2	1.31274	4.8227e-19
P55011	SLC12A2	-1.03361	4.88264e-19
P23142	FBLN1	1.01203	5.04122e-19
Q63HM9	PLCXD3	-6.25947	5.20271e-19
O75582	RPS6KA5	-1.09338	5.6024e-19
Q9C040	TRIM2	-0.91472	6.27976e-19
Q9UL12	SARDH	-1.99627	6.64333e-19
P31483	TIA1	0.609998	6.68087e-19
Q6UX06	OLFM4	2.88594	7.23663e-19
O00139	KIF2A	0.665882	7.27598e-19
P40938	RFC3	0.780426	7.49927e-19
O15050	TRANK1	-1.31446	7.94926e-19
P52701	MSH6	0.790789	8.33005e-19
O95470	SGPL1	0.869755	8.66995e-19
O14879	IFIT3	1.23182	8.85638e-19
Q16666	IFI16	0.886105	8.96128e-19
Q96BP3	PPWD1	0.632898	9.54341e-19
Q99848	EBNA1BP2	1.05156	9.64604e-19
P19022	CDH2	-6.76855	9.64604e-19
Q9Y4W6	AFG3L2	-0.789696	1.01882e-18
P15428	HPGD	-2.37802	1.04737e-18
Q8NHP8	PLBD2	0.792376	1.08478e-18
Q9BTL3	RAMAC	8.66939	1.14727e-18
Q9BV38	WDR18	0.673305	1.14727e-18
P11802	CDK4	0.969504	1.15553e-18
Q96IX5	ATP5MD	-0.988788	1.16905e-18
P02786	TFRC	1.06216	1.27383e-18
Q3SY69	ALDH1L2	-1.38824	1.29444e-18
Q96PU8	QKI	0.908835	1.30346e-18
P43251	BTD	-0.827466	1.33206e-18
Q9BQ95	ECSIT	-0.997364	1.59205e-18
Q96J01	THOC3	0.781786	1.76524e-18
P11171	EPB41	-0.608867	1.80207e-18
Q8IXM2	BAP18	0.841419	1.83252e-18
Q03403	TFF2	-3.7141	1.88841e-18
P01303	NPY	-8.90734	1.94649e-18
Q5SWX8	ODR4	-0.651356	1.97453e-18
O43809	NUDT21	0.595871	2.03181e-18
P40222	TXLNA	0.604404	2.06696e-18
P30046	DDT	-0.804493	2.06727e-18
P27352	CBLIF	-4.12307	2.10549e-18
O43172	PRPF4	0.598159	2.16149e-18
P09874	PARP1	0.620774	2.35001e-18
Q8N474	SFRP1	-7.5343	2.35595e-18
Q14444	CAPRIN1	0.665218	2.39121e-18
A6NDB9	PALM3	-2.15751	2.46901e-18
Q96H79	ZC3HAV1L	0.914995	2.78075e-18
Q6PKC3	TXNDC11	-1.28366	2.82002e-18
Q96NB2	SFXN2	-1.12982	2.93022e-18
P19174	PLCG1	0.727128	2.93146e-18
P15311	EZR	-0.818172	3.02355e-18
P05067	APP	0.840443	3.04538e-18
P24298	GPT	-4.55385	3.08582e-18
O95232	LUC7L3	0.621182	3.15235e-18
P16949	STMN1	1.06792	3.2381e-18
P82909	MRPS36	-1.07517	3.27886e-18
Q8TD55	PLEKHO2	0.779406	3.30628e-18
P18074	ERCC2	1.23227	3.32051e-18
P43487	RANBP1	0.642098	3.35158e-18
Q9BZ67	FRMD8	0.940738	3.44233e-18
Q8N6T3	ARFGAP1	0.710848	3.49404e-18
Q9NPE3	NOP10	0.81592	3.682e-18
Q9NVP1	DDX18	0.782241	3.68866e-18
Q6YN16	HSDL2	-0.663164	3.89723e-18
P00167	CYB5A	-0.837896	3.96743e-18
Q06520	SULT2A1	-3.30971	3.98978e-18
P52566	ARHGDIB	0.876978	4.05629e-18
Q9BQG2	NUDT12	-1.22905	4.17346e-18
P04439	HLA-A	0.875186	4.40124e-18
Q96CN7	ISOC1	-0.593807	4.65011e-18
Q9BV36	MLPH	-2.20593	4.69207e-18
Q8TB37	NUBPL	-0.888009	4.86069e-18
P17931	LGALS3	0.705474	5.23396e-18
P16435	POR	0.647707	5.72203e-18
P09211	GSTP1	0.618453	5.93415e-18
Q5TH69	ARFGEF3	-1.62006	6.54168e-18
P56378	ATP5MPL	-1.20727	6.6561e-18
Q14554	PDIA5	-0.638526	6.72827e-18
O95858	TSPAN15	-0.883969	7.05254e-18
P07919	UQCRH	-0.937986	7.27344e-18
P54753	EPHB3	-0.990113	7.92615e-18
Q96GE9	DMAC1	-1.39026	7.93442e-18
O00425	IGF2BP3	2.12273	8.40551e-18
Q9Y303	AMDHD2	0.91426	8.70114e-18
P21810	BGN	1.18273	8.86415e-18
Q9P219	CCDC88C	-2.45393	9.50253e-18
Q9BSF4	TIMM29	-0.687688	1.1427e-17
Q15102	PAFAH1B3	0.620101	1.38906e-17
O95347	SMC2	1.13933	1.40639e-17
P21912	SDHB	-0.87875	1.41359e-17
P19388	POLR2E	0.698481	1.47103e-17
O43148	RNMT	0.855681	1.47103e-17
Q9NQE9	HINT3	-0.817579	1.51812e-17
O76054	SEC14L2	1.20384	1.64064e-17
P21980	TGM2	1.21524	1.84845e-17
Q99766	DMAC2L	-0.979258	1.93539e-17
Q5T0N5	FNBP1L	-0.793548	1.93871e-17
Q5SW79	CEP170	1.03796	1.9566e-17
P28340	POLD1	1.24353	2.10947e-17
Q9NPJ3	ACOT13	-0.920298	2.11878e-17
Q9UPU7	TBC1D2B	0.740878	2.11878e-17
P0DPD7	EEF1AKMT4	6.26096	2.17582e-17
P42166	TMPO	0.774263	2.25195e-17
Q9H772	GREM2	-8.16192	2.39734e-17
Q8TBX8	PIP4K2C	-0.724943	2.42536e-17
Q9UNW9	NOVA2	7.05864	2.45264e-17
Q09472	EP300	0.821908	2.48224e-17
Q86TB9	PATL1	0.992744	2.4882e-17
P62487	POLR2G	0.627391	2.56703e-17
Q9BTU6	PI4K2A	0.836222	2.60025e-17
Q92783	STAM	-1.19845	2.67244e-17
O15533	TAPBP	1.04749	2.68512e-17
Q96P11	NSUN5	1.07086	3.00876e-17
Q9UPY8	MAPRE3	-0.760825	3.14564e-17
Q5SY16	NOL9	0.806083	3.18877e-17
Q2WGJ9	FER1L6	-1.60636	3.54571e-17
Q08945	SSRP1	1.00348	3.61286e-17
Q8NDZ6	TMEM161B	-4.94446	3.71813e-17
Q13488	TCIRG1	1.0205	4.47459e-17
P33992	MCM5	1.09193	4.61734e-17
Q8IXI2	RHOT1	-0.777839	4.75477e-17
P34897	SHMT2	0.660323	4.79653e-17
P05362	ICAM1	0.804102	5.29435e-17
Q8IY34	SLC15A3	6.35717	5.41894e-17
P30405	PPIF	-1.07615	5.62973e-17
Q9BX40	LSM14B	1.02969	6.09962e-17
Q6NVY1	HIBCH	-0.58861	6.21414e-17
Q9Y394	DHRS7	-0.640421	6.33733e-17
O00533	CHL1	-3.19532	7.63185e-17
Q9UHI5	SLC7A8	-5.77732	8.5599e-17
Q9UJX3	ANAPC7	0.676409	9.35196e-17
Q96T37	RBM15	0.69031	9.47576e-17
Q9Y231	FUT9	-5.81249	9.89935e-17
O60306	AQR	0.671599	9.95494e-17
Q7LBC6	KDM3B	0.80097	1.06281e-16
Q86UT6	NLRX1	-0.747988	1.09011e-16
Q15526	SURF1	-0.851203	1.09127e-16
Q6IQ23	PLEKHA7	-1.80384	1.09127e-16
P50851	LRBA	-0.588288	1.09427e-16
P50151	GNG10	0.816022	1.09884e-16
P53985	SLC16A1	-0.913682	1.17001e-16
O43929	ORC4	0.921811	1.22567e-16
Q8N5C1	CALHM5	1.1956	1.32778e-16
Q8ND30	PPFIBP2	-0.968181	1.36233e-16
Q9Y5Y7	LYVE1	-7.99671	1.53386e-16
O96011	PEX11B	0.663636	1.57639e-16
P57678	GEMIN4	1.08341	1.59261e-16
P08240	SRPRA	-0.652332	1.61858e-16
Q13136	PPFIA1	0.637307	1.68605e-16
Q9BZJ0	CRNKL1	0.721895	1.81391e-16
Q5TC12	ATPAF1	-1.04738	1.81547e-16
Q14914	PTGR1	-0.964675	1.90129e-16
P01876	IGHA1	-1.04683	1.91675e-16
P53365	ARFIP2	-0.736875	1.92895e-16
Q9H0W8	SMG9	0.981829	1.97315e-16
Q9H8H0	NOL11	0.920547	1.99852e-16
P17600	SYN1	-6.1897	2.0046e-16
O75818	RPP40	1.0852	2.04058e-16
Q14392	LRRC32	7.13276	2.08836e-16
Q5SRE7	PHYHD1	-1.39068	2.11378e-16
Q99729	HNRNPAB	0.588237	2.15618e-16
Q92796	DLG3	-0.768049	2.16111e-16
Q9BWM7	SFXN3	0.623653	2.17391e-16
Q9HBI0	PARVG	1.47566	2.18521e-16
Q9Y240	CLEC11A	7.30635	2.18839e-16
Q9NW13	RBM28	1.13155	2.34803e-16
Q8NFW9	MYRIP	-5.96333	2.44685e-16
P04271	S100B	-1.4214	2.45895e-16
Q8NC44	RETREG2	0.767759	2.70849e-16
Q9Y3A4	RRP7A	0.865208	2.84418e-16
Q8NFT2	STEAP2	6.39236	2.90597e-16
Q9Y6Q5	AP1M2	-0.876426	3.13127e-16
Q8IYJ3	SYTL1	-2.51609	3.16271e-16
O00468	AGRN	0.962937	3.41748e-16
Q04912	MST1R	-1.35011	3.41748e-16
Q16875	PFKFB3	6.07273	3.41748e-16
Q9H4Z3	PCIF1	0.675059	3.41748e-16
O94851	MICAL2	1.29582	3.4239e-16
Q6PD62	CTR9	0.587068	3.43e-16
Q17R31	TATDN3	-0.743858	3.8127e-16
Q5VYY1	ANKRD22	-1.1459	4.30119e-16
Q9NY93	DDX56	1.05293	4.36568e-16
P32189	GK	0.970176	4.43054e-16
P48960	ADGRE5	0.619397	4.76573e-16
Q9H583	HEATR1	0.861934	4.78689e-16
Q13636	RAB31	1.0913	4.82661e-16
Q02318	CYP27A1	1.20805	4.87042e-16
O60669	SLC16A7	-5.90518	5.06503e-16
P51003	PAPOLA	0.590299	5.06716e-16
Q2UY09	COL28A1	-4.99932	5.37507e-16
Q15642	TRIP10	0.753771	5.47686e-16
Q9Y276	BCS1L	-0.797145	5.53552e-16
O75718	CRTAP	1.45388	5.53785e-16
P01137	TGFB1	1.64785	5.69874e-16
P61916	NPC2	0.649647	5.72565e-16
P09601	HMOX1	1.22257	5.9748e-16
Q9Y6J6	KCNE2	-7.55355	6.18011e-16
O95568	METTL18	6.56613	6.18011e-16
Q8WUF5	PPP1R13L	6.6143	6.23161e-16
P80404	ABAT	-1.15846	6.3409e-16
O14683	TP53I11	0.867291	6.43357e-16
Q96C23	GALM	0.679811	6.64479e-16
O43819	SCO2	-0.982679	6.70394e-16
P23381	WARS1	0.752181	6.7593e-16
Q03519	TAP2	0.933694	6.79162e-16
Q03518	TAP1	0.932253	6.89544e-16
Q9H330	TMEM245	-0.748088	6.95121e-16
Q12769	NUP160	0.599729	6.99577e-16
P08567	PLEK	1.09124	7.1178e-16
P07942	LAMB1	0.835612	7.1178e-16
P31937	HIBADH	-0.662239	7.78829e-16
Q8IVT2	MISP	2.50423	8.17672e-16
Q96S06	LMF1	-1.74833	8.17672e-16
O75689	ADAP1	1.9656	8.3738e-16
Q9NRG7	SDR39U1	-1.30367	8.37709e-16
Q12962	TAF10	0.72774	9.06213e-16
P23368	ME2	-0.6565	9.0657e-16
Q9BXS6	NUSAP1	6.97439	9.93171e-16
P14678	SNRPB	0.637938	1.00271e-15
O95758	PTBP3	0.603858	1.03617e-15
O76038	SCGN	-6.18585	1.05368e-15
Q9H0X4	FAM234A	-0.939296	1.13616e-15
Q15172	PPP2R5A	-0.630223	1.15941e-15
Q9BTC0	DIDO1	1.13487	1.28371e-15
Q9BV10	ALG12	-0.766086	1.30288e-15
Q14999	CUL7	-1.87356	1.31691e-15
Q8TF72	SHROOM3	-1.27382	1.32496e-15
Q92626	PXDN	1.27221	1.32891e-15
P48764	SLC9A3	-2.70615	1.33097e-15
Q15942	ZYX	0.995859	1.36353e-15
Q9H6U8	ALG9	-0.622238	1.38929e-15
Q5XPI4	RNF123	-0.728699	1.42117e-15
Q16222	UAP1	-0.598459	1.42813e-15
Q96DC8	ECHDC3	-4.28108	1.44728e-15
Q15661	TPSAB1	-1.08089	1.48498e-15
P04155	TFF1	-4.42893	1.52715e-15
O43704	SULT1B1	-2.83131	1.55164e-15
P14207	FOLR2	-1.06713	1.66733e-15
Q9H3R2	MUC13	1.79262	1.74696e-15
Q9NRX1	PNO1	1.3801	1.74696e-15
Q6ZUJ8	PIK3AP1	5.04298	1.84081e-15
Q9BVI4	NOC4L	1.03323	1.87504e-15
Q9NVM9	INTS13	0.731719	1.90527e-15
Q8N5M4	TTC9C	0.639038	2.07568e-15
Q14376	GALE	-0.840413	2.08024e-15
Q14790	CASP8	0.660184	2.12361e-15
Q01201	RELB	5.82434	2.12697e-15
Q8WTT2	NOC3L	0.801321	2.18807e-15
Q6DT37	CDC42BPG	-1.91027	2.18807e-15
Q15021	NCAPD2	1.41149	2.25893e-15
Q9NRN5	OLFML3	-1.03646	2.25893e-15
Q9Y312	AAR2	0.74822	2.3931e-15
Q15645	TRIP13	5.2728	2.40828e-15
Q9HAP6	LIN7B	-7.51268	2.41013e-15
P41240	CSK	0.596844	2.4351e-15
Q13043	STK4	0.63289	2.52927e-15
Q13554	CAMK2B	-0.928589	2.56324e-15
O00338	SULT1C2	-0.901238	2.58166e-15
Q9NQ55	PPAN	0.932779	2.66892e-15
P27338	MAOB	-1.08434	2.84204e-15
P32238	CCKAR	-8.08028	3.0518e-15
P52790	HK3	1.50675	3.05394e-15
Q9BZ29	DOCK9	0.685874	3.23039e-15
O94911	ABCA8	-2.31061	3.24602e-15
Q96S99	PLEKHF1	0.827751	3.29963e-15
P29590	PML	0.691158	3.30915e-15
O60216	RAD21	0.613816	3.32986e-15
Q96QZ7	MAGI1	-1.01843	3.36953e-15
P00488	F13A1	-1.00986	3.57961e-15
Q15654	TRIP6	0.855586	3.71546e-15
Q8N300	SVBP	7.77478	3.74116e-15
Q9HCG7	GBA2	-1.2983	3.98218e-15
Q9NZU5	LMCD1	0.761644	4.23109e-15
P53370	NUDT6	-6.6734	4.27224e-15
Q5VT52	RPRD2	0.764368	4.31784e-15
Q9H3H5	DPAGT1	-0.624314	4.56272e-15
Q9NR77	PXMP2	-5.47146	4.56673e-15
P78324	SIRPA	1.04758	4.58931e-15
P07204	THBD	-1.04023	4.69875e-15
Q7L8A9	VASH1	5.58559	4.89038e-15
Q6UWR7	ENPP6	-5.52753	4.97402e-15
P06731	CEACAM5	3.06904	5.06052e-15
P34947	GRK5	-0.960723	5.13721e-15
O75340	PDCD6	0.696172	5.85407e-15
Q8WTV0	SCARB1	6.87976	5.85407e-15
Q9NP81	SARS2	-0.728577	5.88114e-15
P10619	CTSA	0.711587	5.94365e-15
Q9BUT1	BDH2	-0.748923	5.9451e-15
Q14739	LBR	0.750101	6.43455e-15
Q9BY50	SEC11C	-1.25635	6.57217e-15
P62508	ESRRG	-7.53574	6.64318e-15
Q8N3J6	CADM2	-7.73661	6.82054e-15
Q7Z6B0	CCDC91	-1.08406	6.9232e-15
P50150	GNG4	-7.89013	7.14708e-15
Q9H6T3	RPAP3	0.637525	7.35609e-15
P51689	ARSD	-1.69812	7.4295e-15
Q99962	SH3GL2	-8.10263	7.54249e-15
Q9UN81	L1RE1	7.7091	7.5535e-15
P16278	GLB1	0.645232	7.73302e-15
P85037	FOXK1	1.10512	7.83536e-15
Q99829	CPNE1	0.99678	7.89272e-15
Q9H4H8	FAM83D	6.30398	8.10012e-15
P02792	FTL	1.06668	8.16478e-15
P08253	MMP2	1.04575	8.21334e-15
Q96SB4	SRPK1	0.754848	8.33058e-15
Q6ULP2	AFTPH	-0.933334	8.45857e-15
Q9UJC5	SH3BGRL2	-0.946865	8.80332e-15
P11215	ITGAM	0.984307	8.96534e-15
Q96FS4	SIPA1	0.851439	9.45388e-15
Q9NQT8	KIF13B	-0.5853	9.5671e-15
Q8TB45	DEPTOR	-0.853611	1.07176e-14
Q15428	SF3A2	0.611678	1.07626e-14
Q6L9W6	B4GALNT3	-5.92793	1.087e-14
Q9P2M4	TBC1D14	-6.79137	1.16763e-14
Q86XK7	VSIG1	-5.7667	1.3514e-14
P35579	MYH9	1.00746	1.36656e-14
P46092	CCR10	-7.9129	1.38436e-14
O75795	UGT2B17	-6.28993	1.39493e-14
Q8IVJ1	SLC41A1	-7.17108	1.43525e-14
P12236	SLC25A6	-0.608118	1.47336e-14
P46199	MTIF2	-0.838026	1.48205e-14
P56182	RRP1	0.779314	1.4989e-14
Q9NYL4	FKBP11	-1.04763	1.53824e-14
Q8NBQ5	HSD17B11	0.812083	1.73213e-14
O14745	SLC9A3R1	-0.710091	1.7413e-14
Q15005	SPCS2	-0.591772	1.77634e-14
P49711	CTCF	0.933943	1.79451e-14
Q9H720	CWH43	-5.47174	1.8742e-14
P46952	HAAO	-0.823518	1.93383e-14
Q7Z3B1	NEGR1	-2.00609	1.98692e-14
Q99541	PLIN2	4.60627	2.04885e-14
Q9H2V7	SPNS1	0.792668	2.11053e-14
Q7L9B9	EEPD1	-1.16046	2.14093e-14
O95466	FMNL1	0.851611	2.14598e-14
Q14749	GNMT	-7.92249	2.2289e-14
Q6P531	GGT6	-6.88479	2.25482e-14
Q14160	SCRIB	-0.703536	2.2615e-14
Q13325	IFIT5	0.638901	2.2615e-14
Q01118	SCN7A	-4.51855	2.3002e-14
P51787	KCNQ1	-5.00429	2.30751e-14
Q13443	ADAM9	0.67891	2.44058e-14
Q9UBW7	ZMYM2	1.23634	2.46164e-14
Q15382	RHEB	0.656806	2.55348e-14
Q9NWM8	FKBP14	5.85224	2.83041e-14
Q6P9B9	INTS5	0.869018	2.88955e-14
P61966	AP1S1	-0.6362	2.96673e-14
P09429	HMGB1	0.761011	2.98047e-14
Q16595	FXN	-0.703932	3.06154e-14
Q5TCQ9	MAGI3	-1.46137	3.06619e-14
Q9NUT2	ABCB8	-0.890083	3.17476e-14
Q9UBS8	RNF14	-0.701026	3.27153e-14
Q9NY61	AATF	-1.80272	3.28821e-14
O00560	SDCBP	0.742026	3.3196e-14
Q9H329	EPB41L4B	-5.15069	3.53817e-14
Q8WUD4	CCDC12	0.865327	3.90926e-14
Q9Y6X3	MAU2	0.735011	4.09822e-14
P11532	DMD	-1.38079	4.19316e-14
P57737	CORO7	0.600825	4.33353e-14
P20592	MX2	1.04703	4.6657e-14
Q9UBG0	MRC2	0.763612	5.07761e-14
Q9NTJ3	SMC4	1.54089	5.28686e-14
Q8IUZ5	PHYKPL	-0.832323	5.59029e-14
Q9BSE4	HERPUD2	6.6613	5.7522e-14
P07585	DCN	-1.18717	6.06712e-14
Q9Y6A5	TACC3	5.87309	6.21088e-14
Q17RN3	FAM98C	-0.917313	6.32751e-14
Q9BY32	ITPA	0.904291	6.41025e-14
Q01196	RUNX1	6.61551	6.57576e-14
Q6GPH4	XAF1	6.78837	6.61267e-14
P78325	ADAM8	6.1428	6.65019e-14
Q9HBM1	SPC25	6.9098	6.94115e-14
Q4LDE5	SVEP1	-2.14759	7.13864e-14
O15551	CLDN3	5.06664	7.29182e-14
Q86UW7	CADPS2	-1.05502	7.91875e-14
Q5HYI7	MTX3	-1.83107	7.97427e-14
Q9NQT5	EXOSC3	0.595688	8.09009e-14
Q12972	PPP1R8	0.616039	8.45653e-14
Q96PZ0	PUS7	0.922251	8.45653e-14
P00966	ASS1	1.10094	8.61736e-14
Q9NR16	CD163L1	-1.26207	8.69587e-14
Q6PCB0	VWA1	1.28516	8.70771e-14
Q14061	COX17	-1.0575	8.98809e-14
Q9H1Y0	ATG5	-0.78654	9.04342e-14
P09871	C1S	0.760788	9.23659e-14
P06703	S100A6	0.809575	9.31391e-14
Q5T440	IBA57	-0.681718	9.42247e-14
P83110	HTRA3	5.95567	9.42247e-14
Q5ZPR3	CD276	1.09133	9.89819e-14
O43677	NDUFC1	-2.0473	1.01771e-13
Q96FX7	TRMT61A	1.50633	1.05085e-13
Q00978	IRF9	0.848162	1.0791e-13
Q7L5A8	FA2H	-1.41176	1.11616e-13
P09619	PDGFRB	0.909699	1.15928e-13
P51606	RENBP	0.828115	1.18003e-13
P62070	RRAS2	-1.09313	1.22723e-13
Q6UXG2	KIAA1324	-1.42144	1.23684e-13
Q14690	PDCD11	0.688594	1.27171e-13
Q01628	IFITM3	1.01965	1.30133e-13
Q6P1A2	LPCAT3	-0.688822	1.32006e-13
Q6UWH4	GASK1B	6.16519	1.40684e-13
P08263	GSTA1	-2.34767	1.45385e-13
P32456	GBP2	0.644358	1.45385e-13
Q9NQ66	PLCB1	-1.13998	1.47672e-13
Q8TDN6	BRIX1	0.683198	1.56666e-13
P12109	COL6A1	-0.804568	1.57053e-13
P30519	HMOX2	-0.594082	1.5797e-13
P19878	NCF2	1.14848	1.59506e-13
P98175	RBM10	0.612157	1.64059e-13
P19387	POLR2C	0.612002	1.72303e-13
O00519	FAAH	-1.45622	1.77295e-13
Q96LW7	CARD19	-0.829431	1.91072e-13
Q86XP1	DGKH	6.08397	1.92176e-13
O43293	DAPK3	0.701064	1.9401e-13
Q14764	MVP	0.655012	2.1784e-13
O95479	H6PD	0.599007	2.19403e-13
Q9UJV9	DDX41	0.867601	2.19795e-13
P26583	HMGB2	1.15707	2.3858e-13
Q9H5K3	POMK	5.05408	2.45623e-13
Q8TDD1	DDX54	0.910191	2.48744e-13
Q8WWY8	LIPH	-5.58108	2.48858e-13
Q8IVL6	P3H3	2.01517	2.5262e-13
Q68DA7	FMN1	-1.22552	2.56854e-13
Q8IZ41	RASEF	-5.08122	2.60167e-13
Q53G44	IFI44L	7.06816	2.62617e-13
Q13427	PPIG	0.786689	2.75454e-13
A6NHC0	CAPN8	-3.2624	2.75865e-13
Q9BQS8	FYCO1	-0.673976	2.79019e-13
Q8N442	GUF1	-1.44849	2.81164e-13
P23921	RRM1	1.17568	2.8505e-13
Q07002	CDK18	-1.2708	3.01244e-13
Q8N4Q1	CHCHD4	-0.948156	3.08999e-13
O95571	ETHE1	0.666331	3.09954e-13
P05109	S100A8	1.46776	3.11328e-13
O00160	MYO1F	0.944248	3.34927e-13
Q15493	RGN	-2.42888	3.43387e-13
Q13751	LAMB3	1.38491	3.43702e-13
Q6BDI9	REP15	-6.26965	3.57501e-13
P07093	SERPINE2	2.39561	3.62985e-13
Q96C11	FGGY	-1.38529	3.6374e-13
Q92911	SLC5A5	-3.26473	3.86316e-13
P48728	AMT	-2.55917	3.87941e-13
Q08397	LOXL1	6.0634	3.8943e-13
Q12996	CSTF3	0.595923	4.13428e-13
P49005	POLD2	1.18277	4.30314e-13
Q9P032	NDUFAF4	-0.609891	4.30456e-13
P24557	TBXAS1	0.872221	4.30456e-13
O00754	MAN2B1	0.661553	4.35568e-13
P12110	COL6A2	-0.87853	4.47752e-13
Q9BVJ7	DUSP23	0.696158	4.56905e-13
P78552	IL13RA1	6.1977	4.61695e-13
P40189	IL6ST	-1.0509	4.73708e-13
Q9NY26	SLC39A1	6.24165	4.7488e-13
O95865	DDAH2	0.587321	4.84202e-13
Q15813	TBCE	0.594098	4.90832e-13
O95980	RECK	-1.0263	5.06975e-13
O43520	ATP8B1	-1.05209	5.081e-13
Q8N7H5	PAF1	0.880751	5.14106e-13
Q03692	COL10A1	5.89417	5.14607e-13
P50336	PPOX	-0.615567	5.15219e-13
O94887	FARP2	-0.737367	5.15219e-13
O15195	VILL	-1.46854	5.27953e-13
Q9UKF7	PITPNC1	-1.14099	5.34909e-13
Q96CG8	CTHRC1	5.09898	5.36432e-13
O75044	SRGAP2	0.608877	5.36432e-13
P11277	SPTB	-1.0833	5.42089e-13
Q13491	GPM6B	-7.82048	5.42089e-13
P08237	PFKM	-0.661529	5.53418e-13
P28702	RXRB	0.653567	5.55797e-13
Q13501	SQSTM1	1.05177	5.56471e-13
Q6UX71	PLXDC2	1.05986	5.59747e-13
Q9H6P5	TASP1	6.06439	5.78974e-13
Q96IQ7	VSIG2	-4.82393	5.78974e-13
Q00535	CDK5	0.630605	5.83501e-13
P21757	MSR1	1.03028	5.91128e-13
P60201	PLP1	-6.74603	5.98007e-13
Q15438	CYTH1	0.58709	6.06236e-13
P07948	LYN	0.620835	6.12007e-13
Q5JTD0	TJAP1	-2.16207	6.19615e-13
P19086	GNAZ	-4.29845	6.41543e-13
P36959	GMPR	-1.82043	6.73053e-13
Q13330	MTA1	0.730849	7.03006e-13
P61024	CKS1B	7.84339	7.04629e-13
P00749	PLAU	4.85626	7.08325e-13
P78406	RAE1	0.620508	7.14471e-13
Q9H4L5	OSBPL3	0.873167	7.37068e-13
P98160	HSPG2	0.767804	7.79193e-13
P56856	CLDN18	-5.33152	8.4864e-13
O75888	TNFSF13	5.96371	8.63743e-13
Q9Y2H5	PLEKHA6	-0.845087	8.65853e-13
P05408	SCG5	-7.55353	8.8475e-13
Q7Z5Q5	POLN	-0.597438	8.8475e-13
Q9H1B5	XYLT2	-2.9211	9.17239e-13
Q5R3I4	TTC38	-0.679916	9.22553e-13
Q92747	ARPC1A	-0.699808	9.52271e-13
Q9NWU2	GID8	0.859745	9.65023e-13
O75880	SCO1	-0.932441	9.98137e-13
Q8N5B7	CERS5	6.1905	1.03586e-12
Q9H008	LHPP	-0.645408	1.10328e-12
P49662	CASP4	0.720426	1.10734e-12
P33552	CKS2	6.78979	1.10964e-12
Q9UIB8	CD84	0.837522	1.11403e-12
P23471	PTPRZ1	-4.97035	1.12123e-12
P43004	SLC1A2	-4.95372	1.19034e-12
Q4L180	FILIP1L	0.914463	1.19037e-12
Q8NBU5	ATAD1	-0.636654	1.28931e-12
Q5U3C3	TMEM164	6.62604	1.34936e-12
P43235	CTSK	5.51835	1.39157e-12
P32121	ARRB2	0.590227	1.40406e-12
P11216	PYGB	0.650535	1.4345e-12
P28065	PSMB9	0.681798	1.44356e-12
Q96RP7	GAL3ST4	5.12238	1.47078e-12
Q96MM6	HSPA12B	-0.872086	1.5059e-12
Q9UPQ0	LIMCH1	-1.45238	1.54366e-12
Q9NXF1	TEX10	0.585297	1.56105e-12
Q8IXS6	PALM2	2.03378	1.56442e-12
P21266	GSTM3	-0.731938	1.5851e-12
Q13769	THOC5	0.662354	1.64745e-12
Q9UK59	DBR1	0.638795	1.68402e-12
Q9Y5Q8	GTF3C5	0.75956	1.72085e-12
O43822	CFAP410	-0.892074	1.83759e-12
P00736	C1R	0.736109	1.84313e-12
Q96BS2	TESC	-2.55833	1.96301e-12
Q13303	KCNAB2	0.791727	2.01665e-12
P33991	MCM4	0.8084	2.07879e-12
Q8IY81	FTSJ3	0.707435	2.11597e-12
Q9Y241	HIGD1A	-1.40775	2.15048e-12
O75891	ALDH1L1	-1.04053	2.21147e-12
A0A024RBG1	NUDT4B	0.61785	2.24005e-12
Q8IU81	IRF2BP1	0.60246	2.31172e-12
Q7L099	RUFY3	-0.772533	2.31443e-12
Q9BPX3	NCAPG	2.39092	2.42277e-12
Q5T3I0	GPATCH4	5.732	2.52438e-12
O75909	CCNK	0.8827	2.53232e-12
P01903	HLA-DRA	0.920844	2.54054e-12
Q01432	AMPD3	0.750239	2.54905e-12
Q96S55	WRNIP1	0.796062	2.68382e-12
P09917	ALOX5	0.687981	2.68382e-12
Q96FV9	THOC1	0.845921	2.71563e-12
O60671	RAD1	5.44598	2.72182e-12
P16870	CPE	-3.27569	2.76515e-12
Q7L2J0	MEPCE	1.18041	2.78264e-12
Q9UKX5	ITGA11	1.38696	2.78861e-12
P55001	MFAP2	1.06893	2.82487e-12
A0AV02	SLC12A8	-6.55958	2.87085e-12
P52895	AKR1C2	-3.011	2.89031e-12
Q8NHJ6	LILRB4	5.92927	2.90037e-12
Q0VD83	APOBR	0.872385	3.06053e-12
O95178	NDUFB2	-6.97801	3.07461e-12
P10145	CXCL8	6.40687	3.08303e-12
A2A2Y4	FRMD3	-6.81308	3.12481e-12
Q6P2C8	MED27	1.01197	3.24366e-12
P06702	S100A9	1.50896	3.32696e-12
Q9NZJ6	COQ3	-0.807054	3.44025e-12
Q6UW63	POGLUT2	2.77363	3.46497e-12
Q9NX38	ABITRAM	5.849	3.50544e-12
Q15269	PWP2	0.774953	3.52158e-12
P10321	HLA-C	0.76367	3.61303e-12
Q9UMZ2	SYNRG	-0.785933	3.78419e-12
P16452	EPB42	-1.17305	3.84201e-12
P02549	SPTA1	-0.92946	3.89636e-12
P54922	ADPRH	0.746072	3.95732e-12
O14562	UBFD1	0.636872	4.1199e-12
O75367	MACROH2A1	0.894017	4.18619e-12
P31146	CORO1A	0.793	4.26005e-12
P47895	ALDH1A3	0.768634	4.34027e-12
O95801	TTC4	0.73873	4.53886e-12
P13498	CYBA	1.03328	4.64846e-12
A2RTX5	TARS3	-0.634922	4.67757e-12
O14841	OPLAH	-0.82959	4.67877e-12
Q15648	MED1	0.696508	4.78468e-12
P22748	CA4	-5.26321	4.82283e-12
Q6GYQ0	RALGAPA1	-0.751534	4.92092e-12
Q9Y520	PRRC2C	1.06795	5.26745e-12
O43291	SPINT2	1.51777	5.30517e-12
Q6WN34	CHRDL2	6.28269	5.75436e-12
Q13753	LAMC2	1.44689	5.99815e-12
Q6P589	TNFAIP8L2	1.08134	6.21273e-12
O60609	GFRA3	-6.31506	6.36269e-12
Q8N543	OGFOD1	2.64718	6.40359e-12
Q15031	LARS2	-0.640126	6.45658e-12
Q9H0J9	PARP12	0.585403	6.70506e-12
O95832	CLDN1	6.37505	6.80194e-12
P08236	GUSB	0.706502	7.032e-12
Q01484	ANK2	-1.1033	7.09174e-12
Q12864	CDH17	1.82038	7.236e-12
O60941	DTNB	-3.79708	7.31507e-12
Q9NXH9	TRMT1	1.03238	7.38278e-12
Q9Y646	CPQ	-0.747575	7.3968e-12
Q86XN7	PROSER1	5.81637	7.3968e-12
P55160	NCKAP1L	0.905744	7.3968e-12
P23469	PTPRE	0.729536	7.79257e-12
P12318	FCGR2A	5.18961	7.86726e-12
Q9HCJ6	VAT1L	-1.08368	8.12529e-12
Q8WXI9	GATAD2B	0.73123	8.22144e-12
Q9NR34	MAN1C1	5.11032	8.65615e-12
Q96FN4	CPNE2	0.722271	8.70302e-12
Q5SQH8	C6orf136	-2.21691	8.87015e-12
P49326	FMO5	-2.2222	9.35813e-12
Q969G5	CAVIN3	-1.46064	9.41344e-12
P36222	CHI3L1	4.28232	9.63308e-12
Q9HD40	SEPSECS	-0.942398	1.00016e-11
Q9NSI8	SAMSN1	5.13239	1.01883e-11
P01282	VIP	-7.25204	1.06681e-11
P09525	ANXA4	0.595452	1.07555e-11
P15259	PGAM2	-6.30674	1.09351e-11
Q12929	EPS8	0.692897	1.10039e-11
Q07507	DPT	-2.85325	1.10625e-11
Q99650	OSMR	5.3027	1.12434e-11
A6NHX0	CASTOR2	4.85559	1.1975e-11
P51161	FABP6	7.1387	1.256e-11
Q8IZR5	CMTM4	-6.30417	1.26037e-11
Q92917	GPKOW	0.83186	1.30156e-11
Q96JP5	ZFP91	5.49406	1.37636e-11
Q96S86	HAPLN3	2.68497	1.43266e-11
Q9BUI4	POLR3C	0.690481	1.44196e-11
P14091	CTSE	-2.76162	1.45364e-11
Q687X5	STEAP4	-1.05784	1.48559e-11
O95167	NDUFA3	-2.31145	1.48766e-11
Q16772	GSTA3	-6.83399	1.53272e-11
Q7Z5R6	APBB1IP	0.850904	1.56575e-11
Q969S3	ZNF622	0.726897	1.58414e-11
Q9UGP4	LIMD1	-0.954498	1.62108e-11
Q9Y2D4	EXOC6B	-0.58623	1.62833e-11
Q13641	TPBG	1.84423	1.72168e-11
P09668	CTSH	0.802991	1.74686e-11
Q8N573	OXR1	-0.648056	1.76263e-11
Q6PJG6	BRAT1	0.737116	1.8884e-11
O76080	ZFAND5	6.28081	1.91404e-11
Q8NBI6	XXYLT1	4.96762	1.94339e-11
O60268	KIAA0513	-0.941441	1.94775e-11
Q00G26	PLIN5	-4.86291	1.97793e-11
Q6RW13	AGTRAP	0.696679	2.04645e-11
P34913	EPHX2	-0.92577	2.10496e-11
Q53GA4	PHLDA2	6.92907	2.11504e-11
Q16890	TPD52L1	-3.10772	2.12706e-11
O75928	PIAS2	-5.77407	2.22344e-11
Q6NUK4	REEP3	0.607263	2.41522e-11
Q13951	CBFB	0.965119	2.43452e-11
Q16831	UPP1	3.12413	2.74126e-11
P34096	RNASE4	-0.991932	2.90265e-11
Q9UDR5	AASS	-1.21952	2.93967e-11
Q8N392	ARHGAP18	-0.586166	2.94198e-11
O43818	RRP9	0.872466	3.01794e-11
Q8WW62	TMED6	-6.819	3.06756e-11
Q15007	WTAP	0.599937	3.0921e-11
Q96SW2	CRBN	-0.769302	3.22248e-11
Q8TD20	SLC2A12	-5.76997	3.3342e-11
Q12841	FSTL1	2.4057	3.4182e-11
Q03393	PTS	-3.6403	3.44153e-11
P48163	ME1	-0.734329	3.44904e-11
Q9Y221	NIP7	1.88153	3.45871e-11
Q9UL63	MKLN1	-1.29692	3.45877e-11
Q9BZQ8	NIBAN1	-0.757173	3.48807e-11
O75995	SASH3	0.842164	3.63354e-11
Q5BJH7	YIF1B	5.5275	3.78858e-11
Q92925	SMARCD2	0.590182	3.93224e-11
Q9Y3R5	DOP1B	-0.771645	4.0362e-11
Q9UKJ1	PILRA	5.95662	4.05179e-11
Q02742	GCNT1	-2.68387	4.06852e-11
Q06481	APLP2	0.892155	4.09497e-11
P57764	GSDMD	0.606012	4.11618e-11
P45877	PPIC	1.34001	4.15249e-11
Q9ULU4	ZMYND8	0.738632	4.22888e-11
Q8TDW7	FAT3	-1.36981	4.25505e-11
P10915	HAPLN1	-2.20264	4.41564e-11
O75363	BCAS1	-2.21592	4.45679e-11
Q9BUF5	TUBB6	0.600101	4.53016e-11
O15037	KHNYN	-0.899189	4.80471e-11
Q9Y2K7	KDM2A	1.44027	5.06175e-11
P40306	PSMB10	0.605119	5.09035e-11
Q96SL4	GPX7	2.53674	5.1669e-11
Q13308	PTK7	0.762267	5.21606e-11
Q6I9Y2	THOC7	0.613393	5.28632e-11
Q8N142	ADSS1	-2.41736	5.3125e-11
Q9H6K4	OPA3	-0.738186	5.39031e-11
Q9BVA6	FICD	-5.88569	5.39031e-11
O95278	EPM2A	-4.06183	5.46119e-11
P16989	YBX3	0.784771	5.70487e-11
Q86UX2	ITIH5	-1.18041	6.04944e-11
Q6ICL3	TANGO2	-0.681263	6.09956e-11
P24588	AKAP5	5.54088	6.20114e-11
Q969X6	UTP4	0.994858	6.52182e-11
P08709	F7	5.40286	6.64258e-11
Q8NCL4	GALNT6	-1.12718	6.64509e-11
Q96HP8	TMEM176A	5.63304	6.64509e-11
P13984	GTF2F2	0.648774	6.65242e-11
P48060	GLIPR1	6.1728	6.99777e-11
Q6ZUM4	ARHGAP27	1.32925	7.32545e-11
Q7Z7K0	CMC1	-0.637918	7.49122e-11
P45381	ASPA	-4.18497	7.51486e-11
Q15014	MORF4L2	4.61315	7.62925e-11
Q7Z3F1	GPR155	-5.92284	7.62925e-11
Q08752	PPID	0.695813	7.636e-11
P35249	RFC4	0.802443	8.04971e-11
P19105	MYL12A	0.781751	8.15499e-11
P09237	MMP7	6.44657	8.315e-11
P14672	SLC2A4	-4.84649	8.71042e-11
P84103	SRSF3	0.748481	8.73338e-11
P48052	CPA2	-5.71861	8.94346e-11
Q9Y487	ATP6V0A2	-0.849565	9.07886e-11
Q9Y6U3	SCIN	-1.42499	9.51231e-11
Q9Y4J8	DTNA	-1.07654	9.51534e-11
Q9H694	BICC1	5.42932	9.63084e-11
P36941	LTBR	5.87832	9.72991e-11
Q9BQ69	MACROD1	-0.638848	9.73724e-11
Q8N118	CYP4X1	-3.48501	9.84799e-11
P14778	IL1R1	-2.7506	1.03509e-10
Q8N3F0	MTURN	-5.93895	1.04408e-10
Q9HBR0	SLC38A10	-0.842637	1.04855e-10
P02746	C1QB	0.673474	1.05841e-10
Q9H6D7	HAUS4	5.05416	1.08223e-10
Q9BZP6	CHIA	-5.25456	1.13412e-10
Q8N884	CGAS	4.70786	1.14371e-10
Q6UX53	METTL7B	1.29368	1.19389e-10
Q9UNE2	RPH3AL	-6.24048	1.20585e-10
O96017	CHEK2	1.82587	1.22482e-10
P05164	MPO	1.20029	1.24125e-10
Q13332	PTPRS	-1.53019	1.24781e-10
Q8IV36	HID1	-0.755054	1.26646e-10
P02747	C1QC	0.687485	1.32903e-10
Q9NY59	SMPD3	-2.39856	1.35379e-10
Q96KC2	ARL5B	5.84785	1.39351e-10
Q9Y5Y5	PEX16	1.38454	1.41343e-10
P40394	ADH7	-2.5666	1.41343e-10
Q9Y3C1	NOP16	0.757894	1.41587e-10
Q9H8U3	ZFAND3	5.70177	1.44988e-10
P06400	RB1	1.09392	1.45764e-10
Q9NQS1	AVEN	-0.764893	1.47377e-10
Q13428	TCOF1	0.683405	1.47377e-10
Q9BSF0	C2orf88	-4.04786	1.47601e-10
Q9UNX4	WDR3	0.755341	1.49183e-10
Q8IXK2	GALNT12	-1.73279	1.51955e-10
Q8NHP6	MOSPD2	0.755297	1.52125e-10
Q8N3Z3	GTPBP8	-5.79293	1.52307e-10
P18858	LIG1	1.23872	1.54569e-10
Q9NYN1	RASL12	5.23797	1.56122e-10
Q96I45	TMEM141	-7.16963	1.60825e-10
Q6UXB8	PI16	-4.67989	1.60825e-10
Q6DKI1	RPL7L1	1.14702	1.63735e-10
A0A578	TRBV5-1	-6.76306	1.67159e-10
P57739	CLDN2	6.66979	1.67448e-10
Q96ME1	FBXL18	0.731526	1.67901e-10
Q04828	AKR1C1	-1.14366	1.68622e-10
Q9C0H2	TTYH3	4.23246	1.69585e-10
P15735	PHKG2	-0.629056	1.73679e-10
Q9H501	ESF1	3.06665	1.77099e-10
Q9UDX5	MTFP1	-3.15462	1.77099e-10
Q6IA17	SIGIRR	-0.839949	1.7774e-10
O95059	RPP14	2.75473	1.77873e-10
Q6FHJ7	SFRP4	6.52406	1.78068e-10
P28068	HLA-DMB	1.84466	1.80053e-10
P33260	CYP2C18	-3.93008	1.85636e-10
O75691	UTP20	0.653234	1.89817e-10
Q5EBM0	CMPK2	0.66164	2.0013e-10
P31323	PRKAR2B	-0.837604	2.05212e-10
Q13572	ITPK1	0.606954	2.13951e-10
Q9BXJ0	C1QTNF5	4.73179	2.16785e-10
Q14451	GRB7	1.69346	2.22768e-10
Q96EK6	GNPNAT1	-0.589932	2.26563e-10
Q9H0T7	RAB17	-4.81208	2.29809e-10
P26992	CNTFR	-5.93961	2.32422e-10
P78346	RPP30	0.670375	2.51595e-10
O75531	BANF1	0.652232	2.61139e-10
Q86WV6	STING1	0.995916	2.64245e-10
Q9H6R4	NOL6	0.772723	2.74601e-10
Q9BVL4	SELENOO	-1.45052	2.82003e-10
P33981	TTK	5.50508	2.83464e-10
Q9BQL6	FERMT1	0.665801	2.88795e-10
O75356	ENTPD5	-0.730352	2.90932e-10
Q96CG3	TIFA	-5.00601	2.93485e-10
Q8IWU6	SULF1	5.24057	3.0743e-10
Q9Y247	FAM50B	5.2511	3.13597e-10
Q9NUD5	ZCCHC3	5.36813	3.13951e-10
Q13887	KLF5	5.65885	3.22617e-10
Q8TCB0	IFI44	5.14863	3.23771e-10
O43325	LYRM1	-6.47562	3.3006e-10
Q9BZV2	SLC19A3	5.61933	3.37422e-10
O95785	WIZ	4.86179	3.40534e-10
Q96DX5	ASB9	-1.23006	3.42957e-10
Q96T23	RSF1	0.952	3.46964e-10
P51948	MNAT1	2.40871	3.46964e-10
O15264	MAPK13	0.736564	3.60776e-10
O95714	HERC2	-1.20076	3.61113e-10
Q9BPY8	HOPX	3.81485	3.68239e-10
Q7L3T8	PARS2	-0.660134	3.68617e-10
P08631	HCK	1.04261	3.96471e-10
Q14112	NID2	0.927164	4.0126e-10
Q14692	BMS1	0.993708	4.13064e-10
Q7Z4Q2	HEATR3	0.696805	4.1525e-10
P57081	WDR4	1.84111	4.1557e-10
Q14186	TFDP1	4.72387	4.29565e-10
P13686	ACP5	1.23374	4.29779e-10
O60427	FADS1	5.37194	4.30306e-10
O14957	UQCR11	-7.63178	4.34343e-10
Q96GM8	TOE1	2.56877	4.3436e-10
P28300	LOX	4.87165	4.35043e-10
P47974	ZFP36L2	1.01055	4.37046e-10
O75365	PTP4A3	5.98487	4.4221e-10
Q5PRF9	SAMD4B	0.632529	4.4314e-10
Q96GW9	MARS2	-1.06816	4.52674e-10
P29728	OAS2	0.667225	4.61241e-10
Q96AN5	TMEM143	-5.92173	4.64585e-10
P55789	GFER	-0.783473	4.79915e-10
Q96BD8	SKA1	4.4326	4.94793e-10
Q9NZF1	PLAC8	7.32438	5.01418e-10
Q86VD7	SLC25A42	-3.3274	5.04035e-10
P36551	CPOX	0.63383	5.13358e-10
P42768	WAS	0.870275	5.13358e-10
Q9NX55	HYPK	0.608436	5.17287e-10
O95453	PARN	0.773426	5.1793e-10
O14874	BCKDK	-0.613059	5.25359e-10
Q9NPR9	GPR108	-1.68412	5.28829e-10
P24311	COX7B	-1.53802	5.35898e-10
Q9BQT8	SLC25A21	-5.10369	5.36772e-10
Q16527	CSRP2	0.737745	5.37542e-10
P09758	TACSTD2	3.8669	5.38592e-10
Q9UDW1	UQCR10	-1.72729	5.47556e-10
Q96BN2	TADA1	5.59416	5.51345e-10
P52788	SMS	0.65245	5.51468e-10
Q9HCE9	ANO8	-5.10553	5.5604e-10
Q9UGM3	DMBT1	2.44304	5.82394e-10
P54646	PRKAA2	-5.38821	5.9459e-10
Q6UX04	CWC27	0.680953	5.95389e-10
P35580	MYH10	0.958249	5.95697e-10
Q8WXI4	ACOT11	-1.40229	6.1932e-10
O00628	PEX7	-5.54723	6.2358e-10
O75563	SKAP2	2.61439	6.26848e-10
Q14676	MDC1	0.813815	6.95301e-10
O75794	CDC123	0.629297	6.97047e-10
Q8TCG1	CIP2A	4.38226	6.9837e-10
P50749	RASSF2	0.759856	7.00579e-10
Q9BT23	LIMD2	3.95993	7.00579e-10
P41221	WNT5A	5.24498	7.09078e-10
Q9Y3D9	MRPS23	-0.661061	7.09078e-10
Q9UII2	ATP5IF1	-0.669247	7.1026e-10
Q9NXH3	PPP1R14D	6.35269	7.11893e-10
Q15397	PUM3	0.656673	7.22545e-10
P02795	MT2A	-0.80866	7.29603e-10
O43301	HSPA12A	-0.92156	7.33559e-10
Q96MF7	NSMCE2	5.20836	7.6742e-10
Q9UBX7	KLK11	-3.85173	7.94528e-10
Q01658	DR1	0.63478	8.04808e-10
Q9HC21	SLC25A19	-0.896082	8.06437e-10
O15204	ADAMDEC1	5.90993	8.07049e-10
Q9Y5J1	UTP18	1.75796	8.21549e-10
P17936	IGFBP3	4.41612	8.27569e-10
Q13286	CLN3	4.91918	8.31434e-10
Q96HY7	DHTKD1	-0.733843	8.46664e-10
Q8N1I0	DOCK4	0.784546	8.48122e-10
P24158	PRTN3	1.77943	8.82777e-10
Q9UPT8	ZC3H4	0.822734	8.84351e-10
Q6DKI2	LGALS9C	-2.28958	9.49568e-10
Q9NV92	NDFIP2	4.75194	9.64837e-10
P27144	AK4	-0.81912	9.65135e-10
Q15904	ATP6AP1	0.591351	9.69068e-10
Q15750	TAB1	-0.643923	9.69774e-10
Q9NZQ7	CD274	5.338	9.88578e-10
Q8NHQ9	DDX55	4.14049	9.96339e-10
Q96DN0	ERP27	-7.2516	1.00311e-09
O14727	APAF1	0.612392	1.01863e-09
Q8N1W1	ARHGEF28	-2.0726	1.02235e-09
Q86SF2	GALNT7	-0.829877	1.02842e-09
Q9BQE5	APOL2	0.794862	1.03572e-09
P12830	CDH1	-0.758936	1.05469e-09
Q7Z4L5	TTC21B	-0.789365	1.06164e-09
Q16719	KYNU	1.0939	1.07497e-09
Q96Q06	PLIN4	-1.53761	1.08741e-09
Q5T9A4	ATAD3B	-0.842756	1.11099e-09
P20160	AZU1	1.96176	1.11796e-09
Q9UKI8	TLK1	1.2959	1.20153e-09
A0A0U1RRL7	MMP24OS	-1.59807	1.22451e-09
O43903	GAS2	-5.71247	1.24285e-09
Q9UBP6	METTL1	2.78788	1.24584e-09
Q8TB03	CXorf38	0.778575	1.25552e-09
Q9H7X7	IFT22	5.67208	1.25802e-09
Q53FZ2	ACSM3	-0.859065	1.25894e-09
Q8NBM4	UBAC2	1.27396	1.2734e-09
Q6PJ69	TRIM65	0.74488	1.27905e-09
O00180	KCNK1	-4.35451	1.29964e-09
O94992	HEXIM1	0.653564	1.30595e-09
Q7Z6M1	RABEPK	1.77703	1.35583e-09
Q9Y375	NDUFAF1	-1.31706	1.46272e-09
P51809	VAMP7	0.60964	1.47622e-09
Q93084	ATP2A3	-0.721979	1.68403e-09
O60637	TSPAN3	4.69617	1.73134e-09
O43570	CA12	-4.07016	1.75731e-09
Q8IVI9	NOSTRIN	-2.37311	1.78502e-09
Q5TBB1	RNASEH2B	1.18004	1.78583e-09
Q9H0Z9	RBM38	5.7717	1.81792e-09
Q9NUW8	TDP1	4.11178	1.84711e-09
Q96NR8	RDH12	-4.96293	1.84739e-09
O95478	NSA2	5.78889	1.88141e-09
Q969L2	MAL2	-0.860434	1.93252e-09
P09769	FGR	4.59902	1.94729e-09
P05413	FABP3	-1.09886	1.94977e-09
Q6UX41	BTNL8	-3.42109	1.98685e-09
Q3MIP1	ITPRIPL2	5.05198	1.9995e-09
Q8WXX5	DNAJC9	0.898706	2.04648e-09
P10721	KIT	-3.4513	2.1394e-09
Q16760	DGKD	-3.24046	2.15912e-09
Q8N5X7	EIF4E3	-0.700472	2.21053e-09
Q9NRZ9	HELLS	4.68696	2.22172e-09
P08247	SYP	-3.7547	2.22659e-09
Q9Y6M5	SLC30A1	0.658177	2.24283e-09
Q92485	SMPDL3B	1.19234	2.2516e-09
Q9NS15	LTBP3	2.96925	2.30906e-09
P20774	OGN	-1.35349	2.35247e-09
P49913	CAMP	1.38869	2.35642e-09
Q92478	CLEC2B	5.94416	2.42995e-09
Q16698	DECR1	-0.851285	2.46994e-09
P50613	CDK7	1.39604	2.48662e-09
P22466	GAL	-4.99434	2.50978e-09
Q9BTY7	HGH1	0.590264	2.57108e-09
Q9Y5Y4	PTGDR2	-5.57214	2.57289e-09
O43516	WIPF1	4.54178	2.63278e-09
P48357	LEPR	-5.15438	2.63893e-09
Q13188	STK3	0.586548	2.68626e-09
O15347	HMGB3	2.6546	2.74028e-09
Q53H47	SETMAR	-1.277	2.77362e-09
O75808	CAPN15	-0.82622	2.79803e-09
Q9Y6A9	SPCS1	-1.51918	2.80088e-09
Q8NE62	CHDH	-0.889872	2.82471e-09
Q8TF64	GIPC3	-3.23584	2.86735e-09
Q9GZM7	TINAGL1	1.0927	2.93843e-09
Q9Y613	FHOD1	0.840144	3.01844e-09
Q9BST9	RTKN	1.18152	3.01844e-09
P14598	NCF1	0.842728	3.09224e-09
Q96B01	RAD51AP1	-5.46741	3.18025e-09
Q9Y2T3	GDA	1.63862	3.25472e-09
P02730	SLC4A1	-0.844019	3.28617e-09
P59666	DEFA3	2.03353	3.30251e-09
Q86UE8	TLK2	4.84165	3.35866e-09
Q9NYR9	NKIRAS2	-0.694583	3.46233e-09
Q96BD5	PHF21A	4.6717	3.47997e-09
Q9ULH1	ASAP1	0.606542	3.59652e-09
P55061	TMBIM6	-0.642219	3.60635e-09
Q9BUD6	SPON2	4.79439	3.60737e-09
P60903	S100A10	0.602386	3.66658e-09
O95104	SCAF4	0.617108	3.70086e-09
Q8NI99	ANGPTL6	-5.18447	3.70086e-09
P16157	ANK1	-0.841	3.8642e-09
Q9Y5S1	TRPV2	0.732879	3.9418e-09
P11388	TOP2A	1.01507	3.95136e-09
Q9BSC4	NOL10	1.93696	3.9789e-09
Q9NRC8	SIRT7	4.00609	3.99384e-09
P01911	HLA-DRB1	0.83416	3.99859e-09
O43347	MSI1	-5.98625	4.01548e-09
P02745	C1QA	0.715996	4.08636e-09
Q99880	H2BC13	0.616262	4.11162e-09
Q96S15	WDR24	-1.12136	4.12504e-09
Q32M88	PGGHG	0.847795	4.18107e-09
Q96A59	MARVELD3	4.46616	4.29285e-09
Q96ED9	HOOK2	-1.32235	4.34261e-09
Q9Y426	C2CD2	-0.851915	4.34261e-09
Q9UGM6	WARS2	-0.733751	4.4077e-09
Q8TBB1	LNX1	-4.63999	4.61885e-09
O15397	IPO8	0.595821	4.69437e-09
Q99574	SERPINI1	-5.8209	4.72769e-09
Q9BQ67	GRWD1	0.863709	4.74934e-09
Q8WY91	THAP4	-2.23772	4.77468e-09
Q8NCC3	PLA2G15	2.0872	4.83762e-09
Q9UBU3	GHRL	-4.08456	4.86784e-09
P02462	COL4A1	0.930556	4.93164e-09
Q15080	NCF4	1.41672	5.00812e-09
Q15582	TGFBI	0.654822	5.05837e-09
Q86YV5	PRAG1	4.16013	5.10307e-09
P34810	CD68	1.5369	5.1063e-09
Q9P107	GMIP	0.690948	5.31085e-09
P54289	CACNA2D1	-0.670355	5.47101e-09
Q6ZPD9	DPY19L3	-0.713986	5.48222e-09
Q14157	UBAP2L	0.905585	5.49503e-09
P63272	SUPT4H1	0.609552	5.54179e-09
Q15758	SLC1A5	0.760058	5.56724e-09
Q86XK3	SFR1	5.39063	5.57237e-09
Q96NL8	C8orf37	5.3398	5.62474e-09
Q9BTX7	TTPAL	4.27765	5.62733e-09
Q96PP8	GBP5	0.902635	5.80886e-09
Q02153	GUCY1B1	0.849121	5.85331e-09
O15440	ABCC5	-3.09344	5.91876e-09
Q9BXD5	NPL	1.36944	5.91941e-09
Q9Y4C4	MFHAS1	4.88109	5.93941e-09
Q05639	EEF1A2	-2.6461	6.00587e-09
P35869	AHR	0.845317	6.10493e-09
O00763	ACACB	-2.51822	6.18201e-09
P22760	AADAC	-2.08423	6.34955e-09
P13521	SCG2	-1.62558	6.37231e-09
Q9Y3B8	REXO2	-0.651332	6.39462e-09
Q96RE7	NACC1	0.746852	6.48906e-09
Q9H0S4	DDX47	0.630313	6.50116e-09
Q8N488	RYBP	5.62273	6.57766e-09
Q9H0R6	QRSL1	-0.660394	6.60137e-09
Q9BWU1	CDK19	5.2691	6.6067e-09
P19320	VCAM1	1.4124	7.05181e-09
A6NGB9	WIPF3	-5.00203	7.30357e-09
Q96E17	RAB3C	-3.86836	7.5067e-09
Q8N490	PNKD	-0.638029	7.5067e-09
Q08AF3	SLFN5	0.641143	7.59446e-09
P09913	IFIT2	1.23093	7.80027e-09
Q14956	GPNMB	1.40501	7.82043e-09
Q96JQ2	CLMN	-0.764799	7.84426e-09
Q9Y248	GINS2	5.75002	7.87929e-09
P0CAP1	MYZAP	-4.6029	7.94274e-09
O60260	PRKN	-4.53876	7.99429e-09
Q8WW01	TSEN15	0.662034	8.65646e-09
Q02040	AKAP17A	1.12288	8.70254e-09
Q9HB09	BCL2L12	4.88173	8.94163e-09
Q6DKK2	TTC19	-0.844974	9.10481e-09
Q9NWX5	ASB6	4.85936	9.28793e-09
Q96SQ9	CYP2S1	-0.920989	9.42398e-09
Q96EM0	L3HYPDH	0.943928	9.5931e-09
P22732	SLC2A5	5.57362	9.87048e-09
Q9BUK0	CHCHD7	-2.78747	9.99048e-09
Q9NSC7	ST6GALNAC1	-1.2616	1.00771e-08
P29323	EPHB2	1.04203	1.02185e-08
Q8TE54	SLC26A7	-5.31582	1.04044e-08
Q659C4	LARP1B	-1.87157	1.04208e-08
Q14246	ADGRE1	-4.2425	1.04775e-08
Q8TEQ8	PIGO	-1.25591	1.05489e-08
Q8TAU3	ZNF417	3.48117	1.06868e-08
Q5SRH9	TTC39A	-1.26599	1.07489e-08
Q8N4M1	SLC44A3	-3.58948	1.07489e-08
P15086	CPB1	-5.18493	1.09781e-08
O60282	KIF5C	-1.51755	1.10405e-08
Q6NV75	GPR153	-4.7443	1.10503e-08
Q9NRS4	TMPRSS4	4.59832	1.11123e-08
Q8NEG4	FAM83F	-2.84781	1.11598e-08
P07686	HEXB	0.591322	1.1182e-08
Q13416	ORC2	0.705091	1.13268e-08
P23677	ITPKA	-3.11407	1.13773e-08
Q96CX6	LRRC58	-3.84536	1.15443e-08
P40337	VHL	4.9153	1.17221e-08
P40425	PBX2	5.27868	1.18211e-08
Q5NDL2	EOGT	0.65817	1.18973e-08
Q96SM3	CPXM1	5.09127	1.21829e-08
P61278	SST	-7.07964	1.23606e-08
Q14002	CEACAM7	5.4382	1.26532e-08
Q3KQZ1	SLC25A35	-0.813649	1.26666e-08
Q9BZD2	SLC29A3	3.62551	1.2911e-08
P98171	ARHGAP4	0.65365	1.2911e-08
P57087	JAM2	-2.14134	1.2952e-08
Q15722	LTB4R	4.60521	1.30851e-08
P33241	LSP1	0.889719	1.34332e-08
P08294	SOD3	-1.10502	1.35755e-08
Q86WG5	SBF2	-0.723301	1.35779e-08
Q6ZUX7	LHFPL2	5.53483	1.37309e-08
Q05940	SLC18A2	-5.05625	1.39089e-08
P51784	USP11	0.771501	1.39227e-08
Q03701	CEBPZ	0.763904	1.40228e-08
P16260	SLC25A16	-2.40723	1.41343e-08
Q9Y5U8	MPC1	-0.809543	1.41782e-08
Q6UUV7	CRTC3	5.31232	1.46743e-08
Q0P6H9	TMEM62	0.830694	1.48673e-08
P13995	MTHFD2	1.53731	1.49563e-08
Q9UBD5	ORC3	0.723516	1.51352e-08
Q5R3K3	CALHM6	5.48255	1.54073e-08
Q9UKS6	PACSIN3	-0.883924	1.54173e-08
P20815	CYP3A5	-2.30481	1.56406e-08
P78524	DENND2B	-0.813528	1.58285e-08
P22670	RFX1	2.54501	1.58733e-08
P53567	CEBPG	6.26177	1.60447e-08
Q9Y4W2	LAS1L	0.608499	1.63429e-08
Q8N271	PROM2	-4.54906	1.65261e-08
Q6UVJ0	SASS6	3.62707	1.65648e-08
Q969R2	OSBP2	-1.90743	1.66813e-08
O15550	KDM6A	-0.676425	1.67863e-08
Q96FF7	MISP3	-4.98206	1.69215e-08
P08246	ELANE	1.63479	1.74047e-08
Q9BZF2	OSBPL7	-1.92188	1.74561e-08
Q86V48	LUZP1	0.731246	1.75034e-08
P02511	CRYAB	-0.936693	1.75914e-08
Q9HC52	CBX8	4.4046	1.76382e-08
Q9NZB8	MOCS1	-4.14286	1.79153e-08
Q9BVV7	TIMM21	-2.69983	1.80291e-08
Q8IY33	MICALL2	0.630231	1.82637e-08
Q8N183	NDUFAF2	-0.593243	1.86477e-08
P29466	CASP1	0.614858	1.86477e-08
Q9BYC2	OXCT2	-3.90002	1.91832e-08
Q9H3H1	TRIT1	4.63393	1.93367e-08
P13640	MT1G	-7.70532	1.942e-08
P04350	TUBB4A	-2.18658	1.96064e-08
P21741	MDK	4.12053	1.96323e-08
P55008	AIF1	0.730362	2.03019e-08
Q16651	PRSS8	1.89363	2.05752e-08
Q3ZCQ3	FAM174B	-5.33227	2.10833e-08
O14521	SDHD	-1.35434	2.12476e-08
Q13227	GPS2	5.19562	2.13383e-08
P82675	MRPS5	-0.590062	2.13864e-08
Q8IZA0	KIAA0319L	-0.755978	2.18894e-08
Q53EU6	GPAT3	-0.822626	2.20175e-08
P58499	FAM3B	-2.40991	2.21944e-08
P14780	MMP9	1.48987	2.2453e-08
Q9BZD4	NUF2	4.93398	2.31446e-08
O75628	REM1	4.15659	2.32554e-08
P78316	NOP14	1.21532	2.3322e-08
P20849	COL9A1	-5.11016	2.38687e-08
Q9Y281	CFL2	-0.909001	2.42761e-08
Q12894	IFRD2	-1.96517	2.43213e-08
P14210	HGF	4.44869	2.4339e-08
Q3B7T1	EDRF1	-3.13292	2.44243e-08
P56159	GFRA1	-3.44361	2.45788e-08
P19957	PI3	6.4211	2.47541e-08
Q6IQ20	NAPEPLD	-2.81362	2.48519e-08
Q9BXN1	ASPN	-1.06546	2.50386e-08
P01889	HLA-B	0.634459	2.50777e-08
P51178	PLCD1	-0.693975	2.51658e-08
Q86XE3	MICU3	-4.88037	2.53151e-08
Q9NPY3	CD93	0.725771	2.57562e-08
Q63HM1	AFMID	-2.24802	2.58353e-08
Q7Z3U7	MON2	-0.852724	2.58995e-08
Q2NL98	VMAC	-2.69186	2.64779e-08
Q9BW19	KIFC1	3.69585	2.66372e-08
Q9Y2G3	ATP11B	-0.634426	2.67614e-08
Q92835	INPP5D	0.593796	2.68842e-08
O95251	KAT7	1.75157	2.68956e-08
Q9ULW0	TPX2	5.19298	2.75077e-08
Q9BT09	CNPY3	0.605287	2.77304e-08
Q5TEU4	NDUFAF5	-1.5099	2.78039e-08
Q15054	POLD3	2.63619	2.78437e-08
Q9NWW6	NMRK1	-0.645023	2.78804e-08
O94769	ECM2	3.63154	2.7883e-08
Q9BWU0	SLC4A1AP	0.624029	2.90444e-08
O96028	NSD2	-1.6361	2.91593e-08
P24723	PRKCH	-0.727747	2.93763e-08
Q9UGN5	PARP2	4.56162	2.94732e-08
P23434	GCSH	-0.598192	2.95225e-08
Q16394	EXT1	3.90864	2.98224e-08
Q8N5J2	MINDY1	-2.09771	3.04747e-08
Q96SB8	SMC6	2.53016	3.05559e-08
Q9BRX9	WDR83	4.6936	3.09008e-08
Q6ZTI6	RFLNA	-2.94341	3.10331e-08
Q96RQ9	IL4I1	2.24385	3.23455e-08
O96007	MOCS2	-0.74335	3.25411e-08
Q9UHG2	PCSK1N	-3.36042	3.26542e-08
Q9UPX8	SHANK2	-4.58958	3.44703e-08
Q86UB9	TMEM135	4.76607	3.5378e-08
Q9NUV9	GIMAP4	0.610903	3.57721e-08
P05062	ALDOB	-2.3024	3.59195e-08
Q5JTJ3	COA6	-0.919641	3.63964e-08
P07332	FES	0.693594	3.65892e-08
Q8N6T7	SIRT6	3.45278	3.67709e-08
Q8NC42	RNF149	4.18783	3.77484e-08
P62072	TIMM10	-0.770442	3.79546e-08
Q16625	OCLN	-0.789465	3.80555e-08
Q9H1C3	GLT8D2	5.01162	3.84594e-08
Q9NQS3	NECTIN3	-5.15869	3.85203e-08
Q9UQC2	GAB2	4.58857	3.90434e-08
Q05084	ICA1	-0.825319	3.98539e-08
Q9BXI9	C1QTNF6	3.86644	3.98864e-08
Q8N465	D2HGDH	-1.22785	4.18922e-08
Q9UBX5	FBLN5	0.620674	4.28749e-08
Q8NFZ5	TNIP2	1.09386	4.34269e-08
Q5JU69	TOR2A	0.965475	4.34779e-08
Q5TEJ8	THEMIS2	1.30603	4.47458e-08
P00746	CFD	-0.902396	4.74651e-08
Q96AG3	SLC25A46	-1.49773	4.77843e-08
Q9NSY1	BMP2K	1.54346	4.89003e-08
P78539	SRPX	-4.70234	5.10475e-08
Q8N4Q0	ZADH2	-1.12816	5.12982e-08
O00391	QSOX1	-0.687795	5.19233e-08
O15438	ABCC3	-0.913109	5.19425e-08
Q02539	H1-1	5.66649	5.33503e-08
Q96C57	CUSTOS	4.8424	5.5676e-08
Q8TF71	SLC16A10	-4.64053	5.68018e-08
Q92932	PTPRN2	-4.73199	5.68179e-08
Q8IZE3	SCYL3	-0.797838	5.75043e-08
Q9UNH6	SNX7	-0.723315	5.79927e-08
Q13642	FHL1	-0.804363	5.95638e-08
Q9H6Y2	WDR55	0.630449	5.967e-08
Q13094	LCP2	1.46021	5.99046e-08
Q9Y6V7	DDX49	2.13431	6.03916e-08
A8CG34	POM121C	0.677901	6.04828e-08
Q96ER3	SAAL1	0.659853	6.07864e-08
Q9Y4E6	WDR7	-0.609255	6.19253e-08
Q99712	KCNJ15	-3.48528	6.19632e-08
P26439	HSD3B2	-5.40649	6.30442e-08
Q6UWS5	PET117	-6.03969	6.30442e-08
Q9NUQ3	TXLNG	1.05599	6.30442e-08
Q14181	POLA2	2.95998	6.34797e-08
P08637	FCGR3A	2.80749	6.362e-08
O60921	HUS1	1.15725	6.36643e-08
Q03135	CAV1	-0.706258	6.66016e-08
P08311	CTSG	0.827293	6.79456e-08
Q16637	SMN1	0.610307	6.79456e-08
Q8NFH8	REPS2	-0.751602	6.82142e-08
P35443	THBS4	2.45866	6.83489e-08
P31350	RRM2	0.781207	7.21464e-08
Q15050	RRS1	0.725932	7.21858e-08
Q2NL82	TSR1	0.620422	7.23976e-08
Q6NXR4	TTI2	2.94114	7.32067e-08
Q6ZMK1	CYHR1	3.66718	7.4817e-08
Q8NCR9	CLRN3	6.03865	7.51434e-08
Q5K651	SAMD9	0.712544	7.73762e-08
Q99496	RNF2	0.782761	7.73799e-08
Q99575	POP1	0.585508	7.87507e-08
Q8N3X1	FNBP4	1.45136	7.87764e-08
P52735	VAV2	0.652941	7.94039e-08
Q8NI35	PATJ	-1.59742	8.10515e-08
Q14004	CDK13	1.47236	8.41176e-08
P19224	UGT1A6	-1.0166	8.43927e-08
O76075	DFFB	1.02977	8.4665e-08
Q13077	TRAF1	3.73762	8.56215e-08
P32320	CDA	2.13577	8.91559e-08
O15460	P4HA2	1.19591	8.97984e-08
P62805	H4C1	0.62591	9.13397e-08
Q9H159	CDH19	-5.11045	9.18095e-08
P14317	HCLS1	0.815263	9.38145e-08
P27216	ANXA13	4.05332	9.40956e-08
Q8TA86	RP9	4.06979	9.42569e-08
Q9H204	MED28	0.65828	9.47583e-08
A0PK00	TMEM120B	-1.78089	9.54605e-08
Q8IWL3	HSCB	-0.929424	9.54945e-08
O60343	TBC1D4	-0.76606	9.60151e-08
Q9ULH0	KIDINS220	3.23333	9.6106e-08
Q04864	REL	0.611312	9.76537e-08
P05423	POLR3D	1.23903	9.82903e-08
Q5GFL6	VWA2	-4.72604	9.83215e-08
P08651	NFIC	-0.645041	1.00666e-07
Q8N386	LRRC25	4.32163	1.01832e-07
P56277	CMC4	-4.11622	1.04002e-07
Q7Z7L7	ZER1	-0.591762	1.06053e-07
Q9Y2Q0	ATP8A1	-0.795805	1.08261e-07
Q9H5Z1	DHX35	2.20358	1.10246e-07
Q9P0V3	SH3BP4	0.599203	1.14516e-07
Q9BQ13	KCTD14	-2.84472	1.15835e-07
P56470	LGALS4	1.02138	1.16057e-07
Q9H2A7	CXCL16	5.37468	1.18952e-07
Q6AI14	SLC9A4	-3.55405	1.19342e-07
Q05469	LIPE	-1.69721	1.20184e-07
Q9NQZ2	UTP3	1.39948	1.20663e-07
Q14919	DRAP1	0.759186	1.21158e-07
P41219	PRPH	-1.02308	1.21848e-07
P31785	IL2RG	5.0708	1.28447e-07
Q13395	TARBP1	1.01865	1.29523e-07
P41235	HNF4A	3.76655	1.32048e-07
Q9BX67	JAM3	-0.737992	1.33191e-07
Q86XI2	NCAPG2	3.65201	1.33727e-07
Q9BXP2	SLC12A9	1.95218	1.34535e-07
Q9HCU4	CELSR2	1.62635	1.34823e-07
Q9Y2P8	RCL1	1.05558	1.36983e-07
Q93099	HGD	-2.31014	1.41089e-07
P05162	LGALS2	5.59365	1.41598e-07
P32780	GTF2H1	1.00827	1.48651e-07
[truncated: 1,969 more rows]
