# Supplementary material for: Integrative proteomic characterization of adenocarcinoma of esophagogastric junction
Source: Nat Commun. 2023 Feb 11;14:778. doi: 10.1038/s41467-023-36462-8 (PMC9922290; doi:10.1038/s41467-023-36462-8)
Supplement: Supplementary file 7 — Supplementary Data 4 [file 41467_2023_36462_MOESM7_ESM.xlsx]

## Sheet: Supplementary Data 4
# Supplementary Data 4. Druggable Differential proteins.
Protein	Gene	logFC	FDR	Drug
P40261	NNMT	2.70329	1.42827e-60	niacin
P24752	ACAT1	-1.83547	1.6355e-44	ci-976
O14980	XPO1	0.721841	1.70528e-42	kpt185
O95298	NDUFC2	-1.56538	3.02853e-42	carvedilol
P07858	CTSB	1.56719	2.10007e-40	loxistatin-acid
P19971	TYMP	1.68334	4.47762e-40	tipiracil
P08238	HSP90AB1	0.875586	7.58422e-40	nvp-auy922
P17540	CKMT2	-2.82402		creatine
P55809	OXCT1	-1.93668	5.48088e-38	thiomersal
P43490	NAMPT	1.16401	1.11438e-36	stf-31
P78527	PRKDC	0.733536	1.61221e-36	xl765
P40763	STAT3	0.796556	1.88512e-36	napabucasin
P03886	MT-ND1	-1.36424	5.25884e-36	methoxyflurane
P00338	LDHA	0.828851	9.61171e-36	gossypol
P20648	ATP4A	-3.05656	1.06477e-35	rabeprazole
P06732	CKM	-3.6347	6.23849e-35	creatine
P12277	CKB	-2.66121	2.15536e-34	creatine
P19634	SLC9A1	-1.91048	3.13318e-32	cariporide
P09622	DLD	-1.13982	1.00337e-31	nadide
P18031	PTPN1	0.887092	2.08588e-31	bis(maltolato)oxovanadium(iv)
P49902	NT5C2	0.782563	2.12635e-31	ribavirin
P06748	NPM1	0.69588	8.41758e-31	avrainvillamide
P50281	MMP14	1.73632	1.4574e-30	marimastat
P00813	ADA	-1.87067	1.74694e-30	pentostatin
P23526	AHCY	0.708407	3.5598e-30	nadide
P07437	TUBB	0.670971	1.49869e-29	verubulin
P07339	CTSD	0.698105	5.03758e-29	s-methylcysteine
O94925	GLS	1.2827	7.83623e-29	968
Q15118	PDK1	-1.37078	3.41412e-28	dichloroacetate
P07900	HSP90AA1	0.61166	4.03794e-28	snx-2112
P02452	COL1A1	1.53731	8.94014e-28	halofuginone
Q00653	NFKB2	0.930666	1.87208e-27	tyloxapol
Q92769	HDAC2	0.714388	2.98629e-27	pandacostat
Q16790	CA9	-5.24816	3.09767e-27	indisulam
P11387	TOP1	1.07615	3.13727e-27	rubitecan
P06493	CDK1	2.71153	5.08283e-27	n9-isopropylolomoucine
Q07812	BAX	0.79643	6.94003e-26	brd-k03536150
Q15119	PDK2	-1.2309	8.97817e-26	azd7545
Q03405	PLAUR	2.49711	1.48386e-25	ipr-456
Q92542	NCSTN	0.750088	3.81495e-25	ro4929097
P26358	DNMT1	1.08339	6.88656e-25	rg-108
P00519	ABL1	-1.1634	8.26901e-25	bafetinib
P21397	MAOA	-1.43621	1.52121e-23	piperine
P23219	PTGS1	-0.84656	2.40881e-23	curcumin
Q14680	MELK	-1.85088	3.7419e-23	ots167
P54709	ATP1B3	0.895079	7.19273e-23	ouabain
P00918	CA2	-1.79853	1.53663e-22	indisulam
P11413	G6PD	0.705585	2.77489e-22	epiandrosterone
O15379	HDAC3	1.00248	4.61515e-22	brd-k29313308
Q14353	GAMT	-0.962239	8.26499e-22	guanidine
P07711	CTSL	1.00856	8.37782e-22	pepstatin
P28838	LAP3	0.711837	8.52684e-22	tosedostat
P12268	IMPDH2	0.798763	8.93118e-22	ribavirin
Q8TD30	GPT2	-2.90795	9.20978e-22	phenelzine
Q13547	HDAC1	0.596662	7.94101e-21	brd-k24690302
P07195	LDHB	-0.754248	1.00941e-20	gossypol
Q13509	TUBB3	1.14732	1.17266e-20	epothilone-b
P07451	CA3	-2.9487	4.47503e-20	acetazolamide
P24941	CDK2	1.3075	5.18738e-20	sns-032
P05107	ITGB2	1.02581	7.06076e-20	simvastatin
P25116	F2R	8.38073	1.09975e-19	vorapaxar
P55011	SLC12A2	-1.03361	4.88264e-19	piretanide
P11802	CDK4	0.969504	1.15553e-18	ribociclib
P09874	PARP1	0.620774	2.35001e-18	niraparib
P05067	APP	0.840443	3.04538e-18	ro-90-7501
P24298	GPT	-4.55385	3.08582e-18	phenelzine
Q8N6T3	ARFGAP1	0.710848	3.49404e-18	qs-11
P54753	EPHB3	-0.990113	7.92615e-18	vandetanib
P28340	POLD1	1.24353	2.10947e-17	clofarabine
Q09472	EP300	0.821908	2.48224e-17	brd8958
P05362	ICAM1	0.804102	5.29435e-17	polydatin
P30405	PPIF	-1.07615	5.62973e-17	cyclosporine
Q04912	MST1R	-1.35011	3.41748e-16	mk-2461
Q16875	PFKFB3	6.07273	3.41748e-16	pfk-015
P01137	TGFB1	1.64785	5.69874e-16	d-4476
P80404	ABAT	-1.15846	6.3409e-16	phenelzine
Q14376	GALE	-0.840413	2.08024e-15	nadide
P41240	CSK	0.596844	2.4351e-15	apatinib
Q13043	STK4	0.63289	2.52927e-15	bosutinib
P27338	MAOB	-1.08434	2.84204e-15	piperine
P32238	CCKAR	-8.08028	3.0518e-15	sr-27897
Q8WTV0	SCARB1	6.87976	5.85407e-15	ml312
P62508	ESRRG	-7.53574	6.64318e-15	4-methylgenistein
P08253	MMP2	1.04575	8.21334e-15	batimastat
Q01118	SCN7A	-4.51855	2.3002e-14	lidocaine
P51787	KCNQ1	-5.00429	2.30751e-14	pyrithione-zinc
P07585	DCN	-1.18717	6.06712e-14	trometamol
Q9Y6A5	TACC3	5.87309	6.21088e-14	khs101
P09619	PDGFRB	0.909699	1.15928e-13	lenvatinib
O00519	FAAH	-1.45622	1.77295e-13	aa-cocf3
O43293	DAPK3	0.701064	1.9401e-13	cx-4945
P23921	RRM1	1.17568	2.8505e-13	ciclopirox
P24557	TBXAS1	0.872221	4.30456e-13	nicotine
P28702	RXRB	0.653567	5.55797e-13	bexarotene
Q9H6P5	TASP1	6.06439	5.78974e-13	nsc48300
Q00535	CDK5	0.630605	5.83501e-13	n9-isopropylolomoucine
P07948	LYN	0.620835	6.12007e-13	bafetinib
P43235	CTSK	5.51835	1.39157e-12	odanacatib
P28065	PSMB9	0.681798	1.44356e-12	carfilzomib
P09917	ALOX5	0.687981	2.68382e-12	baicalein
P10145	CXCL8	6.40687	3.08303e-12	carboxyamidotriazole
P22748	CA4	-5.26321	4.82283e-12	curcumin
Q96SW2	CRBN	-0.769302	3.22248e-11	thalidomide
Q9BUF5	TUBB6	0.600101	4.53016e-11	colchicine
P40306	PSMB10	0.605119	5.09035e-11	carfilzomib
P08709	F7	5.40286	6.64258e-11	menadione
Q08752	PPID	0.695813	7.636e-11	ciclosporin
P09237	MMP7	6.44657	8.315e-11	marimastat
O96017	CHEK2	1.82587	1.22482e-10	pf-477736
P05164	MPO	1.20029	1.24125e-10	cefdinir
Q04828	AKR1C1	-1.14366	1.68622e-10	aspirin
P33260	CYP2C18	-3.93008	1.85636e-10	ifosfamide
P33981	TTK	5.50508	2.83464e-10	az-3146
Q13887	KLF5	5.65885	3.22617e-10	cid-5951923
Q9BZV2	SLC19A3	5.61933	3.37422e-10	thiamine
P08631	HCK	1.04261	3.96471e-10	pp-1
P52788	SMS	0.65245	5.51468e-10	spermine
P54646	PRKAA2	-5.38821	5.9459e-10	aspirin
O00180	KCNK1	-4.35451	1.29964e-09	ibutilide
O43570	CA12	-4.07016	1.75731e-09	indisulam
P09769	FGR	4.59902	1.94729e-09	prt062607
P10721	KIT	-3.4513	2.1394e-09	lenvatinib
P50613	CDK7	1.39604	2.48662e-09	sns-032
Q9Y5Y4	PTGDR2	-5.57214	2.57289e-09	ramatroban
Q9Y5S1	TRPV2	0.732879	3.9418e-09	skf-96365
P11388	TOP2A	1.01507	3.95136e-09	etoposide-phosphate
P54289	CACNA2D1	-0.670355	5.47101e-09	ibutilide
P35869	AHR	0.845317	6.10493e-09	vaf-347
O00763	ACACB	-2.51822	6.18201e-09	kd-023
P19320	VCAM1	1.4124	7.05181e-09	carvedilol
P29323	EPHB2	1.04203	1.02185e-08	vandetanib
Q05940	SLC18A2	-5.05625	1.39089e-08	norepinephrine
P20815	CYP3A5	-2.30481	1.56406e-08	cobicistat
O15550	KDM6A	-0.676425	1.67863e-08	gsk-j4
P08246	ELANE	1.63479	1.74047e-08	delanzomib
P29466	CASP1	0.614858	1.86477e-08	minocycline
P04350	TUBB4A	-2.18658	1.96064e-08	epothilone-b
O14521	SDHD	-1.35434	2.12476e-08	hexachlorophene
P14780	MMP9	1.48987	2.2453e-08	salvianolic-acid-b
Q92835	INPP5D	0.593796	2.68842e-08	as-1949490
Q9UGN5	PARP2	4.56162	2.94732e-08	e7449
Q14181	POLA2	2.95998	6.34797e-08	dacarbazine
P08311	CTSG	0.827293	6.79456e-08	delanzomib
P31350	RRM2	0.781207	7.21464e-08	triapine
P32320	CDA	2.13577	8.91559e-08	tetrahydrouridine
P41235	HNF4A	3.76655	1.32048e-07	brd-k28456706
Q05932	FPGS	2.8407	2.58551e-07	raltitrexed
Q9BVA1	TUBB2B	-2.42209	2.94295e-07	colchicine
P27487	DPP4	0.819945	3.15143e-07	sitagliptin
P32246	CCR1	4.71213	3.45471e-07	zk811752
Q5XXA6	ANO1	1.53102	4.15512e-07	mibefradil
Q06187	BTK	0.747227	4.15512e-07	cnx-774
P04637	TP53	4.95914	4.84862e-07	sch-529074
Q16853	AOC3	-0.839298	5.36458e-07	phenelzine
P53667	LIMK1	4.13221	5.85974e-07	rki-1447
P46531	NOTCH1	4.0567	6.52861e-07	brd-k55473186
P25025	CXCR2	4.17372	7.53999e-07	navarixin
Q9NRD5	PICK1	-0.67743	8.98343e-07	fsc231
O14965	AURKA	4.5956	1.07504e-06	vx-680
P09884	POLA1	2.27268	1.09339e-06	cladribine
Q07820	MCL1	2.11464	1.15589e-06	brd-k13185470
Q9UGJ0	PRKAG2	-0.948098	1.18447e-06	aspirin
P00374	DHFR	2.91985	1.3062e-06	methotrexate
Q13563	PKD2	3.97375	1.44301e-06	skf-96365
O75962	TRIO	0.652382	2.07677e-06	nsc23766
Q9H9B1	EHMT1	1.26886	2.66458e-06	bix-01294
Q92633	LPAR1	-4.38756	3.34977e-06	ki-16425
P11217	PYGM	-0.880387	5.17649e-06	alvocidib
P27707	DCK	0.823726	5.91407e-06	fludarabine-phosphate
Q9UKQ2	ADAM28	-1.41671	6.9917e-06	batimastat
P08069	IGF1R	-1.66658	9.03124e-06	nvp-adw742
P09172	DBH	-4.48906	1.00857e-05	disulfiram
Q9Y4C1	KDM3A	3.00645	1.01341e-05	methylstat
P10632	CYP2C8	-3.49163	1.17811e-05	ifosfamide
Q12851	MAP4K2	-1.4196	1.33362e-05	ng-25
Q9NRF9	POLE3	2.32115	1.44442e-05	cladribine
P84098	RPL19	-0.744468	1.70345e-05	anisomycin
P29033	GJB2	4.24925	1.82771e-05	flufenamic-acid
O14777	NDC80	3.84718	1.98031e-05	inh1
P16112	ACAN	2.54716	2.48947e-05	ilomastat
P24347	MMP11	3.95184	2.57737e-05	marimastat
Q9NTG7	SIRT3	-1.5045	2.72764e-05	tenovin-6
P07998	RNASE1	-2.94067	2.88053e-05	guanidine
P49768	PSEN1	1.11578	3.45138e-05	ro4929097
Q08499	PDE4D	-1.43889	3.73606e-05	triazolothiadiazine
P04049	RAF1	-1.37198	4.83808e-05	mln2480
Q99542	MMP19	3.89452	5.03332e-05	marimastat
P13637	ATP1A3	-3.5018	6.92679e-05	ouabain
Q9NWZ5	UCKL1	-0.807813	7.2024e-05	uracil
P38435	GGCX	0.840652	7.36764e-05	menadione
Q15910	EZH2	2.79443	7.98167e-05	brd-k42260513
P14635	CCNB1	1.76024	9.15585e-05	n9-isopropylolomoucine
Q07817	BCL2L1	1.03881	0.000100532	sz4ta2
Q9NY65	TUBA8	-3.8653	0.000108524	epothilone-b
P22894	MMP8	1.8144	0.000116811	doxycycline
P13866	SLC5A1	1.77077	0.000118285	phloretin
Q969S8	HDAC10	-0.72472	0.000134562	chidamide
P23443	RPS6KB1	1.40056	0.000144848	pha-767491
P14902	IDO1	2.21033	0.000153129	tryptanthrin
Q9HBY8	SGK2	-1.61322	0.000156577	gsk650394
Q9NYK1	TLR7	2.99721	0.000172029	resiquimod
O60760	HPGDS	-1.91351	0.000189642	nocodazole
O00329	PIK3CD	0.961768	0.000202917	cal-101
P16234	PDGFRA	-0.700426	0.000227928	lenvatinib
Q96EB6	SIRT1	2.67453	0.000326704	salermide
P04626	ERBB2	0.690681	0.000330632	erlotinib
P03956	MMP1	1.52795	0.000356037	marimastat
O00767	SCD	2.16205	0.000424084	mk-8245
P21462	FPR1	3.34024	0.000612676	cyclosporine
Q14432	PDE3A	1.38971	0.000717498	enoximone
Q01581	HMGCS1	-0.711984	0.000768569	cerulenin
P35354	PTGS2	2.878	0.000810543	valdecoxib
P29972	AQP1	2.26766	0.00111448	acetazolamide
P30291	WEE1	3.02989	0.00116591	pd-407824
P06276	BCHE	-1.07802	0.00133836	demecarium
P15144	ANPEP	0.619204	0.00221405	tosedostat
P17302	GJA1	2.03752	0.00228594	carvedilol
P15559	NQO1	-1.05182	0.00233231	menadione
Q9NY47	CACNA2D2	-2.7916	0.00233439	spironolactone
P14151	SELL	2.80967	0.00268722	baicalein
P78559	MAP1A	0.623389	0.00285053	estramustine
O43353	RIPK2	0.620618	0.00286698	pp-2
Q92843	BCL2L2	-1.61069	0.00331809	abt-737
P41597	CCR2	2.71825	0.00380554	rs-504393
P11597	CETP	2.70317	0.00436259	torcetrapib
P08034	GJB1	2.67659	0.00441803	flufenamic-acid
P22607	FGFR3	-2.69546	0.00448244	erdafitinib
Q9UPY5	SLC7A11	-3.65911	0.00511505	erastin
Q16832	DDR2	-0.890382	0.00678041	sorafenib
Q04759	PRKCQ	1.36367	0.00732159	tamoxifen
O95622	ADCY5	-0.849291	0.00842898	forskolin
P47989	XDH	-0.808838	0.00947026	baicalein
P37173	TGFBR2	-0.668979	0.00964263	ly2109761
Q8NER5	ACVR1C	-2.96183	0.0116054	sb-431542
P25024	CXCR1	2.24111	0.0116632	navarixin
O95294	RASAL1	-0.873307	0.0118954	pluripotin
Q13733	ATP1A4	-2.22447	0.0133239	ouabain
Q02156	PRKCE	-2.14067	0.0136221	y-27632
P39900	MMP12	2.3753	0.0150231	batimastat
P56282	POLE2	2.57557	0.0175003	cladribine
Q96BI3	APH1A	2.74036	0.02112	ro4929097
Q00537	CDK17	0.650562	0.0223328	sns-032
O14646	CHD1	1.58022	0.0243411	epirubicin
Q07864	POLE	-1.35458	0.0262083	cladribine
Q9BY41	HDAC8	1.21533	0.0288832	brd-k51490254
P29475	NOS1	-1.77175	0.0307505	7-nitroindazole
P24530	EDNRB	-2.77503	0.0315242	bosentan
O95342	ABCB11	-1.06525	0.0348937	cyclosporine
O15075	DCLK1	-0.602714	0.0382387	lrrk2-in-1
Q13164	MAPK7	1.06244	0.0409316	xmd8-92
Q9UNQ0	ABCG2	1.62653	0.0451291	ko-143
P22303	ACHE	-1.97857	0.0489729	obidoxime
