# Supplementary material for: Integrative proteomic characterization of adenocarcinoma of esophagogastric junction
Source: Nat Commun. 2023 Feb 11;14:778. doi: 10.1038/s41467-023-36462-8 (PMC9922290; doi:10.1038/s41467-023-36462-8)
Supplement: Supplementary file 8 — Supplementary Data 5 [file 41467_2023_36462_MOESM8_ESM.xlsx]

## Sheet: Supplementary Data 5
# Supplementary Data 5. The degree, closeness, and betweenness of proteins in the differentially expressed protein PPI network.
Protein	Gene	Degree	Closeness	Betweenness
A8K2U0	A2ML1	9	1221.77	1325.9
Q9UNA3	A4GNT	12	1216.02	626.144
P22760	AADAC	4	1130.68	241.736
Q9Y312	AAR2	36	1489.2	9868.97
Q9UDR5	AASS	24	1365.53	3900
Q9NY61	AATF	144	1678.5	20928.6
P80404	ABAT	55	1473.13	8556.41
O94911	ABCA8	4	1111.57	149.344
O95342	ABCB11	25	1381.08	4913.81
Q9NUT2	ABCB8	11	1262.78	717.85
O15438	ABCC3	18	1357.52	2388.3
O15440	ABCC5	9	1243.52	612.165
P33897	ABCD1	31	1363.83	6651.17
Q9UNQ0	ABCG2	58	1607.28	19429.5
Q9NUJ1	ABHD10	16	1270.55	3224
Q9BUJ0	ABHD14A	9	1191.65	719.714
Q96GS6	ABHD17A	12	1304.45	2385.45
Q8TB40	ABHD4	11	1276.9	3355.47
Q8WTS1	ABHD5	23	1340.58	4930.86
Q9P2A4	ABI3	14	1316.2	1717.79
P00519	ABL1	114	1741.17	62363
O94929	ABLIM3	7	1155.65	1015.73
P16442	ABO	7	1181.12	451.378
Q9P1F3	ABRACL	6	1156.93	278.157
O00763	ACACB	48	1463.27	6337.91
Q6JQN1	ACAD10	47	1440.52	13297.5
Q9UKU7	ACAD8	38	1378.18	6534.37
P28330	ACADL	67	1494.13	10414.6
P11310	ACADM	100	1596.2	17333.8
P16219	ACADS	61	1470.6	5783.32
P45954	ACADSB	47	1446.08	2896.99
P49748	ACADVL	86	1539.68	15951.6
P16112	ACAN	76	1576.5	23116.2
P24752	ACAT1	79	1495.63	10967.5
Q8N6N7	ACBD7	0	0	0
P22303	ACHE	29	1445.95	2456.01
Q16570	ACKR1	26	1475.67	4655.91
P21399	ACO1	78	1580.87	19056.5
Q99798	ACO2	164	1668.25	52301.4
Q8WXI4	ACOT11	19	1278.77	5844.44
Q9NPJ3	ACOT13	28	1418	6673.59
P49753	ACOT2	36	1384.58	2783.96
O00154	ACOT7	14	1345.87	2993.59
P13686	ACP5	27	1440.6	5028.17
Q9NPH0	ACP6	9	1252.13	1273.32
Q4G176	ACSF3	38	1405.13	8944.99
P33121	ACSL1	76	1494.32	19872.2
O60488	ACSL4	28	1346.75	3210.5
Q53FZ2	ACSM3	16	1323.88	1775.45
Q6P461	ACSM6	4	1195.12	3.60515
Q9NUB1	ACSS1	51	1496.63	4957.34
O96019	ACTL6A	124	1723.92	44034.5
Q9H568	ACTL8	7	1280.52	822.546
Q9P1U1	ACTR3B	24	1406.68	5235.39
Q9H9F9	ACTR5	19	1374.48	1736.59
Q9GZN1	ACTR6	24	1434.88	2246.76
Q9H981	ACTR8	26	1436.68	2063.61
Q8NER5	ACVR1C	8	1185.02	243.985
P00813	ADA	86	1646.12	22843.2
Q9UKQ2	ADAM28	6	1201.82	420.307
P78325	ADAM8	7	1311.32	551.69
Q13443	ADAM9	18	1431.27	1067.78
O15204	ADAMDEC1	13	1264.53	3050.94
Q8N6G6	ADAMTSL1	14	1343.53	2092.55
O75689	ADAP1	17	1391.23	8806.65
P55265	ADAR	79	1600.37	26841.9
Q86TW2	ADCK1	14	1229.68	1384.35
ENSP00000355741	ADCK3	22	1337.78	7973.82
O95622	ADCY5	51	1492.28	13183.7
O43306	ADCY6	37	1440.23	5973.19
P51828	ADCY7	37	1440.92	7535.21
P00325	ADH1B	38	1394.05	2740.32
P00326	ADH1C	38	1394.08	2166.75
P28332	ADH6	40	1401.47	7497.23
P40394	ADH7	37	1390.75	2703.39
Q8IWW8	ADHFE1	55	1455.55	15265.7
Q9H2P0	ADNP	27	1459.27	4721.65
P54922	ADPRH	6	1225.25	7435.59
A0A024R1D8	ADRBK2	17	1308.65	1157.48
Q8N142	ADSSL1	38	1436.47	2891.84
Q8N556	AFAP1	14	1354.05	8871.08
Q8N4X5	AFAP1L2	5	1191.1	269.131
Q9Y4W6	AFG3L2	62	1471.03	12692.7
Q63HM1	AFMID	18	1326.6	1352.69
Q6ULP2	AFTPH	16	1220.87	1798.87
Q5VU57	AGBL4	10	1265.73	1490.38
P35573	AGL	34	1466.35	12393.5
Q9BSE5	AGMAT	27	1411.73	7972.62
Q53EU6	AGPAT9	22	1317.93	3353.82
O00116	AGPS	17	1280.62	2860.36
O95994	AGR2	25	1466.65	8505.07
O00468	AGRN	60	1503.65	21109.4
Q6RW13	AGTRAP	24	1459.65	8268.37
P23526	AHCY	62	1602.7	15198.5
O43865	AHCYL1	48	1494.45	16928.1
Q96HN2	AHCYL2	36	1453.87	3536.13
P35869	AHR	52	1609.58	8769.01
O95433	AHSA1	29	1488.53	4456.12
Q9NZD4	AHSP	12	1204.48	581.964
P55008	AIF1	80	1598.12	15723.2
Q9BQI0	AIF1L	7	1288.6	388.047
O95831	AIFM1	52	1581.07	13106.2
O00170	AIP	19	1412.4	2038.29
Q9UIJ7	AK3	26	1430.43	5097.01
P27144	AK4	24	1417.02	5730.12
Q02040	AKAP17A	20	1379.78	7144.95
P24588	AKAP5	20	1392.02	4366.04
O60218	AKR1B10	31	1382.67	4627.95
Q04828	AKR1C1	16	1304.37	704.821
P52895	AKR1C2	16	1307.83	904.688
P51857	AKR1D1	27	1358.35	5887.98
O95154	AKR7A3	7	1296.77	536.532
P13716	ALAD	27	1472.23	5074.95
P13196	ALAS1	34	1451.57	8998.21
Q13740	ALCAM	34	1500.2	1276.67
P00352	ALDH1A1	59	1578.43	23905.3
O94788	ALDH1A2	36	1410.38	6028.94
P47895	ALDH1A3	31	1393.83	3472.31
O75891	ALDH1L1	27	1406.17	6032.96
Q3SY69	ALDH1L2	12	1314.37	485.297
P30838	ALDH3A1	36	1496.4	5729.11
P30038	ALDH4A1	44	1445.45	8835.5
P51649	ALDH5A1	30	1423.7	5551.73
Q02252	ALDH6A1	75	1488.63	15299.4
P49419	ALDH7A1	77	1552.95	22379
P05062	ALDOB	67	1543.88	16946.8
Q9BV10	ALG12	15	1267.2	2013.32
Q96F25	ALG14	21	1355.15	6737.42
Q9Y672	ALG6	12	1284.1	1760.23
Q9NXW9	ALKBH4	6	1322.42	391.544
Q9BT30	ALKBH7	9	1262.43	786.595
P09917	ALOX5	49	1528.52	9200.89
P20292	ALOX5AP	42	1473.77	8071.85
P05186	ALPL	37	1466.47	12497.1
Q86V81	ALYREF	152	1681.62	28821
Q9C0C7	AMBRA1	21	1423.52	1519.69
Q9Y303	AMDHD2	11	1273.5	428.202
Q9UKV5	AMFR	20	1375.7	5551.18
Q9BXJ7	AMN	8	1276.38	594.73
Q8IY63	AMOTL1	16	1335.28	1170.07
Q9Y2J4	AMOTL2	16	1344.63	1372.39
P23109	AMPD1	33	1413	4056.71
Q01432	AMPD3	23	1366.05	1112.72
P49418	AMPH	60	1493.12	27545.9
P48728	AMT	34	1456.83	4678.39
P04745	AMY1A	11	1282.62	738.173
Q96DE5	ANAPC16	24	1439.68	3523.28
Q9UJX3	ANAPC7	37	1517.57	5661.75
Q8NI99	ANGPTL6	1	1018.12	0
P16157	ANK1	28	1418.2	5605.51
Q01484	ANK2	43	1475.65	9588.46
Q12955	ANK3	40	1509.7	10169.2
Q9HCJ1	ANKH	7	1293.28	427.675
Q86XL3	ANKLE2	16	1369.68	871.428
Q6ZTN6	ANKRD13D	4	1119.45	875.764
Q6P6B7	ANKRD16	8	1198.27	926.664
Q5VYY1	ANKRD22	9	1210.6	1643.16
Q8N283	ANKRD35	7	1158.47	1369.29
Q9ULJ7	ANKRD50	11	1289.92	2633.12
Q8NB46	ANKRD52	13	1357.55	1131.25
Q8N8V4	ANKS4B	7	1223.37	1856.58
Q5XXA6	ANO1	29	1483.37	10593.7
Q6IWH7	ANO7	4	1058.23	69.3785
Q9HCE9	ANO8	6	1279.85	177.409
A1A5B4	ANO9	4	1065.55	160.92
Q92688	ANP32B	20	1451.32	2156.97
Q9BTT0	ANP32E	30	1465.28	3647.97
P15144	ANPEP	64	1596.08	30097.9
Q9H6X2	ANTXR1	25	1467.82	7251.31
P04083	ANXA1	51	1589.03	12727.5
Q9UJ72	ANXA10	10	1366.27	522.795
P27216	ANXA13	18	1446.03	1222.18
P09525	ANXA4	19	1475.53	1786.22
Q5VT79	ANXA8L1	8	1336.1	194.339
O76027	ANXA9	12	1429.23	1818.8
P19801	AOC1	18	1374.73	5522.49
Q16853	AOC3	42	1457.8	6668.29
Q9Y6Q5	AP1M2	32	1404.7	7022.52
P61966	AP1S1	32	1377.52	6995.81
P59780	AP3S2	16	1322.92	4096.07
Q9Y6B7	AP4B1	33	1425.85	11667.1
Q9Y587	AP4S1	19	1349.83	4855.94
Q2VPB7	AP5B1	12	1233.17	1696.17
Q9NUS5	AP5S1	10	1246.77	799.526
O14727	APAF1	55	1600.03	9885.17
O96018	APBA3	12	1348.55	3496.61
Q7Z5R6	APBB1IP	46	1535.87	14531.4
P25054	APC	38	1539.37	7917.02
Q96BI3	APH1A	27	1432.87	5555.55
Q06481	APLP2	21	1474.95	6321.97
Q9HDC9	APMAP	15	1391.43	8788.8
Q9Y235	APOBEC2	11	1383.72	392.776
Q9UH17	APOBEC3B	63	1543.9	6021.8
Q9HC16	APOBEC3G	78	1578.9	17679.9
Q0VD83	APOBR	13	1348.6	1655.13
P55056	APOC4	10	1304.65	683.318
P02649	APOE	127	1722.33	70031.6
Q9BQE5	APOL2	6	1269.23	8096.23
Q9BUR5	APOO	69	1505.45	15802.1
Q6UXV4	APOOL	40	1378.85	2939.53
P05067	APP	155	1807.83	131126
P29972	AQP1	28	1404.63	5207.26
P55087	AQP4	53	1481.32	17705.1
P55064	AQP5	13	1322	1027.08
Q6Q4G3	AQPEP	6	1230.13	175.542
O60306	AQR	73	1533.73	4066.09
Q96P48	ARAP1	21	1399.08	9068.03
Q8N6T3	ARFGAP1	29	1420.08	7950.44
Q9Y6D5	ARFGEF2	22	1410.47	5443.5
P53365	ARFIP2	10	1427.48	1124.82
Q07960	ARHGAP1	23	1396.52	10909.2
A1A4S6	ARHGAP10	12	1326.52	5194.4
Q53QZ3	ARHGAP15	24	1369.52	5957.71
Q8N392	ARHGAP18	5	1228.07	365.635
Q9P227	ARHGAP23	12	1249.18	1404.16
P42331	ARHGAP25	8	1247.05	117.767
Q6ZUM4	ARHGAP27	37	1400.8	16893.9
Q7Z6I6	ARHGAP30	27	1378.83	3227.08
A7KAX9	ARHGAP32	16	1410.62	1893.65
P98171	ARHGAP4	24	1308.13	5356.21
Q17R89	ARHGAP44	11	1338.82	1915.97
P85298	ARHGAP8	3	1140.6	50.9675
Q9BRR9	ARHGAP9	36	1399.57	10586.1
P52566	ARHGDIB	33	1421.18	3566.71
Q92888	ARHGEF1	22	1373.38	2603.05
O15085	ARHGEF11	24	1417.92	6058.79
Q92974	ARHGEF2	32	1440.53	7660.44
Q86VW2	ARHGEF25	12	1279.68	2137.26
Q8N1W1	ARHGEF28	23	1375.1	3750.6
A5YM69	ARHGEF35	7	1124.55	238.433
A1IGU5	ARHGEF37	10	1200.95	369.855
Q9NXL2	ARHGEF38	10	1237.37	2841.56
Q99856	ARID3A	15	1466.73	1924.32
Q8N8R7	ARL14EP	10	1293.48	669.73
Q96KC2	ARL5B	9	1280.95	1238.87
Q9NVJ2	ARL8B	10	1251.98	809.554
Q6NXE6	ARMC6	12	1233.03	1657.23
Q7Z3E5	ARMC9	9	1299.2	1499.22
Q9P291	ARMCX1	7	1135.6	765.853
P27540	ARNT	44	1597.33	5639.59
Q92747	ARPC1A	22	1344.6	2482.02
O15143	ARPC1B	37	1442.07	8056.54
P36575	ARR3	12	1378.68	970.019
P32121	ARRB2	62	1590.42	20792.7
P51689	ARSD	3	1087.52	29.5425
F5GYY5	ARSE	8	1216.12	378.858
Q9H2C2	ARV1	16	1365.8	1628.64
O00192	ARVCF	17	1425	3611.48
Q9ULH1	ASAP1	24	1419.9	4609.47
Q8TDY4	ASAP3	7	1259.58	276.082
Q9Y575	ASB3	5	1208.68	323.092
Q9NWX5	ASB6	9	1255.02	571.585
Q96DX5	ASB9	6	1227.6	506.798
Q9Y294	ASF1A	91	1594.78	7895.49
Q9NVP2	ASF1B	131	1616.28	10924.2
P45381	ASPA	20	1356.08	2698.07
Q5U4P2	ASPHD1	9	1268.02	1359.47
Q6ICH7	ASPHD2	3	1037.75	329.124
Q8IZT6	ASPM	149	1682.12	55700.6
Q9BXN1	ASPN	28	1363.47	2976.83
P00966	ASS1	44	1505.23	8025.53
Q9NVM9	ASUN	22	1358.27	2941.2
Q8NBU5	ATAD1	20	1323.03	6213.75
Q5T9A4	ATAD3B	13	1352.57	748.984
Q5T2N8	ATAD3C	6	1231.18	4768.18
Q5SQI0	ATAT1	4	1245.5	3867.91
Q6VMQ6	ATF7IP	21	1413.7	5201.15
Q6ZNE5	ATG14	31	1437.6	6738.44
Q8WYN0	ATG4A	14	1331.75	1894.04
Q9H1Y0	ATG5	61	1613.25	25930.8
A0A024R1Z9	ATHL1	8	1168.55	2019.88
P54259	ATN1	38	1533.15	8414.28
O00244	ATOX1	37	1476.6	13765.5
P98196	ATP11A	9	1266.37	1215.8
Q9Y2G3	ATP11B	9	1275.45	1396.88
Q9NQ11	ATP13A2	26	1400.47	8721.1
Q9H7F0	ATP13A3	11	1287.73	1645.43
P13637	ATP1A3	34	1446.17	13152.4
Q13733	ATP1A4	16	1363.32	4599.57
P54709	ATP1B3	22	1376.35	9623.29
Q93084	ATP2A3	13	1401.77	3727.4
P20648	ATP4A	48	1532.53	14790.5
P51164	ATP4B	18	1298.37	3100.51
P25705	ATP5A1	178	1734.33	55372
P06576	ATP5B	162	1686.42	38906.7
P36542	ATP5C1	162	1694.25	40398.7
P30049	ATP5D	139	1597.12	13898.6
ENSP00000370414	ATP5EP2	54	1402.1	440.912
P24539	ATP5F1	132	1567.4	8228.77
O75947	ATP5H	131	1611.12	16904.9
P56385	ATP5I	109	1534.45	6032.18
P18859	ATP5J	107	1535.03	11677.2
P56134	ATP5J2	118	1547.07	8822.07
O75964	ATP5L	118	1544.48	13307.4
P48047	ATP5O	133	1597.78	8563.95
A0A5K1VW60	ATP5S	48	1443.6	4820.08
Q15904	ATP6AP1	41	1485.65	10560.1
Q9Y487	ATP6V0A2	36	1436	6655.48
Q8N8Y2	ATP6V0D2	45	1458.93	9970.12
Q04656	ATP7A	28	1492.57	8579.91
Q9Y2Q0	ATP8A1	11	1341.05	2565.76
O43520	ATP8B1	13	1300.88	2667.77
O75110	ATP9A	15	1350.88	5128.33
O43861	ATP9B	12	1243.02	1553.17
Q5TC12	ATPAF1	37	1381.17	6520.81
Q8N5M1	ATPAF2	59	1473.3	7305.06
Q9UII2	ATPIF1	38	1351.95	2903.22
Q14CW9	ATXN7L3	19	1319.45	975.28
Q13825	AUH	44	1454.5	7856.5
O14965	AURKA	156	1712.37	27854.4
Q9NQS1	AVEN	18	1360.85	1852.01
P20160	AZU1	24	1345.15	2966.56
O75752	B3GALNT1	12	1319.32	2034.89
Q96L58	B3GALT6	23	1290.08	3374.09
O43505	B3GNT1	13	1279.32	1395.63
Q9Y2A9	B3GNT3	32	1336.35	6640.87
Q6ZMB0	B3GNT6	20	1255.75	1284.66
Q8NFL0	B3GNT7	14	1238.17	1114.31
Q8NHY0	B4GALNT2	13	1268.42	2208.19
Q6L9W6	B4GALNT3	7	1102.17	521.826
Q9UBV7	B4GALT7	32	1364.87	6718.12
Q14032	BAAT	28	1327.4	2309.79
Q9Y5Z0	BACE2	17	1437.05	4177.74
O14867	BACH1	8	1415.12	270.454
O95429	BAG4	21	1414.73	4539.85
Q9UQB8	BAIAP2	27	1398.48	4235.98
O75531	BANF1	67	1609.67	13229.1
Q8N9N5	BANP	15	1434.85	2836.37
Q92560	BAP1	31	1535.23	1525.01
Q07812	BAX	43	1549.2	6165.81
Q9NRL2	BAZ1A	43	1479.68	4657.99
Q9UIF9	BAZ2A	35	1487.65	1909.59
Q9BXH1	BBC3	16	1411.47	217.121
O75815	BCAR3	5	1324.18	173.246
O75363	BCAS1	12	1295.23	2462.78
O75934	BCAS2	77	1548.45	5604.79
P54687	BCAT1	46	1540.02	9080.63
O15382	BCAT2	59	1506.85	9852.48
P06276	BCHE	15	1379.08	953.189
P12694	BCKDHA	51	1499.72	4616.42
P21953	BCKDHB	77	1552.57	20047
O14874	BCKDK	30	1399.92	6378.25
Q07817	BCL2L1	125	1765.42	51040.2
Q9HB09	BCL2L12	8	1393.37	1388.84
Q92843	BCL2L2	18	1409.9	1330.87
Q8WUZ0	BCL7C	13	1276.4	887.805
Q6W2J9	BCOR	33	1498.98	1240.65
Q9Y276	BCS1L	81	1518.68	11581.5
Q02338	BDH1	21	1329.98	629.321
Q9BUT1	BDH2	19	1309.62	1032.7
Q5T5X7	BEND3	8	1292.07	689.636
P21810	BGN	83	1520.28	15101.8
Q93088	BHMT	34	1431.03	5202.29
Q9H694	BICC1	15	1377.02	2982.69
Q96G01	BICD1	16	1342.57	2146.09
P55957	BID	26	1457.03	1718.44
Q9UBW5	BIN2	30	1385.08	3678.5
Q9NQY0	BIN3	24	1367.18	3711.84
P54132	BLM	110	1631.33	5051.78
P78537	BLOC1S1	24	1394.33	7665.95
P35226	BMI1	82	1637.53	15253.4
Q9NSY1	BMP2K	13	1301.75	2041.52
Q13873	BMPR2	24	1430.75	3561.05
Q14692	BMS1	148	1633.7	6996.33
Q12982	BNIP2	10	1371.17	2246.09
Q9H3K6	BOLA2	25	1440.25	5740.5
Q53S33	BOLA3	35	1449.08	10582.3
Q14137	BOP1	181	1715.08	36922.4
P17213	BPI	18	1305.28	1380.25
P59827	BPIFB4	1	1288.12	0
Q12830	BPTF	133	1645	44689.1
Q6PJG6	BRAT1	7	1302.2	652.901
Q8TDN6	BRIX1	189	1696.33	27495.2
Q5PSV4	BRMS1L	20	1408.98	3428.08
P35613	BSG	60	1570.95	29170.4
Q5W0U4	BSPRY	2	1094.2	71.7329
Q9H0C5	BTBD1	9	1244.82	1105.11
Q96Q07	BTBD9	4	1142.53	156.724
P35070	BTC	16	1401.02	6704.74
P43251	BTD	23	1357.9	5660.74
Q06187	BTK	102	1635.4	40089.4
Q7KYR7	BTN2A1	4	1176.07	176.435
P78410	BTN3A2	0	0	0
Q6UX41	BTNL8	2	1125.72	26.9053
O43684	BUB3	125	1673.12	14360
P41223	BUD31	70	1503.55	11547
Q8NE79	BVES	15	1362.33	4796.88
Q13895	BYSL	180	1668.87	15514.8
Q9H2I8	C10orf11	60	1477.43	15511.5
Q96A22	C11orf52	2	1006.85	81.8906
O00193	C11orf58	10	1386.43	1093.47
G5EA44	C12orf43	1	1052.23	0
Q9NQ88	C12orf5	28	1491.7	6937.54
Q8IXR9	C12orf56	2	998.167	578.663
Q7Z3D6	C14orf159	6	1187.5	1135.47
P56378	C14orf2	60	1445.13	3523.95
Q6UX73	C16orf89	2	1002.22	41.6009
O43236	C17orf47	0	0	0
Q8IXM2	C17orf49	24	1379.52	450.486
Q53F19	C17orf85	37	1426.97	5159.41
A1L188	C17orf89	11	1229.85	1707.89
Q96B23	C18orf25	1	1186.92	0
Q9GZP8	C19orf33	3	1031.4	200.744
Q9BQ61	C19orf43	17	1372.8	1093.29
Q9BSF4	C19orf52	16	1319.98	1121.54
Q5XKP0	C19orf70	29	1301.35	562.285
Q3KP66	C1orf106	6	1202.33	319.576
Q9NSG2	C1orf112	29	1387.12	1446.61
Q9BW04	C1orf116	7	1227.38	660.202
Q8IYL3	C1orf174	5	1158.67	245.519
Q9H425	C1orf198	2	1073.55	47.5751
Q8IVY1	C1orf210	1	988.4	0
Q5SWX8	C1orf27	6	1114.73	518.545
Q9BU76	C1orf35	8	1272.22	740.508
Q8WWB7	C1orf85	7	1200.12	535.528
Q69YW2	C1orf95	1	994.2	0
P02745	C1QA	66	1493.55	11642.3
P02746	C1QB	67	1487.22	9320.88
P02747	C1QC	56	1469.63	8239.38
Q9BXI9	C1QTNF6	4	1153.37	62.7222
P00736	C1R	26	1383.98	4584.84
P09871	C1S	25	1399.42	4474.34
P0DPI2	C21orf33	10	1214.25	717.751
P57076	C21orf59	9	1303.05	2653.17
Q9Y426	C2CD2	9	1141.92	876.688
Q8WWC4	C2orf47	6	1228.57	152.479
Q9BVC5	C2orf49	8	1248.17	940.585
Q9BSF0	C2orf88	3	1164.78	64.751
Q16581	C3AR1	45	1424.37	1825.64
Q5BVD1	C3orf52	3	1102.25	1021.23
Q8N8J7	C4orf32	7	1141.92	1216.79
Q8N1A6	C4orf33	5	1196.1	365.287
P21730	C5AR1	46	1459.68	2935.72
Q49AR2	C5orf22	5	1131.98	222.043
Q5SQH8	C6orf136	4	1206.77	72.3898
ENSP00000364964	C6orf25	8	1249.82	858.444
Q6P5S2	C6orf58	2	1110.9	23.8633
Q6UWU4	C6orf89	4	1206.28	166.781
Q96N11	C7orf26	3	1069.48	0
Q96HJ9	C7orf55	23	1324.55	5897.61
Q9H7E9	C8orf33	8	1245.43	374.599
Q96NL8	C8orf37	6	1143.57	258.511
Q9BUW7	C9orf16	8	1187.57	640.438
Q96LT7	C9orf72	37	1509.5	7535.59
Q9NZ63	C9orf78	4	1081.83	97.233
A0A024R248	C9orf89	4	1044.55	917.402
O43570	CA12	12	1318.85	844.512
P00918	CA2	27	1438.5	5954.18
P07451	CA3	9	1270.1	955.49
P22748	CA4	20	1384.72	4995.86
Q9Y2D0	CA5B	6	1179.12	1325.9
P35219	CA8	6	1225.83	336.146
Q16790	CA9	40	1527.78	8435.63
Q9H8G2	CAAP1	4	1144.1	240.592
Q9H9S4	CAB39L	8	1230.83	975.647
Q9Y6J0	CABIN1	29	1515.97	4946.48
P54289	CACNA2D1	18	1348.48	2098.04
Q9NY47	CACNA2D2	20	1363.35	2806.63
Q8WUQ7	CACTIN	42	1435.23	2870.2
Q86Y37	CACUL1	15	1356.37	3133.97
Q9HB71	CACYBP	18	1423.7	984.914
P27708	CAD	41	1545.62	6769.8
Q9BY67	CADM1	37	1537.78	8290.73
Q8N3J6	CADM2	20	1358.72	7351.39
Q8N126	CADM3	23	1339.27	2547.3
Q8NFZ8	CADM4	10	1230.23	341.293
Q86UW7	CADPS2	12	1286.57	3533.25
P22676	CALB2	41	1526.03	6013.95
Q9HA72	CALHM2	5	1161.7	1053.05
Q96GE6	CALML4	30	1446.23	15771.5
Q9NZT1	CALML5	24	1432.82	12706.2
Q13554	CAMK2B	45	1528.93	11465.3
P49913	CAMP	42	1424.08	3507.5
Q5T5Y3	CAMSAP1	15	1363.38	1788.11
Q9P1Y5	CAMSAP3	17	1365.75	2686.26
O75155	CAND2	5	1284.23	1036.99
Q01518	CAP1	24	1372.72	4636.85
P40123	CAP2	19	1364.43	2377.22
P40121	CAPG	7	1257.27	276.371
Q6MZZ7	CAPN13	6	1078.2	661.172
O75808	CAPN15	6	1081.35	885.034
Q9Y6Q1	CAPN6	10	1225.42	2957.8
A6NHC0	CAPN8	6	1112.7	589.735
O14815	CAPN9	8	1109.77	1579.87
Q14444	CAPRIN1	39	1491.32	8026.3
Q9BWT7	CARD10	5	1208.72	56.7577
Q9BXL7	CARD11	44	1526.27	10057.9
Q5EG05	CARD16	12	1277.65	94.0918
Q8IW45	CARKD	24	1419.1	4159.55
Q8NG31	CASC5	75	1545.87	7945.94
P29466	CASP1	104	1663	24558.4
P42575	CASP2	40	1526.08	8744.49
P49662	CASP4	26	1479.48	1392.89
Q14790	CASP8	116	1736.58	45348.8
P55211	CASP9	73	1679.67	10731
Q86V15	CASZ1	9	1346.5	1953.05
Q03135	CAV1	137	1776	87056.1
Q13951	CBFB	49	1565.82	10029
Q9ULV8	CBLC	8	1311.5	28.297
Q8N4T8	CBR4	31	1376.33	1807.34
P83916	CBX1	86	1584.62	15871.1
Q13185	CBX3	86	1573.37	8029.33
Q9HC52	CBX8	63	1554.73	4422.84
B7Z4W5	CCBL1	30	1408.8	5364.56
Q96ES7	CCDC101	45	1478.32	7632.45
Q8IWD4	CCDC117	7	1331.67	1504.65
Q8WUD4	CCDC12	22	1384.78	4832.44
Q96BQ5	CCDC127	3	1102.87	46.3632
Q6ZUS6	CCDC149	3	1156.45	107.145
Q8N300	CCDC23	7	1232.73	310.631
Q8IWP9	CCDC28A	6	1165.97	469.344
Q76M96	CCDC80	15	1315.98	1232.17
A6NKD9	CCDC85C	13	1269.43	6742.97
Q9H6F5	CCDC86	37	1443.38	4261.84
Q9P219	CCDC88C	8	1259.77	836.118
Q7Z6B0	CCDC91	7	1230.12	682.537
Q96F63	CCDC97	8	1253.63	360.164
P32238	CCKAR	17	1317.62	3154.46
Q16627	CCL14	9	1265.67	700.254
P55774	CCL18	30	1372.33	1295.69
P14635	CCNB1	212	1810.42	59663.7
P24863	CCNC	55	1515.77	11371.5
P51946	CCNH	87	1597.53	8260.88
O75909	CCNK	63	1538.32	5700.14
Q9UK58	CCNL1	12	1323.88	1017.74
Q96S94	CCNL2	22	1423.3	1111.63
P32246	CCR1	67	1505.12	3435.04
P46092	CCR10	11	1325.32	174.925
P41597	CCR2	84	1541.73	6547.88
P51681	CCR5	107	1615.08	23257.7
Q9NR16	CD163L1	2	1135.43	0
Q8N6Q3	CD177	14	1300.58	1214.94
Q99467	CD180	14	1327.25	529.771
P29017	CD1C	51	1477.65	2522.22
Q9NNX6	CD209	42	1442.13	4756.03
P20963	CD247	73	1516.17	11161.1
Q9HCU0	CD248	23	1361.45	2532.56
Q9NZQ7	CD274	101	1641	23376.5
Q5ZPR3	CD276	37	1442.22	2411.45
Q9UGN4	CD300A	42	1418	2846.01
P28906	CD34	128	1742.25	43358
P16671	CD36	54	1525.37	13875.9
P11049	CD37	13	1400.08	671.845
O15446	CD3EAP	33	1444.93	438.271
P09693	CD3G	48	1454.15	3818.35
P01730	CD4	273	1886.58	223578
P08174	CD55	32	1427.58	7854.63
P34810	CD68	111	1652.75	17468.8
P21854	CD72	19	1350.23	1827.26
P40259	CD79B	43	1457.88	5872.88
Q9UIB8	CD84	19	1340.52	424.513
Q9NPY3	CD93	35	1423.23	5325.27
P48960	CD97	8	1243.8	492.255
P32320	CDA	35	1517.5	6493.75
O75794	CDC123	22	1375.55	4490.81
Q12834	CDC20	147	1679.45	16507
Q6DT37	CDC42BPG	7	1217.4	1673.95
Q9NRR3	CDC42SE2	10	1326.43	1833.79
O75419	CDC45	143	1658.83	7993.36
Q96FF9	CDCA5	86	1529.03	1561.91
Q53HL2	CDCA8	120	1590.37	6904.38
P12830	CDH1	221	1862.75	181106
Q12864	CDH17	57	1579.17	14993.8
Q9H159	CDH19	12	1312.92	919.402
P19022	CDH2	118	1710.08	47803.6
P22223	CDH3	24	1492.57	1908.59
Q9BYE9	CDHR2	10	1243.13	2080.39
Q9HBB8	CDHR5	11	1227.68	2825.1
P06493	CDK1	255	1868.17	104626
P21127	CDK11B	17	1427.4	4636.31
Q14004	CDK13	39	1475.32	4771.93
Q00537	CDK17	24	1391.62	546.305
Q07002	CDK18	31	1470.95	4178.1
Q9BWU1	CDK19	41	1442.33	2829.07
P24941	CDK2	189	1807	53854.2
P11802	CDK4	130	1750.67	30034.4
Q00535	CDK5	61	1635.83	17802.7
Q96SZ6	CDK5RAP1	35	1477.9	6734.88
P50613	CDK7	105	1633.62	12281.9
P42771	CDKN2A	171	1830.58	84845.4
Q96HQ2	CDKN2AIPNL	6	1273.85	686.563
P42772	CDKN2B	35	1532.37	4312.57
Q01850	CDR2	15	1375.95	4630.43
Q86X02	CDR2L	11	1262.58	1497.02
Q92903	CDS1	24	1349.77	4977.28
Q9UKY7	CDV3	10	1317.57	768.938
P13688	CEACAM1	21	1428.77	3377.21
P06731	CEACAM5	44	1563.5	7681.55
P40199	CEACAM6	15	1351.08	872.303
Q14002	CEACAM7	2	1141.82	32.1645
P31997	CEACAM8	34	1412.87	1023.2
P53567	CEBPG	16	1407.3	2338.15
Q03701	CEBPZ	138	1676.95	14671.9
Q92879	CELF1	66	1559.95	8436.4
Q9HCU4	CELSR2	13	1346.32	4832.17
Q8WUJ3	CEMIP	6	1165.27	577.378
Q8N111	CEND1	3	1176.3	29.063
P07199	CENPB	21	1414.43	1260.54
Q9NSP4	CENPM	61	1505.28	3094.73
Q5SW79	CEP170	21	1317.7	2899.08
Q96GE4	CEP95	4	1140.37	123.893
Q8IW35	CEP97	19	1342.43	3298.84
Q9HA82	CERS4	13	1244.32	944.02
Q8N5B7	CERS5	10	1177.37	634.296
P11597	CETP	20	1381.27	2365.46
P00746	CFD	15	1333.43	2476.59
Q9UEE9	CFDP1	23	1401	5987.68
Q9BXR6	CFHR5	8	1217.87	336.795
Q9Y281	CFL2	31	1462.43	8060.83
P27918	CFP	47	1499.37	16944.6
Q0VF96	CGNL1	11	1225.5	894.113
Q13111	CHAF1A	104	1587.7	5100.5
Q96BP2	CHCHD1	36	1397.65	5420.48
Q8WYQ3	CHCHD10	35	1422.13	5832.33
Q9NX63	CHCHD3	62	1444.73	10093
Q8N4Q1	CHCHD4	66	1568.03	25229.8
Q9BRQ6	CHCHD6	31	1351.77	7094.69
Q9BUK0	CHCHD7	24	1436.92	2700
O14646	CHD1	91	1646.12	15478.6
Q86WJ1	CHD1L	70	1526.33	7007.95
Q12873	CHD3	96	1633.5	14225.1
Q14839	CHD4	176	1729.08	34136.3
Q8NE62	CHDH	27	1413.45	7089.79
O96017	CHEK2	158	1735.92	38554.2
Q8IWX8	CHERP	54	1486.32	10480.4
P10645	CHGA	54	1554.87	16744.3
P05060	CHGB	24	1313.03	695.878
P36222	CHI3L1	23	1418.65	3784.06
Q9BZP6	CHIA	12	1373.55	2809.93
Q9BWS9	CHID1	5	1152.47	682.258
O00533	CHL1	33	1445.4	3892.42
Q96CF2	CHMP4C	20	1359.6	2635.46
P52757	CHN2	15	1296.42	3927.62
Q9UHD1	CHORDC1	22	1435.53	2783.63
Q99653	CHP1	11	1294.78	2058.83
Q6WN34	CHRDL2	11	1237.53	840.124
Q8NET6	CHST13	6	1168.05	480.885
Q8NCH0	CHST14	14	1234.78	396.464
Q8WVB6	CHTF18	99	1590.78	15367.8
Q8WUH1	CHURC1	11	1201.45	2574.62
Q969X6	CIRH1A	154	1645.92	13257.4
P0C7P0	CISD3	4	1213.78	2.89212
Q9ULV3	CIZ1	22	1443.57	7387.38
Q8WWK9	CKAP2	56	1479.92	2651.86
P12277	CKB	37	1454.57	7991.06
P06732	CKM	35	1443.75	4237.76
P17540	CKMT2	26	1374.85	6114.64
P61024	CKS1B	91	1574.2	3909.14
P33552	CKS2	85	1536.95	3844.95
Q8N2M8	CLASRP	20	1381.68	3002.46
Q9UQC9	CLCA2	5	1156.78	140.057
P51790	CLCN3	14	1345.22	1967.69
P51797	CLCN6	18	1400.65	1808.38
O95832	CLDN1	24	1380.37	2929.77
P56749	CLDN12	16	1206.85	655.386
P56746	CLDN15	10	1155.67	5.24437
P56856	CLDN18	13	1269.52	1328.11
P57739	CLDN2	23	1398.1	3835.49
Q96B33	CLDN23	18	1245.92	2504.62
O15551	CLDN3	30	1410.48	4411.71
O14493	CLDN4	36	1403.38	6511.81
O00501	CLDN5	42	1444.73	7821.9
O95471	CLDN7	32	1419.6	5227.84
Q9Y240	CLEC11A	6	1250.15	3221.39
Q92478	CLEC2B	4	1238.05	238.179
O14967	CLGN	13	1346.9	5365.07
O00299	CLIC1	15	1376.52	5393
Q96NY7	CLIC6	11	1267.98	779.675
P49760	CLK2	26	1436.27	3056.12
P49761	CLK3	27	1421.95	3893.16
Q96JQ2	CLMN	11	1221.47	1279.02
Q13286	CLN3	22	1393.22	5409.48
Q9NWW5	CLN6	13	1301.12	1661.73
Q92989	CLP1	44	1431.77	5954.93
Q8NCR9	CLRN3	8	1164.32	823.047
O94985	CLSTN1	12	1331.67	1235.21
Q96AJ1	CLUAP1	16	1350.67	5201.4
Q7Z7K0	CMC1	10	1258.57	395.561
Q9NRP2	CMC2	21	1424.13	2583.96
P56277	CMC4	13	1248.13	390.756
Q99788	CMKLR1	11	1340.18	1251.96
Q5EBM0	CMPK2	42	1404.6	3615.1
Q9BQ75	CMSS1	90	1533.23	16517.1
Q8IZR5	CMTM4	7	1223.07	709.267
Q96DZ9	CMTM5	9	1237.53	1633
Q96FZ5	CMTM7	10	1321.18	2900.11
Q8IZV2	CMTM8	5	1207.58	394.075
Q8N1G2	CMTR1	12	1303.45	3426.67
Q8IYT2	CMTR2	13	1328.35	877.601
Q99439	CNN2	20	1441.8	2841.48
Q15417	CNN3	20	1438.82	5717.67
Q9UFF9	CNOT8	25	1486.4	5787.48
Q9BT09	CNPY3	11	1280.3	1425.61
P26992	CNTFR	11	1303.82	2880.45
Q12860	CNTN1	37	1462.7	6689.49
P78357	CNTNAP1	30	1353.58	4224.94
Q9GZY4	COA1	12	1203.25	164.443
Q9Y2R0	COA3	49	1400.98	6443.94
Q5JTJ3	COA6	106	1477.02	6431.27
O75128	COBL	10	1296.17	647.864
Q53SF7	COBLL1	9	1326.32	1428.47
Q03692	COL10A1	38	1377.43	4283.31
Q99715	COL12A1	58	1426.02	3107.36
Q05707	COL14A1	42	1388.07	2031.62
P02452	COL1A1	135	1646.75	44878.3
P08123	COL1A2	104	1527.7	22478.4
Q2UY09	COL28A1	26	1338.12	3084.04
P02461	COL3A1	96	1512.18	12669.5
P02462	COL4A1	82	1576.08	19293.5
P08572	COL4A2	71	1473.78	5329.76
P20908	COL5A1	82	1520.15	14751.3
P25940	COL5A3	30	1309.63	829.301
P12109	COL6A1	77	1505.25	12846.4
P12110	COL6A2	66	1491.9	8004.91
A8TX70	COL6A5	23	1336.98	489.911
Q02388	COL7A1	53	1486.65	13621.2
P27658	COL8A1	41	1437.3	14166.9
P20849	COL9A1	44	1405.6	3759.39
Q14050	COL9A3	42	1369.63	1575.48
Q5KU26	COLEC12	15	1312.53	2301.53
Q8NBJ5	COLGALT1	36	1369.12	18661.3
P49747	COMP	35	1398.28	3384.4
Q86VU5	COMTD1	7	1180.6	1257.39
Q9NQ92	COPRS	12	1354.78	5263.25
Q9P299	COPZ2	12	1318.88	2520.41
Q9H8M1	COQ10B	13	1245.87	521.497
Q9NZJ6	COQ3	36	1416.77	5090.78
Q5HYK3	COQ5	28	1348.92	3132.11
Q9Y2Z9	COQ6	28	1392.87	5024.9
Q99807	COQ7	37	1465.68	10763
O75208	COQ9	67	1486.05	12020.4
P31146	CORO1A	60	1538.23	27823
Q9UQ03	CORO2B	14	1372.28	1529.78
P57737	CORO7	5	1195.15	8510.86
Q9Y6N1	COX11	56	1435.47	8910.19
Q96I36	COX14	43	1342.98	957.188
Q14061	COX17	91	1532.03	17207.5
Q8N8Q8	COX18	55	1482.23	5418.53
P13073	COX4I1	150	1694.08	29767.9
P20674	COX5A	129	1547.48	4873.14
P10606	COX5B	115	1544.6	4219.54
P12074	COX6A1	90	1482.2	4462.53
P14854	COX6B1	112	1507.23	3755.19
P09669	COX6C	103	1533.62	4531.96
P14406	COX7A2	96	1498.68	2728.88
O14548	COX7A2L	55	1371.88	1272.83
P24311	COX7B	67	1406.6	129.232
P15954	COX7C	107	1525.9	6055.6
P10176	COX8A	70	1438.58	2323.56
P48052	CPA2	10	1208.67	1147.92
P15088	CPA3	10	1271.42	1256.64
P15086	CPB1	22	1397.98	8140.04
O75976	CPD	22	1369.03	4018.97
P16870	CPE	27	1372.02	3747.26
P14384	CPM	8	1290.85	854.529
P15169	CPN1	5	1107.13	156.35
Q99829	CPNE1	5	1194.05	173.461
Q96FN4	CPNE2	3	1036.53	214.563
P36551	CPOX	33	1419.45	7905.67
Q9Y646	CPQ	2	1024.12	65.3734
P31327	CPS1	39	1499.7	8879.87
Q9P2I0	CPSF2	73	1553.78	7975.46
Q9UKF6	CPSF3	82	1570.4	9213.16
P23786	CPT2	75	1502.67	10321.3
Q5TA50	CPTP	3	1128.98	38.6819
Q9H3G5	CPVL	32	1407.1	13553.4
Q96SM3	CPXM1	9	1146.12	2588.31
P29762	CRABP1	20	1440.62	5057.45
P29373	CRABP2	18	1396.3	4954.37
Q9BSW2	CRACR2A	20	1379.17	6414.81
Q8N4Y2	CRACR2B	4	1066.97	558.379
P43155	CRAT	43	1415.08	5835.11
Q9BUF7	CRB3	12	1329.78	656.794
Q96SW2	CRBN	17	1458.65	2523.26
O75575	CRCP	32	1420.97	8570.28
Q8TEY5	CREB3L4	11	1366.87	652.964
Q6UXH1	CRELD2	10	1270.72	1548.92
P50238	CRIP1	9	1256.05	1380.19
P54108	CRISP3	7	1203.58	618.592
Q9H0B8	CRISPLD2	4	1020.42	194.549
Q14194	CRMP1	26	1462.9	3081.27
Q9BZJ0	CRNKL1	82	1535.62	11905.8
Q5TZA2	CROCC	16	1306.62	3485.82
Q9UKG9	CROT	28	1351.53	3003.68
O75718	CRTAP	37	1366.12	4134.36
Q53ET0	CRTC2	13	1384.1	1896.19
Q6UUV7	CRTC3	5	1213.65	126.049
P02511	CRYAB	26	1553.58	4800.78
O75390	CS	150	1669.12	45334.4
P55060	CSE1L	69	1609.45	21993.9
P15509	CSF2RA	26	1459.18	5205.07
P41240	CSK	62	1608.83	23705.8
P49674	CSNK1E	43	1537.62	20049.1
Q16527	CSRP2	8	1282.72	6794.28
Q05048	CSTF1	44	1524.95	16214.2
Q9H0L4	CSTF2T	39	1450.15	7956.23
Q12996	CSTF3	58	1523.47	11115.7
Q5JQC4	CT47A1	0	0	0
O75638	CTAG2	3	1079.88	2.57796
P49711	CTCF	100	1681.33	22934.8
P29279	CTGF	94	1601	24324.9
P32929	CTH	51	1480.32	10168.6
Q96CG8	CTHRC1	24	1407.22	3080.97
Q8WYA6	CTNNBL1	99	1623.03	19140
Q6PD62	CTR9	51	1530.73	1935.53
P10619	CTSA	36	1445.22	7635.12
P07858	CTSB	75	1623.83	25063.7
P53634	CTSC	34	1402	8772.45
P07339	CTSD	79	1638.25	33404
P14091	CTSE	31	1374.03	10423.2
P08311	CTSG	64	1480.97	14417.9
P09668	CTSH	20	1419.97	4006.09
P43235	CTSK	59	1507.73	12353.8
P07711	CTSL	54	1498.15	8400.22
P25774	CTSS	68	1484.45	5575.99
Q9UBR2	CTSZ	35	1460.78	11654.1
Q7Z7A3	CTU1	40	1460.32	6011.82
Q14999	CUL7	28	1521.32	2169.42
Q13948	CUX1	35	1558.92	12185
Q9P013	CWC15	72	1528.62	16416.8
Q6UX04	CWC27	83	1540.15	21098.2
Q9H720	CWH43	5	1082.55	263.308
P78310	CXADR	12	1381.43	4081.84
Q9H2A7	CXCL16	22	1358.17	367.467
P10145	CXCL8	184	1777.67	75992.9
P25024	CXCR1	46	1484.75	2367.6
P25025	CXCR2	56	1546.7	7174.4
P61073	CXCR4	133	1722.92	49609
Q8TB03	CXorf38	2	1042.08	0
Q9H5V9	CXorf56	9	1277.22	2014.31
Q9P0U4	CXXC1	29	1428.62	1742.69
P49447	CYB561	3	1100.47	47.3732
P00167	CYB5A	32	1460.48	10703
Q9UHQ9	CYB5R1	7	1241.23	381.672
P13498	CYBA	34	1486.15	3720.07
P04839	CYBB	114	1684.08	33472.2
P08574	CYC1	149	1622.87	18705.2
Q6ZMK1	CYHR1	6	1311.15	797.793
Q02318	CYP27A1	28	1427.55	9300.54
P33260	CYP2C18	30	1343.43	4708.76
P10632	CYP2C8	41	1392.5	4351.6
Q96SQ9	CYP2S1	27	1323.25	2015.38
P20815	CYP3A5	37	1379.98	3403.45
Q9HCS2	CYP4F12	11	1269.58	558.938
P78329	CYP4F2	22	1355	1583.67
Q08477	CYP4F3	17	1324.5	647.454
Q8N118	CYP4X1	9	1251.23	582.239
Q717R9	CYS1	6	1278.62	411.81
Q9H1C7	CYSTM1	4	1223.48	197.053
Q15438	CYTH1	14	1359.45	2420.11
O43739	CYTH3	15	1366.67	1894.43
Q8N465	D2HGDH	17	1326.47	656.628
Q86T65	DAAM2	22	1406.05	3767.64
Q8NCG7	DAGLB	5	1061	194.376
P53355	DAPK1	26	1489.95	9194.72
O43293	DAPK3	16	1449.52	4100.23
Q9UN19	DAPP1	22	1378.82	2767.89
Q15038	DAZAP2	5	1269.97	220.49
P09172	DBH	22	1352.15	3595.05
Q9UK59	DBR1	19	1380.18	3018.45
P11182	DBT	64	1492.63	6874.76
Q5QP82	DCAF10	55	1519.7	11634.1
Q9NV06	DCAF13	157	1655.7	15490.9
Q58WW2	DCAF6	20	1385.88	8806.84
Q8N8Z6	DCBLD1	13	1304.57	2532.5
Q96JQ0	DCHS1	15	1368.3	2524.79
P27707	DCK	69	1586.45	15052.2
O15075	DCLK1	24	1451.13	7216.4
P07585	DCN	95	1552.37	30421.2
Q9BTE1	DCTN5	31	1479.57	7628.58
Q9H773	DCTPP1	18	1393.93	1155.82
Q8IWE4	DCUN1D3	9	1267.85	376.042
Q9BTE7	DCUN1D5	13	1349.02	1906.56
Q7Z4W1	DCXR	24	1400.47	3348.53
O95865	DDAH2	17	1398.67	4954.62
Q99489	DDO	26	1327.97	2745.35
Q16832	DDR2	23	1470.73	2780.14
P30046	DDT	2	1186.5	0.31083
Q96FC9	DDX11	64	1529.95	8914.5
Q92841	DDX17	208	1768.28	37457.7
Q9NVP1	DDX18	169	1680.25	19564.4
Q9UHI6	DDX20	68	1582.23	7825.78
Q9NR30	DDX21	164	1684	9281.45
Q9BUQ8	DDX23	84	1531.68	2751.59
Q9GZR7	DDX24	155	1649.62	17703
Q96GQ7	DDX27	160	1645.92	15916.6
O00148	DDX39A	141	1667.87	16684.6
Q13838	DDX39B	162	1714.03	20766.2
Q9UJV9	DDX41	45	1488.82	4602
Q86XP3	DDX42	51	1553.37	4058.83
Q9H0S4	DDX47	149	1647.95	17619.8
Q9Y6V7	DDX49	166	1655.7	17480.3
P17844	DDX5	228	1796.95	44242.5
Q9BQ39	DDX50	101	1548.42	6262.53
Q9Y2R4	DDX52	148	1644.45	14314.6
Q8TDD1	DDX54	139	1606.95	6824.97
Q8NHQ9	DDX55	181	1678.75	30106.6
Q9NY93	DDX56	176	1681.2	13706
Q5T1V6	DDX59	83	1520.95	7786.39
Q8IY21	DDX60	68	1499.17	9476.65
Q5H9U9	DDX60L	29	1419.03	1544.88
Q16698	DECR1	44	1487.38	8893.67
Q9NUI1	DECR2	43	1406.55	6877.83
P59666	DEFA3	15	1314.28	127.16
P12838	DEFA4	20	1294.7	472.354
Q6QHC5	DEGS2	12	1269.23	1142.85
P35659	DEK	82	1631.2	10239.1
Q9ULE3	DENND2A	5	1100.62	215.548
O75064	DENND4B	8	1240.37	484.738
O75140	DEPDC5	13	1311.27	558.338
Q8TB45	DEPTOR	10	1344.9	482.392
Q96Q80	DERL3	11	1261.13	1273.49
P17661	DES	18	1414.6	2616.88
O76075	DFFB	20	1441.1	1239.56
Q96DF8	DGCR14	19	1473.48	12086.6
P98153	DGCR2	7	1249.25	584.646
Q8WYQ5	DGCR8	48	1544.15	5068.33
Q16760	DGKD	20	1355.45	3240.09
Q86XP1	DGKH	23	1374.37	5183.1
P00374	DHFR	91	1654.58	34597.6
Q6UWP2	DHRS11	23	1386.88	4930.71
Q9BTZ2	DHRS4	32	1374.55	5220.24
Q9Y394	DHRS7	6	1178.6	201.533
Q96HY7	DHTKD1	62	1511.9	13880.3
O43143	DHX15	256	1786.08	60209.6
O60231	DHX16	108	1550.37	21334.7
Q7L7V1	DHX32	127	1587.53	11272
Q9H6R0	DHX33	135	1605.95	18356.8
Q9H5Z1	DHX35	78	1513.23	9707.84
Q9H2U1	DHX36	59	1535.07	3534.05
Q14562	DHX8	127	1593.48	14708.1
Q08211	DHX9	185	1736.17	34535.7
Q9BTC0	DIDO1	38	1479.7	2210.56
Q68CQ4	DIEXF	139	1610.78	6196.29
Q9UNQ2	DIMT1	146	1639.03	14073.8
Q9Y2L1	DIS3	84	1569.95	12070.5
O60832	DKC1	182	1728.92	17814.1
P10515	DLAT	107	1613.35	21972.8
P09622	DLD	114	1611.82	18505.1
Q15700	DLG2	40	1434.87	9541.18
Q92796	DLG3	47	1465.25	15653.6
Q8TDM6	DLG5	17	1359	2454.26
Q15398	DLGAP5	105	1572.28	9779.37
Q9NYJ7	DLL3	10	1349.07	231.538
P36957	DLST	95	1538.3	11789.7
Q9UGM3	DMBT1	13	1301.25	791.101
P11532	DMD	67	1567.37	33848.1
Q08495	DMTN	13	1259.92	783.751
Q9Y485	DMXL1	21	1351.9	12212.5
Q9NVR5	DNAAF2	12	1358.6	1898.18
O75190	DNAJB6	15	1408.9	2226.3
Q9NVH1	DNAJC11	28	1376.75	8303.48
Q9Y2G8	DNAJC16	18	1375.88	3360.1
Q96LL9	DNAJC30	8	1289.37	359.136
Q8WXX5	DNAJC9	57	1522.28	2904.62
P49184	DNASE1L1	3	1161.15	76.5116
Q8NFT8	DNER	19	1379.75	3110.7
P26358	DNMT1	144	1756.25	45575.7
Q5QJE6	DNTTIP2	104	1547.78	4929.53
Q8N1I0	DOCK4	90	1570.7	24043.1
Q9BZ29	DOCK9	13	1348.65	3714.57
O60496	DOK2	31	1408.37	6135.23
Q7L591	DOK3	17	1355.72	7683.43
Q86YN1	DOLPP1	10	1182.53	1008.14
Q9Y3R5	DOPEY2	9	1281.18	741.652
Q9H3H5	DPAGT1	21	1350.5	5967.23
P16444	DPEP1	12	1346.37	2545.6
Q7L8W6	DPH6	9	1295.95	1047.72
P27487	DPP4	58	1587.15	17456.6
P42658	DPP6	26	1460.12	8691.87
Q07507	DPT	21	1388.73	2281.51
Q6ZPD9	DPY19L3	4	1215.53	1833.37
Q14195	DPYSL3	27	1426.05	6396.44
Q9BPU6	DPYSL5	18	1359.37	1568.2
Q01658	DR1	38	1499.65	11150
Q6UX65	DRAM2	3	1117.1	54.3787
Q14919	DRAP1	8	1298.75	518.381
Q9NRR4	DROSHA	140	1712.23	29045.3
Q13474	DRP2	13	1296.88	1109.62
Q14574	DSC3	11	1358.88	2618.63
Q9BVC3	DSCC1	109	1592.37	10962.6
Q9H410	DSN1	37	1419.15	3478.45
Q9Y4J8	DTNA	24	1398.27	6488.74
O60941	DTNB	15	1378.28	1557.65
Q86UW9	DTX2	21	1383.88	2866.26
Q8TDB6	DTX3L	26	1450.08	5529.07
Q9NRD9	DUOX1	19	1388.4	3060.77
Q9NRD8	DUOX2	19	1349.93	3027.49
Q96G46	DUS3L	39	1451.47	10916
Q8WTR2	DUSP19	5	1242.35	209.744
Q9BVJ7	DUSP23	11	1290.23	2171.89
Q92997	DVL3	44	1521.32	12634.7
O00716	E2F3	57	1584.07	2060.25
Q16254	E2F4	58	1581.28	3185.99
O00559	EBAG9	11	1274.27	1165.48
Q99848	EBNA1BP2	163	1665.17	13022.3
O95905	ECD	15	1434.68	2995.92
Q9NTX5	ECHDC1	41	1434.3	11483.5
Q86YB7	ECHDC2	29	1389.02	5696.68
Q96DC8	ECHDC3	11	1278.5	1504.26
P30084	ECHS1	81	1551.23	14129
P42126	ECI1	36	1406.2	5405.95
O75521	ECI2	72	1480.42	18482.7
O94769	ECM2	8	1263.33	1103.33
Q9BQ95	ECSIT	61	1412.27	2876.87
Q8WWZ3	EDARADD	13	1343.9	2251.58
Q6P2E9	EDC4	18	1362.6	987.901
P24530	EDNRB	17	1368.53	1513.25
Q3B7T1	EDRF1	9	1283.72	828.09
O75530	EED	89	1636.28	8853.85
Q05639	EEF1A2	43	1577.45	15707.1
Q7L9B9	EEPD1	13	1360.73	351.102
O75071	EFCAB14	6	1166.07	265.912
Q12805	EFEMP1	23	1390.55	727.472
P52799	EFNB2	33	1473	5581.42
Q14156	EFR3A	11	1251.27	5405.85
Q15029	EFTUD2	210	1767.12	53107.2
Q9NZC4	EHF	5	1284.1	210.051
Q08426	EHHADH	80	1520.32	15289
Q9H9B1	EHMT1	52	1542.32	4243.95
Q8N9N8	EIF1AD	10	1321.63	1971.53
P19525	EIF2AK2	57	1563.95	9122.19
Q2VIR3	EIF2S3L	21	1401.1	2220.66
P60842	EIF4A1	131	1736.45	36297.1
P38919	EIF4A3	230	1744.87	33342.7
Q8N5X7	EIF4E3	17	1368.87	3430.66
Q9NRA8	EIF4ENIF1	24	1379.5	4554.58
P56537	EIF6	82	1559.12	3361.72
P08246	ELANE	71	1497.63	10893
Q15717	ELAVL1	158	1759.25	43663.2
P78545	ELF3	15	1398.57	900.997
P15502	ELN	89	1611.37	16779.1
Q9NYP7	ELOVL5	22	1345.68	2580.82
Q6PCB8	EMB	10	1355.42	1836.75
Q9ULC0	EMCN	10	1342.1	2870.54
Q92979	EMG1	154	1662.25	24975.1
Q9NT22	EMILIN3	1	1122.55	0
O00423	EML1	20	1407.05	5594.72
Q14246	EMR1	32	1428.68	1147.14
Q14249	ENDOG	34	1520.98	3946.62
P17813	ENG	70	1597.42	10118.5
Q7L5Y1	ENOSF1	20	1326.67	7112.1
Q6UWR7	ENPP6	14	1290.62	3824.68
O43768	ENSA	16	1351.85	2722.12
Q96N21	ENTHD2	9	1200.1	1042.26
O75356	ENTPD5	30	1424.93	4008.08
O75354	ENTPD6	27	1390.97	10024.7
Q5NDL2	EOGT	12	1332.62	3743.51
Q09472	EP300	271	1894.08	142836
P11171	EPB41	37	1478.78	12233.8
Q9H329	EPB41L4B	6	1213.92	542.516
Q9HCM4	EPB41L5	15	1288.12	2321.81
P16452	EPB42	18	1268.38	1845.73
P16422	EPCAM	78	1635.42	16474.2
P29323	EPHB2	54	1579.37	18773.2
P54753	EPHB3	21	1402	1457.06
P34913	EPHX2	48	1464.6	14295.7
Q8IUS5	EPHX4	4	1210.38	199.527
O95278	EPM2A	15	1363.03	4597.7
Q9H201	EPN3	22	1380.75	4441.6
Q12929	EPS8	26	1474.75	5893.8
Q8TE67	EPS8L3	10	1242.08	2470.13
Q6P179	ERAP2	9	1285.27	245.983
P04626	ERBB2	184	1827.42	106617
P18074	ERCC2	111	1639.75	14271.1
P19447	ERCC3	109	1624.87	13429.2
P50548	ERF	7	1395.77	4590.39
P11308	ERG	6	1321.2	16.2772
P84090	ERH	88	1609.37	10110
Q8IV48	ERI1	23	1428.6	2870.53
Q6P6B1	ERICH5	2	1019.53	22.8353
O75460	ERN1	44	1549.33	13402.3
Q76MJ5	ERN2	15	1350.37	3039.27
Q86YB8	ERO1LB	18	1327.85	3728.88
Q96DN0	ERP27	16	1309.02	4711.3
Q5FWF5	ESCO1	44	1465.02	6622.06
Q9H501	ESF1	128	1595.7	11901.8
Q9H6T0	ESRP2	34	1484.48	3891.68
P62508	ESRRG	10	1316.73	2010.35
P13804	ETFA	102	1564.28	23716.7
P38117	ETFB	90	1528.85	19075.7
Q16134	ETFDH	93	1537.93	28973.3
O95571	ETHE1	27	1496.98	11525.7
Q8TBG4	ETNPPL	7	1155.57	457.871
P41212	ETV6	47	1574.03	9741.6
Q2M3D2	EXOC3L2	8	1303.68	3387.03
Q9Y2D4	EXOC6B	16	1368.33	3193.94
Q9Y3B2	EXOSC1	78	1556.03	6601.11
Q9NQT5	EXOSC3	86	1564.78	6546.2
Q16394	EXT1	21	1358.37	2710.62
Q93063	EXT2	22	1327.6	3577.91
Q99504	EYA3	14	1366.55	1571.31
Q15910	EZH2	203	1828.58	69181.5
P15311	EZR	90	1662.75	60552.4
P00488	F13A1	31	1428.2	2524.58
P05160	F13B	18	1354.6	3266.33
P25116	F2R	35	1454.12	7064.7
P12259	F5	19	1351.78	2027.76
P08709	F7	12	1342.57	708.008
Q7L5A8	FA2H	54	1524.07	33484.8
O00519	FAAH	13	1358.48	5540.97
P05413	FABP3	34	1417.37	2986.82
P15090	FABP4	75	1575.37	24801.9
P51161	FABP6	20	1343.05	1355.75
O60427	FADS1	27	1400.23	2986.01
Q96GK7	FAHD2A	10	1287.22	3270.72
Q6P2I3	FAHD2B	6	1297.13	1837.84
Q6ZTI6	FAM101A	4	1156.48	242.61
Q5T9C2	FAM102A	11	1276.45	1220.21
Q9BTL3	FAM103A1	6	1195.37	38.4947
Q9H098	FAM107B	23	1421.85	3611.56
Q6ICB4	FAM109B	1	909.6	0
Q96PZ2	FAM111A	3	1165.98	47.6846
Q6SJ93	FAM111B	6	1270.8	1565.47
Q9Y4C2	FAM115A	1	860.517	0
A6NFQ2	FAM115C	4	1089.18	197.199
Q6P1L5	FAM117B	10	1325.38	898.14
Q9NWS6	FAM118A	3	1126.12	371.244
Q9NX05	FAM120C	7	1180.82	885.413
Q9BYI3	FAM126A	9	1266.65	963.044
Q8IXS8	FAM126B	8	1229.63	2679.97
Q9BZQ8	FAM129A	7	1247.95	4643.62
Q8NC44	FAM134A	4	1128.55	238.757
Q05DH4	FAM160A1	4	1088.4	216.053
Q8N612	FAM160A2	3	1070.23	84.5119
Q96A26	FAM162A	8	1358.87	679.702
Q8TBP5	FAM174A	6	1162.32	431.799
Q3ZCQ3	FAM174B	6	1109.73	442.172
Q6UWZ7	FAM175A	33	1452.08	1530.72
A6PVY3	FAM177B	1	1023.43	0
Q8N0U4	FAM185A	5	1185.08	554.659
Q9GZU8	FAM192A	13	1312.93	2417.04
Q6UWH4	FAM198B	5	1135.1	299.153
Q9NX38	FAM206A	4	1123.23	313.259
Q9NSI2	FAM207A	17	1303.13	38.5493
Q9UK61	FAM208A	7	1200.35	581.003
Q96MK3	FAM20A	12	1177.57	1326.42
Q8IXL6	FAM20C	24	1348.9	7938.16
Q96ND0	FAM210A	7	1229.67	827.587
B4DGG1	FAM234A	5	1122.33	204.567
Q8N5C1	FAM26E	0	0	0
Q5R3K3	FAM26F	4	1245.93	127.592
P58499	FAM3B	7	1196.2	624.689
Q96BQ1	FAM3D	4	1199.85	129.611
Q96IP4	FAM46A	7	1190.97	2088.65
Q5VWP2	FAM46C	17	1447.4	3216.98
Q9NUQ9	FAM49B	5	1215.95	541.776
Q14320	FAM50A	9	1297.8	825.243
Q9Y247	FAM50B	7	1252.05	470.549
Q8N5J2	FAM63A	6	1197.05	1927.4
Q8NBR6	FAM63B	6	1143.75	688.039
Q7L4E1	FAM73B	6	1269.27	568.451
Q5HYJ3	FAM76B	0	0	0
Q5T0W9	FAM83B	12	1331.15	577.093
Q9H4H8	FAM83D	44	1432.87	661.393
Q2M2I3	FAM83E	9	1230.18	8955.46
Q8NEG4	FAM83F	8	1216.5	1149.57
A6ND36	FAM83G	6	1238.68	297.463
Q96KN4	FAM84A	8	1228.52	1276.55
Q96KN1	FAM84B	7	1160.93	816.506
Q96GI7	FAM89A	1	1003.2	0
Q17RN3	FAM98C	7	1112.17	524.585
Q9BXW9	FANCD2	99	1604.37	5366.31
Q9NVI1	FANCI	109	1604	5247.31
Q12884	FAP	24	1409.63	1086.32
O94887	FARP2	12	1336.85	5162.85
O95363	FARS2	25	1385.95	2073.7
Q14296	FASTK	12	1352.93	1370.73
Q14CZ7	FASTKD3	18	1395.2	3910.02
Q8TDW7	FAT3	14	1295.35	1960
P22087	FBL	254	1837.92	53897
Q8WUP2	FBLIM1	10	1277.85	2066.64
P23142	FBLN1	34	1407.05	2155.58
P98095	FBLN2	34	1391.38	908.567
Q9UBX5	FBLN5	29	1393.03	3485.16
Q53RD9	FBLN7	4	1283.37	369.044
P35556	FBN2	41	1455.25	7830.04
O00757	FBP2	43	1440.95	6324.56
Q9NXK8	FBXL12	12	1284.85	3347.91
Q9H469	FBXL15	6	1146.83	380.8
Q96ME1	FBXL18	6	1142.08	725.251
Q9UKA2	FBXL4	15	1326.43	2121.67
Q8N531	FBXL6	12	1329.62	3892.86
Q86XK2	FBXO11	14	1432.15	3371.89
Q9NVF7	FBXO28	6	1141.78	387.515
Q9H4M3	FBXO44	2	1158.88	0
Q9NRD1	FBXO6	5	1195.07	329.125
P30273	FCER1G	65	1496.62	6767.42
Q9Y324	FCF1	103	1564.25	7102.41
Q9Y6R7	FCGBP	14	1270.9	1952.8
P12314	FCGR1A	82	1534.57	7646.07
P12318	FCGR2A	94	1572.87	18184.2
P08637	FCGR3A	123	1588.53	20984.4
O75015	FCGR3B	90	1536.2	7140.29
O00602	FCN1	27	1365.83	712.578
P39748	FEN1	184	1736	41125.4
Q2WGJ9	FER1L6	6	1258.68	488.935
Q9BQL6	FERMT1	26	1468.95	10058.4
P07332	FES	33	1477.95	5430.8
Q7Z6J4	FGD2	3	1104.67	110.009
Q96M96	FGD4	15	1327.53	3158.07
Q6ZNL6	FGD5	3	1060.27	0
P22607	FGFR3	47	1592.92	8576.68
Q96C11	FGGY	8	1280.12	460.082
P09769	FGR	83	1608.42	19108.2
P07954	FH	136	1692.12	44888.6
P49789	FHIT	30	1521.75	6833.76
Q13642	FHL1	16	1398.37	3650.19
Q14192	FHL2	41	1544.62	17823.2
Q13643	FHL3	12	1302.75	3206.9
Q5TD97	FHL5	11	1316.1	2162.98
Q9Y613	FHOD1	9	1292.77	411.119
Q9BVA6	FICD	8	1288.87	2280.93
Q6PIW4	FIGNL1	24	1386.63	4519.37
Q4L180	FILIP1L	4	1130.72	122.389
Q8N6M3	FITM2	9	1248.9	850.199
Q96AY3	FKBP10	45	1486.62	22533.6
Q9NYL4	FKBP11	8	1314.05	505.889
Q9NWM8	FKBP14	26	1374.72	7621.4
O95302	FKBP9	16	1329.97	4025.58
Q9NZU0	FLRT3	15	1401.38	3270.3
Q9UPI3	FLVCR2	18	1338.98	2803.55
Q96CP2	FLYWCH2	6	1181.05	655.051
Q68DA7	FMN1	63	1570.58	25524.4
O95466	FMNL1	30	1424.45	3583.31
Q8IVF7	FMNL3	10	1260.77	209.408
P49326	FMO5	12	1301.78	2219.83
P02751	FN1	294	1918.33	276942
Q5T0N5	FNBP1L	23	1337.7	2264.41
Q8N3X1	FNBP4	17	1336.43	3178.78
Q4ZHG4	FNDC1	9	1298.45	2026.93
Q04609	FOLH1	31	1469.7	5875.46
P14207	FOLR2	21	1360.93	1908.8
P41439	FOLR3	6	1252.05	231.659
Q96NB1	FOPNL	10	1237.9	1318.14
P53539	FOSB	18	1440.15	720.198
P15408	FOSL2	18	1391.2	1513.04
P85037	FOXK1	14	1375.65	1086.67
Q01167	FOXK2	19	1396.72	767.529
O43524	FOXO3	102	1733.75	25874.6
Q8IVH2	FOXP4	5	1229.33	1319.34
Q96CU9	FOXRED1	65	1398.07	2155.04
Q8IWF2	FOXRED2	10	1306.43	1125.03
Q05932	FPGS	43	1497.15	7968.11
P21462	FPR1	53	1482.98	6912.39
P25089	FPR3	14	1336.07	197.704
Q70Z53	FRA10AC1	8	1241.48	46.5344
Q86XX4	FRAS1	10	1238.03	1393.59
A2A2Y4	FRMD3	17	1331.95	9538.57
Q7Z6J6	FRMD5	6	1245.77	2102.42
Q9BZ67	FRMD8	16	1220.53	3476.99
Q16658	FSCN1	28	1513.87	5327.56
Q12841	FSTL1	41	1463.62	5256.01
O95633	FSTL3	7	1213.9	320.542
P02792	FTL	17	1399.1	1621.14
Q8IY81	FTSJ3	167	1654.33	12289.2
Q96AE4	FUBP1	73	1596.23	15687.3
Q8IVP5	FUNDC1	13	1287.52	506.042
A2VDF0	FUOM	6	1143.85	404.541
P09958	FURIN	61	1573.25	31036.8
P35637	FUS	115	1696.92	27000.2
P19526	FUT1	27	1348.65	8950.63
Q10981	FUT2	24	1339.3	6354.51
P51993	FUT6	17	1255.13	1753.51
Q9Y231	FUT9	25	1315.6	5830.83
Q16595	FXN	61	1526.07	11674.1
P51116	FXR2	44	1563.23	5724.17
O00168	FXYD1	14	1282.12	1484.88
Q9H0Q3	FXYD6	3	1107.12	0
ENSP00000427114	FYB	62	1494.32	9324.58
Q9BQS8	FYCO1	13	1329.47	1777.61
Q9UP38	FZD1	21	1358.22	1410.3
Q13283	G3BP1	88	1658	20336
P11413	G6PD	74	1607.5	16731.1
Q9UQC2	GAB2	38	1465.02	10594.9
O95166	GABARAP	43	1505.83	21158.1
Q8TAK5	GABPB2	4	1193.58	1114.98
P22466	GAL	17	1353.7	1537.24
Q96RP7	GAL3ST4	5	1121.65	774.063
Q14376	GALE	25	1391.9	7122.56
Q96C23	GALM	24	1367.98	3151.68
P34059	GALNS	16	1323.55	2177.63
Q86SR1	GALNT10	12	1187.88	684.353
Q8IXK2	GALNT12	17	1297.58	3563.09
Q7Z7M9	GALNT5	14	1359.7	2531.2
Q8NCL4	GALNT6	16	1359.93	2340.2
Q86SF2	GALNT7	14	1278.63	1704.7
Q14353	GAMT	68	1519.1	14690.7
Q8TET4	GANC	19	1303.75	5202.36
P17677	GAP43	45	1470.48	10547
Q9H706	GAREM	3	1130.92	39.7993
O43903	GAS2	9	1304.42	1460.33
P43694	GATA4	56	1587.5	15796
Q92908	GATA6	37	1541.18	6318.58
Q8WUU5	GATAD1	12	1348.33	1329.46
Q86YP4	GATAD2A	51	1532.37	4396.34
Q8WXI9	GATAD2B	35	1479.98	1736
O43716	GATC	3	1146.9	23.8085
A6NHX0	GATSL2	10	1252.12	104.561
Q9HCG7	GBA2	23	1338.87	5174.65
O75323	GBAS	22	1402.77	5133.96
P32455	GBP1	46	1411.72	1546.45
P32456	GBP2	45	1426.83	1881.24
Q96PP8	GBP5	33	1366.23	1835.61
Q92947	GCDH	42	1412.27	5228.84
P16383	GCFC2	22	1414.77	2687.65
P01275	GCG	63	1544.42	22434.2
P30793	GCH1	33	1426.97	6271.29
Q02742	GCNT1	29	1325.9	3430.72
Q8N0V5	GCNT2	21	1333.2	6318.87
Q9P109	GCNT4	16	1314.2	2553.14
P23434	GCSH	54	1508.77	13385.7
Q9Y2T3	GDA	19	1406.8	3810.19
Q7L5L3	GDPD3	19	1305.68	5650.55
Q6ZNW5	GDPGP1	2	1131.4	31.7489
P55040	GEM	5	1181.6	318.711
O14893	GEMIN2	40	1460.6	883.244
P57678	GEMIN4	42	1470.15	3802.79
Q8WXD5	GEMIN6	37	1417.18	2282.16
Q9H840	GEMIN7	33	1409.67	1296.6
Q9NWZ8	GEMIN8	31	1382.78	849.755
P55789	GFER	44	1445.25	12627.4
Q969S9	GFM2	32	1465.85	4066.24
Q3B7J2	GFOD2	12	1320.6	1625.47
P56159	GFRA1	20	1384.65	1746.78
O60609	GFRA3	10	1258.32	265.716
O75223	GGCT	19	1350.58	4337.8
P38435	GGCX	17	1355.62	2838.49
Q92820	GGH	35	1481.38	5366.83
Q9H3C7	GGNBP2	12	1350.97	785.484
P19440	GGT1	36	1411	4343.66
Q6P531	GGT6	40	1413.37	4750.73
Q9UJ14	GGT7	42	1465.68	8073.07
Q9H3K2	GHITM	21	1378.93	5708.27
Q9UBU3	GHRL	36	1425.82	7561.42
Q9NWU2	GID8	18	1371.7	1990.77
P27352	GIF	15	1244.02	1686.61
Q9UG22	GIMAP2	2	1098.5	31.7647
Q9NUV9	GIMAP4	24	1361.22	1928.6
Q14691	GINS1	112	1608.08	13215.8
Q9Y248	GINS2	113	1598.28	7713.35
Q9BRX5	GINS3	53	1448.78	3420.24
Q9BRT9	GINS4	60	1484.57	1002.17
Q8TF64	GIPC3	10	1246.35	872.344
P17302	GJA1	80	1661.17	33783.8
P08034	GJB1	15	1373.4	1875.38
P29033	GJB2	14	1363.05	2329.35
P32189	GK	23	1407.37	5264.32
Q14410	GK2	13	1318.35	1168.21
Q9NS71	GKN1	16	1250.55	4850.83
Q86XP6	GKN2	15	1246.45	2312.72
P06280	GLA	21	1465.15	6390.37
P16278	GLB1	33	1445.63	10196
P48060	GLIPR1	15	1449.6	770.023
A6NK44	GLOD5	2	1046.2	0
Q9NS18	GLRX2	16	1438.58	759.051
O94925	GLS	43	1493.4	8038.66
Q9H1C3	GLT8D2	7	1226.03	891.195
P49448	GLUD2	53	1502.23	5256.55
P15104	GLUL	71	1605.17	20556
O60547	GMDS	23	1392.57	15338.9
Q9Y692	GMEB1	9	1343.78	838.437
Q9P107	GMIP	10	1237.7	635.685
O75496	GMNN	91	1593.95	3948.11
P36959	GMPR	37	1425.2	5560.83
P49915	GMPS	165	1750.92	69468
P63096	GNAI1	68	1557.53	22638.1
P09471	GNAO1	67	1527.98	18683.1
A8MTJ3	GNAT3	36	1373.88	11046
P19086	GNAZ	39	1449.12	6101.07
P50151	GNG10	44	1429.88	9874.5
P61952	GNG11	38	1408.25	2688.74
P59768	GNG2	63	1527.35	21542.6
P50150	GNG4	40	1427.77	2660.48
P63218	GNG5	38	1406.42	3556.46
O60262	GNG7	43	1456.65	6620.48
Q9NVN8	GNL3L	149	1627.83	22013.9
Q14749	GNMT	21	1376.17	2151.25
O15228	GNPAT	41	1376.02	9276.93
Q96EK6	GNPNAT1	12	1286.72	1084.94
Q3T906	GNPTAB	15	1291.43	5899.86
P17174	GOT1	65	1510.43	7698.92
P00505	GOT2	125	1630.25	41972.8
P13224	GP1BB	10	1292.02	1231.78
P55259	GP2	15	1373.72	3149.71
Q99795	GPA33	8	1282.95	3070.15
Q9HCL2	GPAM	42	1413.43	8034.74
Q5T3I0	GPATCH4	85	1531.62	17755.7
Q9UKJ3	GPATCH8	30	1436.22	2072.08
P35052	GPC1	44	1497.42	10211.2
P51654	GPC3	47	1522.15	20957.6
P21695	GPD1	46	1465.88	10240.3
Q8N335	GPD1L	41	1448.37	11599
Q9NQX3	GPHN	46	1525.45	22569.2
Q92917	GPKOW	23	1400.6	2886.18
Q13491	GPM6B	13	1345.5	1511.37
Q9H9Y4	GPN2	15	1338.97	8270.58
Q9UHW5	GPN3	43	1469.83	5730.55
Q14956	GPNMB	17	1423.9	3877.15
Q9NPR9	GPR108	5	1090.17	704.879
Q8IZF2	GPR116	4	1094.03	104.684
Q96K78	GPR128	2	1139.65	10.5619
Q6NV75	GPR153	9	1197.92	1190.69
Q7Z3F1	GPR155	11	1271.87	1898.52
O43194	GPR39	10	1249.45	1659
Q9Y653	GPR56	19	1352.45	3321.02
Q8NFJ5	GPRC5A	9	1322.73	3134.42
Q9NQ84	GPRC5C	7	1154.28	1132.15
Q13227	GPS2	22	1471.78	1596.24
Q86YR5	GPSM1	20	1353.02	3721.89
Q9Y4H4	GPSM3	13	1325.33	1435.72
P24298	GPT	114	1719.75	54822.8
Q8TD30	GPT2	69	1518.8	10198.9
Q96SL4	GPX7	41	1480.45	8116.69
Q8TED1	GPX8	37	1449.53	3247.98
Q96CP6	GRAMD1A	2	1044.43	258.396
Q14451	GRB7	27	1488.95	5138.34
O60565	GREM1	23	1388.05	4204.46
Q9H772	GREM2	7	1203.4	518.461
Q6ISB3	GRHL2	14	1353.43	609.779
P34947	GRK5	15	1395.47	1646.01
P28799	GRN	41	1551.32	9775.63
P07492	GRP	21	1340.95	2097.26
Q8TAA5	GRPEL2	48	1507.92	18263.1
Q9BQ67	GRWD1	156	1662.67	22868.5
P57764	GSDMD	16	1329.9	569.135
P08263	GSTA1	34	1386.08	865.563
P09210	GSTA2	33	1352.78	1460.02
Q16772	GSTA3	28	1320.03	847.016
O15217	GSTA4	31	1363.37	1525.6
P28161	GSTM2	35	1391	2494.43
P21266	GSTM3	33	1400.52	1730.64
P46439	GSTM5	24	1288.05	108.136
P09211	GSTP1	56	1553.62	11079
O43708	GSTZ1	24	1348.73	3348.45
P52657	GTF2A2	66	1542.9	8084.71
P29083	GTF2E1	68	1532.32	4290.92
P29084	GTF2E2	65	1527.4	15959.9
P35269	GTF2F1	108	1604.65	17033.5
P13984	GTF2F2	95	1569.65	7573.54
P32780	GTF2H1	88	1633.95	25346.4
Q6P1K8	GTF2H2C	20	1328.02	3271.49
Q92759	GTF2H4	86	1570.07	9088.36
Q9UKN8	GTF3C4	17	1390.78	152.872
Q9Y5Q8	GTF3C5	26	1427.53	8037.75
Q9BX10	GTPBP2	6	1187.03	335.696
Q969Y2	GTPBP3	47	1485.67	8975.66
Q9BZE4	GTPBP4	196	1790.5	86667.2
O43824	GTPBP6	18	1367.38	1848.12
Q8N3Z3	GTPBP8	14	1305.23	228.008
Q02108	GUCY1A3	16	1338.87	1241.32
Q02153	GUCY1B3	24	1377.23	4976.49
Q8N442	GUF1	52	1523.53	12829.4
P08236	GUSB	51	1597.28	34494.4
O15488	GYG2	22	1350.87	10572.3
P02724	GYPA	35	1440.57	7658.48
P54840	GYS2	26	1407.1	2815.45
P10144	GZMB	75	1590.57	19365.4
P20718	GZMH	12	1273.85	705.493
P49863	GZMK	13	1342.43	691.431
O75367	H2AFY	52	1531.03	1833.88
O95479	H6PD	115	1633.53	50418.5
P46952	HAAO	17	1302.95	1749.07
Q5JVS0	HABP4	27	1529.78	3723.73
Q8IYU2	HACE1	9	1305.92	8170.86
Q16836	HADH	70	1491.22	6957.93
Q16775	HAGH	10	1276.73	474.116
P10915	HAPLN1	19	1374.7	879.771
Q96S86	HAPLN3	4	1087.73	362.964
O14929	HAT1	77	1568.37	6091.88
Q96CS2	HAUS1	12	1262.43	1098.62
Q68CZ6	HAUS3	10	1202.52	696.661
Q9H6D7	HAUS4	12	1278.57	1801.98
O94927	HAUS5	15	1296.25	1621.27
Q7Z4H7	HAUS6	23	1325.08	1864.48
Q99871	HAUS7	9	1173.77	679.589
Q9BT25	HAUS8	14	1238.9	1634.9
O00165	HAX1	23	1457.82	6982.54
P02100	HBE1	16	1355.75	4353.11
P69891	HBG1	15	1239.25	1373.3
P69892	HBG2	13	1207.62	831.301
Q6B0K9	HBM	7	1140.77	170.341
P51610	HCFC1	65	1553.25	12819.6
P08631	HCK	95	1621.25	21341
P14317	HCLS1	47	1426.37	11454.5
Q13547	HDAC1	275	1883.5	121213
Q969S8	HDAC10	38	1530.5	5729.42
Q92769	HDAC2	177	1765.33	47193.6
O15379	HDAC3	102	1646.33	13237.5
Q9BY41	HDAC8	53	1573.95	3742.44
Q8N4P3	HDDC3	21	1403.85	6288.76
P51858	HDGF	22	1483.98	3641.91
Q08623	HDHD1	26	1419.75	17215
Q9H583	HEATR1	152	1649.17	13815.4
Q7Z4Q2	HEATR3	31	1390.58	3729.73
Q9P2P5	HECW2	13	1428.35	2930.61
Q9ULI3	HEG1	6	1169.8	748.604
Q8NG08	HELB	20	1379.8	1964.55
Q9NRZ9	HELLS	113	1639.92	8431.58
Q9BQS7	HEPH	17	1341.92	1901.8
O95714	HERC2	44	1550.03	19319.1
Q9BSE4	HERPUD2	6	1116.82	476.579
P07686	HEXB	15	1386.55	2997.23
O94992	HEXIM1	40	1539.15	2455.78
Q93099	HGD	31	1338	9556.91
P14210	HGF	94	1625.53	21754.2
Q9BTY7	HGH1	79	1498.47	4528.42
P22670	HGNC:9982	19	1407.58	1899.57
Q68CP4	HGSNAT	10	1307.68	795.112
P31937	HIBADH	87	1508.63	17250.9
Q6NVY1	HIBCH	53	1457.8	7067.11
Q8IV36	HID1	7	1204.6	537.588
Q9Y241	HIGD1A	40	1385.72	11558.9
Q9BX68	HINT2	18	1346.87	3493.92
Q9NQE9	HINT3	5	1225.72	238.339
O00291	HIP1	16	1333.25	1645.58
O75146	HIP1R	33	1434.77	8062.39
Q02539	HIST1H1A	34	1514.4	5133.27
P16401	HIST1H1B	27	1501.73	839.088
Q99880	HIST1H2BL	128	1652.87	13556.7
P68431	HIST1H3J	78	1582	6050.59
P62805	HIST1H4F	243	1818.5	82233.8
Q71DI3	HIST2H3D	61	1519.37	3940.95
P52790	HK3	58	1494.08	16224.8
Q2TB90	HKDC1	39	1428.5	6166.17
P04439	HLA-A	76	1540.42	16731.7
P01889	HLA-B	63	1472.48	8888.63
P10321	HLA-C	66	1500.28	9971.18
P28067	HLA-DMA	23	1341.15	841.412
P28068	HLA-DMB	24	1352.77	631.52
P06340	HLA-DOA	17	1305.32	484.268
P20036	HLA-DPA1	48	1445.9	5441.88
P04440	HLA-DPB1	41	1447.6	4068.96
P01909	HLA-DQA1	41	1421.3	3224.36
P01920	HLA-DQB1	49	1438.27	4370.03
P01903	HLA-DRA	77	1551.2	18768.1
P01911	HLA-DRB1	74	1523.57	15340.6
P50747	HLCS	27	1458.17	5081.23
P17096	HMGA1	32	1519.48	5260.76
P09429	HMGB1	82	1674.17	16054.1
P26583	HMGB2	60	1566.28	8360.07
O15347	HMGB3	14	1377.05	1067.56
P35914	HMGCL	83	1503.03	12756.4
Q01581	HMGCS1	51	1489.85	10705.7
P54868	HMGCS2	60	1519.65	11780.5
Q9UGU5	HMGXB4	13	1354.75	765.776
O75330	HMMR	97	1601.45	29415.7
P09601	HMOX1	102	1693.58	42414.1
P30519	HMOX2	23	1449.65	3383.95
Q9UK76	HN1	5	1264	589.541
Q9H910	HN1L	2	1111.67	0
P20823	HNF1A	34	1533.6	8549.78
P35680	HNF1B	20	1479.85	6777.36
P41235	HNF4A	96	1700.75	45793.6
Q14541	HNF4G	13	1323.72	1742.05
P09651	HNRNPA1	197	1777.33	38191.7
P51991	HNRNPA3	98	1581.37	2590.05
Q99729	HNRNPAB	97	1599.98	4679.76
P07910	HNRNPC	206	1767.17	40982.4
Q14103	HNRNPD	108	1671.95	20258.8
O14979	HNRNPDL	117	1637.33	17863
P52597	HNRNPF	111	1622.23	7258.08
P61978	HNRNPK	158	1725.37	23589.9
P14866	HNRNPL	129	1676.87	14106.5
O43390	HNRNPR	134	1678.95	15949.1
Q00839	HNRNPU	141	1679.33	10233.8
Q9BUJ2	HNRNPUL1	59	1559.4	6766.93
Q1KMD3	HNRNPUL2	17	1384.22	5747.63
Q9NSB8	HOMER2	10	1256.1	537.615
Q96ED9	HOOK2	8	1224.33	1234.62
Q9BPY8	HOPX	16	1396.18	1348.65
P37235	HPCAL1	16	1403.58	3401.65
Q9UM19	HPCAL4	15	1346.07	1799.61
Q96IR7	HPDL	13	1283	4153.49
P15428	HPGD	14	1323.43	1189.36
O60760	HPGDS	136	1787.92	118529
Q9UPZ3	HPS5	12	1275.57	3082.32
Q86YV9	HPS6	13	1251.63	2070.07
Q9Y251	HPSE	23	1351.57	4154.49
Q9NWW9	HRASLS2	1	952.633	0
P23327	HRC	12	1367.67	1153.46
Q96QI5	HS3ST6	12	1274.28	1008.51
Q8IWL3	HSCB	45	1530.25	6918.93
P28845	HSD11B1	24	1374.95	3529.07
P80365	HSD11B2	16	1321.67	3785.88
Q8NBQ5	HSD17B11	9	1219.92	548.072
O14756	HSD17B6	17	1255.03	849.526
Q92506	HSD17B8	31	1416.75	8133.5
P26439	HSD3B2	28	1338.62	3335.2
Q6YN16	HSDL2	34	1353.97	1233.13
P07900	HSP90AA1	303	1972.33	384357
P08238	HSP90AB1	142	1792.75	70421.4
O43301	HSPA12A	31	1434.58	5975.13
Q96MM6	HSPA12B	25	1395.87	4612.18
P48723	HSPA13	41	1488.4	17944.2
O14558	HSPB6	19	1403.67	3851.43
Q9NZL4	HSPBP1	68	1593.78	18824.4
P98160	HSPG2	82	1514.77	25634.4
Q92598	HSPH1	32	1497.48	5755.21
P86397	HTD2	31	1357.28	3857.6
Q92743	HTRA1	24	1422.18	6784.04
P83110	HTRA3	4	1105.27	177.245
O60921	HUS1	61	1572	9364.57
Q12794	HYAL1	10	1349.03	2204.2
Q5T013	HYI	7	1310.7	363.189
Q9NX55	HYPK	11	1394.52	711.999
Q5T440	IBA57	28	1428.98	3720.33
Q05084	ICA1	11	1277.78	1283.85
P05362	ICAM1	139	1699	24597.9
P48735	IDH2	97	1668.82	25452
Q5T6J7	IDNK	8	1293.52	303.232
P14902	IDO1	41	1452.67	8623.94
P22304	IDS	15	1315.45	2420.37
Q16666	IFI16	110	1641.95	28015.3
P13284	IFI30	41	1445.05	7902.94
P80217	IFI35	48	1395.67	769.755
Q8TCB0	IFI44	40	1368.73	515.784
Q53G44	IFI44L	40	1369.02	9138.47
Q9BYX4	IFIH1	105	1613.28	23803.5
P09914	IFIT1	50	1435.67	1397.82
P09913	IFIT2	48	1407.97	1118.93
O14879	IFIT3	53	1466.05	4502.96
Q13325	IFIT5	39	1366.88	157.059
Q01628	IFITM3	40	1423.8	4862.08
P15260	IFNGR1	36	1441.08	2840.92
O00458	IFRD1	14	1375.33	490.043
Q12894	IFRD2	23	1361.95	2654.18
Q9H7X7	IFT22	13	1228.67	1691.81
Q9NQC8	IFT46	8	1157.47	242.591
Q13099	IFT88	37	1437.5	15486.3
P08069	IGF1R	93	1728.08	30493.1
P01344	IGF2	65	1613.67	20671.1
O00425	IGF2BP3	28	1459.9	1029.89
P18065	IGFBP2	20	1467.52	4449.71
P17936	IGFBP3	52	1599.92	10039.3
P22692	IGFBP4	21	1406.58	3702.95
Q16270	IGFBP7	26	1398.15	1629.29
Q9H665	IGFLR1	3	1118.95	37.8241
P01591	IGJ	12	1320.93	2347.66
P15814	IGLL1	10	1254.67	1264.04
O75054	IGSF3	7	1129.1	471.562
Q13123	IK	53	1511.77	4803.3
Q9UKT9	IKZF3	28	1482.35	2790.51
P78552	IL13RA1	14	1354.85	1884.28
Q14116	IL18	97	1610.45	14049.5
Q9UHD0	IL19	17	1364.98	2591.24
P14778	IL1R1	46	1478.52	4276.05
P27930	IL1R2	26	1370.47	2199.43
Q9NPH3	IL1RAP	13	1375.88	846.526
P18510	IL1RN	45	1438.28	1938.64
P31785	IL2RG	69	1545.37	9712.27
P24001	IL32	11	1379.7	73.0206
O95760	IL33	44	1463.27	3533.97
Q96RQ9	IL4I1	33	1422.9	8134.91
P40189	IL6ST	25	1406.75	1663.42
Q12905	ILF2	127	1663.95	21119.8
Q12906	ILF3	134	1678.67	27615.6
Q9H0C8	ILKAP	7	1301.73	544.523
Q9NV31	IMP3	162	1673.7	12678.3
P12268	IMPDH2	60	1541.83	7874.15
Q8NI35	INADL	52	1505.45	23288.8
Q8WYH8	ING5	30	1477.07	282.792
P05111	INHA	9	1273.67	1000.04
P08476	INHBA	20	1352.65	1294.95
Q9NRY2	INIP	12	1306.4	1502.94
O95050	INMT	4	1129.05	7.00727
Q6PI98	INO80C	26	1390.2	5905.21
Q14642	INPP5A	28	1407.3	8222.25
Q92835	INPP5D	69	1510.82	26433.5
Q9Y2H2	INPP5F	15	1331.07	2772.3
Q6P9B9	INTS5	19	1338.92	5866.54
O95373	IPO7	46	1505.2	2823.9
O15397	IPO8	48	1503.48	1952.69
Q13576	IQGAP2	24	1421.38	3557.45
Q8IU81	IRF2BP1	8	1268.48	521.834
Q7Z5L9	IRF2BP2	13	1411.97	2381.61
Q13568	IRF5	62	1544.65	9524.78
Q92985	IRF7	88	1593.57	12499.8
Q02556	IRF8	99	1585.93	26037.7
Q00978	IRF9	50	1491.85	1471.42
Q86U28	ISCA2	33	1440.55	4166.87
P05161	ISG15	100	1646.25	29701.3
Q9H9L3	ISG20L2	63	1493.85	3918.86
Q96CN7	ISOC1	28	1440.35	4686.25
A4D126	ISPD	25	1372.02	9158.15
Q9UKX5	ITGA11	38	1418.68	3364.69
P13612	ITGA4	71	1511.42	14265.2
Q13797	ITGA9	49	1430.73	7641.94
P11215	ITGAM	181	1738.75	47621.1
P20702	ITGAX	123	1603.12	19787.9
Q9UKP3	ITGB1BP2	13	1368.9	7728.25
P05107	ITGB2	139	1619.4	43998.3
P18084	ITGB5	54	1487.35	13037.7
O95965	ITGBL1	24	1389.47	4334.51
Q86UX2	ITIH5	5	1139.85	379.074
Q9NQX7	ITM2C	9	1268.77	1396.61
Q9BY32	ITPA	52	1513.9	10869.8
Q13572	ITPK1	7	1213.03	402.929
P23677	ITPKA	18	1357.02	3321.31
Q96DU7	ITPKC	17	1336.27	2369.3
Q3MIP1	ITPRIPL2	6	1246.75	409.495
P26440	IVD	44	1393.83	2701.61
Q6PHW0	IYD	7	1265.57	2091.83
P57087	JAM2	20	1381.88	3386.37
Q9BX67	JAM3	33	1384.73	6121.1
Q6NYC1	JMJD6	39	1532.73	16485.1
P0C870	JMJD7	7	1280.5	1252.4
Q8N9B5	JMY	11	1421.55	1151.54
Q9HDC5	JPH1	8	1167.67	993.353
Q9BR39	JPH2	8	1274.67	1957.53
O75564	JRK	6	1145.07	376.048
P17275	JUNB	19	1417.55	1116.01
P17535	JUND	32	1500.9	2218.12
Q6NY19	KANK3	7	1232.38	1352.15
Q5T7N3	KANK4	5	1237.57	67.9871
Q9H9L4	KANSL2	24	1434.9	1503.2
Q92830	KAT2A	122	1683.58	30097.9
Q92993	KAT5	140	1720.5	36714.8
O95251	KAT7	49	1557.28	2623.76
O75449	KATNA1	26	1458.7	15615.8
Q8IY47	KBTBD2	11	1280.32	3185.45
Q9NVX7	KBTBD4	1	1158.17	0
P16389	KCNA2	30	1453.48	5030.01
Q13303	KCNAB2	17	1378.62	3174.25
Q9Y6J6	KCNE2	16	1360.2	2352.31
Q99712	KCNJ15	16	1300.8	1164.62
O00180	KCNK1	11	1306.58	642.615
P51787	KCNQ1	38	1466.15	9829.79
Q8WZ19	KCTD13	16	1310.92	2803.51
Q9BQ13	KCTD14	2	1127	20.2655
Q9NXV2	KCTD5	7	1153.33	244.796
Q6UW63	KDELC1	10	1241.63	1416.5
Q8NAX2	KDF1	0	0	0
Q9Y2K7	KDM2A	44	1489.93	5785.84
Q9Y4C1	KDM3A	25	1445.93	2193.37
Q7LBC6	KDM3B	20	1371.48	1738.42
O15550	KDM6A	123	1719.2	42481.6
Q07666	KHDRBS1	130	1684.82	39108.7
O15037	KHNYN	3	1029.55	153.924
Q92945	KHSRP	112	1634.23	9810.15
Q15397	KIAA0020	176	1682.53	36396
Q15053	KIAA0040	2	1081.82	0
Q8IZA0	KIAA0319L	8	1254.33	355.901
Q6ZU52	KIAA0408	0	0	0
Q9Y4F3	KIAA0430	11	1256.93	11984.2
O60268	KIAA0513	7	1240.48	2527.32
O60303	KIAA0556	8	1194.07	1018.27
Q7Z7F0	KIAA0907	12	1303.22	131.177
Q6ICG6	KIAA0930	2	1066.18	137.657
Q96AT1	KIAA1143	4	1150.12	12.4566
A4D1U4	KIAA1147	3	1110.07	7854.47
Q96A73	KIAA1191	2	1157.1	0
Q6ZU35	KIAA1211	3	1002.63	70.9154
Q6NV74	KIAA1211L	2	1015.42	0
Q5TH69	KIAA1244	4	1148.03	125.165
Q6UXG2	KIAA1324	1	971.467	0
Q8TCG1	KIAA1524	38	1475.45	7782.04
Q9C0E8	KIAA1715	8	1185.28	2153.75
A0A5K1VW69	KIAA1919	15	1304.63	2944.86
Q9ULH0	KIDINS220	7	1299.93	285.695
Q9NQT8	KIF13B	18	1335.73	2203.85
O43896	KIF1C	27	1427.62	11134.5
O95235	KIF20A	132	1639.33	19712.3
Q14807	KIF22	82	1519.87	14484
Q02241	KIF23	148	1684	36750.6
O00139	KIF2A	47	1483.43	8260.43
Q99661	KIF2C	119	1594.78	13656.1
O95239	KIF4A	110	1593.92	9973.12
O60282	KIF5C	35	1447.68	10675.5
Q9BW19	KIFC1	89	1555.78	13492
O60870	KIN	5	1276.12	162.314
Q96J84	KIRREL	16	1372.88	2718.68
P10721	KIT	123	1729.17	41881.6
P57682	KLF3	6	1255.72	267.111
O43474	KLF4	60	1625.73	6578.56
Q13887	KLF5	19	1472.82	647.768
Q6PID8	KLHDC10	10	1305.38	1359.85
Q8TBB5	KLHDC4	26	1357.75	6038.89
Q53G59	KLHL12	14	1342.53	2763.49
O60662	KLHL41	16	1305.03	3385.01
P06870	KLK1	9	1246.05	1096.97
Q9UBX7	KLK11	3	1147.97	16.0355
Q92876	KLK6	12	1382.97	2940.24
Q03164	KMT2A	85	1631.73	12938.4
Q9UMN6	KMT2B	64	1586.12	8177.42
O14686	KMT2D	78	1613.57	11253.9
Q1ED39	KNOP1	5	1207.7	769.182
Q9Y448	KNSTRN	48	1475.28	5543.63
P52292	KPNA2	145	1740.25	36959.5
Q96MU8	KREMEN1	8	1279.93	61.113
Q8N9T8	KRI1	132	1584.28	9711.16
O00522	KRIT1	14	1371.78	2911.24
Q8IVT5	KSR1	31	1543.62	7046.98
Q96EK9	KTI12	6	1255.5	300.639
Q9BQD3	KXD1	10	1277.78	1026.74
Q16719	KYNU	22	1403.72	4572.81
P32004	L1CAM	28	1436.08	3419.11
Q9H9P8	L2HGDH	28	1411.75	1195.95
Q96EM0	L3HYPDH	10	1275	833.579
Q969R5	L3MBTL2	30	1417.18	819.153
Q8IV20	LACC1	10	1283.02	645.895
Q8WV93	LACE1	3	1218.1	41.0954
Q53H82	LACTB2	11	1314.58	1231.96
O00515	LAD1	9	1257.35	4572.84
Q6GTX8	LAIR1	16	1332.58	596.512
Q16787	LAMA3	38	1424.13	5551.2
O15230	LAMA5	41	1439.98	7310.58
P07942	LAMB1	40	1437.1	4228.35
Q13751	LAMB3	35	1439.53	8037.75
Q13753	LAMC2	35	1420.42	3753.81
Q9UQV4	LAMP3	7	1275.82	1.62668
P28838	LAP3	65	1564.78	26446.8
Q15012	LAPTM4A	8	1308.02	546.409
O95461	LARGE	12	1301.18	2109.87
Q659C4	LARP1B	11	1335.53	452.877
Q4G0J3	LARP7	111	1640.62	16158.4
Q15031	LARS2	48	1500.15	13124
Q9Y4W2	LAS1L	57	1497.15	5324.78
O95835	LATS1	38	1530.42	12429.5
Q8IWV1	LAX1	5	1196.67	1096.97
Q53QV2	LBH	2	1183.62	11.6246
Q14739	LBR	42	1529.4	16365.9
P80188	LCN2	59	1540.92	11045.6
P13796	LCP1	57	1499.35	13960.8
Q13094	LCP2	116	1573.95	36952.2
O75112	LDB3	46	1440.22	16694.1
P00338	LDHA	141	1720.42	46715.7
P07195	LDHB	122	1640	30008.5
Q86WU2	LDHD	34	1427.67	3474.59
O75610	LEFTY1	12	1273.37	488.686
Q96B70	LENG9	4	1184.45	558.494
P48357	LEPR	24	1427.97	2615.43
Q32P28	LEPRE1	34	1354.97	1305.27
Q8IVL6	LEPREL2	40	1455.18	9196.83
Q92791	LEPREL4	4	1147.22	111.359
O95202	LETM1	18	1399.3	4884.65
Q6P1Q0	LETMD1	3	1140.03	192.886
P05162	LGALS2	4	1225.2	370.23
P17931	LGALS3	92	1674.58	44250.6
Q08380	LGALS3BP	31	1426.45	3849.73
P56470	LGALS4	65	1667.7	35049.6
P47929	LGALS7	3	1196.25	46.3975
Q6DKI2	LGALS9C	7	1224.05	400.1
Q6ZUX7	LHFPL2	7	1163.7	792.895
Q9H008	LHPP	38	1428.88	14761.5
P18858	LIG1	119	1633.08	6361.03
P49917	LIG4	55	1512.53	3266.83
Q8N423	LILRB2	69	1503.9	9213.78
Q8NHJ6	LILRB4	21	1355.62	651.191
O75023	LILRB5	7	1190.27	3.95768
Q9UPQ0	LIMCH1	22	1405.62	6955.91
Q9UGP4	LIMD1	15	1359.8	1476.12
Q9BT23	LIMD2	5	1253.9	150.913
P53667	LIMK1	35	1484.58	7532.6
P0CW20	LIMS3L	8	1269.58	829.248
Q96GY3	LIN37	20	1389.1	2857.54
Q6MZP7	LIN54	33	1437.03	933.313
O14910	LIN7A	35	1409.72	6944.22
Q9HAP6	LIN7B	30	1425.8	5802.23
Q5TKA1	LIN9	32	1436.62	4016.51
P38571	LIPA	14	1268.63	2048.76
Q05469	LIPE	58	1490.68	18178.3
P07098	LIPF	24	1321.73	6981.91
Q8WWY8	LIPH	12	1263.87	3526.12
Q68DH5	LMBRD2	8	1173.4	963.009
Q9NZU5	LMCD1	13	1256.95	4077.95
Q96S06	LMF1	9	1335.9	1366.6
P20700	LMNB1	111	1702.42	25419.7
P29536	LMOD1	11	1287.77	1639.58
Q8TBB1	LNX1	20	1438.32	7635.6
Q2M2H8	LOC93432	18	1341.95	1185.01
P28300	LOX	97	1624.83	26958.5
Q08397	LOXL1	38	1388.97	3967.22
Q9Y4K0	LOXL2	36	1460.9	2312.16
Q92633	LPAR1	22	1367.73	3102.93
Q8NF37	LPCAT1	22	1340.8	6115.96
Q6P1A2	LPCAT3	25	1364.52	6512.52
Q643R3	LPCAT4	24	1258.37	2477.29
Q92604	LPGAT1	16	1347.15	10734.9
O95490	LPHN2	15	1243.23	3578.46
Q14693	LPIN1	40	1476.57	11529.6
Q9BQK8	LPIN3	23	1390.37	3844.88
O60711	LPXN	12	1323.08	1033.58
P50851	LRBA	19	1370.15	8442.1
Q5T3J3	LRIF1	11	1296.77	822.226
Q96JA1	LRIG1	25	1404.5	4796.7
Q6UXM1	LRIG3	10	1286.88	935.183
Q12912	LRMP	16	1395.73	3250.63
Q7Z4F1	LRP10	9	1278.37	376.435
Q15048	LRRC14	10	1213.55	726.379
Q8TF66	LRRC15	3	1244.8	107.396
Q8N386	LRRC25	9	1235.47	9205.6
Q6UY01	LRRC31	1	932.533	0
Q14392	LRRC32	4	1285.97	52.9803
Q96CX6	LRRC58	5	1164.47	395.877
Q7L1W4	LRRC8D	7	1237.53	1188.02
Q6NSJ5	LRRC8E	10	1202.9	1512.05
Q8ND94	LRRN4CL	3	1058.08	47.2822
Q13449	LSAMP	5	1209.63	175.458
Q9BX40	LSM14B	28	1406.05	2754.9
Q9Y333	LSM2	84	1535.9	5731.99
Q9UK45	LSM7	75	1530.98	4992.89
P33241	LSP1	21	1426.43	2273.87
Q15722	LTB4R	18	1371.6	5076.73
Q14766	LTBP1	23	1349.25	81.7812
Q14767	LTBP2	28	1357.37	4325.73
Q9NS15	LTBP3	21	1356.58	5526.25
P36941	LTBR	20	1390.85	1009.28
Q16873	LTC4S	9	1273.2	146.744
P02788	LTF	35	1447.82	6010.69
Q9Y383	LUC7L2	39	1421.5	2028.31
O95232	LUC7L3	73	1530.7	4395.3
Q86V48	LUZP1	11	1237.37	1308.1
Q9BS40	LXN	11	1285.77	2425.04
Q9NX58	LYAR	127	1599.87	9894.53
P07948	LYN	104	1683.17	41016.3
O43325	LYRM1	8	1193.15	618.283
Q9HD34	LYRM4	38	1411.9	4675.33
Q6IPR1	LYRM5	17	1317.2	2067.87
Q8IV50	LYSMD2	5	1099.57	420.59
Q99698	LYST	19	1402.18	4348.79
Q9Y5Y7	LYVE1	33	1431.85	2910.15
Q8N653	LZTR1	12	1306.43	2276.76
Q9BRK4	LZTS2	11	1219.92	2666.67
Q6ZN28	MACC1	4	1271.6	147.845
Q9BQ69	MACROD1	19	1370.55	2168.19
A1Z1Q3	MACROD2	19	1365.95	1799.54
Q13257	MAD2L1	174	1714.37	57799.4
Q15013	MAD2L1BP	9	1291.93	605.17
Q13477	MADCAM1	19	1435.47	626.056
Q9H063	MAF1	43	1521.57	5938.71
Q9ULX9	MAFF	12	1309.03	1215.35
P43357	MAGEA3	17	1461.07	10053.4
P43358	MAGEA4	11	1359.6	3964.4
Q9Y5V3	MAGED1	16	1385.18	1289.73
Q9UNF1	MAGED2	14	1427.9	3526.78
Q96QZ7	MAGI1	11	1313.27	970.973
Q5TCQ9	MAGI3	18	1349.1	2729.48
Q96A72	MAGOHB	116	1594.07	7151.56
Q9BXY0	MAK16	148	1637.37	9773.98
Q969L2	MAL2	17	1333.45	4922.8
Q7Z304	MAMDC2	4	1187.45	255.989
Q9NR34	MAN1C1	8	1225.6	838.501
O00754	MAN2B1	14	1257.8	2169.32
Q9NTJ4	MAN2C1	19	1315.9	4977.54
Q5SRI9	MANEA	12	1297.77	3400
P21397	MAOA	29	1431.32	6582.54
P27338	MAOB	26	1400.63	5046.45
P78559	MAP1A	12	1338.75	568.711
O95382	MAP3K6	2	1295	0
Q92918	MAP4K1	18	1378.15	2096.08
Q12851	MAP4K2	6	1220.17	1370.08
Q96JE9	MAP6	16	1321.37	2263.99
Q96T17	MAP7D2	4	1069.53	236.023
O15264	MAPK13	37	1528.28	7032.3
Q8NDC0	MAPK1IP1L	4	1158.83	997.115
Q13164	MAPK7	30	1520.83	7097.23
Q15691	MAPRE1	40	1477.65	11144.2
Q9UPY8	MAPRE3	50	1488.68	12731
NQ969Z3	MARC2	20	1336.07	11948.9
O60337	MARCH6	12	1258.07	1761.82
P49006	MARCKSL1	9	1285.78	793.437
Q96GW9	MARS2	26	1447.52	5403.07
Q96A59	MARVELD3	11	1236.4	504.275
P48740	MASP1	18	1312.22	2414.84
Q96GX5	MASTL	29	1422.55	5691.38
O15232	MATN3	21	1415.2	5059.47
Q9Y6X3	MAU2	16	1327	1890.12
P61244	MAX	50	1555.4	6365.33
P56270	MAZ	13	1355.1	1295.92
P02144	MB	54	1522.83	20948.1
Q8N884	MB21D1	45	1498.15	4716.25
Q9UIS9	MBD1	13	1385.07	90.5546
O95983	MBD3	35	1475.23	1394.23
Q68D91	MBLAC2	3	1157.87	54.1028
Q9NR56	MBNL1	77	1559.77	17694.6
Q5VZF2	MBNL2	20	1390.92	1529.26
Q6ZNC8	MBOAT1	26	1277.23	2654
P23508	MCC	9	1262.77	896.57
Q96RQ3	MCCC1	55	1478.02	11389.1
Q9HCC0	MCCC2	58	1500.6	8491.79
Q96PE7	MCEE	37	1410.33	11304.8
O15068	MCF2L	11	1316.98	1583.91
Q07820	MCL1	63	1654.37	5767.8
P49736	MCM2	168	1704.12	10397.1
P25205	MCM3	177	1732.37	22690.3
P33991	MCM4	163	1708.33	17956
P33992	MCM5	173	1743.7	34027.7
Q14566	MCM6	149	1676.5	18864.7
P33993	MCM7	184	1736.75	31599.6
Q9BTE3	MCMBP	50	1514.03	4602.97
Q9GZU1	MCOLN1	30	1378.92	15904.4
Q14676	MDC1	123	1684.83	46359.5
P40925	MDH1	112	1631.78	18609.8
P21741	MDK	23	1492.32	2524.87
P48163	ME1	48	1501.68	5223.98
P23368	ME2	25	1386.03	3888.44
Q16798	ME3	34	1415.03	2029.51
[truncated: 1,939 more rows]
