# Supplementary material for: Integrative proteomic characterization of adenocarcinoma of esophagogastric junction
Source: Nat Commun. 2023 Feb 11;14:778. doi: 10.1038/s41467-023-36462-8 (PMC9922290; doi:10.1038/s41467-023-36462-8)
Supplement: Supplementary file 9 — Supplementary Data 6 [file 41467_2023_36462_MOESM9_ESM.xlsx]

## Sheet: Supplementary Data 6
# Supplementary Data 6. Subtyping information of 103 AEG tumor samples.
Tumor samples	Proteomics-based subtypes
AEG001	S-III
AEG002	S-II
AEG003	S-II
AEG004	S-III
AEG005	S-III
AEG006	S-II
AEG007	S-III
AEG008	S-II
AEG009	S-III
AEG010	S-III
AEG011	S-III
AEG012	S-III
AEG013	S-II
AEG014	S-III
AEG015	S-II
AEG016	S-II
AEG017	S-II
AEG018	S-II
AEG019	S-III
AEG020	S-II
AEG021	S-II
AEG022	S-I
AEG023	S-III
AEG024	S-III
AEG025	S-III
AEG026	S-III
AEG027	S-III
AEG028	S-II
AEG029	S-III
AEG030	S-III
AEG031	S-III
AEG032	S-III
AEG033	S-II
AEG034	S-II
AEG035	S-III
AEG036	S-III
AEG037	S-II
AEG038	S-III
AEG039	S-III
AEG040	S-III
AEG041	S-III
AEG042	S-III
AEG043	S-III
AEG044	S-II
AEG045	S-III
AEG046	S-III
AEG047	S-III
AEG048	S-II
AEG049	S-III
AEG050	S-III
AEG051	S-III
AEG052	S-III
AEG053	S-III
AEG054	S-III
AEG055	S-III
AEG056	S-I
AEG057	S-I
AEG058	S-II
AEG059	S-II
AEG060	S-II
AEG061	S-I
AEG062	S-II
AEG063	S-I
AEG064	S-I
AEG065	S-I
AEG066	S-I
AEG067	S-I
AEG068	S-I
AEG069	S-II
AEG070	S-II
AEG071	S-I
AEG072	S-I
AEG073	S-I
AEG074	S-I
AEG075	S-I
AEG076	S-I
AEG077	S-I
AEG078	S-I
AEG079	S-I
AEG080	S-I
AEG081	S-I
AEG082	S-I
AEG083	S-I
AEG084	S-I
AEG085	S-I
AEG086	S-I
AEG087	S-I
AEG088	S-I
AEG089	S-I
AEG090	S-I
AEG091	S-I
AEG092	S-I
AEG093	S-I
AEG094	S-I
AEG095	S-I
AEG096	S-I
AEG097	S-III
AEG098	S-III
AEG099	S-III
AEG100	S-I
AEG101	S-I
AEG102	S-I
AEG103	S-I
