# Supplementary material for: Integrative proteomic characterization of adenocarcinoma of esophagogastric junction
Source: Nat Commun. 2023 Feb 11;14:778. doi: 10.1038/s41467-023-36462-8 (PMC9922290; doi:10.1038/s41467-023-36462-8)
Supplement: Supplementary file 10 — Supplementary Data 7 [file 41467_2023_36462_MOESM10_ESM.xlsx]

## Sheet: Supplementary Data 7
# Supplementary Data 7. Subtype-specific mutation genes. P, Fisher's exact test.
Gene	OR value	Pvalue	Subtype
LEPR	20.1	0.000279335	S-I
SORCS3	17.54	0.000766144	S-I
POTEE	25	0.00268448	S-I
COL2A1	25	0.00268448	S-I
DLG2	8.7	0.00295678	S-I
PHIP	12.8501	0.00526345	S-I
ANKRD36C	3.26575	0.006488	S-I
MAG	25	0.00751655	S-I
TBX22	25	0.00751655	S-I
RPS6KA6	25	0.00751655	S-I
RP11-267C16.1	25	0.00751655	S-I
PAX8	25	0.00751655	S-I
DIDO1	25	0.00751655	S-I
TRPC6	25	0.00751655	S-I
KCNH2	25	0.00751655	S-I
PDGFC	25	0.00751655	S-I
STAB2	7.47329	0.0125502	S-I
ZNF831	7.47329	0.0125502	S-I
NOTCH3	10.7069	0.0131457	S-I
ADAM22	10.7069	0.0131457	S-I
PTPRQ	10.7069	0.0131457	S-I
NRK	10.7069	0.0131457	S-I
TP53	3.06263	0.0132656	S-I
DNM1P47	2.79349	0.0155619	S-I
FAT3	3.38452	0.0203484	S-I
REG3A	25	0.0206705	S-I
MAD1L1	25	0.0206705	S-I
SETD1B	25	0.0206705	S-I
SNURF	25	0.0206705	S-I
ACSM2A	25	0.0206705	S-I
KAT2A	25	0.0206705	S-I
LILRB3	25	0.0206705	S-I
XRN2	25	0.0206705	S-I
USP4	25	0.0206705	S-I
NEDD9	25	0.0206705	S-I
KLF12	25	0.0206705	S-I
TRIP11	25	0.0206705	S-I
ATXN2L	25	0.0206705	S-I
ASMTL	25	0.0206705	S-I
TNRC18P2	25	0.0206705	S-I
CCNA1	25	0.0206705	S-I
RLTPR	25	0.0206705	S-I
RP11-726G1.1	25	0.0206705	S-I
DHX35	25	0.0206705	S-I
DSC1	25	0.0206705	S-I
PTPN23	25	0.0206705	S-I
TMEM225	25	0.0206705	S-I
A2ML1	25	0.0206705	S-I
ANTXR1	25	0.0206705	S-I
ZNF385B	25	0.0206705	S-I
ITGA2B	25	0.0206705	S-I
SGCD	25	0.0206705	S-I
SEPT12	25	0.0206705	S-I
MROH2B	25	0.0206705	S-I
PRKG1	25	0.0206705	S-I
SAMD3	25	0.0206705	S-I
C18orf64	25	0.0206705	S-I
BPI	25	0.0206705	S-I
GUCY1A2	4.9186	0.0213558	S-I
HERC2	3.81232	0.0225326	S-I
PREX2	3.81232	0.0225326	S-I
AC024937.6	3.2688	0.0229557	S-I
COL24A1	6.35102	0.0259779	S-I
SLIT2	6.35102	0.0259779	S-I
SPTA1	3.55535	0.0274497	S-I
MUC19	2.50981	0.0276902	S-I
MRS2	4.2188	0.0297668	S-I
SDK1	4.2188	0.0297668	S-I
COL14A1	8.67994	0.0316769	S-I
MYOF	8.67994	0.0316769	S-I
RRP12	8.67994	0.0316769	S-I
HIP1R	8.67994	0.0316769	S-I
HELZ2	8.67994	0.0316769	S-I
MTHFD1L	8.67994	0.0316769	S-I
INSC	8.67994	0.0316769	S-I
USP7	8.67994	0.0316769	S-I
NCOR1	8.67994	0.0316769	S-I
AXDND1	8.67994	0.0316769	S-I
ADCY5	8.67994	0.0316769	S-I
ENPEP	8.67994	0.0316769	S-I
ELMO1	8.67994	0.0316769	S-I
RGS6	8.67994	0.0316769	S-I
CYFIP1	8.67994	0.0316769	S-I
NOS3	8.67994	0.0316769	S-I
CACNA1F	8.67994	0.0316769	S-I
COL4A4	8.67994	0.0316769	S-I
COL19A1	8.67994	0.0316769	S-I
ALPI	8.67994	0.0316769	S-I
COL13A1	8.67994	0.0316769	S-I
GFRA1	8.67994	0.0316769	S-I
ESRRG	0	0.0410696	S-I
VPS13C	0	0.0410696	S-I
ZFHX4	3.32598	0.0434012	S-I
ABI3BP	4.18039	0.0439327	S-I
DPP10	4.18039	0.0439327	S-I
GRID2	4.18039	0.0439327	S-I
AMPH	3.12901	0.0499261	S-I
NCKAP1	10.4883	0.00578655	S-II
DOPEY1	16.0208	0.00847656	S-II
DENND1B	16.0208	0.00847656	S-II
TRPC4	16.0208	0.00847656	S-II
MAP7	20	0.0100141	S-II
CPED1	20	0.0100141	S-II
HNRNPR	20	0.0100141	S-II
NR1H3	20	0.0100141	S-II
GREB1	20	0.0100141	S-II
PALD1	20	0.0100141	S-II
LHX9	20	0.0100141	S-II
PPP5C	20	0.0100141	S-II
TRIM6	20	0.0100141	S-II
SLITRK1	20	0.0100141	S-II
ARID2	6.94346	0.0130538	S-II
SMAD4	6.94346	0.0130538	S-II
AC024937.4	5.18025	0.0143265	S-II
POSTN	7.98209	0.0215231	S-II
RPL23AP7	11.473	0.0340479	S-II
GALNS	11.473	0.0340479	S-II
CDHR2	11.473	0.0340479	S-II
COLGALT1	11.473	0.0340479	S-II
FAM83H	11.473	0.0340479	S-II
CACNA1S	11.473	0.0340479	S-II
SLC12A6	11.473	0.0340479	S-II
SON	11.473	0.0340479	S-II
DTNA	11.473	0.0340479	S-II
NUP98	11.473	0.0340479	S-II
OVGP1	11.473	0.0340479	S-II
ATP5L	11.473	0.0340479	S-II
SNAI2	11.473	0.0340479	S-II
SUPV3L1	11.473	0.0340479	S-II
COL5A1	0.138105	0.0380649	S-II
ZNF99	4.09226	0.0419789	S-II
WDR26	4.09226	0.0419789	S-II
DAAM2	4.09226	0.0419789	S-II
MACF1	5.28585	0.0425053	S-II
NAV2	5.28585	0.0425053	S-II
RP11-166O4.1	5.28585	0.0425053	S-II
MST1L	20	0.048163	S-II
RP11-782C8.2	20	0.048163	S-II
C9orf172	20	0.048163	S-II
MYBPC3	20	0.048163	S-II
RAD9A	20	0.048163	S-II
ZFC3H1	20	0.048163	S-II
CIITA	20	0.048163	S-II
DOK5	20	0.048163	S-II
NCAPH2	20	0.048163	S-II
ALMS1	20	0.048163	S-II
SLC9B1	20	0.048163	S-II
SUN1	20	0.048163	S-II
NLRP11	20	0.048163	S-II
NGFRAP1	20	0.048163	S-II
GORASP1	20	0.048163	S-II
ZNF595	20	0.048163	S-II
LRWD1	20	0.048163	S-II
MTRF1	20	0.048163	S-II
UGGT2	20	0.048163	S-II
COG7	20	0.048163	S-II
MFI2	20	0.048163	S-II
PRSS12	20	0.048163	S-II
NAA16	20	0.048163	S-II
FCGR3A	20	0.048163	S-II
VPS54	20	0.048163	S-II
ANKRD42	20	0.048163	S-II
KREMEN2	20	0.048163	S-II
MIS18A	20	0.048163	S-II
MAPK14	20	0.048163	S-II
KEL	20	0.048163	S-II
DAAM1	20	0.048163	S-II
THUMPD1	20	0.048163	S-II
MARK4	20	0.048163	S-II
TXLNG	20	0.048163	S-II
CAMSAP3	20	0.048163	S-II
DACT3	20	0.048163	S-II
GART	20	0.048163	S-II
ORC2	20	0.048163	S-II
STK38L	20	0.048163	S-II
C1orf109	20	0.048163	S-II
KIAA0754	20	0.048163	S-II
BCO2	20	0.048163	S-II
TUBB3	20	0.048163	S-II
RIPK1	20	0.048163	S-II
EPM2A	20	0.048163	S-II
DPP7	20	0.048163	S-II
OR4C5	20	0.048163	S-II
RIN1	20	0.048163	S-II
RDX	20	0.048163	S-II
KLRB1	20	0.048163	S-II
SDSL	20	0.048163	S-II
MARK1	20	0.048163	S-II
OSMR	20	0.048163	S-II
ARHGAP8	20	0.048163	S-II
LACTBL1	20	0.048163	S-II
KCNQ5	20	0.048163	S-II
CLN6	20	0.048163	S-II
B4GALNT1	20	0.048163	S-II
EPS8L3	20	0.048163	S-II
AIDA	20	0.048163	S-II
ZNF721	20	0.048163	S-II
NANOGP1	20	0.048163	S-II
TUBG2	20	0.048163	S-II
CCDC8	20	0.048163	S-II
DSCC1	20	0.048163	S-II
SAT2	20	0.048163	S-II
FBXO31	20	0.048163	S-II
SLC35E3	20	0.048163	S-II
CCHCR1	20	0.048163	S-II
MUC15	20	0.048163	S-II
RB1	20	0.048163	S-II
SLC9A6	20	0.048163	S-II
SUPT3H	20	0.048163	S-II
NAT14	20	0.048163	S-II
RPLP1	20	0.048163	S-II
RBM41	20	0.048163	S-II
ZBTB5	20	0.048163	S-II
RASSF8	20	0.048163	S-II
RAB11FIP3	20	0.048163	S-II
PTX4	20	0.048163	S-II
SPN	20	0.048163	S-II
PTP4A3	20	0.048163	S-II
OR1D4	20	0.048163	S-II
ZNF691	20	0.048163	S-II
EXOSC4	20	0.048163	S-II
ZDHHC21	20	0.048163	S-II
DNAJC5G	20	0.048163	S-II
U2SURP	20	0.048163	S-II
DTX3	20	0.048163	S-II
RASD2	20	0.048163	S-II
TTTY14	20	0.048163	S-II
VARS2	20	0.048163	S-II
CHMP2B	20	0.048163	S-II
RNF112	20	0.048163	S-II
ZDHHC12	20	0.048163	S-II
TRIM51HP	20	0.048163	S-II
CPO	20	0.048163	S-II
CPB1	20	0.048163	S-II
OR4X1	20	0.048163	S-II
MAGED2	20	0.048163	S-II
TRBV2	20	0.048163	S-II
TAS2R13	20	0.048163	S-II
IGHV3-74	20	0.048163	S-II
PPME1	20	0.048163	S-II
WIZ	10	0.00751655	S-III
LGALS9	10	0.00751655	S-III
CALCRL	10	0.0206705	S-III
FGF18	10	0.0206705	S-III
REEP6	10	0.0206705	S-III
WDR46	10	0.0206705	S-III
HMGXB3	10	0.0206705	S-III
ZZEF1	10	0.0206705	S-III
ST3GAL3	10	0.0206705	S-III
USP9X	10	0.0206705	S-III
PTPRB	10	0.0206705	S-III
TMTC4	10	0.0206705	S-III
ADRA1D	10	0.0206705	S-III
LAS1L	10	0.0206705	S-III
ADAMTS3	10	0.0206705	S-III
CSMD2	4.9186	0.0213558	S-III
ANKRD20A9P	0	0.0215524	S-III
BCORL1	6.35102	0.0259779	S-III
THSD7A	0.12302	0.0261357	S-III
TAF1	8.67994	0.0316769	S-III
SLC51A	8.67994	0.0316769	S-III
SPTBN2	8.67994	0.0316769	S-III
TLR9	8.67994	0.0316769	S-III
CLCNKA	0	0.0410696	S-III
USH2A	0.205037	0.0425319	S-III
CTD-2089O24.1	3.32598	0.0434012	S-III
PXDN	4.18039	0.0439327	S-III
DST	0.137838	0.046987	S-III
SVEP1	0.137838	0.046987	S-III
