# Supplementary material for: Integrative proteomic characterization of adenocarcinoma of esophagogastric junction
Source: Nat Commun. 2023 Feb 11;14:778. doi: 10.1038/s41467-023-36462-8 (PMC9922290; doi:10.1038/s41467-023-36462-8)
Supplement: Supplementary file 11 — Supplementary Data 8 [file 41467_2023_36462_MOESM11_ESM.xlsx]

## Sheet: Supplementary Data 8
# Supplementary Data 8. Significant mutation-to-protein associations in each subtype. P, Fisher's exact test.
Gene	Subtype	Protein_id	Protein_name	Foldchange_difference	Pvalue
LEPR	S-I	A0A0A0MT36	IGKV6D-21	6.48769	0.00879304
LEPR	S-I	A0A0C4DH67	IGKV1-8	0.242781	0.0405241
LEPR	S-I	A1A4S6	ARHGAP10	0.0621433	0.016603
LEPR	S-I	A1A5B4	ANO9	0.0889941	0.00372428
LEPR	S-I	A2RRP1	NBAS	-0.0375198	0.0451118
LEPR	S-I	A4D126	CRPPA	0.0859694	0.00955755
LEPR	S-I	A5A3E0	POTEF	0.0478498	0.0186853
LEPR	S-I	A6NCS6	C2orf72	-2.08916	0.0252315
LEPR	S-I	A6NDG6	PGP	-0.0176156	0.0381734
LEPR	S-I	A6NED2	RCCD1	-2.15507	0.0305736
LEPR	S-I	A6NHC0	CAPN8	0.0543923	0.0419741
LEPR	S-I	A8MVS5	HIDE1	-1.4472	0.0177949
LEPR	S-I	Q9NUH8	TMEM14B	-0.223312	0.0218174
LEPR	S-I	O00159	MYO1C	0.0249674	0.00873875
LEPR	S-I	O00221	NFKBIE	-0.536923	0.0216522
LEPR	S-I	O00462	MANBA	-0.0317411	0.0270332
LEPR	S-I	O00481	BTN3A1	-1.79752	0.0182446
LEPR	S-I	O00533	CHL1	0.154528	0.00076087
LEPR	S-I	O00541	PES1	0.0598923	0.0249496
LEPR	S-I	O00623	PEX12	0.0856374	0.0255364
LEPR	S-I	O00754	MAN2B1	-0.04558	0.0292893
LEPR	S-I	O00763	ACACB	0.0610741	0.0385585
LEPR	S-I	O14579	COPE	-0.0154457	0.02018
LEPR	S-I	O14791	APOL1	0.0854012	0.0212579
LEPR	S-I	O14867	BACH1	-0.884752	0.00652475
LEPR	S-I	O14893	GEMIN2	-0.733236	0.0171428
LEPR	S-I	O15164	TRIM24	-0.550193	0.0263186
LEPR	S-I	O15169	AXIN1	-0.720757	0.0321997
LEPR	S-I	O15226	NKRF	-0.750135	0.0376384
LEPR	S-I	O15270	SPTLC2	0.057419	0.0301239
LEPR	S-I	O15305	PMM2	-0.0234763	0.0400014
LEPR	S-I	O15327	INPP4B	0.10677	0.000791158
LEPR	S-I	O15446	CD3EAP	-2.38963	0.0131462
LEPR	S-I	O43164	PJA2	-2.07656	0.000874679
LEPR	S-I	O43175	PHGDH	0.0313883	0.0328432
LEPR	S-I	O43194	GPR39	-2.19941	0.00115899
LEPR	S-I	O43236	SEPTIN4	-0.205587	0.0293974
LEPR	S-I	O43272	PRODH	-2.44567	0.0177178
LEPR	S-I	O43347	MSI1	-0.0699081	0.0253469
LEPR	S-I	O43464	HTRA2	-0.0297945	0.0241255
LEPR	S-I	O43521	BCL2L11	-2.31048	0.0492364
LEPR	S-I	O43707	ACTN4	0.0183913	0.00216762
LEPR	S-I	O43909	EXTL3	1.7774	0.0496294
LEPR	S-I	O60306	AQR	-0.0236581	0.0326612
LEPR	S-I	O60337	MARCHF6	-2.29292	0.0121135
LEPR	S-I	O60449	LY75	0.0680998	0.0112998
LEPR	S-I	O60507	TPST1	-2.43122	0.0340646
LEPR	S-I	O60637	TSPAN3	-3.58826	2.64748e-07
LEPR	S-I	O60671	RAD1	-2.69342	0.0323112
LEPR	S-I	O60732	MAGEC1	-2.29405	0.013081
LEPR	S-I	O60760	HPGDS	0.0812164	0.0168849
LEPR	S-I	O60763	USO1	-0.0106265	0.0462828
LEPR	S-I	O75037	KIF21B	2.07627	0.0143322
LEPR	S-I	O75116	ROCK2	0.0204249	0.0186639
LEPR	S-I	O75127	PTCD1	-2.08202	0.044913
LEPR	S-I	O75145	PPFIA3	-2.50397	0.00429295
LEPR	S-I	O75147	OBSL1	2.06702	0.0476347
LEPR	S-I	O75177	SS18L1	-2.55794	0.0179905
LEPR	S-I	O75182	SIN3B	-0.672231	0.0169132
LEPR	S-I	O75185	ATP2C2	-1.80886	0.00148847
LEPR	S-I	O75319	DUSP11	-1.77801	0.0161765
LEPR	S-I	O75354	ENTPD6	-1.69521	0.00426817
LEPR	S-I	O75419	CDC45	-2.83208	0.0436768
LEPR	S-I	O75503	CLN5	-0.0361739	0.0309342
LEPR	S-I	O75575	CRCP	-3.75235	4.67817e-05
LEPR	S-I	O75594	PGLYRP1	-1.71528	0.0488564
LEPR	S-I	O75628	REM1	-2.25039	0.0437998
LEPR	S-I	O76075	DFFB	-0.193856	0.0407503
LEPR	S-I	O76080	ZFAND5	-3.69007	0.00957723
LEPR	S-I	O94804	STK10	-0.0218024	0.0353796
LEPR	S-I	O94854	KIAA0754	1.25128	0.0440404
LEPR	S-I	O94855	SEC24D	-0.0194941	0.0431901
LEPR	S-I	O94979	SEC31A	-0.0110306	0.0019088
LEPR	S-I	O95059	RPP14	-1.37117	0.000158622
LEPR	S-I	O95159	ZFPL1	-0.0260642	0.0251123
LEPR	S-I	O95235	KIF20A	-2.39636	0.009446
LEPR	S-I	O95251	KAT7	-0.505977	0.0103513
LEPR	S-I	O95342	ABCB11	0.043746	0.0277662
LEPR	S-I	O95427	PIGN	0.0884536	0.00386799
LEPR	S-I	O95466	FMNL1	-0.0329466	0.0423988
LEPR	S-I	O95613	PCNT	0.0377184	0.0130635
LEPR	S-I	O95785	WIZ	-3.0658	0.0056366
LEPR	S-I	O95985	TOP3B	0.054664	0.026481
LEPR	S-I	O96017	CHEK2	-0.422051	0.0381938
LEPR	S-I	P01024	C3	0.0342451	0.0498528
LEPR	S-I	P01031	C5	0.049502	0.0466502
LEPR	S-I	P04432	IGKV1D-39	0.0712846	0.033348
LEPR	S-I	P01703	IGLV1-40	0.1008	0.0146094
LEPR	S-I	P01742	IGHV1-69	-1.86124	0.0183062
LEPR	S-I	P02100	HBE1	0.0507619	0.0410045
LEPR	S-I	P02652	APOA2	0.0401225	0.0412528
LEPR	S-I	P02675	FGB	0.0335524	0.047253
LEPR	S-I	P02679	FGG	0.0314071	0.0344507
LEPR	S-I	P02724	GYPA	0.090499	0.00437719
LEPR	S-I	P02765	AHSG	0.0336561	0.0486309
LEPR	S-I	P02775	PPBP	-2.45782	0.0243529
LEPR	S-I	P03952	KLKB1	0.061666	0.0101875
LEPR	S-I	P04035	HMGCR	2.21373	0.0115995
LEPR	S-I	P04732	MT1E	-0.342792	0.0121691
LEPR	S-I	P05121	SERPINE1	3.60032	0.00965711
LEPR	S-I	P05156	CFI	0.0562747	0.045884
LEPR	S-I	P05162	LGALS2	-3.88295	0.0128981
LEPR	S-I	P06454	PTMA	-0.0934536	0.0334269
LEPR	S-I	P06681	C2	0.0425593	0.0167689
LEPR	S-I	P06746	POLB	-0.0503123	0.0280476
LEPR	S-I	P06865	HEXA	-0.0275543	0.00466699
LEPR	S-I	P07686	HEXB	-0.0341156	0.0116706
LEPR	S-I	P07858	CTSB	-0.0287787	0.0339675
LEPR	S-I	P08637	FCGR3A	-1.05878	0.0132265
LEPR	S-I	P09958	FURIN	-1.65152	0.0350334
LEPR	S-I	P09972	ALDOC	0.00981126	0.0164679
LEPR	S-I	P0C0L5	C4B	0.0619763	0.0214181
LEPR	S-I	P0DOY2	IGLC2	0.0280089	0.0469741
LEPR	S-I	P10253	GAA	-0.0297401	0.00185938
LEPR	S-I	P10600	TGFB3	-2.15378	0.0275585
LEPR	S-I	P10915	HAPLN1	0.0843478	0.0057142
LEPR	S-I	P11049	CD37	-1.69175	0.0022926
LEPR	S-I	P11166	SLC2A1	0.0741265	0.0458294
LEPR	S-I	P11509	CYP2A6	-1.84936	0.0336817
LEPR	S-I	P11912	CD79A	-3.21429	0.016372
LEPR	S-I	P13639	EEF2	-0.00918676	0.0397699
LEPR	S-I	P14151	SELL	-3.6022	0.00681954
LEPR	S-I	P14210	HGF	-2.4303	0.0238433
LEPR	S-I	P14902	IDO1	-1.32912	0.0361575
LEPR	S-I	P15509	CSF2RA	-2.37937	0.0155441
LEPR	S-I	P15923	TCF3	-2.39381	0.00296478
LEPR	S-I	P16157	ANK1	0.0413844	0.0494461
LEPR	S-I	P16234	PDGFRA	0.181729	0.0355763
LEPR	S-I	P16402	H1-3	-2.81205	0.0488355
LEPR	S-I	P17096	HMGA1	-3.48836	0.0122898
LEPR	S-I	P17252	PRKCA	0.0465455	0.00267525
LEPR	S-I	P17535	JUND	-1.2179	0.0235487
LEPR	S-I	P17600	SYN1	0.146623	0.0122404
LEPR	S-I	P18564	ITGB6	0.0280958	0.0492592
LEPR	S-I	P18615	NELFE	-0.0596344	0.000351792
LEPR	S-I	P19823	ITIH2	0.0373735	0.0427663
LEPR	S-I	P20138	CD33	-1.80444	0.0377547
LEPR	S-I	P22059	OSBP	-0.0151917	0.0160365
LEPR	S-I	P22310	UGT1A4	-2.7197	0.00614275
LEPR	S-I	P22670	RFX1	-1.43848	0.000710512
LEPR	S-I	P22676	CALB2	0.144511	0.00261232
LEPR	S-I	P22894	MMP8	-0.673849	0.0463027
LEPR	S-I	P23471	PTPRZ1	0.0854763	0.000581692
LEPR	S-I	P24298	GPT	0.04908	0.0471524
LEPR	S-I	P24588	AKAP5	-2.74746	0.0406343
LEPR	S-I	P24844	MYL9	0.0406117	0.0131435
LEPR	S-I	P25189	MPZ	-0.284921	0.0164188
LEPR	S-I	P25786	PSMA1	-0.0108103	0.0245408
LEPR	S-I	P27448	MARK3	0.0534733	0.0285059
LEPR	S-I	P27695	APEX1	-0.0114802	0.0115675
LEPR	S-I	P28799	GRN	-0.0630415	0.038822
LEPR	S-I	P29120	PCSK1	-0.323005	0.00925068
LEPR	S-I	P31151	S100A7	-3.41154	0.0199311
LEPR	S-I	P31997	CEACAM8	-2.70295	0.00386405
LEPR	S-I	P32004	L1CAM	0.0587431	0.0206622
LEPR	S-I	P33897	ABCD1	0.0530287	0.0454448
LEPR	S-I	P34059	GALNS	-0.0983597	0.00042139
LEPR	S-I	P35606	COPB2	-0.0145731	0.0126695
LEPR	S-I	P36575	ARR3	0.0430316	0.0485229
LEPR	S-I	P38571	LIPA	-0.0324881	0.0291246
LEPR	S-I	P39880	CUX1	-2.26352	0.00590543
LEPR	S-I	P40337	VHL	-4.07018	9.57993e-08
LEPR	S-I	P40394	ADH7	0.04792	0.041374
LEPR	S-I	P42566	EPS15	-0.0156858	0.00193046
LEPR	S-I	P43003	SLC1A3	1.3972	0.0261563
LEPR	S-I	P43489	TNFRSF4	-3.30833	0.0291818
LEPR	S-I	P45973	CBX5	-0.0183696	0.0141713
LEPR	S-I	P47813	EIF1AX	0.0398251	0.0490216
LEPR	S-I	P48444	ARCN1	-0.00982905	0.0498163
LEPR	S-I	P48556	PSMD8	-0.018003	0.0212923
LEPR	S-I	P48594	SERPINB4	2.24633	0.00219571
LEPR	S-I	P48728	AMT	0.074663	0.0102478
LEPR	S-I	P49642	PRIM1	-2.2346	0.0035621
LEPR	S-I	P49761	CLK3	-1.17032	0.000635559
LEPR	S-I	P49795	RGS19	-2.07687	0.0147929
LEPR	S-I	P49848	TAF6	-0.379809	0.0411754
LEPR	S-I	P49863	GZMK	-0.688393	0.00432103
LEPR	S-I	P50613	CDK7	-0.294003	0.0106262
LEPR	S-I	P50995	ANXA11	0.0113014	0.0400883
LEPR	S-I	P51003	PAPOLA	-0.0336008	0.0283582
LEPR	S-I	P51124	GZMM	-2.41395	0.0360845
LEPR	S-I	P51161	FABP6	3.81243	0.00236353
LEPR	S-I	P51511	MMP15	-1.22027	0.0443413
LEPR	S-I	P51654	GPC3	-0.513296	0.0326234
LEPR	S-I	P51787	KCNQ1	0.0452549	0.00354654
LEPR	S-I	P51790	CLCN3	0.0528518	0.0194703
LEPR	S-I	P51946	CCNH	-0.823258	0.0053667
LEPR	S-I	P51956	NEK3	-1.24891	0.0496395
LEPR	S-I	P52565	ARHGDIA	-0.0128123	0.0327354
LEPR	S-I	P52732	KIF11	0.173041	0.00476918
LEPR	S-I	P52747	ZNF143	-1.04867	0.000668785
LEPR	S-I	P52888	THOP1	-0.0234901	0.025619
LEPR	S-I	P53602	MVD	-0.0560642	0.038159
LEPR	S-I	P53618	COPB1	-0.0108992	0.0405076
LEPR	S-I	P53621	COPA	-0.0126561	0.0340138
LEPR	S-I	P54132	BLM	0.159206	0.0157768
LEPR	S-I	P54753	EPHB3	-0.0413202	0.0196588
LEPR	S-I	P54840	GYS2	0.903765	0.0329704
LEPR	S-I	P55081	MFAP1	-1.5873	0.02326
LEPR	S-I	P55084	HADHB	-0.0222964	0.00882513
LEPR	S-I	P56270	MAZ	-3.80502	0.00105752
LEPR	S-I	P56279	TCL1A	-3.68024	0.0380719
LEPR	S-I	P57081	WDR4	-0.446318	0.0287926
LEPR	S-I	P57678	GEMIN4	0.089251	0.000255207
LEPR	S-I	P57737	CORO7	-0.0248617	0.00810784
LEPR	S-I	P58499	FAM3B	0.100519	0.00543186
LEPR	S-I	P60660	MYL6	0.022746	0.0187355
LEPR	S-I	P60852	ZP1	-0.618759	0.014244
LEPR	S-I	P61916	NPC2	-0.0269358	0.0133542
LEPR	S-I	P62736	ACTA2	0.0430178	0.0129888
LEPR	S-I	P62760	VSNL1	0.99415	0.0468037
LEPR	S-I	P78545	ELF3	-1.70965	0.00906601
LEPR	S-I	P83876	TXNL4A	-0.0447065	0.00472127
LEPR	S-I	P84077	ARF1	-0.0112856	0.0287628
LEPR	S-I	P98194	ATP2C1	-0.0250899	0.0389365
LEPR	S-I	Q00059	TFAM	-0.0682974	0.0390693
LEPR	S-I	Q00536	CDK16	-0.337097	0.0387943
LEPR	S-I	Q01459	CTBS	-0.0287787	0.0376166
LEPR	S-I	Q01664	TFAP4	-2.75747	0.00570174
LEPR	S-I	Q01780	EXOSC10	-0.0298715	0.0365344
LEPR	S-I	Q02086	SP2	-3.67933	2.33166e-05
LEPR	S-I	Q02447	SP3	-1.27211	0.012046
LEPR	S-I	Q02487	DSC2	0.0591146	0.0485693
LEPR	S-I	Q02505	MUC3A	0.503597	0.0283239
LEPR	S-I	Q02539	H1-1	-3.48969	0.010138
LEPR	S-I	Q03393	PTS	0.059167	0.00546404
LEPR	S-I	Q04864	REL	-0.0626057	0.00559993
LEPR	S-I	Q05932	FPGS	-1.26122	0.0158941
LEPR	S-I	Q06547	GABPB1	-0.223212	0.0392963
LEPR	S-I	Q07820	MCL1	-0.753686	0.0269269
LEPR	S-I	Q08345	DDR1	-0.109575	0.0194127
LEPR	S-I	Q08378	GOLGA3	-0.021415	0.024106
LEPR	S-I	Q09327	MGAT3	0.110136	0.000871148
LEPR	S-I	Q12769	NUP160	-0.0277381	0.0457975
LEPR	S-I	Q12860	CNTN1	0.084499	0.0217044
LEPR	S-I	Q12872	SFSWAP	-0.843687	0.00308968
LEPR	S-I	Q12929	EPS8	0.0318854	0.0225544
LEPR	S-I	Q12968	NFATC3	-2.29627	0.0245585
LEPR	S-I	Q12980	NPRL3	-0.0082915	0.0491635
LEPR	S-I	Q13075	NAIP	-0.312792	0.0193801
LEPR	S-I	Q13325	IFIT5	0.0247026	0.0353076
LEPR	S-I	Q13332	PTPRS	0.0999447	0.0129908
LEPR	S-I	Q13424	SNTA1	-0.674415	0.0188724
LEPR	S-I	Q13449	LSAMP	0.088752	0.038007
LEPR	S-I	Q13568	IRF5	-0.778421	0.0296315
LEPR	S-I	Q13608	PEX6	0.105799	0.0216749
LEPR	S-I	Q13610	PWP1	0.03958	0.00434125
LEPR	S-I	Q13617	CUL2	0.019165	0.0148238
LEPR	S-I	Q13670	PMS2P11	0.295258	0.023427
LEPR	S-I	Q13671	RIN1	-1.4553	0.00426298
LEPR	S-I	Q14005	IL16	-0.0558508	0.0474286
LEPR	S-I	Q14011	CIRBP	-0.0165573	0.0173302
LEPR	S-I	Q14019	COTL1	-0.0226522	0.0120717
LEPR	S-I	Q14061	COX17	-0.046504	0.0136313
LEPR	S-I	Q14181	POLA2	-1.75188	0.000710915
LEPR	S-I	Q14202	ZMYM3	0.154329	0.00587953
LEPR	S-I	Q14241	ELOA	-0.126063	0.0346976
LEPR	S-I	Q14264	ERV3-1	-2.33538	0.0247853
LEPR	S-I	Q14511	NEDD9	-1.98187	0.016715
LEPR	S-I	Q14517	FAT1	0.0753755	0.0432201
LEPR	S-I	Q14657	LAGE3	-0.425242	0.0492059
LEPR	S-I	Q14677	CLINT1	-0.0217945	0.0301011
LEPR	S-I	Q14691	GINS1	-2.58679	0.0201435
LEPR	S-I	Q14938	NFIX	-1.26598	0.0274775
LEPR	S-I	Q14978	NOLC1	-0.579262	0.00439629
LEPR	S-I	Q15003	NCAPH	-0.493102	0.0142894
LEPR	S-I	Q15032	R3HDM1	-2.17605	0.00748565
LEPR	S-I	Q15054	POLD3	-1.31369	0.000261227
LEPR	S-I	Q15057	ACAP2	0.0212243	0.0394264
LEPR	S-I	Q15257	PTPA	-0.029419	0.0478871
LEPR	S-I	Q15542	TAF5	-0.960312	0.0224
LEPR	S-I	Q15596	NCOA2	-1.13121	0.00640604
LEPR	S-I	Q15645	TRIP13	-2.94699	5.61428e-07
LEPR	S-I	Q15700	DLG2	0.477733	0.0111443
LEPR	S-I	Q15797	SMAD1	-0.0774071	0.0198524
LEPR	S-I	Q15848	ADIPOQ	0.0411709	0.0145596
LEPR	S-I	Q16342	PDCD2	-2.2064	0.0302493
LEPR	S-I	Q16394	EXT1	-2.19309	0.0139666
LEPR	S-I	Q16512	PKN1	-0.0359555	0.0443263
LEPR	S-I	Q16594	TAF9	-2.93817	0.00676594
LEPR	S-I	Q16790	CA9	0.0933508	0.0248799
LEPR	S-I	Q2M1P5	KIF7	-1.40156	0.0191919
LEPR	S-I	Q2YD98	UVSSA	-1.92581	0.0144268
LEPR	S-I	Q3T906	GNPTAB	0.0755504	0.0221258
LEPR	S-I	Q49A26	GLYR1	-0.0250148	0.0422625
LEPR	S-I	Q4KMP7	TBC1D10B	-0.289591	0.0473194
LEPR	S-I	Q53F39	MPPE1	-2.23667	0.0458616
LEPR	S-I	Q53H96	PYCR3	-0.0347273	0.0477263
LEPR	S-I	Q53QZ3	ARHGAP15	-0.955733	0.000450441
LEPR	S-I	Q53S58	TMEM177	-0.261836	0.00871805
LEPR	S-I	Q5BJH7	YIF1B	-3.98184	8.40193e-07
LEPR	S-I	Q5BVD1	TTMP	1.31087	0.0105204
LEPR	S-I	Q5C9Z4	NOM1	-1.37535	0.0180271
LEPR	S-I	Q5GLZ8	HERC4	-0.0221136	0.0241711
LEPR	S-I	Q5H9R7	PPP6R3	0.0235405	0.00226412
LEPR	S-I	Q5JPI9	EEF1AKMT2	-1.58555	0.0437476
LEPR	S-I	Q5JSH3	WDR44	0.0406294	0.032644
LEPR	S-I	Q5JTZ5	C9orf152	-1.57417	0.0481668
LEPR	S-I	Q5MIZ7	PPP4R3B	-0.0675237	0.0373156
LEPR	S-I	Q5SQI0	ATAT1	-2.0444	0.0478167
LEPR	S-I	Q5SRE5	NUP188	0.0249427	0.0395873
LEPR	S-I	Q5SSG8	MUC21	3.08482	0.0497316
LEPR	S-I	Q5T0W9	FAM83B	-1.24376	0.00516258
LEPR	S-I	Q5T160	RARS2	0.0413468	0.0163464
LEPR	S-I	Q5T5Y3	CAMSAP1	-0.945523	0.0408029
LEPR	S-I	Q5TKA1	LIN9	-3.03124	0.00128979
LEPR	S-I	Q5U4P2	ASPHD1	-3.3547	0.000917936
LEPR	S-I	Q5VV42	CDKAL1	0.116043	0.0452539
LEPR	S-I	Q5VVQ6	YOD1	-0.449635	0.00667775
LEPR	S-I	Q5W0U4	BSPRY	-0.0271897	0.0372211
LEPR	S-I	Q5ZPR3	CD276	0.0816265	0.0350377
LEPR	S-I	Q60I27	ALS2CL	-2.46027	0.00760372
LEPR	S-I	Q643R3	LPCAT4	0.0818498	0.010315
LEPR	S-I	Q68D06	SLFN13	-1.4494	0.0134041
LEPR	S-I	Q6NUJ1	PSAPL1	0.156391	0.000460151
LEPR	S-I	Q6NV75	GPR153	1.95222	0.0110361
LEPR	S-I	Q6P087	RPUSD3	-3.2645	0.00550163
LEPR	S-I	Q6P1K8	GTF2H2C	-0.729279	0.00495768
LEPR	S-I	Q6P1X5	TAF2	-1.3493	0.000133421
LEPR	S-I	Q6P9B9	INTS5	-0.0549269	0.00296262
LEPR	S-I	Q6PHR2	ULK3	0.00890217	0.0496564
LEPR	S-I	Q6PJT7	ZC3H14	-0.0594644	0.0333522
LEPR	S-I	Q6PL18	ATAD2	0.0615791	0.0195827
LEPR	S-I	Q6SPF0	SAMD1	-3.45284	0.000311623
LEPR	S-I	Q6UN15	FIP1L1	-0.186547	0.0433862
LEPR	S-I	Q6UW63	POGLUT2	-0.915787	0.000546829
LEPR	S-I	Q6UWP7	LCLAT1	0.0497994	0.00117127
LEPR	S-I	Q6UX65	DRAM2	-1.86565	0.00404406
LEPR	S-I	Q6UXD5	SEZ6L2	-2.43537	0.00813924
LEPR	S-I	Q6V1X1	DPP8	0.118102	0.0282615
LEPR	S-I	Q6ZNL6	FGD5	-1.35565	0.0301194
LEPR	S-I	Q6ZTI6	RFLNA	-0.0549496	0.029702
LEPR	S-I	Q717R9	CYS1	-3.81102	0.00719514
LEPR	S-I	Q76FK4	NOL8	-1.64343	0.000395284
LEPR	S-I	Q7L5Y1	ENOSF1	-0.0525642	0.0244379
LEPR	S-I	Q7L8C5	SYT13	1.775	0.0199521
LEPR	S-I	Q7RTP6	MICAL3	0.305048	0.00596306
LEPR	S-I	Q7RTS9	DYM	-0.0558518	0.0154522
LEPR	S-I	Q7Z3C6	ATG9A	-0.0421858	0.0341073
LEPR	S-I	Q7Z4V5	HDGFL2	-0.0237223	0.0499426
LEPR	S-I	Q7Z5G4	GOLGA7	0.0432648	0.01464
LEPR	S-I	Q7Z6B7	SRGAP1	0.0429071	0.0447645
LEPR	S-I	Q7Z6K3	PTAR1	-1.33844	0.0485711
LEPR	S-I	Q7Z6M1	RABEPK	-0.37007	0.0205858
LEPR	S-I	Q7Z6P3	RAB44	-2.24042	0.00849173
LEPR	S-I	Q7Z7A3	CTU1	-1.54047	0.0144396
LEPR	S-I	Q7Z7H8	MRPL10	0.0252984	0.0431561
LEPR	S-I	Q86U28	ISCA2	-0.0828874	0.0395008
LEPR	S-I	Q86UB9	TMEM135	-2.4594	0.047595
LEPR	S-I	Q86V88	MDP1	-2.34142	0.0377358
LEPR	S-I	Q86VZ5	SGMS1	-1.47769	0.0393826
LEPR	S-I	Q86WB0	ZC3HC1	-0.0229111	0.0455729
LEPR	S-I	Q86WN1	FCHSD1	0.0301976	0.0287079
LEPR	S-I	Q86XK7	VSIG1	0.0425346	0.00248595
LEPR	S-I	Q86YS7	C2CD5	-0.0264664	0.0390617
LEPR	S-I	Q86YV9	HPS6	-0.603859	0.00550917
LEPR	S-I	Q8IUH3	RBM45	-0.400075	0.0242102
LEPR	S-I	Q8IUH5	ZDHHC17	-2.1318	0.018364
LEPR	S-I	Q8IV20	LACC1	-2.66156	0.0301693
LEPR	S-I	Q8IWS0	PHF6	0.0609753	0.0465778
LEPR	S-I	Q8IWW8	ADHFE1	0.0808696	0.000112664
LEPR	S-I	Q8IX07	ZFPM1	-1.05549	0.0496874
LEPR	S-I	Q8IXB1	DNAJC10	-0.0214219	0.030183
LEPR	S-I	Q8IXL6	FAM20C	-1.39608	0.0172375
LEPR	S-I	Q8IXM2	BAP18	-0.0297747	0.0116308
LEPR	S-I	Q8IY26	PLPP6	-0.782712	0.0410359
LEPR	S-I	Q8IY34	SLC15A3	-3.16068	0.0125622
LEPR	S-I	Q8IYB7	DIS3L2	-0.0197915	0.0375563
LEPR	S-I	Q8IZL8	PELP1	0.0376304	0.00430562
LEPR	S-I	Q8N1G0	ZNF687	-0.677603	0.009444
LEPR	S-I	Q8N283	ANKRD35	0.058746	0.0223995
LEPR	S-I	Q8N3C0	ASCC3	0.0418468	0.044995
LEPR	S-I	Q8N3F0	MTURN	-0.634761	0.00533024
LEPR	S-I	Q8N3V7	SYNPO	-0.0674812	0.0238955
LEPR	S-I	Q8N668	COMMD1	-0.0442964	0.021881
LEPR	S-I	Q8N697	SLC15A4	-2.31945	0.00739651
LEPR	S-I	Q8N6T7	SIRT6	-2.32892	0.00105917
LEPR	S-I	Q8N8I0	SAMD12	4.36669	0.039848
LEPR	S-I	Q8N8R5	C2orf69	-1.02828	0.0415594
LEPR	S-I	Q8N9N5	BANP	-3.19736	0.00260341
LEPR	S-I	Q8NAN2	MIGA1	-1.65794	0.0426206
LEPR	S-I	Q8NBP5	MFSD9	-2.76681	0.00244939
LEPR	S-I	Q8NC42	RNF149	-2.88503	0.0111413
LEPR	S-I	Q8NCE2	MTMR14	0.0351047	0.0135771
LEPR	S-I	Q8NCR9	CLRN3	-3.61844	0.021154
LEPR	S-I	Q8NCW5	NAXE	-0.0217342	0.0111213
LEPR	S-I	Q8ND30	PPFIBP2	-0.0555198	0.0208073
LEPR	S-I	Q8NDZ6	TMEM161B	0.101666	0.00155466
LEPR	S-I	Q8NEF9	SRFBP1	-2.83596	0.038111
LEPR	S-I	Q8NEJ9	NGDN	-1.24875	0.00885934
LEPR	S-I	Q8NEM2	SHCBP1	3.63193	0.00822568
LEPR	S-I	Q8NFA0	USP32	-1.44825	0.0420972
LEPR	S-I	Q8NFI3	ENGASE	0.0438172	0.0392136
LEPR	S-I	Q8NFL0	B3GNT7	-0.160671	0.00973599
LEPR	S-I	Q8NFX7	STXBP6	-0.517725	0.0359198
LEPR	S-I	Q8NHH9	ATL2	0.026913	0.00364789
LEPR	S-I	Q8NHP8	PLBD2	-0.0305909	0.043459
LEPR	S-I	Q8NHQ9	DDX55	-2.62461	0.000139257
LEPR	S-I	Q8TB24	RIN3	-1.61081	0.0022575
LEPR	S-I	Q8TBA6	GOLGA5	-0.020164	0.0355898
LEPR	S-I	Q8TBC3	SHKBP1	-1.14654	0.0401476
LEPR	S-I	Q8TBZ6	TRMT10A	-2.32624	0.0454101
LEPR	S-I	Q8TDJ6	DMXL2	0.139806	0.0206469
LEPR	S-I	Q8TDL5	BPIFB1	0.124074	0.0397548
LEPR	S-I	Q8TDY4	ASAP3	0.0769457	0.0312454
LEPR	S-I	Q8TE54	SLC26A7	-0.44517	0.0432788
LEPR	S-I	Q8TEP8	CEP192	-1.76292	0.00576426
LEPR	S-I	Q8TEQ8	PIGO	0.0596621	0.0172859
LEPR	S-I	Q8TET4	GANC	-0.780686	0.0439544
LEPR	S-I	Q8TEY7	USP33	-2.08248	0.0381739
LEPR	S-I	Q8TF68	ZNF384	-0.986856	0.0459514
LEPR	S-I	Q8WUF5	PPP1R13L	-3.26185	0.00675847
LEPR	S-I	Q8WUH1	CHURC1	-2.9733	0.0128422
LEPR	S-I	Q8WUI4	HDAC7	0.052663	0.0272156
LEPR	S-I	Q8WUQ7	CACTIN	-2.46745	0.00609911
LEPR	S-I	Q8WUZ0	BCL7C	-3.39187	0.00815233
LEPR	S-I	Q8WV92	MITD1	-2.3979	0.0156258
LEPR	S-I	Q8WW12	PCNP	-1.55885	0.0255711
LEPR	S-I	Q8WWY8	LIPH	0.23217	9.62264e-08
LEPR	S-I	Q8WXB1	METTL21A	-2.0941	0.013943
LEPR	S-I	Q8WXX5	DNAJC9	-0.0875899	0.000580264
LEPR	S-I	Q8WY54	PPM1E	-0.169637	0.0313957
LEPR	S-I	Q8WYP3	RIN2	-0.991544	0.0143263
LEPR	S-I	Q92526	CCT6B	1.51574	0.0494247
LEPR	S-I	Q92619	ARHGAP45	-0.0270879	0.0398698
LEPR	S-I	Q92620	DHX38	-0.042004	0.0420341
LEPR	S-I	Q92629	SGCD	0.0431136	0.0340157
LEPR	S-I	Q92673	SORL1	0.0592332	0.0199418
LEPR	S-I	Q92733	PRCC	-0.736473	0.0226615
LEPR	S-I	Q92805	GOLGA1	-0.0746403	0.0301153
LEPR	S-I	Q92903	CDS1	0.102071	0.00283438
LEPR	S-I	Q92908	GATA6	-0.149919	0.0320018
LEPR	S-I	Q92934	BAD	-0.031665	0.0369772
LEPR	S-I	Q92993	KAT5	-1.69369	0.00149911
LEPR	S-I	Q969H8	MYDGF	-0.0173004	0.0163554
LEPR	S-I	Q969T7	NT5C3B	-0.723914	0.0339147
LEPR	S-I	Q96A57	TMEM230	-0.831131	0.0133391
LEPR	S-I	Q96AN5	TMEM143	0.67477	0.0238842
LEPR	S-I	Q96B70	LENG9	-1.74149	0.0486007
LEPR	S-I	Q96BD5	PHF21A	-3.76514	0.000130097
LEPR	S-I	Q96BY9	SARAF	0.066167	0.0116475
LEPR	S-I	Q96CG8	CTHRC1	-2.61663	0.00202655
LEPR	S-I	Q96CW5	TUBGCP3	0.022084	0.049832
LEPR	S-I	Q96CX6	LRRC58	0.173245	1.14353e-05
LEPR	S-I	Q96D96	HVCN1	-0.0415208	0.0348164
LEPR	S-I	Q96EB1	ELP4	-0.329112	0.0109265
LEPR	S-I	Q96EB6	SIRT1	-2.32049	0.0254357
LEPR	S-I	Q96EP1	CHFR	-1.78723	0.00484681
LEPR	S-I	Q96EX3	WDR34	-2.73709	0.0225974
LEPR	S-I	Q96F44	TRIM11	-1.93067	0.0384878
LEPR	S-I	Q96G21	IMP4	-2.49624	0.047672
LEPR	S-I	Q96G25	MED8	-1.26334	0.00385213
LEPR	S-I	Q96GA3	LTV1	-1.79916	0.0399495
LEPR	S-I	Q96GR4	ZDHHC12	-2.03155	0.0296583
LEPR	S-I	Q96GY3	LIN37	-2.88333	0.0354197
LEPR	S-I	Q96HQ2	CDKN2AIPNL	-1.57536	0.00889891
LEPR	S-I	Q96IY1	NSL1	0.0582559	0.0277478
LEPR	S-I	Q96IZ7	RSRC1	-1.07932	0.0194385
LEPR	S-I	Q96JB6	LOXL4	-1.99683	0.0396694
LEPR	S-I	Q96JE7	SEC16B	-0.929629	0.027366
LEPR	S-I	Q96JQ2	CLMN	-0.0379605	0.0348749
LEPR	S-I	Q96JY6	PDLIM2	0.102586	0.0290482
LEPR	S-I	Q96K17	BTF3L4	-0.017248	0.0290303
LEPR	S-I	Q96K49	TMEM87B	-0.0174496	0.040728
LEPR	S-I	Q96L58	B3GALT6	-3.50149	0.00304757
LEPR	S-I	Q96M27	PRRC1	-0.0235188	0.0468171
LEPR	S-I	Q96PG2	MS4A10	-2.4554	0.00357637
LEPR	S-I	Q96PU4	UHRF2	-0.0554536	0.0354761
LEPR	S-I	Q96PY6	NEK1	0.988007	0.00693696
LEPR	S-I	Q96PZ2	FAM111A	-2.45668	0.0146437
LEPR	S-I	Q96QD8	SLC38A2	-0.383673	0.00954324
LEPR	S-I	Q96QE2	SLC2A13	-2.15267	0.0398862
LEPR	S-I	Q96RL1	UIMC1	-1.21167	0.0313908
LEPR	S-I	Q96RQ9	IL4I1	-0.779083	0.0284822
LEPR	S-I	Q96RS0	TGS1	-2.69703	0.00118701
LEPR	S-I	Q96SB8	SMC6	-1.28085	0.0278419
LEPR	S-I	Q96ST2	IWS1	0.0422204	0.0435334
LEPR	S-I	Q99467	CD180	-0.431761	0.0167652
LEPR	S-I	Q99615	DNAJC7	0.0470939	0.00295961
LEPR	S-I	Q99633	PRPF18	-1.85152	0.000159276
LEPR	S-I	Q99720	SIGMAR1	0.038747	0.00604013
LEPR	S-I	Q99871	HAUS7	1.88693	0.0490188
LEPR	S-I	Q9BPX3	NCAPG	-0.800155	0.0432669
LEPR	S-I	Q9BPY3	FAM118B	-0.0780534	0.00857078
LEPR	S-I	Q9BQ13	KCTD14	0.095665	0.00400011
LEPR	S-I	Q9BQ70	TCF25	-0.0526008	0.005015
LEPR	S-I	Q9BQ75	CMSS1	-2.9486	0.00184609
LEPR	S-I	Q9BQP7	MGME1	-1.59105	0.00769365
LEPR	S-I	Q9BRP1	PDCD2L	-1.04015	0.0190772
LEPR	S-I	Q9BRQ0	PYGO2	-3.13079	0.00502415
LEPR	S-I	Q9BRR3	TMEM246	0.0421067	0.0269602
LEPR	S-I	Q9BRR8	GPATCH1	-1.09075	0.0272867
LEPR	S-I	Q9BRX5	GINS3	-2.94666	0.0100923
LEPR	S-I	Q9BSB4	ATG101	-0.048254	0.00895631
LEPR	S-I	Q9BTA9	WAC	-0.505062	0.0267674
LEPR	S-I	Q9BTC0	DIDO1	-0.0623597	0.000129363
LEPR	S-I	Q9BTX7	TTPAL	-2.89866	2.84841e-05
LEPR	S-I	Q9BU76	MMTAG2	-3.18608	0.00893813
LEPR	S-I	Q9BUJ0	ABHD14A	-1.33739	0.0431005
LEPR	S-I	Q9BUL9	RPP25	-2.39	0.0419199
LEPR	S-I	Q9BW19	KIFC1	-1.70451	0.0156048
LEPR	S-I	Q9BXL7	CARD11	-1.44887	0.000892646
LEPR	S-I	Q9BXR6	CFHR5	2.95658	0.0147681
LEPR	S-I	Q9BXS9	SLC26A6	0.198095	0.0321606
LEPR	S-I	Q9BXV9	GON7	-0.0277678	0.00672505
LEPR	S-I	Q9BYJ9	YTHDF1	-0.54953	0.0160013
LEPR	S-I	Q9BYT3	STK33	-1.89567	0.0120146
LEPR	S-I	Q9BYV6	TRIM55	-1.68186	0.0312254
LEPR	S-I	Q9BZD2	SLC29A3	-2.07944	0.00152444
LEPR	S-I	Q9C035	TRIM5	0.138581	0.0162064
LEPR	S-I	Q9C0C2	TNKS1BP1	-0.0208162	0.0400462
LEPR	S-I	Q9GZN8	C20orf27	0.0537441	0.0158536
LEPR	S-I	Q9GZY4	COA1	-0.00147826	0.00155315
LEPR	S-I	Q9H009	NACA2	4.81741	0.00453144
LEPR	S-I	Q9H081	MIS12	-2.18719	0.00627533
LEPR	S-I	Q9H0K6	PUS7L	-2.22718	0.000139281
LEPR	S-I	Q9H0X4	FAM234A	0.0430672	0.0274373
LEPR	S-I	Q9H1A4	ANAPC1	0.0238379	0.0463438
LEPR	S-I	Q9H1Y0	ATG5	-0.0292016	0.00876196
LEPR	S-I	Q9H2I8	LRMDA	0.0951403	0.00652852
LEPR	S-I	Q9H2P9	DPH5	-0.354708	0.00926398
LEPR	S-I	Q9H3H3	C11orf68	-0.0248953	0.0106719
LEPR	S-I	Q9H3K6	BOLA2	-0.0162204	0.0331173
LEPR	S-I	Q9H3R2	MUC13	0.111351	0.0135436
LEPR	S-I	Q9H400	LIME1	-2.73908	0.00891654
LEPR	S-I	Q9H4A6	GOLPH3	-0.0337648	0.00997187
LEPR	S-I	Q9H4B0	OSGEPL1	-1.52522	0.00748788
LEPR	S-I	Q9H501	ESF1	-1.29738	0.0482838
LEPR	S-I	Q9H568	ACTL8	-2.36674	0.0440775
LEPR	S-I	Q9H5Y7	SLITRK6	-1.9483	0.0247302
LEPR	S-I	Q9H5Z1	DHX35	-0.891852	0.0447071
LEPR	S-I	Q9H6E5	TUT1	-0.72847	0.0277714
LEPR	S-I	Q9H6Q4	CIAO3	-0.0320296	0.0130176
LEPR	S-I	Q9H6R0	DHX33	-2.66387	0.000107144
LEPR	S-I	Q9H6Z4	RANBP3	-0.0204545	0.0359728
LEPR	S-I	Q9H814	PHAX	-0.0619476	0.039132
LEPR	S-I	Q9H857	NT5DC2	-0.581516	0.0320612
LEPR	S-I	Q9H892	TTC12	0.297505	0.0499176
LEPR	S-I	Q9H8Y5	ANKZF1	-0.188696	0.0395968
LEPR	S-I	Q9H8Y8	GORASP2	-0.022413	0.000589274
LEPR	S-I	Q9H981	ACTR8	-1.76009	0.00114027
LEPR	S-I	Q9H9F9	ACTR5	-0.197121	0.0147138
LEPR	S-I	Q9HA72	CALHM2	0.181311	0.0238182
LEPR	S-I	Q9HAT2	SIAE	-0.0397332	0.0336767
LEPR	S-I	Q9HB40	SCPEP1	-0.0363024	0.0238727
LEPR	S-I	Q9HB63	NTN4	-0.882586	0.0493017
LEPR	S-I	Q9HCN4	GPN1	-0.0279763	0.0138518
LEPR	S-I	Q9HD67	MYO10	-0.733153	0.0421116
LEPR	S-I	Q9NQ11	ATP13A2	-2.17865	0.038727
LEPR	S-I	Q9NQ84	GPRC5C	-0.19739	0.00748554
LEPR	S-I	Q9NQV8	PRDM8	0.258282	0.0448293
LEPR	S-I	Q9NRG4	SMYD2	-0.471253	0.0464671
LEPR	S-I	Q9NRG9	AAAS	0.133381	0.0176429
LEPR	S-I	Q9NRR4	DROSHA	-0.207645	0.0316398
LEPR	S-I	Q9NSB8	HOMER2	0.601369	0.0225249
LEPR	S-I	Q9NSY1	BMP2K	-0.69247	0.0385852
LEPR	S-I	Q9NT22	EMILIN3	-1.09764	0.00479121
LEPR	S-I	Q9NUI1	DECR2	-0.892433	0.0367474
LEPR	S-I	Q9NUP1	BLOC1S4	-0.0502105	0.0233731
LEPR	S-I	Q9NV35	NUDT15	0.0592431	0.0313147
LEPR	S-I	Q9NVC3	SLC38A7	-2.18424	0.0277375
LEPR	S-I	Q9NVF7	FBXO28	-3.77211	0.00255734
LEPR	S-I	Q9NVK5	FGFR1OP2	-0.28376	0.017621
LEPR	S-I	Q9NVX7	KBTBD4	-0.611147	0.0496958
LEPR	S-I	Q9NWB7	IFT57	-2.35247	0.0300581
LEPR	S-I	Q9NX05	FAM120C	-1.15877	0.00899371
LEPR	S-I	Q9NX38	ABITRAM	-3.35966	0.0101259
LEPR	S-I	Q9NXG2	THUMPD1	-0.0260958	0.0103325
LEPR	S-I	Q9NXH9	TRMT1	-0.1075	0.0343544
LEPR	S-I	Q9NXJ5	PGPEP1	-1.58827	0.00449638
LEPR	S-I	Q9NXW9	ALKBH4	-1.8771	0.0149198
LEPR	S-I	Q9NXZ2	DDX43	1.85991	0.00139694
LEPR	S-I	Q9NYK1	TLR7	-2.04041	0.0192526
LEPR	S-I	Q9NZC4	EHF	-1.15339	0.0149738
LEPR	S-I	Q9NZD4	AHSP	2.73807	0.0496639
LEPR	S-I	Q9NZV5	SELENON	-2.27485	0.0441449
LEPR	S-I	Q9P0P0	RNF181	-2.19354	0.0461523
LEPR	S-I	Q9P0Z9	PIPOX	-3.05746	0.00156634
LEPR	S-I	Q9P1Y6	PHRF1	-2.06517	0.0497132
LEPR	S-I	Q9P215	POGK	-1.43258	0.0187236
LEPR	S-I	Q9P2J3	KLHL9	-1.47992	0.0357745
LEPR	S-I	Q9P2L0	WDR35	-0.440462	0.0385262
LEPR	S-I	Q9UBD6	RHCG	2.30024	0.0182538
LEPR	S-I	Q9UBP6	METTL1	-1.15035	0.0120934
LEPR	S-I	Q9UBU3	GHRL	0.169902	0.000130712
LEPR	S-I	Q9UBV7	B4GALT7	-1.8421	0.0078221
LEPR	S-I	Q9UBW5	BIN2	-0.0501107	0.0204687
LEPR	S-I	Q9UDX5	MTFP1	0.0552599	0.0176074
LEPR	S-I	Q9UEE9	CFDP1	3.55351	0.015553
LEPR	S-I	Q9UGJ1	TUBGCP4	0.0421255	0.0139424
LEPR	S-I	Q9UI10	EIF2B4	-0.0193735	0.0329099
LEPR	S-I	Q9UI43	MRM2	-1.17543	0.0124216
LEPR	S-I	Q9UJY5	GGA1	-0.0439743	0.00112034
LEPR	S-I	Q9UK22	FBXO2	0.0607431	0.0263455
LEPR	S-I	Q9UK59	DBR1	-0.0304022	0.00650972
LEPR	S-I	Q9UKL0	RCOR1	0.0560178	0.00183908
LEPR	S-I	Q9UKT7	FBXL3	2.18933	0.0194776
LEPR	S-I	Q9UKV5	AMFR	-1.49024	0.0106445
LEPR	S-I	Q9UL03	INTS6	-0.0330751	0.0488443
LEPR	S-I	Q9UL40	ZNF346	-0.586419	0.0221933
LEPR	S-I	Q9ULC5	ACSL5	0.0596354	0.028094
LEPR	S-I	Q9ULE3	DENND2A	-2.30385	0.0454105
LEPR	S-I	Q9ULH0	KIDINS220	-1.87385	0.0166534
LEPR	S-I	Q9ULJ6	ZMIZ1	-0.794426	0.0358657
LEPR	S-I	Q9ULV8	CBLC	-2.68776	0.0479145
LEPR	S-I	Q9ULW0	TPX2	-2.76007	0.026527
LEPR	S-I	Q9UM01	SLC7A7	2.29463	0.0253495
LEPR	S-I	Q9UM13	ANAPC10	-1.86033	0.0347934
LEPR	S-I	Q9UM47	NOTCH3	-2.00807	0.042666
LEPR	S-I	Q9UMR5	PPT2	-1.9868	0.041985
LEPR	S-I	Q9UN70	PCDHGC3	-1.94815	0.0256116
LEPR	S-I	Q9UN81	L1RE1	2.9557	0.024197
LEPR	S-I	Q9UNK9	ANGEL1	-1.40603	0.0152388
LEPR	S-I	Q9UNN5	FAF1	0.020249	0.0459974
LEPR	S-I	Q9UNY4	TTF2	-0.601587	0.0369178
LEPR	S-I	Q9UPP1	PHF8	-1.49885	0.0247257
LEPR	S-I	Q9UQ53	MGAT4B	-1.61944	0.0325376
LEPR	S-I	Q9UQB8	BAIAP2	0.0393666	0.0121515
LEPR	S-I	Q9UQR0	SCML2	0.0916571	0.00699889
LEPR	S-I	Q9Y231	FUT9	0.133462	0.000165676
LEPR	S-I	Q9Y241	HIGD1A	0.057504	0.00908226
LEPR	S-I	Q9Y286	SIGLEC7	-2.24406	0.0260845
LEPR	S-I	Q9Y287	ITM2B	0.0464457	0.0489994
LEPR	S-I	Q9Y2F5	ICE1	-1.14964	0.0487414
LEPR	S-I	Q9Y2G2	CARD8	-1.58229	0.0404988
LEPR	S-I	Q9Y333	LSM2	-0.0383063	0.0444398
LEPR	S-I	Q9Y3I0	RTCB	-0.0111828	0.0440095
LEPR	S-I	Q9Y3S1	WNK2	-0.706095	0.0239378
LEPR	S-I	Q9Y3U8	RPL36	0.0594536	0.0268329
LEPR	S-I	Q9Y496	KIF3A	-0.0474872	0.0198948
LEPR	S-I	Q9Y4B5	MTCL1	-1.32459	0.00400475
LEPR	S-I	Q9Y4C1	KDM3A	-2.17672	0.0224696
LEPR	S-I	Q9Y4C5	CHST2	-1.7597	0.0443884
LEPR	S-I	Q9Y4E6	WDR7	0.0450791	0.0371307
LEPR	S-I	Q9Y4P1	ATG4B	-0.0231018	0.0163274
LEPR	S-I	Q9Y520	PRRC2C	-0.0774318	0.0105166
LEPR	S-I	Q9Y548	YIPF1	-2.30447	0.018304
LEPR	S-I	Q9Y575	ASB3	-2.70036	0.0269429
LEPR	S-I	Q9Y5B0	CTDP1	-0.0346512	0.0410871
LEPR	S-I	Q9Y5L3	ENTPD2	1.26915	0.0136467
LEPR	S-I	Q9Y5Q9	GTF3C3	-0.0235534	0.0492558
LEPR	S-I	Q9Y5V0	ZNF706	-3.38007	0.0128892
LEPR	S-I	Q9Y5V3	MAGED1	-2.90848	0.0330603
LEPR	S-I	Q9Y5Y0	FLVCR1	-2.23334	0.0454616
LEPR	S-I	Q9Y5Y2	NUBP2	-0.0267628	0.00887583
LEPR	S-I	Q9Y692	GMEB1	-0.703916	0.0108812
LEPR	S-I	Q9Y6B7	AP4B1	0.111345	0.0266206
LEPR	S-I	Q9Y6C9	MTCH2	-0.0146126	0.0491003
LEPR	S-I	Q9Y6D0	SELENOK	1.08945	0.0465373
LEPR	S-I	Q9Y6E2	BZW2	-0.0300553	0.0354305
LEPR	S-I	Q9Y6J6	KCNE2	-0.111798	0.0331977
LEPR	S-I	Q9Y6Q9	NCOA3	-0.19768	0.041017
LEPR	S-I	Q9Y6V7	DDX49	-0.812142	0.0285563
SORCS3	S-I	A0A075B6K0	IGLV3-16	-3.57525	0.0384316
SORCS3	S-I	A0A0C4DH34	IGHV4-28	-0.0675591	0.0375368
SORCS3	S-I	A1A5B4	ANO9	0.0684742	0.0141404
SORCS3	S-I	A1X283	SH3PXD2B	-0.0680032	0.0125394
SORCS3	S-I	A2RRP1	NBAS	-0.0331796	0.0330615
SORCS3	S-I	A5PLL7	TMEM189	-2.42333	0.0161957
SORCS3	S-I	A6NHC0	CAPN8	0.0742161	0.0458458
SORCS3	S-I	Q8N2N9	ANKRD36B	-1.61135	0.00221604
SORCS3	S-I	O00116	AGPS	0.0446301	0.0195767
SORCS3	S-I	O00180	KCNK1	-0.169689	0.00897402
SORCS3	S-I	O00221	NFKBIE	-0.579408	0.00323082
SORCS3	S-I	O00329	PIK3CD	-0.267989	0.0282075
SORCS3	S-I	O00512	BCL9	-1.31702	0.0474296
SORCS3	S-I	O00748	CES2	0.152648	0.0217084
SORCS3	S-I	O00763	ACACB	0.0497247	0.0247898
SORCS3	S-I	O14730	RIOK3	0.134965	0.00542002
SORCS3	S-I	O14880	MGST3	0.0330333	0.00746496
SORCS3	S-I	O14893	GEMIN2	-0.70588	0.0279614
SORCS3	S-I	O14981	BTAF1	-0.0545269	0.0349384
SORCS3	S-I	O15031	PLXNB2	0.0173817	0.00211858
SORCS3	S-I	O15156	ZBTB7B	0.00655269	0.0198591
SORCS3	S-I	O15164	TRIM24	-0.557033	0.0138697
SORCS3	S-I	O15226	NKRF	-0.751634	0.0242604
SORCS3	S-I	O15254	ACOX3	0.0408968	0.0231357
SORCS3	S-I	O15269	SPTLC1	0.0272183	0.0434888
SORCS3	S-I	O15438	ABCC3	0.0618022	0.00616532
SORCS3	S-I	O15439	ABCC4	-0.044386	0.0247698
SORCS3	S-I	O15484	CAPN5	0.0595022	0.0416865
SORCS3	S-I	O43169	CYB5B	0.0318645	0.00316563
SORCS3	S-I	O43194	GPR39	-2.25896	0.0002177
SORCS3	S-I	O43236	SEPTIN4	-0.24513	0.00721656
SORCS3	S-I	O43286	B4GALT5	0.0291871	0.0457994
SORCS3	S-I	O43426	SYNJ1	-0.365548	0.0028625
SORCS3	S-I	O43490	PROM1	0.154508	0.037178
SORCS3	S-I	O43566	RGS14	-1.19098	0.0270106
SORCS3	S-I	O43704	SULT1B1	0.0978688	0.00109663
SORCS3	S-I	O43715	TRIAP1	-0.539942	0.0179357
SORCS3	S-I	O43759	SYNGR1	-0.22658	0.0319676
SORCS3	S-I	O43895	XPNPEP2	-0.61877	0.0468986
SORCS3	S-I	O43913	ORC5	-0.656765	0.046066
SORCS3	S-I	O60437	PPL	0.0608022	0.0264666
SORCS3	S-I	O60462	NRP2	0.0904075	0.0231669
SORCS3	S-I	O60566	BUB1B	-0.152637	0.0335977
SORCS3	S-I	O60635	TSPAN1	0.626672	0.0434109
SORCS3	S-I	O60687	SRPX2	-2.78552	0.0415285
SORCS3	S-I	O60869	EDF1	0.0274462	0.0411142
SORCS3	S-I	O75116	ROCK2	0.0247763	0.0156598
SORCS3	S-I	O75122	CLASP2	-0.0453742	0.043622
SORCS3	S-I	O75127	PTCD1	-2.57866	0.00996385
SORCS3	S-I	O75177	SS18L1	-2.41737	0.0444851
SORCS3	S-I	O75251	NDUFS7	-0.0486946	0.0496562
SORCS3	S-I	O75319	DUSP11	-1.774	0.0286061
SORCS3	S-I	O75365	PTP4A3	-4.42844	2.35443e-07
SORCS3	S-I	O75390	CS	-0.0200817	0.0220268
SORCS3	S-I	O75414	NME6	-0.622755	0.0367978
SORCS3	S-I	O75419	CDC45	-3.55993	0.012973
SORCS3	S-I	O75420	GIGYF1	-0.916758	0.0436852
SORCS3	S-I	O75503	CLN5	-0.0398828	0.0455286
SORCS3	S-I	O75564	JRK	-0.426359	0.0336799
SORCS3	S-I	O75594	PGLYRP1	-1.77297	0.0139822
SORCS3	S-I	O75600	GCAT	1.39069	0.0410877
SORCS3	S-I	O75795	UGT2B17	0.152971	0.0281439
SORCS3	S-I	O76031	CLPX	0.0365839	0.0191716
SORCS3	S-I	O94811	TPPP	0.107584	0.0369991
SORCS3	S-I	O94868	FCHSD2	-0.0558763	0.0345163
SORCS3	S-I	O94941	UBOX5	-1.88611	0.031729
SORCS3	S-I	O95084	PRSS23	3.17868	0.00538721
SORCS3	S-I	O95251	KAT7	-0.507152	0.00628438
SORCS3	S-I	O95294	RASAL1	0.137765	0.0046988
SORCS3	S-I	O95427	PIGN	0.0745645	0.0334409
SORCS3	S-I	O95428	PAPLN	-0.184985	0.044325
SORCS3	S-I	O95486	SEC24A	-0.0182753	0.0427682
SORCS3	S-I	O95837	GNA14	-2.45676	0.042015
SORCS3	S-I	O95967	EFEMP2	-0.037072	0.039481
SORCS3	S-I	O96011	PEX11B	0.0372194	0.00999397
SORCS3	S-I	O96017	CHEK2	-0.428387	0.0306834
SORCS3	S-I	P00749	PLAU	-2.69691	9.85617e-05
SORCS3	S-I	P01116	KRAS	-0.0504473	0.0219319
SORCS3	S-I	P01833	PIGR	0.069614	0.0394081
SORCS3	S-I	P01854	IGHE	0.383794	0.0401004
SORCS3	S-I	P02545	LMNA	0.0166237	0.0180625
SORCS3	S-I	P02775	PPBP	-2.48893	0.0233855
SORCS3	S-I	P04179	SOD2	-0.0233946	0.00366634
SORCS3	S-I	P05023	ATP1A1	0.0202065	0.0349919
SORCS3	S-I	P05060	CHGB	-0.171811	0.0355795
SORCS3	S-I	P05120	SERPINB2	-2.38898	0.00123683
SORCS3	S-I	P05556	ITGB1	0.0249785	0.042195
SORCS3	S-I	P06681	C2	0.0381548	0.0433043
SORCS3	S-I	P06703	S100A6	0.0404194	0.00223839
SORCS3	S-I	P06737	PYGL	-0.0301645	0.0129988
SORCS3	S-I	P06865	HEXA	-0.0227172	0.0303473
SORCS3	S-I	P07195	LDHB	-0.0233269	0.0286053
SORCS3	S-I	P07355	ANXA2	0.0214323	0.0110329
SORCS3	S-I	P07476	IVL	1.22011	0.0479511
SORCS3	S-I	P08571	CD14	-0.0279355	0.0210836
SORCS3	S-I	P08637	FCGR3A	-1.03694	0.0212894
SORCS3	S-I	P09211	GSTP1	0.0163075	0.0437346
SORCS3	S-I	P09960	LTA4H	-0.0157097	0.0318762
SORCS3	S-I	P10586	PTPRF	0.0616591	0.0108708
SORCS3	S-I	P10600	TGFB3	-2.85118	0.00678198
SORCS3	S-I	P10915	HAPLN1	0.107917	0.00326391
SORCS3	S-I	P11049	CD37	-1.68609	0.00163665
SORCS3	S-I	P11117	ACP2	-0.0259763	0.0230727
SORCS3	S-I	P11216	PYGB	0.036972	0.0139385
SORCS3	S-I	P11234	RALB	0.0331172	0.0175047
SORCS3	S-I	P12829	MYL4	-3.51646	0.00895336
SORCS3	S-I	P12830	CDH1	0.0344677	0.0119622
SORCS3	S-I	P13473	LAMP2	-0.0353742	0.0386194
SORCS3	S-I	P13637	ATP1A3	-0.871215	0.0337568
SORCS3	S-I	P14210	HGF	-2.40405	0.0271223
SORCS3	S-I	P14222	PRF1	-0.538612	0.0275309
SORCS3	S-I	P14618	PKM	0.00707634	0.0302981
SORCS3	S-I	P15260	IFNGR1	3.60343	0.0214888
SORCS3	S-I	P15941	MUC1	0.0735226	0.0178101
SORCS3	S-I	P16144	ITGB4	0.0452312	0.00268831
SORCS3	S-I	P16383	GCFC2	-0.519177	0.0040959
SORCS3	S-I	P17026	ZNF22	-0.446091	0.0213867
SORCS3	S-I	P17535	JUND	-1.16948	0.0498203
SORCS3	S-I	P17600	SYN1	0.092086	0.0410536
SORCS3	S-I	P18283	GPX2	0.0625398	0.00748831
SORCS3	S-I	P18827	SDC1	0.0416796	0.0137134
SORCS3	S-I	P20138	CD33	-1.7855	0.0450325
SORCS3	S-I	P20226	TBP	-1.40598	0.0369276
SORCS3	S-I	P20702	ITGAX	-0.466676	0.0234085
SORCS3	S-I	P21246	PTN	0.453095	0.0489635
SORCS3	S-I	P21583	KITLG	2.18475	0.034192
SORCS3	S-I	P21695	GPD1	0.0764247	0.0486819
SORCS3	S-I	P21709	EPHA1	-1.34597	0.0391235
SORCS3	S-I	P21854	CD72	-3.0246	0.00367524
SORCS3	S-I	P22607	FGFR3	-0.64833	0.0167435
SORCS3	S-I	P22670	RFX1	-1.36642	0.00485105
SORCS3	S-I	P22894	MMP8	-0.740727	0.00319079
SORCS3	S-I	P23528	CFL1	0.0105226	0.0244181
SORCS3	S-I	P24298	GPT	0.0415849	0.0442931
SORCS3	S-I	P25815	S100P	0.0451892	0.0156127
SORCS3	S-I	P26038	MSN	-0.00858817	0.0245136
SORCS3	S-I	P26640	VARS1	-0.0163366	0.0470527
SORCS3	S-I	P26885	FKBP2	-0.0212333	0.0230768
SORCS3	S-I	P27361	MAPK3	0.0305344	0.00903607
SORCS3	S-I	P28906	CD34	-0.764881	0.0208816
SORCS3	S-I	P28907	CD38	-0.0632183	0.0475398
SORCS3	S-I	P29317	EPHA2	0.0680204	0.0257629
SORCS3	S-I	P30085	CMPK1	0.0247677	0.0431075
SORCS3	S-I	P30511	HLA-F	0.083371	0.005846
SORCS3	S-I	P30536	TSPO	0.037057	0.00901895
SORCS3	S-I	P30838	ALDH3A1	0.0849989	0.0288793
SORCS3	S-I	P31947	SFN	0.0486656	0.0103322
SORCS3	S-I	P32119	PRDX2	-0.0183	0.0297939
SORCS3	S-I	P33947	KDELR2	0.0188151	0.0334197
SORCS3	S-I	P34059	GALNS	-0.0765108	0.0146736
SORCS3	S-I	P35221	CTNNA1	0.0197301	0.0261535
SORCS3	S-I	P35222	CTNNB1	0.0317419	0.0434553
SORCS3	S-I	P35232	PHB	-0.0122742	0.0451148
SORCS3	S-I	P35237	SERPINB6	0.0252054	0.0191694
SORCS3	S-I	P35611	ADD1	-0.0146409	0.0212338
SORCS3	S-I	P36406	TRIM23	0.0469548	0.0445002
SORCS3	S-I	P36543	ATP6V1E1	-0.0232409	0.0277043
SORCS3	S-I	P36776	LONP1	-0.0241054	0.022974
SORCS3	S-I	P40394	ADH7	0.064229	0.0344314
SORCS3	S-I	P40925	MDH1	-0.0174828	0.04506
SORCS3	S-I	P42330	AKR1C3	0.0670677	0.00472083
SORCS3	S-I	P42566	EPS15	-0.0163226	0.0301854
SORCS3	S-I	P42685	FRK	0.136751	0.0320032
SORCS3	S-I	P43362	MAGEA9	-2.88912	0.0294904
SORCS3	S-I	P45954	ACADSB	-0.0324903	0.00495221
SORCS3	S-I	P45974	USP5	-0.0127882	0.0367282
SORCS3	S-I	P47712	PLA2G4A	0.112719	0.0135641
SORCS3	S-I	P47895	ALDH1A3	-0.0500376	0.0457125
SORCS3	S-I	P48539	PCP4	-3.41779	0.00539924
SORCS3	S-I	P48594	SERPINB4	2.85887	0.00951594
SORCS3	S-I	P48728	AMT	0.0656645	0.0245045
SORCS3	S-I	P49005	POLD2	0.0826624	0.0114755
SORCS3	S-I	P49257	LMAN1	-0.0165387	0.0158947
SORCS3	S-I	P49407	ARRB1	0.0300194	0.0163139
SORCS3	S-I	P49447	CYB561	0.0706215	0.0306232
SORCS3	S-I	P49585	PCYT1A	0.0267828	0.0490916
SORCS3	S-I	P49788	RARRES1	6.19663	0.0142244
SORCS3	S-I	P49863	GZMK	-0.675957	0.00816663
SORCS3	S-I	P50213	IDH3A	-0.0145989	0.0496422
SORCS3	S-I	P50552	VASP	0.0213011	0.00477514
SORCS3	S-I	P50579	METAP2	-0.0354	0.0120842
SORCS3	S-I	P50995	ANXA11	0.0230505	0.000535485
SORCS3	S-I	P51553	IDH3G	-0.0146452	0.0383589
SORCS3	S-I	P51608	MECP2	-0.11287	0.0463273
SORCS3	S-I	P51681	CCR5	-2.81029	0.00769131
SORCS3	S-I	P51787	KCNQ1	0.0384957	0.00786558
SORCS3	S-I	P51946	CCNH	-0.792054	0.0148538
SORCS3	S-I	P51993	FUT6	-0.884017	0.0130373
SORCS3	S-I	P52799	EFNB2	0.0922151	0.0100607
SORCS3	S-I	P52888	THOP1	-0.0219387	0.0318673
SORCS3	S-I	P53007	SLC25A1	0.0131441	0.049518
SORCS3	S-I	P53367	ARFIP1	0.0136344	0.0407654
SORCS3	S-I	P53539	FOSB	-3.39855	0.0144654
SORCS3	S-I	P53677	AP3M2	-0.065643	0.0360848
SORCS3	S-I	P53680	AP2S1	0.0208903	0.0294793
SORCS3	S-I	P54725	RAD23A	-0.0208043	0.0374006
SORCS3	S-I	P54840	GYS2	1.15521	0.0310666
SORCS3	S-I	P55064	AQP5	4.42006	0.00209702
SORCS3	S-I	P55081	MFAP1	-1.62383	0.0154062
SORCS3	S-I	P55084	HADHB	-0.0202645	0.0232258
SORCS3	S-I	P55263	ADK	-0.0235871	0.0186239
SORCS3	S-I	P55317	FOXA1	1.84818	0.0145315
SORCS3	S-I	P56470	LGALS4	0.0601839	0.00120461
SORCS3	S-I	P57721	PCBP3	-0.0270774	0.00484175
SORCS3	S-I	P57735	RAB25	0.0361817	0.0348544
SORCS3	S-I	P60903	S100A10	0.0323086	0.0207301
SORCS3	S-I	P61018	RAB4B	-0.0698054	0.0149138
SORCS3	S-I	P62760	VSNL1	1.21066	0.032112
SORCS3	S-I	P63272	SUPT4H1	-0.0427699	0.0342527
SORCS3	S-I	P67870	CSNK2B	0.0208333	0.0362339
SORCS3	S-I	P78395	PRAME	1.69005	0.045665
SORCS3	S-I	P78537	BLOC1S1	-0.204737	0.0166676
SORCS3	S-I	P82979	SARNP	-0.486051	0.0314778
SORCS3	S-I	Q00610	CLTC	0.00774409	0.0198972
SORCS3	S-I	Q02156	PRKCE	-1.50958	0.00935537
SORCS3	S-I	Q02447	SP3	-1.24348	0.021399
SORCS3	S-I	Q02487	DSC2	0.0833581	0.00602754
SORCS3	S-I	Q02742	GCNT1	0.080257	0.0297257
SORCS3	S-I	Q02750	MAP2K1	-0.0300763	0.0143558
SORCS3	S-I	Q02790	FKBP4	-0.0190022	0.0459911
SORCS3	S-I	Q03167	TGFBR3	0.298729	0.00680462
SORCS3	S-I	Q03519	TAP2	0.045172	0.0376611
SORCS3	S-I	Q04446	GBE1	-0.0289677	0.0108641
SORCS3	S-I	Q05084	ICA1	0.0365656	0.042094
SORCS3	S-I	Q06210	GFPT1	0.0326667	0.000385105
SORCS3	S-I	Q07075	ENPEP	-0.408772	0.0195893
SORCS3	S-I	Q07157	TJP1	0.0157462	0.0196322
SORCS3	S-I	Q07820	MCL1	-0.73941	0.0345964
SORCS3	S-I	Q08174	PCDH1	0.0717473	0.0451996
SORCS3	S-I	Q08426	EHHADH	0.0400409	0.0336538
SORCS3	S-I	Q08AD1	CAMSAP2	-0.158923	0.0219186
SORCS3	S-I	Q09327	MGAT3	0.0981688	0.00192878
SORCS3	S-I	Q09328	MGAT5	0.0490258	0.0385291
SORCS3	S-I	Q12872	SFSWAP	-0.791039	0.0158968
SORCS3	S-I	Q12894	IFRD2	0.0965871	0.00426026
SORCS3	S-I	Q13075	NAIP	-0.320142	0.0368521
SORCS3	S-I	Q13162	PRDX4	-0.0248774	0.000605378
SORCS3	S-I	Q13432	UNC119	2.54465	0.041896
SORCS3	S-I	Q13464	ROCK1	0.0247892	0.00599162
SORCS3	S-I	Q13595	TRA2A	-0.0172688	0.0386018
SORCS3	S-I	Q13608	PEX6	0.152245	0.00714619
SORCS3	S-I	Q13620	CUL4B	0.0200237	0.0231307
SORCS3	S-I	Q13627	DYRK1A	-0.0541882	0.0144138
SORCS3	S-I	Q14031	COL4A6	-1.27769	0.0292607
SORCS3	S-I	Q14353	GAMT	-0.0366086	0.0179199
SORCS3	S-I	Q14376	GALE	0.0274806	0.0366554
SORCS3	S-I	Q14435	GALNT3	0.0509667	0.00112541
SORCS3	S-I	Q14511	NEDD9	-2.11876	0.00172915
SORCS3	S-I	Q14541	HNF4G	-2.4302	0.0083464
SORCS3	S-I	Q14651	PLS1	0.0417548	0.0411493
SORCS3	S-I	Q14680	MELK	-0.0786602	0.0301262
SORCS3	S-I	Q14749	GNMT	-0.750934	0.0164967
SORCS3	S-I	Q14789	GOLGB1	0.0142624	0.0347433
SORCS3	S-I	Q14814	MEF2D	0.1233	0.00266956
SORCS3	S-I	Q14978	NOLC1	-0.536183	0.0399441
SORCS3	S-I	Q14CZ7	FASTKD3	2.31183	0.0224388
SORCS3	S-I	Q15067	ACOX1	0.0503473	0.00517891
SORCS3	S-I	Q15118	PDK1	-0.0361075	0.0224644
SORCS3	S-I	Q15276	RABEP1	-0.0389301	0.000418322
SORCS3	S-I	Q15418	RPS6KA1	0.0236656	0.0131845
SORCS3	S-I	Q15434	RBMS2	-1.46513	0.0378765
SORCS3	S-I	Q15853	USF2	-0.185802	0.0376101
SORCS3	S-I	Q15907	RAB11B	-0.00752688	0.0419633
SORCS3	S-I	Q16394	EXT1	-2.05968	0.0386615
SORCS3	S-I	Q16512	PKN1	-0.0438452	0.0161882
SORCS3	S-I	Q16558	KCNMB1	4.24349	0.034806
SORCS3	S-I	Q16581	C3AR1	-2.09741	0.0474076
SORCS3	S-I	Q16610	ECM1	0.0685989	0.031519
SORCS3	S-I	Q16674	MIA	4.29945	0.0389028
SORCS3	S-I	Q16698	DECR1	-0.0267828	0.0342999
SORCS3	S-I	Q16740	CLPP	-0.0355473	0.045784
SORCS3	S-I	Q27J81	INF2	0.035314	0.0283266
SORCS3	S-I	Q2M2I3	FAM83E	-0.204111	0.00366106
SORCS3	S-I	Q2YD98	UVSSA	-1.86994	0.0312136
SORCS3	S-I	Q3KQV9	UAP1L1	-0.044228	0.0290039
SORCS3	S-I	Q3MIR4	TMEM30B	0.0533097	0.0159526
SORCS3	S-I	Q3SY56	SP6	3.45862	0.000601475
SORCS3	S-I	Q4AE62	GTDC1	2.5802	0.00214524
SORCS3	S-I	Q5BJH7	YIF1B	-3.11709	0.0364076
SORCS3	S-I	Q5EBL8	PDZD11	0.0310065	0.0149361
SORCS3	S-I	Q5H9R7	PPP6R3	0.0182129	0.0440714
SORCS3	S-I	Q5JPE7	NOMO2	-0.0190903	0.00992414
SORCS3	S-I	Q5JPI9	EEF1AKMT2	-1.59199	0.0423532
SORCS3	S-I	Q5JQC4	CT47A1	0.169427	0.0317684
SORCS3	S-I	Q5JTV8	TOR1AIP1	0.0211086	0.0203029
SORCS3	S-I	Q5JVF3	PCID2	0.0231237	0.0494402
SORCS3	S-I	Q5NUL3	FFAR4	-2.60249	0.0266861
SORCS3	S-I	Q5SGD2	PPM1L	0.0416419	0.0353533
SORCS3	S-I	Q5SRH9	TTC39A	0.11234	0.0408207
SORCS3	S-I	Q5SRI9	MANEA	0.0783183	0.0395849
SORCS3	S-I	Q5SSG8	MUC21	3.72915	0.0344647
SORCS3	S-I	Q5T0W9	FAM83B	-1.15617	0.0262899
SORCS3	S-I	Q5T447	HECTD3	0.024243	0.0190591
SORCS3	S-I	Q5T5Y3	CAMSAP1	-0.986332	0.00676426
SORCS3	S-I	Q5TAG4	NBPF12	-1.24449	0.0430645
SORCS3	S-I	Q5TEJ8	THEMIS2	-0.265753	0.0397359
SORCS3	S-I	Q5TH69	ARFGEF3	0.0463548	0.0444323
SORCS3	S-I	Q5VTE6	ANGEL2	-1.82518	0.00769809
SORCS3	S-I	Q5VV41	ARHGEF16	0.0542054	0.00121688
SORCS3	S-I	Q5VZF2	MBNL2	-1.60415	0.00767602
SORCS3	S-I	Q5W0U4	BSPRY	-0.00223978	0.0101429
SORCS3	S-I	Q63HM1	AFMID	0.0049172	0.00946292
SORCS3	S-I	Q68EM7	ARHGAP17	-0.0233344	0.0219339
SORCS3	S-I	Q6ICG6	KIAA0930	-1.70313	0.0101068
SORCS3	S-I	Q6NT76	HMBOX1	-2.23088	0.0025848
SORCS3	S-I	Q6NUJ1	PSAPL1	0.14297	0.00416374
SORCS3	S-I	Q6P1M3	LLGL2	0.0317462	0.00372525
SORCS3	S-I	Q6P1X5	TAF2	-1.35581	3.80915e-05
SORCS3	S-I	Q6P5Z2	PKN3	2.47323	0.036673
SORCS3	S-I	Q6P6C2	ALKBH5	-0.0719978	0.0469207
SORCS3	S-I	Q6PI78	TMEM65	-0.393598	0.0357103
SORCS3	S-I	Q6PI98	INO80C	-2.69394	0.0264458
SORCS3	S-I	Q6PJF5	RHBDF2	1.08027	0.00865616
SORCS3	S-I	Q6PJI9	WDR59	-0.0362763	0.0338158
SORCS3	S-I	Q6SPF0	SAMD1	-2.43685	0.023639
SORCS3	S-I	Q6UW63	POGLUT2	-0.887786	0.00311313
SORCS3	S-I	Q6UWP7	LCLAT1	0.0634	0.0129859
SORCS3	S-I	Q6Y1H2	HACD2	0.0225473	0.0358938
SORCS3	S-I	Q6ZNL6	FGD5	-1.34462	0.027011
SORCS3	S-I	Q6ZSZ5	ARHGEF18	-0.0651183	0.025111
SORCS3	S-I	Q6ZUI0	TPRG1	-2.35006	0.0436844
SORCS3	S-I	Q6ZUS6	CCDC149	0.768873	0.0422448
SORCS3	S-I	Q6ZVK8	NUDT18	-0.0610495	0.0461402
SORCS3	S-I	Q6ZVX7	NCCRP1	1.99458	0.0350283
SORCS3	S-I	Q717R9	CYS1	-3.6981	0.000355375
SORCS3	S-I	Q76FK4	NOL8	-1.56683	0.00277531
SORCS3	S-I	Q7RTN6	STRADA	-0.198083	0.0456354
SORCS3	S-I	Q7Z2Z2	EFL1	0.0232731	0.0295001
SORCS3	S-I	Q7Z404	TMC4	0.00535914	0.0256594
SORCS3	S-I	Q7Z406	MYH14	0.0642849	0.0224738
SORCS3	S-I	Q7Z4V5	HDGFL2	-0.0308172	0.0221245
SORCS3	S-I	Q7Z5G4	GOLGA7	0.0624129	0.00660046
SORCS3	S-I	Q7Z7A3	CTU1	-1.50715	0.0217502
SORCS3	S-I	Q86SQ7	SDCCAG8	-1.82088	0.0422985
SORCS3	S-I	Q86SR1	GALNT10	0.0727473	0.0324908
SORCS3	S-I	Q86U70	LDB1	-0.0584043	0.00877197
SORCS3	S-I	Q86U90	YRDC	-1.80705	4.50996e-05
SORCS3	S-I	Q86UL3	GPAT4	-0.160968	0.0497403
SORCS3	S-I	Q86V15	CASZ1	-0.0112548	0.0452033
SORCS3	S-I	Q86V88	MDP1	-2.41705	0.0251366
SORCS3	S-I	Q86VB7	CD163	-0.0431602	0.0367883
SORCS3	S-I	Q86VS8	HOOK3	0.046528	0.0194053
SORCS3	S-I	Q86WC4	OSTM1	-4.13639	0.00938224
SORCS3	S-I	Q86WN1	FCHSD1	0.0300441	0.00363704
SORCS3	S-I	Q86X83	COMMD2	0.0169548	0.011336
SORCS3	S-I	Q86XI2	NCAPG2	-2.36187	0.00266606
SORCS3	S-I	Q86XK3	SFR1	2.75807	0.0270532
SORCS3	S-I	Q8IVD9	NUDCD3	-0.0491366	0.00234239
SORCS3	S-I	Q8IVI9	NOSTRIN	0.0950194	0.0052843
SORCS3	S-I	Q8IWV2	CNTN4	-1.64129	0.031263
SORCS3	S-I	Q8IXS8	FAM126B	-0.131422	0.010619
SORCS3	S-I	Q8IZ69	TRMT2A	-0.0871688	0.0268315
SORCS3	S-I	Q8IZL8	PELP1	0.0480796	0.0240482
SORCS3	S-I	Q8IZV2	CMTM8	-0.307389	0.000984541
SORCS3	S-I	Q8N0V5	GCNT2	-0.0308022	0.00124066
SORCS3	S-I	Q8N3J6	CADM2	-0.967185	0.00819827
SORCS3	S-I	Q8N4Y2	CRACR2B	0.121017	0.049603
SORCS3	S-I	Q8N5L8	RPP25L	-3.17042	0.0279908
SORCS3	S-I	Q8N5V2	NGEF	-0.203896	0.0126391
SORCS3	S-I	Q8N5Y8	PARP16	2.51054	0.0338625
SORCS3	S-I	Q8N653	LZTR1	-1.89451	0.00770735
SORCS3	S-I	Q8N6G6	ADAMTSL1	0.294043	0.0481684
SORCS3	S-I	Q8N8I0	SAMD12	3.27869	0.0110459
SORCS3	S-I	Q8N9R8	SCAI	-0.274474	0.0271106
SORCS3	S-I	Q8NAT1	POMGNT2	-0.0614269	0.0431365
SORCS3	S-I	Q8NAX2	KDF1	-0.463022	0.00623497
SORCS3	S-I	Q8NCR9	CLRN3	-3.69718	0.0275308
SORCS3	S-I	Q8NCS4	TMEM35B	5.32262	0.00194263
SORCS3	S-I	Q8ND94	LRRN4CL	3.52435	0.0457732
SORCS3	S-I	Q8NDZ6	TMEM161B	-0.00300108	0.0426836
SORCS3	S-I	Q8NEJ9	NGDN	-1.26205	0.00565586
SORCS3	S-I	Q8NEM2	SHCBP1	3.20921	0.0208297
SORCS3	S-I	Q8NEY1	NAV1	2.29934	0.0154588
SORCS3	S-I	Q8NFA2	NOXO1	-1.52451	0.0299042
SORCS3	S-I	Q8NFX7	STXBP6	0.610743	0.0439154
SORCS3	S-I	Q8NHL6	LILRB1	-2.24526	0.0184708
SORCS3	S-I	Q8NHP8	PLBD2	-0.0341484	0.023896
SORCS3	S-I	Q8NHQ9	DDX55	-2.65727	0.000260865
SORCS3	S-I	Q8NHV4	NEDD1	-0.0446	0.0269876
SORCS3	S-I	Q8NHY0	B4GALNT2	-0.527516	0.0152739
SORCS3	S-I	Q8NI99	ANGPTL6	-0.253414	0.0448479
SORCS3	S-I	Q8TAX9	GSDMB	0.0759591	0.000121156
SORCS3	S-I	Q8TBB5	KLHDC4	-0.222655	0.0130478
SORCS3	S-I	Q8TCG1	CIP2A	-3.00322	2.46678e-05
SORCS3	S-I	Q8TDL5	BPIFB1	0.0997538	0.0308429
SORCS3	S-I	Q8TDX7	NEK7	0.0174237	0.0384878
SORCS3	S-I	Q8TEQ8	PIGO	0.0572183	0.0285228
SORCS3	S-I	Q8TF65	GIPC2	0.0349495	0.00157585
SORCS3	S-I	Q8TF68	ZNF384	-1.00628	0.0427364
SORCS3	S-I	Q8WUF8	FAM172A	-0.0772183	0.0391071
SORCS3	S-I	Q8WUJ3	CEMIP	-2.7453	0.009337
SORCS3	S-I	Q8WUQ7	CACTIN	-2.40107	0.000444759
SORCS3	S-I	Q8WVQ1	CANT1	0.0494344	0.0178773
SORCS3	S-I	Q8WXA9	SREK1	0.0429022	0.0286978
SORCS3	S-I	Q8WXB1	METTL21A	-1.98668	0.0435717
SORCS3	S-I	Q8WXX5	DNAJC9	-0.0685753	0.0096485
SORCS3	S-I	Q8WYN0	ATG4A	-0.194394	0.0286667
SORCS3	S-I	Q92560	BAP1	-1.3336	0.0258534
SORCS3	S-I	Q92561	PHYHIP	2.29962	0.0240561
SORCS3	S-I	Q92563	SPOCK2	3.06734	0.0206616
SORCS3	S-I	Q92609	TBC1D5	-0.0277215	0.0139999
SORCS3	S-I	Q92696	RABGGTA	-0.0190054	0.0470205
SORCS3	S-I	Q92783	STAM	-0.0469602	0.02732
SORCS3	S-I	Q92903	CDS1	0.131058	0.000307164
SORCS3	S-I	Q92908	GATA6	-0.0975419	0.0157475
SORCS3	S-I	Q92945	KHSRP	-0.0142871	0.028402
SORCS3	S-I	Q93063	EXT2	-0.674708	0.0141866
SORCS3	S-I	Q93091	RNASE6	-0.530038	0.0423937
SORCS3	S-I	Q93099	HGD	0.0864538	0.0085854
SORCS3	S-I	Q969K3	RNF34	-2.13011	0.0386112
SORCS3	S-I	Q969T7	NT5C3B	-0.7279	0.0271373
SORCS3	S-I	Q969U7	PSMG2	0.0504043	0.00960516
SORCS3	S-I	Q969V3	NCLN	-0.0187172	0.00656245
SORCS3	S-I	Q96A29	SLC35C1	0.0726634	0.0244682
SORCS3	S-I	Q96A57	TMEM230	-0.814694	0.0221512
SORCS3	S-I	Q96B01	RAD51AP1	-0.00768387	0.0262379
SORCS3	S-I	Q96B70	LENG9	-1.8055	0.0144066
SORCS3	S-I	Q96BD5	PHF21A	-2.68551	0.048949
SORCS3	S-I	Q96BI1	SLC22A18	0.112225	0.000935253
SORCS3	S-I	Q96BY9	SARAF	0.0597065	0.0229683
SORCS3	S-I	Q96CF2	CHMP4C	-0.223315	0.0294547
SORCS3	S-I	Q96CG8	CTHRC1	-2.57399	0.00353889
SORCS3	S-I	Q96CX6	LRRC58	0.111978	0.000324092
SORCS3	S-I	Q96DU7	ITPKC	-0.170931	0.0205798
SORCS3	S-I	Q96DX5	ASB9	-0.0900968	0.0173918
SORCS3	S-I	Q96FC9	DDX11	2.26837	0.0228068
SORCS3	S-I	Q96G03	PGM2	-0.0155054	0.0078434
SORCS3	S-I	Q96GE6	CALML4	3.38513	0.0305041
SORCS3	S-I	Q96IG2	FBXL20	-0.125781	0.0135206
SORCS3	S-I	Q96KR1	ZFR	0.0305677	0.0467786
SORCS3	S-I	Q96LJ7	DHRS1	0.0232527	0.0115552
SORCS3	S-I	Q96MK3	FAM20A	-0.790171	0.017564
SORCS3	S-I	Q96N11	C7orf26	-0.613244	0.0296623
SORCS3	S-I	Q96PE7	MCEE	-0.0295946	0.0462418
SORCS3	S-I	Q96PZ2	FAM111A	-2.56843	0.00358391
SORCS3	S-I	Q96RQ1	ERGIC2	-0.0274989	0.00913969
SORCS3	S-I	Q96RQ9	IL4I1	-0.840581	0.00258358
SORCS3	S-I	Q96S44	TP53RK	-0.0185323	0.0241862
SORCS3	S-I	Q96SM3	CPXM1	-3.329	0.0306248
SORCS3	S-I	Q96SW2	CRBN	-0.0636839	0.0125655
SORCS3	S-I	Q96SZ5	ADO	-0.0245645	0.0225494
SORCS3	S-I	Q96T17	MAP7D2	-0.2499	0.017719
SORCS3	S-I	Q96T66	NMNAT3	0.0448	0.0442734
SORCS3	S-I	Q96TA1	NIBAN2	0.0268032	0.00159897
SORCS3	S-I	Q99467	CD180	-0.426565	0.048223
SORCS3	S-I	Q99541	PLIN2	-1.89491	1.77677e-06
SORCS3	S-I	Q99594	TEAD3	-0.609995	0.0153815
SORCS3	S-I	Q99613	EIF3C	-0.00770215	0.019086
SORCS3	S-I	Q99685	MGLL	0.0550602	0.00586809
SORCS3	S-I	Q99714	HSD17B10	-0.0166	0.00792594
SORCS3	S-I	Q99720	SIGMAR1	0.0454387	0.0156496
SORCS3	S-I	Q99805	TM9SF2	0.0207785	0.0215072
SORCS3	S-I	Q99828	CIB1	0.036586	0.0208795
SORCS3	S-I	Q99996	AKAP9	-0.0357903	0.0105868
SORCS3	S-I	Q9BPY3	FAM118B	-0.0995559	0.00118707
SORCS3	S-I	Q9BQ13	KCTD14	0.0964688	0.00997322
SORCS3	S-I	Q9BRP1	PDCD2L	-1.06311	0.0129124
SORCS3	S-I	Q9BRR8	GPATCH1	-1.13505	0.00683263
SORCS3	S-I	Q9BRT3	MIEN1	-0.0575763	0.00521052
SORCS3	S-I	Q9BRT8	CBWD1	-0.251994	0.0380007
SORCS3	S-I	Q9BSU1	C16orf70	-0.0584419	0.00425588
SORCS3	S-I	Q9BTL3	RAMAC	1.82924	0.0399129
SORCS3	S-I	Q9BTT6	LRRC1	0.0369344	0.0112425
SORCS3	S-I	Q9BTX7	TTPAL	-2.89026	6.83595e-05
SORCS3	S-I	Q9BUL8	PDCD10	0.0159871	0.00920689
SORCS3	S-I	Q9BUT9	MCRIP2	-1.77059	0.0311679
SORCS3	S-I	Q9BV20	MRI1	-0.0231065	0.00897914
SORCS3	S-I	Q9BV68	RNF126	-0.0366581	0.024398
SORCS3	S-I	Q9BWH2	FUNDC2	-0.0660774	0.0206423
SORCS3	S-I	Q9BXR0	QTRT1	-0.0336473	0.0427323
SORCS3	S-I	Q9BXS5	AP1M1	-0.0211495	0.0141439
SORCS3	S-I	Q9BYT8	NLN	-0.0228269	0.047895
SORCS3	S-I	Q9BZD2	SLC29A3	-2.02905	0.00429251
SORCS3	S-I	Q9BZG1	RAB34	0.0546753	0.0225869
SORCS3	S-I	Q9C019	TRIM15	2.64809	0.00176539
SORCS3	S-I	Q9C037	TRIM4	-0.0703075	0.0290871
SORCS3	S-I	Q9C0J8	WDR33	0.0722441	0.0224059
SORCS3	S-I	Q9H0K1	SIK2	-0.644532	0.0423785
SORCS3	S-I	Q9H0K6	PUS7L	-2.02513	0.00425575
SORCS3	S-I	Q9H1C3	GLT8D2	-3.92163	0.000754034
SORCS3	S-I	Q9H1Z4	WDR13	-0.0411914	0.0252167
SORCS3	S-I	Q9H2I8	LRMDA	0.091429	0.0196473
SORCS3	S-I	Q9H2P9	DPH5	-0.340655	0.0132838
SORCS3	S-I	Q9H3H3	C11orf68	-0.0282925	0.0202745
SORCS3	S-I	Q9H3R2	MUC13	0.11257	0.0200833
SORCS3	S-I	Q9H3U5	MFSD1	-0.950782	0.0158897
SORCS3	S-I	Q9H469	FBXL15	-2.04869	0.0476594
SORCS3	S-I	Q9H4B0	OSGEPL1	-1.46891	0.0190975
SORCS3	S-I	Q9H4B6	SAV1	-2.40317	0.00436856
SORCS3	S-I	Q9H4I3	TRABD	0.0299957	0.00628566
SORCS3	S-I	Q9H4X1	RGCC	3.52337	0.0209467
SORCS3	S-I	Q9H568	ACTL8	-2.41186	0.0139287
SORCS3	S-I	Q9H6E5	TUT1	-0.800581	0.0172856
SORCS3	S-I	Q9H6Q4	CIAO3	-0.0281613	0.0382527
SORCS3	S-I	Q9H6R0	DHX33	-2.6526	0.000180697
SORCS3	S-I	Q9H6X4	TMEM134	-1.79982	0.00172256
SORCS3	S-I	Q9H6Z4	RANBP3	-0.023829	0.0241577
SORCS3	S-I	Q9H7Z6	KAT8	-0.480339	0.0464631
SORCS3	S-I	Q9H8U3	ZFAND3	-2.73213	0.0448091
SORCS3	S-I	Q9H900	ZWILCH	-2.58807	0.00231235
SORCS3	S-I	Q9H981	ACTR8	-1.70838	0.00372981
SORCS3	S-I	Q9H9Q2	COPS7B	0.0181151	0.0220192
SORCS3	S-I	Q9HA72	CALHM2	0.199509	0.0180486
SORCS3	S-I	Q9HAW8	UGT1A10	0.200603	0.00252787
SORCS3	S-I	Q9HAW9	UGT1A8	-2.20675	0.0325062
SORCS3	S-I	Q9HBE1	PATZ1	-2.61941	0.00699519
SORCS3	S-I	Q9HBG7	LY9	-1.93705	0.00999894
SORCS3	S-I	Q9HBU9	POPDC2	5.50066	0.00130139
SORCS3	S-I	Q9HC24	TMBIM4	2.06764	0.0329653
SORCS3	S-I	Q9HC62	SENP2	-0.611639	0.0456989
SORCS3	S-I	Q9HCC0	MCCC2	-0.0241699	0.0265547
SORCS3	S-I	Q9HD42	CHMP1A	0.0529237	0.0375977
SORCS3	S-I	Q9HD47	RANGRF	-0.31553	0.021935
SORCS3	S-I	Q9NNW5	WDR6	-0.0696516	0.0336634
SORCS3	S-I	Q9NP73	ALG13	-0.0782624	0.0138845
SORCS3	S-I	Q9NP97	DYNLRB1	-0.0127731	0.00914848
SORCS3	S-I	Q9NPE3	NOP10	-0.0359763	0.000565839
SORCS3	S-I	Q9NPJ3	ACOT13	-0.045286	0.0105338
SORCS3	S-I	Q9NQ84	GPRC5C	-0.183609	0.00472555
SORCS3	S-I	Q9NQ86	TRIM36	-1.25206	0.0261687
SORCS3	S-I	Q9NQV8	PRDM8	1.1003	0.0234675
SORCS3	S-I	Q9NR77	PXMP2	0.198781	2.40905e-06
SORCS3	S-I	Q9NRF2	SH2B1	-0.0466237	0.0480366
SORCS3	S-I	Q9NRG7	SDR39U1	-0.0315194	0.0475109
SORCS3	S-I	Q9NRR3	CDC42SE2	-0.0799753	0.0223026
SORCS3	S-I	Q9NRR4	DROSHA	-0.168985	0.0497156
SORCS3	S-I	Q9NRW3	APOBEC3C	0.0402581	0.0327197
SORCS3	S-I	Q9NSB8	HOMER2	-0.343868	0.00558047
SORCS3	S-I	Q9NSC7	ST6GALNAC1	0.0944118	0.0162735
SORCS3	S-I	Q9NSD9	FARSB	-0.0135527	0.041223
SORCS3	S-I	Q9NSI2	FAM207A	-1.71213	0.0394075
SORCS3	S-I	Q9NT22	EMILIN3	-1.01342	0.0175732
SORCS3	S-I	Q9NTX5	ECHDC1	-0.0320441	0.0307704
SORCS3	S-I	Q9NUQ7	UFSP2	-0.0234903	0.0464803
SORCS3	S-I	Q9NV35	NUDT15	0.0642645	0.0473586
SORCS3	S-I	Q9NV66	TYW1	-0.147461	0.0420589
SORCS3	S-I	Q9NVA4	TMEM184C	1.38635	0.0436997
SORCS3	S-I	Q9NVC3	SLC38A7	-2.09963	0.0188765
SORCS3	S-I	Q9NVK5	FGFR1OP2	-0.264287	0.0440975
SORCS3	S-I	Q9NW64	RBM22	0.0322516	7.18014e-05
SORCS3	S-I	Q9NWX6	THG1L	0.0261355	0.0475861
SORCS3	S-I	Q9NX05	FAM120C	-1.26499	0.0246388
SORCS3	S-I	Q9NXG2	THUMPD1	-0.0197742	0.0471954
SORCS3	S-I	Q9NXJ5	PGPEP1	-1.59173	0.00309493
SORCS3	S-I	Q9NXL2	ARHGEF38	1.66586	0.0329524
SORCS3	S-I	Q9NYK1	TLR7	-2.4824	0.0169056
SORCS3	S-I	Q9NYU1	UGGT2	-1.08005	0.0138222
SORCS3	S-I	Q9NZI5	GRHL1	-1.46855	0.0209442
SORCS3	S-I	Q9NZK5	ADA2	-0.0933774	0.0256467
SORCS3	S-I	Q9NZT1	CALML5	2.57754	0.0423372
SORCS3	S-I	Q9NZV1	CRIM1	2.94934	0.0328981
SORCS3	S-I	Q9P016	THYN1	-0.0340129	0.0253489
SORCS3	S-I	Q9P0G3	KLK14	2.2896	0.0387394
SORCS3	S-I	Q9P0M6	MACROH2A2	-0.19294	0.0162772
SORCS3	S-I	Q9P121	NTM	0.105591	0.0286057
SORCS3	S-I	Q9P215	POGK	-1.38705	0.0363701
SORCS3	S-I	Q9P287	BCCIP	-0.0241839	0.0185435
SORCS3	S-I	Q9P2D1	CHD7	-0.538282	0.0376423
SORCS3	S-I	Q9P2F8	SIPA1L2	-1.84425	0.0490685
SORCS3	S-I	Q9P2R3	ANKFY1	-0.0224505	0.0330206
SORCS3	S-I	Q9UBD6	RHCG	3.43735	0.0468123
SORCS3	S-I	Q9UBV7	B4GALT7	-1.8696	0.00298622
SORCS3	S-I	Q9UBX1	CTSF	0.950335	0.0220144
SORCS3	S-I	Q9UDX5	MTFP1	0.0671505	0.00597239
SORCS3	S-I	Q9UEW8	STK39	0.0196419	0.033085
SORCS3	S-I	Q9UIJ7	AK3	-0.0278398	0.0403871
SORCS3	S-I	Q9UJA3	MCM8	-1.89796	0.0118376
SORCS3	S-I	Q9UJY5	GGA1	-0.0451527	0.00268016
SORCS3	S-I	Q9UKR3	KLK13	-2.79183	0.0348929
SORCS3	S-I	Q9UKT7	FBXL3	2.49138	0.0218933
SORCS3	S-I	Q9UKY7	CDV3	-0.466201	0.0252486
SORCS3	S-I	Q9ULC4	MCTS1	-0.0142731	0.0365661
SORCS3	S-I	Q9ULC5	ACSL5	0.0827355	0.0123477
SORCS3	S-I	Q9ULH1	ASAP1	-0.0754344	0.0319609
SORCS3	S-I	Q9ULJ6	ZMIZ1	-0.852949	0.0136735
SORCS3	S-I	Q9ULP9	TBC1D24	-0.0277409	0.0400559
SORCS3	S-I	Q9UM00	TMCO1	0.0231925	0.0252608
SORCS3	S-I	Q9UM01	SLC7A7	2.82655	0.000434496
SORCS3	S-I	Q9UM13	ANAPC10	-1.88911	0.0412425
SORCS3	S-I	Q9UNK9	ANGEL1	-2.26904	0.00462313
SORCS3	S-I	Q9UNS1	TIMELESS	-2.20798	7.7928e-05
SORCS3	S-I	Q9UNY4	TTF2	-0.598773	0.0448736
SORCS3	S-I	Q9UPE1	SRPK3	-2.43452	0.0404773
SORCS3	S-I	Q9UPN3	MACF1	-0.0166989	0.0103803
SORCS3	S-I	Q9UPP1	PHF8	-1.46501	0.0426668
SORCS3	S-I	Q9UPQ9	TNRC6B	0.173699	0.0404146
SORCS3	S-I	Q9UPT9	USP22	-0.414339	0.0493674
SORCS3	S-I	Q9Y241	HIGD1A	0.0293183	0.0426886
SORCS3	S-I	Q9Y287	ITM2B	0.0424022	0.0489628
SORCS3	S-I	Q9Y2I1	NISCH	-0.0477677	0.0316752
SORCS3	S-I	Q9Y2T7	YBX2	2.88713	0.0402523
SORCS3	S-I	Q9Y2Z4	YARS2	-0.0442247	0.00025909
SORCS3	S-I	Q9Y333	LSM2	-0.0358505	0.0187266
SORCS3	S-I	Q9Y3E0	GOLT1B	-0.030571	0.00533162
SORCS3	S-I	Q9Y446	PKP3	0.0462419	0.00912528
SORCS3	S-I	Q9Y484	WDR45	-0.0265774	0.0174337
SORCS3	S-I	Q9Y487	ATP6V0A2	-0.0631892	0.0149161
SORCS3	S-I	Q9Y496	KIF3A	-0.0533398	0.000846717
SORCS3	S-I	Q9Y4B5	MTCL1	-1.39031	0.00149606
SORCS3	S-I	Q9Y4C1	KDM3A	-2.32564	0.000876026
SORCS3	S-I	Q9Y4P1	ATG4B	-0.0240817	0.0119768
SORCS3	S-I	Q9Y4P3	TBL2	-0.0217968	0.0348196
SORCS3	S-I	Q9Y575	ASB3	-2.71531	0.046864
SORCS3	S-I	Q9Y5L3	ENTPD2	1.3971	0.0211674
SORCS3	S-I	Q9Y5P4	CERT1	-0.0293957	0.0159581
SORCS3	S-I	Q9Y5Q0	FADS3	-3.05106	0.0165281
SORCS3	S-I	Q9Y5Q8	GTF3C5	0.0562054	0.0274731
SORCS3	S-I	Q9Y653	ADGRG1	-0.819952	0.0283502
SORCS3	S-I	Q9Y666	SLC12A7	0.0590495	0.047174
SORCS3	S-I	Q9Y689	ARL5A	-0.0445742	0.0114688
SORCS3	S-I	Q9Y692	GMEB1	-0.731214	0.00182129
SORCS3	S-I	Q9Y6E0	STK24	0.0210398	0.030296
SORCS3	S-I	Q9Y6K0	CEPT1	0.010072	0.0477001
SORCS3	S-I	Q9Y6N1	COX11	0.0781806	0.0362274
SORCS3	S-I	Q9Y6N7	ROBO1	-0.812117	0.00872037
SORCS3	S-I	Q9Y6P5	SESN1	0.754609	0.0479623
POTEE	S-I	A0A087WSZ0	IGKV1D-8	4.76087	0.0472663
POTEE	S-I	A0A0A0MS15	IGHV3-49	-0.0512113	0.0402107
POTEE	S-I	A0A0B4J1V1	IGHV3-21	3.92985	0.0482736
POTEE	S-I	A0A0B4J1Y9	IGHV3-72	-0.0822113	0.028455
POTEE	S-I	A0A0C4DH34	IGHV4-28	-0.0833557	0.0296636
POTEE	S-I	A0A0C4DH43	IGHV2-70D	6.51167	0.00515269
POTEE	S-I	A1A5B4	ANO9	0.185959	0.00182606
POTEE	S-I	A1L0T0	ILVBL	0.0263299	0.0464133
POTEE	S-I	A2A3N6	PIPSL	-1.42065	0.0434223
POTEE	S-I	A2NJV5	IGKV2-29	-0.0165481	0.0353862
POTEE	S-I	A4D0S4	LAMB4	-1.70517	0.0254851
POTEE	S-I	A4D1P6	WDR91	-0.0638797	0.0455844
POTEE	S-I	A5PLL7	TMEM189	-2.46275	0.00103541
POTEE	S-I	Q9NUH8	TMEM14B	-0.222404	0.0349239
POTEE	S-I	O00142	TK2	-0.0503505	0.0372474
POTEE	S-I	O00148	DDX39A	0.0228265	0.0181711
POTEE	S-I	O00180	KCNK1	-0.203538	0.0485379
POTEE	S-I	O00267	SUPT5H	0.0372955	0.0266503
POTEE	S-I	O00329	PIK3CD	-0.290564	0.00489687
POTEE	S-I	O00408	PDE2A	-0.261878	0.019267
POTEE	S-I	O00425	IGF2BP3	0.220526	0.00141332
POTEE	S-I	O00461	GOLIM4	0.0491203	0.0176334
POTEE	S-I	O00487	PSMD14	0.0127216	0.0161696
POTEE	S-I	O00488	ZNF593	6.10536	0.00576505
POTEE	S-I	O00505	KPNA3	0.0293093	0.0498858
POTEE	S-I	O00522	KRIT1	-0.99884	0.00650029
POTEE	S-I	O00533	CHL1	0.129782	0.0324857
POTEE	S-I	O00562	PITPNM1	-0.487643	0.0395029
POTEE	S-I	O00716	E2F3	3.72541	0.0195171
POTEE	S-I	O14737	PDCD5	0.0456804	0.0151571
POTEE	S-I	O14776	TCERG1	0.034043	0.00273115
POTEE	S-I	O14810	CPLX1	6.04818	0.0201029
POTEE	S-I	O14818	PSMA7	0.0154742	0.0404574
POTEE	S-I	O14974	PPP1R12A	-0.050543	0.0366714
POTEE	S-I	O15014	ZNF609	1.10059	0.0302187
POTEE	S-I	O15066	KIF3B	0.0728368	0.00582636
POTEE	S-I	O15126	SCAMP1	-0.109388	0.0052836
POTEE	S-I	O15371	EIF3D	0.0150636	0.043072
POTEE	S-I	O43148	RNMT	0.0390997	0.0319517
POTEE	S-I	O43156	TTI1	-0.219474	0.00966248
POTEE	S-I	O43172	PRPF4	0.0338849	0.0450956
POTEE	S-I	O43236	SEPTIN4	-0.239942	0.0483726
POTEE	S-I	O43272	PRODH	-2.29519	0.00153062
POTEE	S-I	O43314	PPIP5K2	0.0483832	0.000377336
POTEE	S-I	O43390	HNRNPR	0.0139828	0.000547322
POTEE	S-I	O43427	FIBP	-0.0881117	0.0267827
POTEE	S-I	O43566	RGS14	-1.30833	0.000220135
POTEE	S-I	O43570	CA12	0.0250481	0.00134243
POTEE	S-I	O43572	AKAP10	-0.26638	0.0322368
POTEE	S-I	O43752	STX6	0.0810584	7.59495e-05
POTEE	S-I	O43768	ENSA	-1.65091	0.0415824
POTEE	S-I	O43809	NUDT21	0.0202131	0.00129911
POTEE	S-I	O60341	KDM1A	0.0395962	0.0005131
POTEE	S-I	O60447	EVI5	-0.88257	0.0446846
POTEE	S-I	O60506	SYNCRIP	0.0175258	0.037407
POTEE	S-I	O60671	RAD1	4.75475	0.025021
POTEE	S-I	O60749	SNX2	-0.0171735	0.0294734
POTEE	S-I	O60760	HPGDS	0.0684708	0.00966858
POTEE	S-I	Q99880	H2BC13	0.0309983	0.012112
POTEE	S-I	O60841	EIF5B	0.0246718	0.0301853
POTEE	S-I	O75023	LILRB5	-0.671423	0.045978
POTEE	S-I	O75116	ROCK2	0.0185515	0.00276784
POTEE	S-I	O75128	COBL	-0.267352	0.0139521
POTEE	S-I	O75164	KDM4A	1.70155	0.0243321
POTEE	S-I	O75339	CILP	-0.0402354	0.0215385
POTEE	S-I	O75367	MACROH2A1	0.0515137	0.00918217
POTEE	S-I	O75400	PRPF40A	0.0359639	0.000732333
POTEE	S-I	O75496	GMNN	4.43086	0.0113723
POTEE	S-I	O75521	ECI2	-0.0507869	0.0459563
POTEE	S-I	O75663	TIPRL	0.0327423	0.0442594
POTEE	S-I	O75694	NUP155	0.0357801	0.00660084
POTEE	S-I	O75791	GRAP2	-0.0763814	0.0187113
POTEE	S-I	O75911	DHRS3	-0.0445258	0.0161741
POTEE	S-I	O94856	NFASC	0.108124	0.0272121
POTEE	S-I	O94888	UBXN7	0.0335464	0.014764
POTEE	S-I	O94955	RHOBTB3	4.06295	0.016525
POTEE	S-I	O94966	USP19	-0.0367869	0.0267995
POTEE	S-I	O95059	RPP14	-1.20883	0.00688407
POTEE	S-I	O95164	UBL3	-0.0723454	0.0496167
POTEE	S-I	O95183	VAMP5	-0.311522	0.0264818
POTEE	S-I	O95208	EPN2	-0.852294	0.0138181
POTEE	S-I	O95278	EPM2A	-0.455598	0.0462285
POTEE	S-I	O95292	VAPB	0.018957	0.0105523
POTEE	S-I	O95461	LARGE1	-1.09639	0.0426911
POTEE	S-I	O95685	PPP1R3D	-0.390225	0.021618
POTEE	S-I	O95758	PTBP3	0.0373488	0.0285973
POTEE	S-I	O95967	EFEMP2	-0.0448522	0.00906264
POTEE	S-I	O96008	TOMM40	0.0512148	0.00892303
POTEE	S-I	P01116	KRAS	-0.0394828	0.00476659
POTEE	S-I	P01594	IGKV1-33	-0.613323	0.0109338
POTEE	S-I	P01715	IGLV3-1	-3.93766	0.0397117
POTEE	S-I	P0DP03	IGHV3-30-5	-0.0637509	0.0104248
POTEE	S-I	P01889	HLA-B	0.0442337	0.0100236
POTEE	S-I	P04406	GAPDH	0.0196031	0.0332938
POTEE	S-I	P04430	IGKV1-16	-0.0938729	0.0241795
POTEE	S-I	P04439	HLA-A	0.0299519	0.00604451
POTEE	S-I	P04732	MT1E	-0.286058	0.0045472
POTEE	S-I	P04920	SLC4A2	-0.113395	0.0103852
POTEE	S-I	P05120	SERPINB2	-2.61483	0.0322921
POTEE	S-I	P05386	RPLP1	0.0185172	0.00615623
POTEE	S-I	P07814	EPRS1	0.0141581	0.0482309
POTEE	S-I	P08034	GJB1	4.72526	0.00207945
POTEE	S-I	P08572	COL4A2	-0.0657354	0.0468115
POTEE	S-I	P08621	SNRNP70	0.0223058	0.00585865
POTEE	S-I	P08637	FCGR3A	-1.01768	0.0242299
POTEE	S-I	P08865	RPSA	0.0138694	0.0100818
POTEE	S-I	P09012	SNRPA	0.0248436	0.0272062
POTEE	S-I	P09651	HNRNPA1	0.0124055	0.0027427
POTEE	S-I	P09913	IFIT2	-0.23228	0.0398396
POTEE	S-I	P09958	FURIN	-1.73251	2.5272e-05
POTEE	S-I	Q99878	H2AC14	0.0302423	0.0387859
POTEE	S-I	P0DN76	U2AF1L5	0.0265275	0.00141063
POTEE	S-I	P0DPB6	POLR1D	0.024854	0.049787
POTEE	S-I	P0DPD7	EEF1AKMT4	3.29792	7.27166e-10
POTEE	S-I	P10253	GAA	-0.0493316	0.026531
POTEE	S-I	P10321	HLA-C	0.0427835	0.0229967
POTEE	S-I	P10620	MGST1	0.0508935	0.0105954
POTEE	S-I	P11532	DMD	-0.0780034	0.0459509
POTEE	S-I	P12004	PCNA	0.0225378	0.0466191
POTEE	S-I	P12235	SLC25A4	-0.0562423	0.0133538
POTEE	S-I	P12270	TPR	0.0236082	0.0102085
POTEE	S-I	P12757	SKIL	5.17631	0.0465263
POTEE	S-I	P12838	DEFA4	-2.71343	0.0163007
POTEE	S-I	P12956	XRCC6	0.0158849	0.0247813
POTEE	S-I	P13693	TPT1	0.0321804	0.0485782
POTEE	S-I	P13984	GTF2F2	0.0665344	0.0152141
POTEE	S-I	P14136	GFAP	-1.22566	0.0349048
POTEE	S-I	P14209	CD99	-0.032323	0.00686182
POTEE	S-I	P14222	PRF1	-0.570591	0.00835842
POTEE	S-I	P14866	HNRNPL	0.0214485	3.55325e-05
POTEE	S-I	P15104	GLUL	-0.0586753	0.0470761
POTEE	S-I	P15151	PVR	0.0573024	0.00122488
POTEE	S-I	P15502	ELN	-3.41594	0.0424446
POTEE	S-I	P15735	PHKG2	-0.0621134	0.0343157
POTEE	S-I	P15923	TCF3	-2.11838	0.000819198
POTEE	S-I	P16284	PECAM1	-0.0451151	0.0142512
POTEE	S-I	P16383	GCFC2	-0.472637	0.030527
POTEE	S-I	P17066	HSPA6	-0.0513419	0.0368808
POTEE	S-I	P17980	PSMC3	0.0143419	0.000613405
POTEE	S-I	P18887	XRCC1	0.0554158	0.0246392
POTEE	S-I	P19237	TNNI1	-1.65694	0.0407408
POTEE	S-I	P19338	NCL	0.0239622	0.000405946
POTEE	S-I	P19387	POLR2C	0.0593144	0.0466578
POTEE	S-I	P20073	ANXA7	-0.0201186	0.0460008
POTEE	S-I	P20138	CD33	-1.80769	0.00572586
POTEE	S-I	P20292	ALOX5AP	-0.184253	0.03094
POTEE	S-I	P20337	RAB3B	-0.544581	0.0497612
POTEE	S-I	P20585	MSH3	0.0566495	0.000325924
POTEE	S-I	P21399	ACO1	-0.0223368	0.032919
POTEE	S-I	P22102	GART	0.0389227	0.00848564
POTEE	S-I	P22223	CDH3	5.41587	0.00940935
POTEE	S-I	P22234	PAICS	0.0441581	0.02917
POTEE	S-I	P22626	HNRNPA2B1	0.0142199	0.0189474
POTEE	S-I	P22670	RFX1	-1.21974	0.0492036
POTEE	S-I	P22676	CALB2	0.159007	0.00183235
POTEE	S-I	P22897	MRC1	-0.0310498	0.0295377
POTEE	S-I	P23246	SFPQ	0.0157079	0.00231103
POTEE	S-I	P23677	ITPKA	0.0844055	0.011911
POTEE	S-I	P24534	EEF1B2	0.016445	0.0268227
POTEE	S-I	P24588	AKAP5	3.21119	0.0237852
POTEE	S-I	P24752	ACAT1	-0.0314948	0.0414443
POTEE	S-I	P25787	PSMA2	0.0163866	0.00143411
POTEE	S-I	P25789	PSMA4	0.0159038	0.0451134
POTEE	S-I	P26368	U2AF2	0.0226856	0.00236941
POTEE	S-I	P26440	IVD	-0.0292457	0.00271332
POTEE	S-I	P26599	PTBP1	0.0199313	0.00470075
POTEE	S-I	P27694	RPA1	0.0414811	0.0366316
POTEE	S-I	P28161	GSTM2	-0.0428814	0.0492209
POTEE	S-I	P29120	PCSK1	-0.316588	0.0138133
POTEE	S-I	P29373	CRABP2	-0.822462	0.0292517
POTEE	S-I	P29558	RBMS1	-1.61569	0.00904312
POTEE	S-I	P30050	RPL12	0.0151306	0.00763
POTEE	S-I	P30414	NKTR	-2.38027	0.0474222
POTEE	S-I	P30876	POLR2B	0.039189	0.00958197
POTEE	S-I	P32969	RPL9	0.0202131	0.0291464
POTEE	S-I	P33121	ACSL1	-0.0322302	0.04362
POTEE	S-I	P33151	CDH5	-0.123796	0.00162544
POTEE	S-I	P33908	MAN1A1	-0.0996082	0.0034542
POTEE	S-I	P33981	TTK	3.69371	0.0367521
POTEE	S-I	P33991	MCM4	0.0513677	0.0294306
POTEE	S-I	P35052	GPC1	-0.18582	0.0306232
POTEE	S-I	P35226	BMI1	4.89914	0.0395248
POTEE	S-I	P35556	FBN2	0.109524	2.21856e-05
POTEE	S-I	P36954	POLR2I	0.0450361	0.00122027
POTEE	S-I	P36980	CFHR2	-1.47376	0.0223588
POTEE	S-I	P37198	NUP62	0.0418076	0.0324128
POTEE	S-I	P38159	RBMX	0.0170722	0.0190285
POTEE	S-I	P39900	MMP12	5.15064	0.0385496
POTEE	S-I	P40227	CCT6A	0.0234759	0.0376452
POTEE	S-I	P40938	RFC3	0.0505034	0.0275468
POTEE	S-I	P41212	ETV6	-1.32098	0.000394044
POTEE	S-I	P41250	GARS1	0.0176959	0.0318813
POTEE	S-I	P41439	FOLR3	-0.772443	0.0191921
POTEE	S-I	P42898	MTHFR	-0.0900326	0.0473999
POTEE	S-I	P43353	ALDH3B1	-0.114931	0.00930531
POTEE	S-I	P43358	MAGEA4	5.34443	0.0145268
POTEE	S-I	P43686	PSMC4	0.00996048	0.0438634
POTEE	S-I	P45381	ASPA	-0.0152509	0.0145048
POTEE	S-I	P46777	RPL5	0.0117612	0.0455847
POTEE	S-I	P46782	RPS5	0.0260533	0.0379653
POTEE	S-I	P46783	RPS10	0.0193952	0.0170368
POTEE	S-I	P47929	LGALS7	6.41966	0.00926795
POTEE	S-I	P48426	PIP4K2A	-0.0316014	0.0155779
POTEE	S-I	P48556	PSMD8	0.0160034	0.0200749
POTEE	S-I	P48643	CCT5	0.0181667	0.0250163
POTEE	S-I	P48728	AMT	0.0817869	0.0265342
POTEE	S-I	P48736	PIK3CG	-0.919285	0.0237514
POTEE	S-I	P49593	PPM1F	0.0374003	0.0396393
POTEE	S-I	P49736	MCM2	0.061421	0.0413744
POTEE	S-I	P49910	ZNF165	6.05185	0.0025496
POTEE	S-I	P50120	RBP2	6.61681	0.0299115
POTEE	S-I	P50443	SLC26A2	2.98718	0.041992
POTEE	S-I	P50454	SERPINH1	0.0475653	0.0251487
POTEE	S-I	P50750	CDK9	0.066299	0.0239201
POTEE	S-I	P51161	FABP6	5.09342	4.53854e-10
POTEE	S-I	P51164	ATP4B	-0.108866	0.029009
POTEE	S-I	P51178	PLCD1	-0.0850653	0.0276004
POTEE	S-I	P51610	HCFC1	0.0257337	0.0161399
POTEE	S-I	P51787	KCNQ1	0.0202371	0.0380797
POTEE	S-I	P51790	CLCN3	0.0725069	0.0147273
POTEE	S-I	P51946	CCNH	-0.761338	0.0143257
POTEE	S-I	P51948	MNAT1	-0.712887	0.0160005
POTEE	S-I	P51965	UBE2E1	5.38392	0.0412843
POTEE	S-I	P51993	FUT6	-0.84682	0.0100481
POTEE	S-I	P52434	POLR2H	0.0331426	0.0233227
POTEE	S-I	P52701	MSH6	0.0586821	0.0435908
POTEE	S-I	P52739	ZNF131	2.44032	0.0499754
POTEE	S-I	P53539	FOSB	-2.9992	0.032457
POTEE	S-I	P54259	ATN1	3.17275	0.016678
POTEE	S-I	P54707	ATP12A	-1.42343	0.038515
POTEE	S-I	P55196	AFDN	0.048689	0.0231838
POTEE	S-I	P55198	MLLT6	3.64992	0.0206231
POTEE	S-I	P60228	EIF3E	0.0155704	0.0165866
POTEE	S-I	P60866	RPS20	0.0203677	0.00297165
POTEE	S-I	P60900	PSMA6	0.0126598	0.0159735
POTEE	S-I	P61278	SST	-1.8901	0.0352169
POTEE	S-I	P62258	YWHAE	0.0129914	0.0312645
POTEE	S-I	P62304	SNRPE	0.0290206	0.0472871
POTEE	S-I	P62306	SNRPF	0.028512	0.0292858
POTEE	S-I	P62318	SNRPD3	0.0152938	0.0430463
POTEE	S-I	P62495	ETF1	0.0128883	0.0423214
POTEE	S-I	P62701	RPS4X	0.0189261	0.0365752
POTEE	S-I	P62805	H4C1	0.0436271	0.0237503
POTEE	S-I	P62829	RPL23	0.0282182	0.0390214
POTEE	S-I	P62847	RPS24	0.0182423	0.0391374
POTEE	S-I	P62877	RBX1	0.0215911	0.0435132
POTEE	S-I	P63104	YWHAZ	0.0134691	0.0100553
POTEE	S-I	P63220	RPS21	0.0132973	0.0171345
POTEE	S-I	P67809	YBX1	0.019579	0.00341669
POTEE	S-I	P68400	CSNK2A1	0.02589	0.038199
POTEE	S-I	P69905	HBA1	0.0037646	0.0303092
POTEE	S-I	P78332	RBM6	-2.45705	0.0321699
POTEE	S-I	P78346	RPP30	0.0437457	6.42819e-05
POTEE	S-I	P78380	OLR1	-3.34334	0.0269015
POTEE	S-I	P78410	BTN3A2	-1.91721	0.00899355
POTEE	S-I	P78527	PRKDC	0.0310241	0.0369779
POTEE	S-I	P82979	SARNP	-0.465936	0.0211397
POTEE	S-I	P83731	RPL24	0.103416	0.0187067
POTEE	S-I	P85037	FOXK1	0.100605	0.0476156
POTEE	S-I	Q00839	HNRNPU	0.0162732	0.0283513
POTEE	S-I	Q01085	TIAL1	0.0199897	0.0449647
POTEE	S-I	Q01105	SET	0.0213505	0.0175413
POTEE	S-I	Q01130	SRSF2	0.017268	0.0381374
POTEE	S-I	Q01628	IFITM3	0.053933	0.00055868
POTEE	S-I	Q01826	SATB1	3.90427	0.0221056
POTEE	S-I	Q01844	EWSR1	0.0242749	0.0138724
POTEE	S-I	Q02040	AKAP17A	-0.387744	0.0492407
POTEE	S-I	Q02252	ALDH6A1	-0.050067	0.000822874
POTEE	S-I	Q03154	ACY1	0.0800189	0.0120768
POTEE	S-I	Q03393	PTS	0.120617	0.000528671
POTEE	S-I	Q03701	CEBPZ	0.0895756	0.00738613
POTEE	S-I	Q04725	TLE2	-1.17627	0.0188006
POTEE	S-I	Q05048	CSTF1	0.0373763	0.00368766
POTEE	S-I	Q05209	PTPN12	0.0631804	0.0370101
POTEE	S-I	Q07812	BAX	0.0153368	0.018577
POTEE	S-I	Q07955	SRSF1	0.0193866	0.0107212
POTEE	S-I	Q08211	DHX9	0.0279605	0.000435423
POTEE	S-I	Q08945	SSRP1	0.0866564	0.0188921
POTEE	S-I	Q09161	NCBP1	0.0278557	0.00152896
POTEE	S-I	Q09327	MGAT3	0.160062	0.0108798
POTEE	S-I	Q12874	SF3A3	0.0236082	0.0207493
POTEE	S-I	Q12882	DPYD	-0.0784914	0.025681
POTEE	S-I	Q12905	ILF2	0.0186838	0.0259294
POTEE	S-I	Q12996	CSTF3	0.0598196	0.000821595
POTEE	S-I	Q13009	TIAM1	-2.13769	0.0316407
POTEE	S-I	Q13077	TRAF1	-2.41221	0.00719946
POTEE	S-I	Q13185	CBX3	0.0393969	0.0013679
POTEE	S-I	Q13200	PSMD2	0.0174021	0.0228893
POTEE	S-I	Q13228	SELENBP1	-0.0377887	0.0484909
POTEE	S-I	Q13242	SRSF9	0.0403213	0.0428139
POTEE	S-I	Q13263	TRIM28	0.0337938	0.0167158
POTEE	S-I	Q13435	SF3B2	0.0165086	0.0497711
POTEE	S-I	Q13530	SERINC3	-0.277868	0.044292
POTEE	S-I	Q13568	IRF5	-0.84482	0.0456321
POTEE	S-I	Q13670	PMS2P11	-0.612821	0.0368875
POTEE	S-I	Q13671	RIN1	-1.56107	0.00115481
POTEE	S-I	Q14008	CKAP5	-0.0243883	0.00544662
POTEE	S-I	Q14103	HNRNPD	0.0215567	0.00281124
POTEE	S-I	Q14112	NID2	-0.0693883	0.0479083
POTEE	S-I	Q14135	VGLL4	-1.45813	0.00162061
POTEE	S-I	Q14264	ERV3-1	-3.09371	0.021008
POTEE	S-I	Q14571	ITPR2	-0.0269192	0.0494816
POTEE	S-I	Q14642	INPP5A	-0.0569708	0.0233541
POTEE	S-I	Q14671	PUM1	0.0604381	0.00518142
POTEE	S-I	Q14814	MEF2D	0.0593179	0.0233189
POTEE	S-I	Q15029	EFTUD2	0.0228127	0.032093
POTEE	S-I	Q15052	ARHGEF6	-0.125241	0.0192785
POTEE	S-I	Q15054	POLD3	-1.0808	0.0426864
POTEE	S-I	Q15181	PPA1	0.029134	0.0387113
POTEE	S-I	Q15223	NECTIN1	-0.066457	0.030177
POTEE	S-I	Q15233	NONO	0.0242148	0.0147211
POTEE	S-I	Q15329	E2F5	3.52064	0.028468
POTEE	S-I	Q15366	PCBP2	0.0124244	0.0108141
POTEE	S-I	Q15369	ELOC	0.00895361	0.0377887
POTEE	S-I	Q15393	SF3B3	0.0161667	0.0406886
POTEE	S-I	Q15398	DLGAP5	-0.0799124	0.0195549
POTEE	S-I	Q15418	RPS6KA1	0.0414845	0.0459312
POTEE	S-I	Q15459	SF3A1	0.0325223	0.0167666
POTEE	S-I	Q15468	STIL	4.09229	0.0027523
POTEE	S-I	Q15554	TERF2	0.102	3.87323e-06
POTEE	S-I	Q15596	NCOA2	-1.04548	0.04921
POTEE	S-I	Q15742	NAB2	-1.19354	0.000648548
POTEE	S-I	Q15800	MSMO1	0.078646	0.044029
POTEE	S-I	Q15813	TBCE	0.0643866	0.0260487
POTEE	S-I	Q15906	VPS72	3.94851	0.0283862
POTEE	S-I	Q16623	STX1A	3.6296	0.0478357
POTEE	S-I	Q16637	SMN1	0.0576117	0.00364509
POTEE	S-I	Q16798	ME3	-0.0526168	0.0378144
POTEE	S-I	Q16880	UGT8	0.0987199	0.0316614
POTEE	S-I	Q2M1Z3	ARHGAP31	-0.850375	0.00749319
POTEE	S-I	Q2M2H8	MGAM2	0.15589	0.0222409
POTEE	S-I	Q2M2I8	AAK1	-0.0432973	0.0385126
POTEE	S-I	Q38SD2	LRRK1	-1.49571	0.0298795
POTEE	S-I	Q3KQV9	UAP1L1	-0.0313608	0.043456
POTEE	S-I	Q3SY69	ALDH1L2	-0.0701529	0.037381
POTEE	S-I	Q494U1	PLEKHN1	-1.75092	0.0172064
POTEE	S-I	Q4G0J3	LARP7	0.0352732	0.0191394
POTEE	S-I	Q4J6C6	PREPL	0.0379261	0.0185527
POTEE	S-I	Q4KMP7	TBC1D10B	-0.294388	0.00906863
POTEE	S-I	Q4LE39	ARID4B	-0.150694	0.0192509
POTEE	S-I	Q53F19	NCBP3	-0.709204	0.0381331
POTEE	S-I	Q53FZ2	ACSM3	-0.112486	0.00105824
POTEE	S-I	Q53H82	LACTB2	0.0772852	0.0229294
POTEE	S-I	Q53QZ3	ARHGAP15	-0.827151	0.0267497
POTEE	S-I	Q58FG1	HSP90AA4P	-1.65177	0.0181535
POTEE	S-I	Q5BJD5	TMEM41B	0.060866	0.0213339
POTEE	S-I	Q5HYI8	RABL3	0.0549381	0.0112713
POTEE	S-I	Q5JS54	PSMG4	0.0651306	0.0229775
POTEE	S-I	Q5QJ74	TBCEL	-0.0604794	0.0433805
POTEE	S-I	Q5QP82	DCAF10	0.0436564	0.0410526
POTEE	S-I	Q5R3K3	CALHM6	3.83142	0.0332267
POTEE	S-I	Q5T0D9	TPRG1L	0.0430052	0.0278777
POTEE	S-I	Q5T0N5	FNBP1L	-0.0246409	0.0355449
POTEE	S-I	Q5T0Z8	C6orf132	-0.392517	0.037115
POTEE	S-I	Q5T280	SPOUT1	0.0950756	0.02011
POTEE	S-I	Q5T2R2	PDSS1	2.85322	0.0348389
POTEE	S-I	Q5TDH0	DDI2	0.0337216	0.000421166
POTEE	S-I	Q5TEU4	NDUFAF5	0.0694983	0.0195436
POTEE	S-I	Q5TZA2	CROCC	-0.0639725	1.53067e-06
POTEE	S-I	Q5UIP0	RIF1	0.070543	0.0261031
POTEE	S-I	Q5W0B1	OBI1	3.92371	0.049632
POTEE	S-I	Q5W0U4	BSPRY	0.0544141	0.00662541
POTEE	S-I	Q69YN2	CWF19L1	0.0663247	0.0467838
POTEE	S-I	Q69YW2	STUM	-1.27873	0.0444751
POTEE	S-I	Q6DN90	IQSEC1	-0.0845515	0.0114248
POTEE	S-I	Q6I9Y2	THOC7	0.0546701	0.0295363
POTEE	S-I	Q6IN84	MRM1	3.69622	0.0293562
POTEE	S-I	Q6IPR1	ETFRF1	-0.0803677	0.00124959
POTEE	S-I	Q6IQ49	SDE2	-0.398763	0.0486459
POTEE	S-I	Q6ISB3	GRHL2	-0.934361	0.0239685
POTEE	S-I	Q6NSJ2	PHLDB3	-0.60999	0.02095
POTEE	S-I	Q6P1J9	CDC73	0.0425447	0.0455393
POTEE	S-I	Q6P3X3	TTC27	0.0978144	0.00901995
POTEE	S-I	Q6PI78	TMEM65	-0.356979	0.0413794
POTEE	S-I	Q6PIF6	MYO7B	0.00275601	0.00658148
POTEE	S-I	Q6QNY0	BLOC1S3	0.0460361	0.0165369
POTEE	S-I	Q6UB35	MTHFD1L	0.0793935	0.0158488
POTEE	S-I	Q6UW78	UQCC3	4.36232	0.0411996
POTEE	S-I	Q6UX65	DRAM2	-1.7485	0.0109008
POTEE	S-I	Q6UXM1	LRIG3	5.28554	4.30002e-16
POTEE	S-I	Q6VY07	PACS1	-0.0375378	0.0108214
POTEE	S-I	Q6YHU6	THADA	0.117744	0.0315006
POTEE	S-I	Q6ZMP0	THSD4	-0.137287	0.0168802
POTEE	S-I	Q6ZSR9	--	-0.375344	0.0427933
POTEE	S-I	Q6ZTN6	ANKRD13D	-1.01697	0.00212114
POTEE	S-I	Q70HW3	SLC25A26	2.40719	0.0488719
POTEE	S-I	Q70Z53	FRA10AC1	5.49342	7.03982e-18
POTEE	S-I	Q7L2J0	MEPCE	0.0681306	0.0134258
POTEE	S-I	Q7L311	ARMCX2	-0.100454	0.0264392
POTEE	S-I	Q7L4I2	RSRC2	-1.72872	0.0341102
POTEE	S-I	Q7L592	NDUFAF7	0.0459227	0.0251185
POTEE	S-I	Q7L5A8	FA2H	-0.084043	0.0324204
POTEE	S-I	Q7LBC6	KDM3B	0.070177	0.0453141
POTEE	S-I	Q7LBE3	SLC26A9	0.0828557	0.0250071
POTEE	S-I	Q7RTP0	NIPA1	-2.41636	0.0108363
POTEE	S-I	Q7Z2E3	APTX	0.070146	0.0067964
POTEE	S-I	Q7Z2T5	TRMT1L	0.0459863	0.0495283
POTEE	S-I	Q7Z2Z2	EFL1	0.0473024	0.0157726
POTEE	S-I	Q7Z3J2	VPS35L	-0.0686753	0.0473026
POTEE	S-I	Q7Z4F1	LRP10	3.13296	0.0488571
POTEE	S-I	Q7Z6B0	CCDC91	0.0424948	0.0486407
POTEE	S-I	Q7Z6K3	PTAR1	-1.20842	0.0329533
POTEE	S-I	Q86TP1	PRUNE1	0.0354072	0.0133677
POTEE	S-I	Q86U90	YRDC	-1.65112	0.0146867
POTEE	S-I	Q86UA1	PRPF39	0.039512	0.0356323
POTEE	S-I	Q86UB9	TMEM135	3.35071	0.0357843
POTEE	S-I	Q86UX2	ITIH5	-0.0936667	0.0115098
POTEE	S-I	Q86VN1	VPS36	0.0203643	0.0214862
POTEE	S-I	Q86VP3	PACS2	-0.0676838	0.00273316
POTEE	S-I	Q86VX2	COMMD7	-0.0636838	0.0260253
POTEE	S-I	Q86XT4	TRIM50	-0.162777	0.0024338
POTEE	S-I	Q8IU81	IRF2BP1	0.035854	0.00474615
POTEE	S-I	Q8IUH4	ZDHHC13	-0.0809055	0.0449125
POTEE	S-I	Q8IUK5	PLXDC1	-2.05174	0.00136315
POTEE	S-I	Q8IV45	UNC5CL	-0.05461	0.0197854
POTEE	S-I	Q8IV48	ERI1	-1.74638	0.00161464
POTEE	S-I	Q8IVB4	SLC9A9	-0.368617	0.0224297
POTEE	S-I	Q8IVL6	P3H3	-0.343436	0.00665459
POTEE	S-I	Q8IWA0	WDR75	0.0633213	0.0409051
POTEE	S-I	Q8IWL3	HSCB	0.126223	1.61083e-06
POTEE	S-I	Q8IWR0	ZC3H7A	-0.0528866	0.0113739
POTEE	S-I	Q8IY18	SMC5	-0.705569	0.023676
POTEE	S-I	Q8IY33	MICALL2	-0.0995189	0.00522921
POTEE	S-I	Q8IY67	RAVER1	0.0358883	0.022761
POTEE	S-I	Q8IZR5	CMTM4	-0.223699	0.000157625
POTEE	S-I	Q8IZV2	CMTM8	-0.304553	0.00173577
POTEE	S-I	Q8N0V3	RBFA	-1.85126	0.00529985
POTEE	S-I	Q8N0X7	SPART	-0.064878	0.0208162
POTEE	S-I	Q8N118	CYP4X1	-0.581936	0.00608507
POTEE	S-I	Q8N3U4	STAG2	0.0446237	0.0394945
POTEE	S-I	Q8N423	LILRB2	-0.864263	0.0150001
POTEE	S-I	Q8N5A5	ZGPAT	-1.83437	0.0469377
POTEE	S-I	Q8N5K1	CISD2	0.0208333	0.0204147
POTEE	S-I	Q8N697	SLC15A4	-2.16152	0.0128489
POTEE	S-I	Q8N6G5	CSGALNACT2	-0.184771	0.0105086
POTEE	S-I	Q8N8Q9	NIPA2	3.36221	0.0297028
POTEE	S-I	Q8N8R7	ARL14EP	4.00915	0.0476683
POTEE	S-I	Q8N8Z6	DCBLD1	-2.44326	0.0404267
POTEE	S-I	Q8NBA8	DTWD2	4.89427	0.00505661
POTEE	S-I	Q8NBU5	ATAD1	0.0280223	0.0193071
POTEE	S-I	Q8ND04	SMG8	0.0736289	0.0171011
POTEE	S-I	Q8NDZ6	TMEM161B	0.056622	0.0154038
POTEE	S-I	Q8NEF3	CCDC112	-2.51767	0.0447048
POTEE	S-I	Q8NEY8	PPHLN1	-2.24743	3.80551e-05
POTEE	S-I	Q8NFH8	REPS2	-0.152864	0.0417735
POTEE	S-I	Q8NFL0	B3GNT7	-0.055921	0.0214498
POTEE	S-I	Q8NFZ0	FBH1	-0.411294	0.0379559
POTEE	S-I	Q8NHS3	MFSD8	3.04332	0.0367081
POTEE	S-I	Q8NI35	PATJ	0.0784588	0.0477938
POTEE	S-I	Q8TAD7	OCC1	-0.332191	0.0425381
POTEE	S-I	Q8TCF1	ZFAND1	0.0441031	0.0482269
POTEE	S-I	Q8TE77	SSH3	-0.041579	0.00177306
POTEE	S-I	Q8TEX9	IPO4	0.0499433	0.00883889
POTEE	S-I	Q8TF65	GIPC2	0.0645498	0.00566512
POTEE	S-I	Q8TF66	LRRC15	-1.44626	0.0397675
POTEE	S-I	Q8WUU5	GATAD1	-3.51101	3.78752e-08
POTEE	S-I	Q8WV07	LTO1	3.09552	0.048462
POTEE	S-I	Q8WVR3	MAP11	0.0514278	0.0145236
POTEE	S-I	Q8WWK9	CKAP2	4.66161	0.0157604
POTEE	S-I	Q8WWY3	PRPF31	0.0303969	0.041023
POTEE	S-I	Q8WWY8	LIPH	0.182957	0.00105222
POTEE	S-I	Q8WXE1	ATRIP	-0.408412	0.0136934
POTEE	S-I	Q8WYJ6	SEPTIN1	0.100861	0.0485577
POTEE	S-I	Q8WYN0	ATG4A	-0.1736	0.019057
POTEE	S-I	Q8WYP3	RIN2	-0.960674	0.0115886
POTEE	S-I	Q8WZ82	OVCA2	0.019488	0.0449791
POTEE	S-I	Q92520	FAM3C	-0.0406203	0.0225221
POTEE	S-I	Q92539	LPIN2	0.0374244	0.0435113
POTEE	S-I	Q92598	HSPH1	0.0491787	0.00272737
POTEE	S-I	Q92688	ANP32B	0.0278471	0.00099501
POTEE	S-I	Q92769	HDAC2	0.0437526	0.0398064
POTEE	S-I	Q92783	STAM	-0.0567749	0.0377033
POTEE	S-I	Q92876	KLK6	-3.91522	0.000501929
POTEE	S-I	Q92903	CDS1	0.120557	0.0206731
POTEE	S-I	Q92908	GATA6	-0.189122	0.0149885
POTEE	S-I	Q92979	EMG1	0.0905447	0.0384538
POTEE	S-I	Q93063	EXT2	-0.677926	0.00514281
POTEE	S-I	Q93100	PHKB	-0.0797148	0.00390484
POTEE	S-I	Q969S3	ZNF622	0.0527852	0.0419159
POTEE	S-I	Q969T4	UBE2E3	0.0547045	0.0444699
POTEE	S-I	Q96A57	TMEM230	-0.784637	0.0162636
POTEE	S-I	Q96AA3	RFT1	0.043866	0.0417311
POTEE	S-I	Q96AQ6	PBXIP1	-0.0151014	0.0287634
POTEE	S-I	Q96AX1	VPS33A	-0.0159863	0.000158727
POTEE	S-I	Q96AX9	MIB2	-0.754455	0.0394065
POTEE	S-I	Q96B49	TOMM6	0.0700842	0.0273248
POTEE	S-I	Q96BD8	SKA1	4.98843	0.024904
POTEE	S-I	Q96BN2	TADA1	3.40389	0.0421356
POTEE	S-I	Q96BY7	ATG2B	0.127363	0.0351577
POTEE	S-I	Q96C10	DHX58	-1.3644	0.0286955
POTEE	S-I	Q96CG8	CTHRC1	-2.68616	2.04122e-05
POTEE	S-I	Q96EB1	ELP4	-0.288271	0.0454137
POTEE	S-I	Q96EP5	DAZAP1	0.024744	0.0178674
POTEE	S-I	Q96FX7	TRMT61A	0.162174	0.000358951
POTEE	S-I	Q96G25	MED8	-1.18112	0.00980265
POTEE	S-I	Q96HQ2	CDKN2AIPNL	-1.51335	0.0259032
POTEE	S-I	Q96I34	PPP1R16A	4.80223	0.00327884
POTEE	S-I	Q96JK2	DCAF5	-0.693919	0.0419914
POTEE	S-I	Q96JP2	MYO15B	-0.806473	0.0402898
POTEE	S-I	Q96JZ2	HSH2D	5.60542	0.0336406
POTEE	S-I	Q96LC7	SIGLEC10	1.10533	0.0402735
POTEE	S-I	Q96MM6	HSPA12B	-0.0731306	0.0278092
POTEE	S-I	Q96N21	TEPSIN	-1.89637	0.00127879
POTEE	S-I	Q96NZ9	PRAP1	6.15412	0.0194129
POTEE	S-I	Q96PZ0	PUS7	0.0921598	0.0177297
POTEE	S-I	Q96QV6	H2AC1	0.109555	0.00467584
POTEE	S-I	Q96RQ1	ERGIC2	0.0181976	0.0408103
POTEE	S-I	Q96S15	WDR24	-0.0856546	0.0274849
POTEE	S-I	Q96S38	RPS6KC1	3.07465	0.0356921
POTEE	S-I	Q96S52	PIGS	0.0473557	0.0458786
POTEE	S-I	Q96T60	PNKP	0.0455137	0.00388973
POTEE	S-I	Q96T66	NMNAT3	0.0585619	0.0360643
POTEE	S-I	Q99460	PSMD1	0.00993986	0.000711026
POTEE	S-I	Q99543	DNAJC2	0.0555687	0.045696
POTEE	S-I	Q99598	TSNAX	0.0170825	0.025043
POTEE	S-I	Q99873	PRMT1	0.0365979	0.0214636
POTEE	S-I	Q9BQR3	PRSS27	3.56434	0.0209507
POTEE	S-I	Q9BQT8	SLC25A21	-0.10745	0.0148844
POTEE	S-I	Q9BRG2	SH2D3A	-0.963835	0.00988999
POTEE	S-I	Q9BRQ0	PYGO2	-2.73835	0.00190499
POTEE	S-I	Q9BRR3	TMEM246	0.0886529	0.0234935
POTEE	S-I	Q9BRX5	GINS3	-2.97746	0.000540493
POTEE	S-I	Q9BRX8	PRXL2A	0.0615756	0.0269215
POTEE	S-I	Q9BSB4	ATG101	0.0240584	0.0124493
POTEE	S-I	Q9BSE2	TMEM79	-1.55786	0.00573831
POTEE	S-I	Q9BSF0	C2orf88	0.0472955	0.00495348
POTEE	S-I	Q9BTE3	MCMBP	0.0575223	0.0418545
POTEE	S-I	Q9BUJ2	HNRNPUL1	0.027378	0.0053366
POTEE	S-I	Q9BW19	KIFC1	-1.74304	0.00162875
POTEE	S-I	Q9BW91	NUDT9	0.0610722	0.0370119
POTEE	S-I	Q9BWJ5	SF3B5	0.0258729	0.00585264
POTEE	S-I	Q9BX59	TAPBPL	0.0401735	0.0325754
POTEE	S-I	Q9BXN1	ASPN	-0.133796	0.0314017
POTEE	S-I	Q9BXP2	SLC12A9	-0.570254	0.0494462
POTEE	S-I	Q9BXP5	SRRT	0.033043	0.0253609
POTEE	S-I	Q9BY42	RTF2	0.0450447	0.0191691
POTEE	S-I	Q9BYG3	NIFK	-1.06593	0.0322218
POTEE	S-I	Q9BYT3	STK33	-2.17398	0.00123162
POTEE	S-I	Q9BYX2	TBC1D2	-0.23149	0.0133231
POTEE	S-I	Q9BZX2	UCK2	0.0926306	0.0181838
POTEE	S-I	Q9C0E2	XPO4	0.0362749	0.00746381
POTEE	S-I	Q9GZP8	IMUP	-2.53762	0.00503912
POTEE	S-I	Q9GZY4	COA1	0.115933	0.000152373
POTEE	S-I	Q9H0D6	XRN2	0.0429072	0.000292781
POTEE	S-I	Q9H0L4	CSTF2T	0.0145412	0.0449671
POTEE	S-I	Q9H0X4	FAM234A	0.0556649	0.016361
POTEE	S-I	Q9H201	EPN3	-0.0540825	0.044296
POTEE	S-I	Q9H204	MED28	0.0536168	0.0129479
POTEE	S-I	Q9H2I8	LRMDA	0.0731821	0.00723403
POTEE	S-I	Q9H300	PARL	0.0876821	0.0214975
POTEE	S-I	Q9H329	EPB41L4B	0.0965258	0.000162728
POTEE	S-I	Q9H3H3	C11orf68	-0.0405052	0.0385847
POTEE	S-I	Q9H3U5	MFSD1	-0.989019	0.00141711
POTEE	S-I	Q9H444	CHMP4B	0.0263969	0.0349035
POTEE	S-I	Q9H497	TOR3A	0.0667216	0.0224112
POTEE	S-I	Q9H4B6	SAV1	-2.39709	0.0415885
POTEE	S-I	Q9H6R4	NOL6	0.113995	0.0317374
POTEE	S-I	Q9H7C4	SYNC	-0.143785	0.0208744
POTEE	S-I	Q9H814	PHAX	-0.0760498	0.00806124
POTEE	S-I	Q9H974	QTRT2	0.0766117	0.0439226
POTEE	S-I	Q9H9C1	VIPAS39	-0.0490722	0.0244361
POTEE	S-I	Q9HA64	FN3KRP	-0.0421615	0.0479524
POTEE	S-I	Q9HAN9	NMNAT1	-0.0400464	0.035737
POTEE	S-I	Q9HAW7	UGT1A7	2.98743	0.0481773
POTEE	S-I	Q9HAW8	UGT1A10	0.21601	0.0187199
POTEE	S-I	Q9HAY6	BCO1	4.56663	0.00211031
POTEE	S-I	Q9HAZ1	CLK4	-1.36047	0.0436032
POTEE	S-I	Q9HB07	C12orf10	0.0307302	0.0191978
POTEE	S-I	Q9HB40	SCPEP1	-0.0569553	0.00280389
POTEE	S-I	Q9HB71	CACYBP	0.036122	0.00347935
POTEE	S-I	Q9HCS7	XAB2	-0.049744	0.0342602
POTEE	S-I	Q9HD15	SRA1	-0.0401478	0.0100972
POTEE	S-I	Q9HD89	RETN	-2.45741	0.0272091
POTEE	S-I	Q9HDC5	JPH1	3.25505	0.0140856
POTEE	S-I	Q9NP66	HMG20A	0.108656	0.0365101
POTEE	S-I	Q9NP72	RAB18	-0.0228316	0.0260332
POTEE	S-I	Q9NPA8	ENY2	0.0247784	0.0183228
POTEE	S-I	Q9NPH3	IL1RAP	-2.61052	0.0410868
POTEE	S-I	Q9NQ66	PLCB1	-0.112993	0.0209624
POTEE	S-I	Q9NQ92	COPRS	-3.09394	0.000102604
POTEE	S-I	Q9NQA3	WASH6P	-1.23457	0.00968546
POTEE	S-I	Q9NQC8	IFT46	3.34006	0.0309097
POTEE	S-I	Q9NQT4	EXOSC5	0.0524485	0.0187871
POTEE	S-I	Q9NRG7	SDR39U1	-0.0578986	0.0491913
POTEE	S-I	Q9NRR3	CDC42SE2	-0.331983	0.0254712
POTEE	S-I	Q9NS69	TOMM22	0.0385859	0.00154202
POTEE	S-I	Q9NSD9	FARSB	0.0236048	0.0484745
POTEE	S-I	Q9NTI5	PDS5B	0.0311856	6.11884e-05
POTEE	S-I	Q9NTM9	CUTC	0.0760464	0.0114607
POTEE	S-I	Q9NTX5	ECHDC1	-0.0191838	0.0153038
POTEE	S-I	Q9NUS5	AP5S1	-0.392491	0.0134028
POTEE	S-I	Q9NV35	NUDT15	0.0552079	0.0386217
POTEE	S-I	Q9NV88	INTS9	0.0291014	0.00606895
POTEE	S-I	Q9NVK5	FGFR1OP2	-0.312428	0.0108148
POTEE	S-I	Q9NVU0	POLR3E	0.0488162	0.0412958
POTEE	S-I	Q9NW82	WDR70	0.0457079	0.0330546
POTEE	S-I	Q9NWM3	CUEDC1	2.58648	0.032108
POTEE	S-I	Q9NX02	NLRP2	0.0883007	0.00586944
POTEE	S-I	Q9NX24	NHP2	0.0310601	0.0184187
POTEE	S-I	Q9NX78	TMEM260	-0.221134	0.000129426
POTEE	S-I	Q9NXG2	THUMPD1	-0.0401959	0.0154403
POTEE	S-I	Q9NZC4	EHF	-1.09442	0.0343983
POTEE	S-I	Q9NZK5	ADA2	-0.116215	0.0430706
POTEE	S-I	Q9NZL4	HSPBP1	0.0552062	0.04941
POTEE	S-I	Q9P0I2	EMC3	0.0220756	0.0224381
POTEE	S-I	Q9P0U1	TOMM7	5.5591	0.0391924
POTEE	S-I	Q9P1F3	ABRACL	0.031354	0.00472996
POTEE	S-I	Q9P1Y5	CAMSAP3	0.0921718	0.00833782
POTEE	S-I	Q9P227	ARHGAP23	-1.03616	0.0103254
POTEE	S-I	Q9P258	RCC2	0.0338986	0.0447297
POTEE	S-I	Q9P2F8	SIPA1L2	-2.30801	4.43311e-05
POTEE	S-I	Q9P2I0	CPSF2	0.019457	0.00342774
POTEE	S-I	Q9UBB9	TFIP11	0.0452302	0.0436847
POTEE	S-I	Q9UBD5	ORC3	0.111105	0.0341748
POTEE	S-I	Q9UBQ7	GRHPR	-0.0208282	0.018601
POTEE	S-I	Q9UBS8	RNF14	-0.051768	0.0116725
POTEE	S-I	Q9UBS9	SUCO	3.97412	0.0371015
POTEE	S-I	Q9UBW5	BIN2	-0.0634072	0.0189875
POTEE	S-I	Q9UDR5	AASS	-0.122784	0.0346006
POTEE	S-I	Q9UDX5	MTFP1	0.0810172	0.00478507
POTEE	S-I	Q9UEG4	ZNF629	4.0155	0.00605707
POTEE	S-I	Q9UHD1	CHORDC1	0.0221409	0.0367618
POTEE	S-I	Q9UHV5	RAPGEFL1	3.65441	0.0293059
POTEE	S-I	Q9UI36	DACH1	3.87863	0.00298585
POTEE	S-I	Q9UI43	MRM2	-1.11173	0.0207091
POTEE	S-I	Q9UIC8	LCMT1	-0.070433	0.0287088
POTEE	S-I	Q9UJ70	NAGK	-0.0371289	0.00250053
POTEE	S-I	Q9UJF2	RASAL2	-1.04358	0.026806
POTEE	S-I	Q9UJX4	ANAPC5	0.0391495	0.0124787
POTEE	S-I	Q9UK59	DBR1	-0.0403385	0.0431285
POTEE	S-I	Q9UKF6	CPSF3	0.0394364	0.0333348
POTEE	S-I	Q9UKI8	TLK1	-0.255655	0.0298304
POTEE	S-I	Q9UKR3	KLK13	-2.54737	0.047523
POTEE	S-I	Q9ULJ6	ZMIZ1	-0.782452	0.0192866
POTEE	S-I	Q9ULN7	PNMA8B	-0.435773	0.00635311
POTEE	S-I	Q9ULR0	ISY1	0.0376598	0.0441026
POTEE	S-I	Q9ULW0	TPX2	-3.55196	2.20134e-05
POTEE	S-I	Q9UM00	TMCO1	0.0348368	0.000544703
POTEE	S-I	Q9UMS4	PRPF19	0.022323	0.0292267
POTEE	S-I	Q9UNW1	MINPP1	0.0345309	0.0201238
POTEE	S-I	Q9UPN6	SCAF8	0.0526512	0.017522
POTEE	S-I	Q9UPT8	ZC3H4	0.0720808	2.08244e-08
POTEE	S-I	Q9Y235	APOBEC2	1.65731	0.0386435
POTEE	S-I	Q9Y241	HIGD1A	0.0590447	0.012124
POTEE	S-I	Q9Y259	CHKB	-0.0535722	5.62306e-06
POTEE	S-I	Q9Y265	RUVBL1	0.031744	0.0277055
POTEE	S-I	Q9Y295	DRG1	0.0468093	0.0044918
POTEE	S-I	Q9Y2G5	POFUT2	0.0583282	0.00832367
POTEE	S-I	Q9Y2H2	INPP5F	2.86876	0.0180816
POTEE	S-I	Q9Y2T3	GDA	0.125773	0.00771784
POTEE	S-I	Q9Y2Z0	SUGT1	0.0329656	0.0331684
POTEE	S-I	Q9Y3C7	MED31	-1.07791	0.00265711
POTEE	S-I	Q9Y3F4	STRAP	0.0160481	0.0261267
POTEE	S-I	Q9Y3I1	FBXO7	-0.0724553	0.0104818
POTEE	S-I	Q9Y4B5	MTCL1	-1.23914	0.00873687
POTEE	S-I	Q9Y508	RNF114	0.0388677	0.0218628
POTEE	S-I	Q9Y5A9	YTHDF2	0.0946753	0.0211002
POTEE	S-I	Q9Y5E6	PCDHB3	-2.36044	0.0170484
POTEE	S-I	Q9Y5K5	UCHL5	0.0381684	0.0419918
POTEE	S-I	Q9Y5Q9	GTF3C3	-0.036433	0.00487097
POTEE	S-I	Q9Y5R8	TRAPPC1	-0.039421	0.0120126
POTEE	S-I	Q9Y5S2	CDC42BPB	-0.0216443	0.027051
POTEE	S-I	Q9Y5S9	RBM8A	0.0247165	0.00430372
POTEE	S-I	Q9Y657	SPIN1	0.225053	0.00567132
POTEE	S-I	Q9Y680	FKBP7	-0.076323	0.0451028
POTEE	S-I	Q9Y692	GMEB1	-0.721802	0.000405589
POTEE	S-I	Q9Y6A9	SPCS1	-0.0897423	0.0463756
POTEE	S-I	Q9Y6D9	MAD1L1	0.031366	0.0201366
POTEE	S-I	Q9Y6I8	PXMP4	3.93571	0.0220299
POTEE	S-I	Q9Y6K0	CEPT1	0.0200275	0.0356606
POTEE	S-I	Q9Y6X8	ZHX2	-0.745974	0.0114303
POTEE	S-I	Q9Y6Y8	SEC23IP	-0.0187938	0.0489844
COL2A1	S-I	A0A075B6H7	IGKV3-7	-0.0429175	0.0483394
COL2A1	S-I	A0A075B6K0	IGLV3-16	-3.62423	0.0447486
COL2A1	S-I	A0A0B4J2H0	IGHV1-69D	-2.07372	0.00699078
COL2A1	S-I	A2RTX5	TARS3	-0.065122	0.0283184
COL2A1	S-I	A2VDF0	FUOM	-2.69656	0.0300292
COL2A1	S-I	A4D1U4	DENND11	0.174503	0.0455017
COL2A1	S-I	A6NED2	RCCD1	-2.46976	0.000523235
COL2A1	S-I	A6NHC0	CAPN8	0.095012	0.0314722
COL2A1	S-I	A6NI28	ARHGAP42	-1.80813	0.0495528
COL2A1	S-I	Q9NUH8	TMEM14B	-0.2109	0.0300046
COL2A1	S-I	O00180	KCNK1	-0.158586	0.00994416
COL2A1	S-I	O00221	NFKBIE	-0.520155	0.0405962
COL2A1	S-I	O00746	NME4	-2.17707	0.0493529
COL2A1	S-I	O00763	ACACB	0.0724863	0.0172323
COL2A1	S-I	O14561	NDUFAB1	-0.0231976	0.0204568
COL2A1	S-I	O14662	STX16	0.0593436	0.00790953
COL2A1	S-I	O14713	ITGB1BP1	-2.27855	0.0450317
COL2A1	S-I	O14775	GNB5	-2.19794	0.0167233
COL2A1	S-I	O14777	NDC80	-2.84663	0.0458966
COL2A1	S-I	O14802	POLR3A	-0.0506546	0.0300535
COL2A1	S-I	O14832	PHYH	-0.0143299	0.0461823
COL2A1	S-I	O14867	BACH1	-0.873254	0.0220283
COL2A1	S-I	O14964	HGS	0.0161082	0.0206673
COL2A1	S-I	O14974	PPP1R12A	0.0275034	0.0108277
COL2A1	S-I	O14981	BTAF1	-0.0775859	0.0473305
COL2A1	S-I	O15031	PLXNB2	0.0223282	0.0048579
COL2A1	S-I	O15075	DCLK1	-0.147588	0.00984331
COL2A1	S-I	O15079	SNPH	-0.225881	0.0288528
COL2A1	S-I	O15156	ZBTB7B	-0.0126186	0.0405562
COL2A1	S-I	O15164	TRIM24	-0.538806	0.0111975
COL2A1	S-I	O15258	RER1	0.0238918	0.00593344
COL2A1	S-I	O15321	TM9SF1	0.0291564	0.0221832
COL2A1	S-I	O15347	HMGB3	-0.946351	0.0379558
COL2A1	S-I	O15438	ABCC3	0.0597491	0.00602664
COL2A1	S-I	O15440	ABCC5	-0.0606924	0.0453328
COL2A1	S-I	O15484	CAPN5	0.0559158	0.0467679
COL2A1	S-I	O43164	PJA2	-1.88197	0.0149529
COL2A1	S-I	O43175	PHGDH	0.0462131	0.037106
COL2A1	S-I	O43236	SEPTIN4	-0.203308	0.0498992
COL2A1	S-I	O43286	B4GALT5	0.0437698	0.0189138
COL2A1	S-I	O43292	GPAA1	-0.0258471	0.00527877
COL2A1	S-I	O43306	ADCY6	-0.435002	0.0377427
COL2A1	S-I	O43324	EEF1E1	-0.0381718	0.0354947
COL2A1	S-I	O43474	KLF4	0.0796323	0.0103919
COL2A1	S-I	O43491	EPB41L2	-0.0215739	0.000199624
COL2A1	S-I	O43516	WIPF1	-2.76218	0.00305984
COL2A1	S-I	O43570	CA12	-0.0462732	0.0314137
COL2A1	S-I	O43583	DENR	0.0187835	0.0179259
COL2A1	S-I	O43592	XPOT	-0.0176924	0.00958114
COL2A1	S-I	O43704	SULT1B1	0.0979742	0.00075148
COL2A1	S-I	O43719	HTATSF1	0.041512	0.00837092
COL2A1	S-I	O43765	SGTA	-0.0193093	0.0242063
COL2A1	S-I	O43852	CALU	0.0613505	0.0155399
COL2A1	S-I	O43913	ORC5	-0.65283	0.0192514
COL2A1	S-I	O60218	AKR1B10	0.0908333	0.0184305
COL2A1	S-I	O60282	KIF5C	0.0778162	0.0198299
COL2A1	S-I	O60669	SLC16A7	-0.581361	4.84494e-05
[truncated: 277,213+ more rows]
