# Supplementary material for: Integrative proteomic characterization of adenocarcinoma of esophagogastric junction
Source: Nat Commun. 2023 Feb 11;14:778. doi: 10.1038/s41467-023-36462-8 (PMC9922290; doi:10.1038/s41467-023-36462-8)
Supplement: Supplementary file 12 — Supplementary Data 9 [file 41467_2023_36462_MOESM12_ESM.xlsx]

## Sheet: Supplementary Data 9
# Supplementary Data 9. The association between FBXO44 protein level and clinicopathological features of AEG patients. P, Chi-square test.
Variables	FBXO44 expression		#Total	Positive Rate	χ2	p-value
	#Positive	#Negative
Age (year)
≥ 65	43	94	137	0.3139	5.507	0.019*
＜65	21	93	114	0.1842
Sex
Female	18	36	54	0.3333	2.224	0.136
Male	46	151	197	0.2335
Family history (gastric cancer)
Yes	3	15	18	0.1667	0	1
No	19	83	102	0.1862
Smoking
Yes	4	31	35	0.1143	0.99	0.32
No	18	67	85	21.18
Drinking
Yes	4	18	22	0.1818	0	1
No	18	80	98	0.1837
Borrmann type
I/ II	9	34	43	0.2093	0.172	0.679
III/IV	13	60	73	0.1781
Lauran type
Intestinal	12	56	68	0.1765	0.36	0.835
Diffuse	6	28	34	0.1765
Mixed	3	9	12	0.25
Tumor size (cm)
≥5cm	43	109	152	0.2829	1.264	0.261
＜5cm	21	75	96	0.2186
Grade of differentiation
Well/ Moderate	10	47	57	0.1754	0.446	0.504
Poor/not	12	41	53	0.2264
T stage
T1/2	5	14	19	0.2632	0.001	0.975
T3/4	59	168	227	0.2599
N stage
N0/1	23	64	87	0.2644	0.048	0.826
N2/3	40	119	159	0.2516
M stage
M0	56	175	231	0.2423	6.193	0.013*
M1	8	7	15	0.5333
TNM stage
Ι	4	9	15	0.3077	8.953	0.030*
II	13	22	35	0.3714
III	40	143	183	0.2186
IV	8	7	15	0.5333
AFP (ng/ml)
＞8.1	4	0	4	1	14.489	0.000*
≤8.1	15	92	107	0.1351
CEA (ng/ml)
＞5	9	25	34	0.2647	3.132	0.077
≤5	10	68	78	0.1282
CA199 (U/ml)
＞37	9	29	38	0.2368	2.471	0.116
≤37	9	65	74	0.1216
CA724 (U/ml)
＞6.9	6	20	26	0.2308	1.013	0.314
≤6.9	12	70	82	0.1463
CA125 (U/ml)
＞35	2	5	7	0.2857	0.08	0.778
≤35	15	75	90	0.1667
CA50 (U/ml)
＞25	5	14	19	0.2632	1.382	0.24
≤25	12	68	80	0.15
HER2
Positive	2	20	22	0.0909	0.599	0.439
Negative	18	78	96	0.1875
PD-L1
Positive	4	18	22	0.1818	0.608	0.436
Negative	28	68	96	0.2916
*Statistically significant (P < 0.05).
