# Supplementary material for: Integrative proteomic characterization of adenocarcinoma of esophagogastric junction
Source: Nat Commun. 2023 Feb 11;14:778. doi: 10.1038/s41467-023-36462-8 (PMC9922290; doi:10.1038/s41467-023-36462-8)
Supplement: Supplementary file 13 — Supplementary Data 10 [file 41467_2023_36462_MOESM13_ESM.xlsx]

## Sheet: Supplementary Data 10
# Supplementary Data 10. Differential phosphorylation sites in all AEG tumor and NAT samples.
Phosphosites	Gene_symbol	logFoldChange	FDR
Q8TE85_S493	GRHL3	1.45057	0.00407948
Q96F46_S708	IL17RA	-2.87078	0.00147056
Q6PD74_S311	AAGAB	1.24731	0.0484692
Q2M2I8_S652	AAK1	-1.67416	0.0135857
Q2M2I8_S846	AAK1	-3.00857	0.0013913
Q9H7C9_S46	AAMDC	-2.44381	0.00817067
Q9BTE6_S174	AARSD1	-1.78148	0.0246519
Q9NY61_S203	AATF	1.25197	0.0345491
Q9NY61_S350	AATF	1.15721	0.0415762
Q6ZMQ8_S495	AATK	0.790494	0.0351634
O95477_S1138	ABCA1	0.743683	0.0351357
O95477_S1145	ABCA1	4.00306	1.03e-08
O95477_S1262	ABCA1	1.22352	0.0125254
O95477_S1296	ABCA1	3.36699	0.000426162
O95477_S884	ABCA1	1.01326	0.0111355
P33527_S289	ABCC1	1.92212	0.00650124
Q92887_S283	ABCC2	0.990862	0.0322115
O15438_S281	ABCC3	-2.38922	0.0271897
O15438_S908	ABCC3	-2.48904	9.74e-05
O15438_S911	ABCC3	-4.64434	9.59e-07
O15439_S655	ABCC4	-3.36191	2.29e-05
O15439_S668	ABCC4	-3.11427	0.00410486
O15439_T646	ABCC4	-2.46315	0.022154
O15440_S14	ABCC5	-1.44128	0.000916978
O15440_S509	ABCC5	-4.00301	2.92e-13
O15440_S558	ABCC5	-2.3072	0.0019746
Q8NE71_S140	ABCF1	2.20833	0.000552819
Q8NE71_S166	ABCF1	-2.64103	0.017786
Q8NE71_S22	ABCF1	1.7873	0.00191284
P00519_S569	ABL1	0.783921	0.00862763
P00519_S683	ABL1	2.0134	0.00107777
O14639_S352	ABLIM1	-3.15263	0.00364069
O14639_S367	ABLIM1	-1.06413	0.00347182
O14639_S422	ABLIM1	-3.15001	5.82e-06
O14639_S431	ABLIM1	-1.20569	0.0125601
O14639_S452	ABLIM1	-2.12107	0.0497683
O14639_S587	ABLIM1	-1.31565	0.0351973
O94929_S388	ABLIM3	2.72724	0.000320613
Q12979_S53	ABR	3.73728	9.48e-05
Q8N0Z2_S156	ABRA	0.723535	0.0354384
Q6UWZ7_S406	ABRAXAS1	3.42172	0.000145679
O00763_S222	ACACB	-4.23969	1.17e-09
O00763_S37	ACACB	-1.84207	0.0036608
O00763_S91	ACACB	-0.867332	0.01353
P49748_S328	ACADVL	-0.753651	0.0351357
P49748_S590	ACADVL	-3.48489	3.59e-05
Q15057_S581	ACAP2	-2.5747	0.0268363
Q96P50_S388	ACAP3	-1.99699	0.0476428
P24752_S195	ACAT1	-1.05025	0.00780513
Q5T8D3_S418	ACBD5	2.22031	0.0145333
Q96AP0_S24	ACD	1.41665	0.0236007
Q96AP0_S349	ACD	2.70377	0.000426162
Q9UKV3_S328	ACIN1	1.76046	0.041663
Q9UKV3_S676	ACIN1	1.72832	0.0252345
Q9UKV3_S710	ACIN1	-0.932197	0.0401946
Q9UKV3_S729	ACIN1	3.73365	0.000104301
Q9UKV3_S898	ACIN1	2.11753	0.0312193
P21399_T628	ACO1	-2.83918	0.00474558
Q99798_S237	ACO2	-1.15707	0.00465149
Q99798_S559	ACO2	-3.18302	0.000954301
Q86TX2_S232	ACOT1	-4.96449	5.98e-13
Q86TX2_T56	ACOT1	-1.1663	0.0109738
O14734_S3	ACOT8	1.13032	0.0140333
P33121_S620	ACSL1	-0.950349	0.0281669
Q9NUB1_S601	ACSS1	-1.68941	0.000305632
P62736_S237	ACTA2	-1.8188	0.0124333
P62736_S241	ACTA2	-0.767204	0.0263106
P62736_S302	ACTA2	-1.86775	0.0370785
P62736_S91	ACTA2	-2.156	0.0140067
P62736_T105	ACTA2	-1.2377	0.00465638
P60709_S14	ACTB	1.11589	0.00600781
P60709_S199	ACTB	2.07488	0.0291748
P60709_S233	ACTB	1.96562	0.00981765
P60709_S365	ACTB	-2.17622	0.000549912
P60709_Y294	ACTB	0.610154	0.0375046
P68032_Y93	ACTC1	1.70848	0.0416298
P12814_S140	ACTN1	1.06754	5.01e-07
P12814_S348	ACTN1	1.89868	0.0217956
P12814_S362	ACTN1	2.57555	0.00258929
P12814_S404	ACTN1	-2.03872	0.001062
P12814_S428	ACTN1	-2.4534	3.01e-05
P12814_S442	ACTN1	-2.02901	0.038213
P12814_S576	ACTN1	-1.38224	0.0135714
P12814_S677	ACTN1	-1.70199	0.0217367
P12814_T340	ACTN1	0.594151	0.038872
O43707_S608	ACTN4	-1.41521	0.0218391
O43707_S621	ACTN4	-0.993982	0.0268398
P61158_S418	ACTR3	2.33303	0.000180507
Q9H981_S132	ACTR8	3.82256	5.2e-05
P00813_T4	ADA	-5.16615	9.57e-11
Q9P0K1_S870	ADAM22	1.81941	0.000983523
Q9UKQ2_S703	ADAM28	-1.20892	0.00375476
Q13443_S738	ADAM9	0.721656	0.0221505
Q13443_S799	ADAM9	4.18076	7.63e-06
O15204_S207	ADAMDEC1	1.70114	0.00114098
Q8N6G6_S976	ADAMTSL1	-1.56891	0.0488522
P82987_S631	ADAMTSL3	-2.48158	4.76e-05
P55265_S614	ADAR	2.67407	0.00060384
Q9BUB4_S191	ADAT1	3.57605	0.000381869
Q08462_S472	ADCY2	-2.43366	0.00409805
O95622_S666	ADCY5	-2.19517	0.0341342
O43306_S54	ADCY6	-4.3561	1.23e-07
O43306_S576	ADCY6	-2.02888	0.000469933
O60503_S688	ADCY9	1.90565	0.000492925
O60503_S691	ADCY9	1.00249	0.00626002
P35611_S12	ADD1	-1.74887	4.31e-09
P35611_S355	ADD1	-2.47309	0.00453391
P35611_S431	ADD1	-3.77754	1.18e-05
P35611_S436	ADD1	-3.58491	0.00156697
P35611_S600	ADD1	-2.29655	0.00550449
P35612_S592	ADD2	-3.16819	0.000376959
P35612_S60	ADD2	-5.10385	3.66e-11
Q9UEY8_S673	ADD3	-2.85504	0.00195344
Q9UEY8_T11	ADD3	-3.39776	0.00506515
Q9UEY8_T12	ADD3	-2.51546	0.00123716
Q96PE1_S1116	ADGRA2	-2.99286	0.000781219
Q96PE1_S966	ADGRA2	-2.39489	0.0295999
Q96PE1_S982	ADGRA2	-2.56298	0.00509657
P48960_S831	ADGRE5	-2.17016	0.0111219
Q9Y653_S687	ADGRG1	-2.30889	0.0148626
Q86Y34_S547	ADGRG3	1.04485	0.00773475
Q86SQ4_S1189	ADGRG6	-2.02725	0.00702719
P00325_S23	ADH1B	-2.00973	5.52e-05
P00326_S23	ADH1C	-2.64188	2.77e-05
Q9H2P0_S608	ADNP	1.22915	0.00463895
P0DMS8_S317	ADORA3	3.16561	5.27e-06
P08913_S346	ADRA2A	-2.56086	0.00715653
Q16186_S405	ADRM1	2.49346	0.00787344
Q6ZN18_S141	AEBP2	3.02134	0.000727913
Q6ZN18_S206	AEBP2	3.02051	0.000148395
Q6ZN18_S24	AEBP2	2.04359	5.58e-05
Q6ZN18_S390	AEBP2	2.21608	0.00261205
Q8N556_S283	AFAP1	1.87262	0.00127359
Q8N556_S343	AFAP1	2.16746	3.02e-05
Q8N556_S665	AFAP1	3.12588	4.1e-07
Q8N556_S679	AFAP1	2.12136	2.76e-05
Q8N556_S711	AFAP1	0.690461	0.0239447
Q8TED9_S329	AFAP1L1	5.47653	2.31e-08
Q8TED9_S98	AFAP1L1	0.863942	0.0351219
Q8N4X5_S640	AFAP1L2	2.80874	0.00416339
Q8N4X5_S736	AFAP1L2	2.53343	0.00587678
Q8N4X5_T284	AFAP1L2	1.14976	0.0234845
Q8N4X5_T541	AFAP1L2	0.753355	0.0338413
Q8N4X5_Y383	AFAP1L2	3.74837	9.94e-11
Q8N4X5_Y413	AFAP1L2	0.722243	0.0366636
P55196_S1182	AFDN	-1.82859	8.7e-05
P55196_S1721	AFDN	-4.65318	1.21e-10
P55196_S424	AFDN	2.80091	0.000916978
P51825_S245	AFF1	0.93694	0.0152459
P51825_S588	AFF1	3.52541	3.35e-06
Q9UHB7_S1055	AFF4	2.96158	0.000157527
Q9UHB7_S1058	AFF4	0.974614	0.0276169
Q9UHB7_S212	AFF4	5.54374	2.4e-12
Q9UHB7_S703	AFF4	1.68813	0.0146594
Q9UHB7_S814	AFF4	4.00382	5.83e-07
Q6ULP2_S518	AFTPH	-4.2711	3.01e-05
Q6ULP2_T617	AFTPH	-2.3355	0.0190758
Q9UPQ3_S101	AGAP1	-2.70371	0.00246434
Q9UPQ3_S422	AGAP1	-1.81831	0.00894685
Q9UPQ3_S605	AGAP1	-4.83377	5.39e-10
P52594_S167	AGFG1	1.64426	0.0331254
Q9BSE5_S46	AGMAT	1.35075	0.0194819
Q9UKV8_S387	AGO2	4.09968	8.89e-09
O00116_S65	AGPS	2.84181	0.00340941
Q6RW13_S127	AGTRAP	1.62558	0.00216335
Q6RW13_S138	AGTRAP	3.18007	0.000564109
Q8WYP5_S1283	AHCTF1	2.21059	0.00032521
Q8WYP5_S1513	AHCTF1	2.81108	0.0302657
Q8WYP5_S509	AHCTF1	-2.86941	0.0011213
Q8WYP5_S528	AHCTF1	1.51446	0.00898501
Q8WYP5_T1257	AHCTF1	1.46117	0.000567967
O43865_S421	AHCYL1	-1.89422	9.2e-05
O43865_S84	AHCYL1	-0.974797	0.0152056
O43865_S85	AHCYL1	-5.43671	7.07e-09
Q96HN2_S166	AHCYL2	-5.60007	6.39e-09
Q5TGY3_S1187	AHDC1	-1.52589	0.0186823
Q09666_S1068	AHNAK	-2.02456	0.0238295
Q09666_S115	AHNAK	-5.6663	2.35e-08
Q09666_S135	AHNAK	-1.09961	6.53e-15
Q09666_S177	AHNAK	-3.14202	0.00598383
Q09666_S2138	AHNAK	0.810825	0.038873
Q09666_S2397	AHNAK	-2.13725	2.02e-27
Q09666_S2984	AHNAK	1.20238	0.0256788
Q09666_S3412	AHNAK	-2.28038	0.0271248
Q09666_S3426	AHNAK	-2.8444	1.08e-08
Q09666_S379	AHNAK	-2.6212	1.2e-05
Q09666_S4360	AHNAK	-4.25529	1.43e-07
Q09666_S4425	AHNAK	-3.31791	0.00564927
Q09666_S4900	AHNAK	-0.792993	0.0365852
Q09666_S4908	AHNAK	-3.0613	5.12e-05
Q09666_S4960	AHNAK	-2.41251	0.0334702
Q09666_S5077	AHNAK	-3.74093	1.38e-06
Q09666_S5099	AHNAK	-5.16382	1.88e-10
Q09666_S511	AHNAK	-1.72606	2.2e-08
Q09666_S5110	AHNAK	-0.921287	0.0216328
Q09666_S5386	AHNAK	-2.78026	0.000896497
Q09666_S5393	AHNAK	-3.0741	0.000642598
Q09666_S5448	AHNAK	-1.14058	3.79e-05
Q09666_S5552	AHNAK	-4.78793	2.05e-09
Q09666_S5577	AHNAK	1.53466	0.0237389
Q09666_S5620	AHNAK	-1.9267	0.000192578
Q09666_S5841	AHNAK	-3.7896	3.85e-05
Q09666_S793	AHNAK	-4.70003	4.26e-11
Q09666_T490	AHNAK	-0.872965	1.05e-05
Q8IVF2_S1112	AHNAK2	-1.8083	0.00255826
Q8IVF2_S3408	AHNAK2	-1.73214	0.0110852
Q8IVF2_S38	AHNAK2	1.68599	0.00604761
Q8IVF2_S5707	AHNAK2	1.07691	0.0434168
Q8IVF2_S5714	AHNAK2	-3.19964	0.00307306
Q8IVF2_S593	AHNAK2	3.79547	1.05e-07
Q8IVF2_T228	AHNAK2	2.92605	0.00684975
P35869_S81	AHR	0.644765	0.0254316
P02765_S328	AHSG	-2.75218	3.28e-05
Q96BJ3_S162	AIDA	1.82176	0.0318526
Q96BJ3_S82	AIDA	1.62445	0.011592
O95831_S116	AIFM1	-1.85162	0.0164421
O95831_S118	AIFM1	-2.45968	0.0109009
O95831_S371	AIFM1	-1.99569	5.52e-05
O00170_S159	AIP	3.41096	2.3e-05
O00170_S43	AIP	0.700334	0.0351668
Q96IF1_S119	AJUBA	3.97639	3.32e-05
Q96IF1_S263	AJUBA	3.46201	5.98e-07
Q96IF1_S230	AJUBA	7.12852	5.66e-17
Q9UIJ7_S37	AK3	-3.23148	1.77e-09
Q92667_S151	AKAP1	-0.805537	0.00187482
Q92667_S445	AKAP1	2.32722	0.00850503
Q92667_S592	AKAP1	-1.49433	0.0381681
O43572_S202	AKAP10	-3.45642	7.41e-10
O43572_S52	AKAP10	1.52501	0.005999
Q9UKA4_S1019	AKAP11	1.99172	0.0431408
Q9UKA4_S422	AKAP11	3.26133	0.000658446
Q9UKA4_S444	AKAP11	1.38227	0.0192414
Q02952_S11	AKAP12	-1.72016	0.00469359
Q02952_S1497	AKAP12	-2.87827	0.000333475
Q02952_S1674	AKAP12	2.28708	0.000469539
Q02952_S283	AKAP12	4.48067	1.9e-05
Q02952_S286	AKAP12	-3.30758	1.2e-07
Q02952_S388	AKAP12	-2.55253	0.0400022
Q02952_S472	AKAP12	-4.64972	4.48e-07
Q02952_S483	AKAP12	-5.22988	2.04e-09
Q02952_S627	AKAP12	-1.00449	0.00636088
Q02952_S644	AKAP12	-1.82599	0.0352203
Q02952_S732	AKAP12	0.863071	0.0352203
Q02952_S749	AKAP12	-4.08872	1.88e-06
Q02952_T1116	AKAP12	-4.58765	2.57e-05
Q02952_T1760	AKAP12	-4.62575	5.93e-07
Q12802_S1411	AKAP13	2.19574	0.00224207
Q12802_S1647	AKAP13	1.65107	0.0112219
Q12802_S1857	AKAP13	2.0162	0.00563327
Q12802_S2398	AKAP13	-2.48521	0.00662708
Q12802_S2720	AKAP13	-2.62157	0.00284182
Q12802_S983	AKAP13	1.86057	0.00154787
Q12802_T2391	AKAP13	-4.34094	9.45e-07
Q12802_T2411	AKAP13	-2.5267	0.00127425
Q12802_T2467	AKAP13	1.02806	0.0170011
Q12802_T815	AKAP13	2.15111	0.00862613
Q12802_T953	AKAP13	2.67992	0.00499935
Q9Y2D5_S393	AKAP2	2.10196	0.0105532
Q9Y2D5_S720	AKAP2	-0.888352	1.29e-05
Q9Y2D5_S748	AKAP2	-2.66742	0.0250893
Q9Y2D5_T780	AKAP2	-2.27268	0.0373303
P24588_S148	AKAP5	1.43859	0.000924088
P24588_S178	AKAP5	2.89963	0.000834042
Q99996_S1327	AKAP9	-1.8356	0.0492641
Q99996_S3842	AKAP9	-2.23348	0.0021559
Q7Z591_S40	AKNA	1.05622	0.014375
P14550_S137	AKR1A1	-1.05561	0.00787669
P42330_S87	AKR1C3	-6.2445	6.81e-18
O43488_S255	AKR7A2	-2.05555	0.00487387
O95154_S259	AKR7A3	-4.56307	4.78e-08
O95154_S262	AKR7A3	-1.60269	0.00125836
P31749_S129	AKT1	-3.57635	0.000106902
Q96B36_S183	AKT1S1	-1.29827	0.0218166
Q96B36_S202	AKT1S1	1.7867	0.00797635
Q96B36_S203	AKT1S1	1.7919	0.00787471
Q96B36_S211	AKT1S1	-1.13929	0.0128687
Q96B36_S92	AKT1S1	0.97653	0.0133158
Q96B36_T246	AKT1S1	-3.26608	4.2e-06
P31751_S126	AKT2	1.37397	0.0226224
Q9Y243_S120	AKT3	1.41222	0.0111728
P00352_S413	ALDH1A1	-3.89022	2.61e-14
P00352_T267	ALDH1A1	-5.74314	2.7e-12
P00352_T337	ALDH1A1	-2.50631	6.55e-05
P49419_S84	ALDH7A1	-0.898861	0.0215607
P04075_S36	ALDOA	-1.27806	0.0292287
P04075_S39	ALDOA	-1.23829	0.00354539
P04075_T37	ALDOA	-2.29631	0.0219328
P04075_T9	ALDOA	2.26044	0.000198625
P05062_S161	ALDOB	-2.08381	0.00345537
P05062_S36	ALDOB	-2.9475	6.65e-05
P05062_T39	ALDOB	-4.06818	2.32e-07
P09972_S36	ALDOC	-2.79008	0.00017524
P09972_S39	ALDOC	-3.6371	1.38e-07
Q92685_S13	ALG3	-2.80575	0.0371075
Q9H6U8_S16	ALG9	-2.6158	5.15e-05
P10696_S111	ALPG	4.3722	1.22e-08
P05186_S110	ALPL	-1.80036	0.00450941
P05187_S114	ALPP	4.3722	1.22e-08
Q60I27_S636	ALS2CL	1.74384	0.00114235
Q9C0C7_S1205	AMBRA1	3.25438	2.6e-06
Q9C0C7_S639	AMBRA1	1.84348	0.00328742
Q4VCS5_S309	AMOT	1.26699	0.0225453
Q8IY63_S720	AMOTL1	-1.87627	0.0485375
Q8IY63_S906	AMOTL1	3.08958	6.02e-08
Q9Y2J4_S236	AMOTL2	0.927477	0.0146153
Q9Y2J4_S759	AMOTL2	2.23949	0.000179201
Q01433_S100	AMPD2	-2.49199	0.00135915
Q9H1A4_S355	ANAPC1	1.56461	0.00225057
Q9H1A4_S377	ANAPC1	4.704	7.26e-09
Q9H1A4_S703	ANAPC1	0.740934	0.0133631
Q9H1A4_S731	ANAPC1	3.78256	4.03e-07
Q9UJX6_S218	ANAPC2	4.40709	3.89e-12
Q9UJX4_S202	ANAPC5	0.718132	0.0357966
Q9UJX4_T232	ANAPC5	0.842714	0.0135908
Q9UKU9_S73	ANGPTL2	1.45067	0.00164659
E9PGG2_S239	ANHX	1.60879	0.00606351
P16157_S1666	ANK1	-2.0966	0.00279424
P16157_S4	ANK1	-2.10452	0.000173833
P16157_S834	ANK1	-4.51244	3.83e-05
P16157_S856	ANK1	1.13765	0.0397473
P16157_T1378	ANK1	-3.3164	0.000694644
P16157_T961	ANK1	-4.36535	1.43e-05
Q01484_S10	ANK2	-1.12888	0.00483778
Q01484_S1461	ANK2	-3.15724	0.000395279
Q01484_S1755	ANK2	-7.15418	2.67e-19
Q01484_S2127	ANK2	-4.33845	1.21e-08
Q01484_S2133	ANK2	-1.50069	0.00406989
Q01484_S2315	ANK2	-0.767945	0.0222267
Q01484_S2405	ANK2	-6.93566	3.37e-21
Q01484_S2537	ANK2	-1.61213	0.00557738
Q01484_S2642	ANK2	-8.40854	1.05e-20
Q01484_S2795	ANK2	-1.08332	0.0129271
Q01484_S2834	ANK2	-3.25645	7.96e-05
Q01484_S31	ANK2	-1.56416	0.0414314
Q01484_S34	ANK2	-4.89801	1.4e-09
Q01484_S3823	ANK2	-2.01227	0.00176993
Q01484_S3909	ANK2	-1.3595	0.0475116
Q01484_S890	ANK2	-3.14281	7.3e-05
Q01484_T2239	ANK2	-3.20081	5.02e-06
Q01484_T2583	ANK2	-5.11214	1.01e-10
Q01484_T3093	ANK2	-3.00504	2.98e-05
Q01484_T3776	ANK2	-1.25368	0.00777248
Q01484_T3814	ANK2	-3.72352	3e-05
Q12955_S1445	ANK3	-2.44072	2.15e-05
Q12955_S1459	ANK3	-2.30062	0.000380342
Q12955_S39	ANK3	-4.26656	3.95e-12
Q12955_S4229	ANK3	-2.71285	0.00433692
Q12955_S4298	ANK3	-1.37733	0.001293
Q12955_S4342	ANK3	-2.98169	0.0190297
Q12955_S623	ANK3	-8.38406	2.42e-31
Q12955_S847	ANK3	-5.70622	5.05e-09
Q12955_S867	ANK3	-1.36216	0.00272838
Q8IWZ3_S1591	ANKHD1	3.14235	0.000957432
Q8IWZ3_S1670	ANKHD1	1.01897	0.00805074
Q8IWZ3_S1679	ANKHD1	4.34027	6.54e-13
Q9P2G1_S737	ANKIB1	-0.795718	0.0266612
Q86XL3_S528	ANKLE2	2.33326	1.33e-06
Q86XL3_S662	ANKLE2	0.757598	0.0366607
Q86XL3_S866	ANKLE2	0.810741	0.0221454
Q9NXR5_S353	ANKRD10	4.09214	4.24e-06
Q6UB99_S1852	ANKRD11	1.02849	0.0379276
Q6UB98_S1143	ANKRD12	-2.353	0.0284563
Q6UB98_S149	ANKRD12	2.88967	0.00456991
Q6UB98_S630	ANKRD12	2.33195	0.015241
Q6UB98_S875	ANKRD12	3.85607	5.55e-05
Q6UB98_T878	ANKRD12	2.98593	0.00079696
Q6ZTN6_T469	ANKRD13D	2.92038	0.000792018
O75179_S1635	ANKRD17	0.908093	0.0370694
O75179_S1639	ANKRD17	0.924678	0.0339968
O75179_S19	ANKRD17	4.04665	6.21e-06
O75179_S2045	ANKRD17	4.85619	5.91e-08
O75179_S2047	ANKRD17	2.15305	0.0282795
O75179_S2059	ANKRD17	1.4213	0.0256147
O75179_S2067	ANKRD17	3.4685	0.000262262
Q96NW4_S962	ANKRD27	2.67466	0.000298312
O15084_S1011	ANKRD28	-6.42408	4.12e-17
C9JTQ0_S193	ANKRD63	-1.01223	0.0378917
C9JTQ0_S203	ANKRD63	-2.37365	2.93e-05
Q92625_S620	ANKS1A	-1.79483	0.00827795
Q92625_S661	ANKS1A	5.10838	3.41e-09
Q92625_T318	ANKS1A	2.13878	0.000774792
Q6ZW76_S320	ANKS3	2.4677	0.000727427
Q6ZW76_S375	ANKS3	1.84693	0.00037315
Q68DC2_S734	ANKS6	1.99177	0.0423429
Q9H8Y5_S56	ANKZF1	2.31245	0.0423465
Q9H8Y5_S675	ANKZF1	2.6717	0.023113
Q9NQW6_S323	ANLN	5.31985	3.81e-12
Q9NQW6_S485	ANLN	3.19416	1.83e-08
Q9NQW6_S518	ANLN	1.56021	0.000141665
Q9NQW6_S72	ANLN	1.57362	0.000332836
Q9NQW6_S792	ANLN	4.04225	1.61e-09
Q5XXA6_S107	ANO1	2.28024	0.0251007
Q5XXA6_S221	ANO1	1.89629	0.0268939
Q9H6X2_S362	ANTXR1	6.31614	4.73e-08
Q9UJ72_S296	ANXA10	-7.1929	4.14e-22
Q9UJ72_S306	ANXA10	-6.20536	4.26e-12
Q9UJ72_S76	ANXA10	-6.02051	2.98e-17
Q9UJ72_T284	ANXA10	-3.80955	4.29e-09
P27216_S10	ANXA13	3.77988	0.000291883
P07355_S127	ANXA2	3.2079	0.000145066
P07355_S184	ANXA2	5.48627	9.65e-12
P07355_Y24	ANXA2	-1.53872	0.0216328
P07355_Y318	ANXA2	-2.68651	5.03e-05
P12429_S139	ANXA3	-1.04646	0.00801925
P12429_S149	ANXA3	-4.08978	2.55e-10
P19801_S275	AOC1	-2.45292	0.00117504
Q63HQ0_T228	AP1AR	1.55703	0.0107921
P61966_S147	AP1S1	-3.18432	0.00504825
O95782_S518	AP2A1	3.61238	8.08e-05
O00203_S609	AP3B1	1.6835	2.12e-05
Q13367_S272	AP3B2	-5.43539	8.73e-13
Q13367_S282	AP3B2	-2.17675	0.00605533
Q9UPM8_S676	AP4E1	2.65868	0.00312846
Q02410_S80	APBA1	2.22838	0.0346516
Q99767_S480	APBA2	3.15682	1.68e-07
Q92870_S123	APBB2	-2.1169	0.0259679
Q92870_S409	APBB2	2.96549	0.00297337
P25054_S130	APC	-2.50966	0.00182878
P25054_S1774	APC	2.30245	0.000347727
P25054_S2461	APC	2.61037	0.00911604
P25054_S960	APC	0.791702	0.0387923
P25054_T1773	APC	1.28578	0.0175975
P04114_S4048	APOB	-0.986172	0.0281717
Q0VD83_S175	APOBR	5.29057	3.03e-07
Q0VD83_S422	APOBR	2.35747	0.00012683
Q0VD83_S510	APOBR	1.05761	0.00787471
Q0VD83_S939	APOBR	2.93842	0.00469512
Q0VD83_T572	APOBR	3.85668	5.45e-05
Q0VD83_T637	APOBR	3.34139	0.00124907
Q6UXV4_S256	APOOL	-1.02466	0.0131526
P07741_S30	APRT	1.51651	0.00614851
P07741_S66	APRT	-4.76365	4.07e-06
P29972_S247	AQP1	2.98199	0.00348394
P29972_S262	AQP1	-3.73893	1.12e-05
P41181_S256	AQP2	1.01717	0.038111
P55087_S2	AQP4	-7.11292	1.65e-16
P55087_S276	AQP4	-10.4031	4.69e-33
P55087_S285	AQP4	-8.26095	1.19e-26
P55087_S316	AQP4	-2.72574	8.49e-06
P55087_T289	AQP4	-2.63358	2.23e-06
P10275_S651	AR	-1.27902	0.0193673
Q96P48_S1428	ARAP1	1.3993	0.00120161
Q8WWN8_S1337	ARAP3	2.1695	0.0253271
O15033_S337	AREL1	2.35076	0.0327281
Q8N6T3_S125	ARFGAP1	1.57677	0.00058001
Q8N6H7_S146	ARFGAP2	0.966962	2.55e-06
Q8N6H7_S240	ARFGAP2	1.77814	0.0461396
Q9NP61_S367	ARFGAP3	-1.07459	0.0153546
Q9NP61_S370	ARFGAP3	-1.55056	0.0329531
Q9NP61_S451	ARFGAP3	-1.96815	0.0371557
Q9Y6D6_S1079	ARFGEF1	-2.52511	0.00163935
Q9Y6D6_S1569	ARFGEF1	-1.62673	0.00198569
Q9Y6D6_S410	ARFGEF1	0.807057	0.0232616
Q9Y6D5_S1528	ARFGEF2	-1.18757	0.0394465
Q9Y6D5_S218	ARFGEF2	-2.27322	0.00628888
Q9Y6D5_S277	ARFGEF2	-1.04316	0.01371
Q5TH69_S1049	ARFGEF3	-3.54827	6.63e-06
Q5TH69_S1066	ARFGEF3	-3.82741	0.000204594
Q5TH69_S1635	ARFGEF3	-5.1202	4.53e-12
Q5TH69_S1969	ARFGEF3	-1.91948	0.000153081
Q5TH69_S1991	ARFGEF3	-3.05611	0.000369807
Q5TH69_S2097	ARFGEF3	-3.45607	0.000328495
Q5TH69_S2100	ARFGEF3	-2.03139	0.000752989
Q5TH69_S487	ARFGEF3	-5.06836	4.61e-12
Q5TH69_S592	ARFGEF3	-0.725016	0.0362567
Q5TH69_S597	ARFGEF3	-6.40616	4.3e-16
Q5TH69_S632	ARFGEF3	-3.16535	0.000974091
Q5TH69_S636	ARFGEF3	-2.89616	0.00105354
P53367_T361	ARFIP1	-1.89473	0.0301074
P53365_S72	ARFIP2	-2.56806	0.00267294
Q07960_S47	ARHGAP1	1.94176	0.000239205
A1A4S6_S643	ARHGAP10	-1.66924	0.016394
Q6P4F7_S875	ARHGAP11A	0.767369	0.0178424
Q8IWW6_S103	ARHGAP12	-1.36672	0.0482963
Q8IWW6_S201	ARHGAP12	-2.3128	7.22e-06
Q8IWW6_S338	ARHGAP12	-4.01521	0.000130805
Q8IWW6_S592	ARHGAP12	-1.82964	0.000782586
Q53QZ3_S243	ARHGAP15	2.39112	0.000326674
Q68EM7_S150	ARHGAP17	-0.751554	0.0218839
Q68EM7_S162	ARHGAP17	-2.05985	0.0400547
Q8N392_S263	ARHGAP18	-3.3024	1.25e-07
Q9P2F6_S730	ARHGAP20	-3.64791	7.22e-06
Q5T5U3_S1396	ARHGAP21	-2.74671	3.68e-05
Q5T5U3_S1504	ARHGAP21	-3.77087	7e-05
Q5T5U3_S1514	ARHGAP21	-0.675003	0.0103231
Q5T5U3_S1605	ARHGAP21	-3.14956	1.36e-07
Q5T5U3_S1713	ARHGAP21	-6.17357	6.81e-15
Q5T5U3_S1742	ARHGAP21	-4.3742	5.45e-08
Q5T5U3_S1861	ARHGAP21	-2.92002	0.000291531
Q5T5U3_S253	ARHGAP21	-3.9463	8.36e-07
Q5T5U3_S483	ARHGAP21	-4.07296	6.95e-09
Q5T5U3_S881	ARHGAP21	-1.03445	0.00549869
Q5T5U3_T255	ARHGAP21	-1.08529	0.0295845
Q9P227_S316	ARHGAP23	0.670631	0.0255677
Q9P227_S351	ARHGAP23	2.86056	0.00162523
Q8N264_S391	ARHGAP24	-3.26315	0.000175167
P42331_S362	ARHGAP25	2.7548	0.0187063
P42331_S533	ARHGAP25	2.42952	0.0355495
Q9UNA1_S609	ARHGAP26	-2.31867	0.00366226
Q6ZUM4_S182	ARHGAP27	1.14922	0.0387457
Q6ZUM4_S249	ARHGAP27	1.29256	0.00735153
Q6ZUM4_S466	ARHGAP27	2.46347	1.71e-06
Q52LW3_S913	ARHGAP29	-1.72491	0.0347433
Q7Z6I6_S1034	ARHGAP30	2.21934	0.0153252
Q7Z6I6_S240	ARHGAP30	3.96679	1.2e-05
Q7Z6I6_S327	ARHGAP30	3.12517	0.00770099
Q2M1Z3_S346	ARHGAP31	1.40571	0.0378832
A7KAX9_S1203	ARHGAP32	2.92583	0.00265096
A7KAX9_S821	ARHGAP32	-2.2201	0.0364739
Q9C0H5_S286	ARHGAP39	0.728128	0.0360774
Q9C0H5_S366	ARHGAP39	0.762979	0.0232368
Q9C0H5_S604	ARHGAP39	2.69	7.28e-05
Q9C0H5_S690	ARHGAP39	3.97313	2.62e-09
P98171_S860	ARHGAP4	4.44647	2.06e-08
P98171_S930	ARHGAP4	3.16819	8.64e-06
A6NI28_S762	ARHGAP42	0.756036	0.0296259
Q92619_S569	ARHGAP45	3.04133	0.00817724
Q92619_S577	ARHGAP45	2.59187	0.00583989
Q92619_S592	ARHGAP45	5.25167	2.82e-08
Q13017_S1218	ARHGAP5	-2.03827	0.0135472
O43182_S37	ARHGAP6	-3.00343	0.00077129
O43182_S820	ARHGAP6	-1.45886	0.00807202
P85298_T206	ARHGAP8	0.689187	0.0353519
Q9BRR9_S144	ARHGAP9	1.69802	0.0350334
Q9BRR9_S203	ARHGAP9	3.08702	0.000786388
P52565_S148	ARHGDIA	2.02905	0.0058473
P52565_S24	ARHGDIA	1.36082	0.0030366
P52565_S34	ARHGDIA	2.86897	0.00806377
P52565_S47	ARHGDIA	4.02415	1.25e-07
P52565_Y133	ARHGDIA	-2.64426	0.00155974
P52566_Y130	ARHGDIB	2.23077	0.0032884
Q92888_S631	ARHGEF1	3.92325	1.74e-07
Q92888_S863	ARHGEF1	1.48939	0.0111231
Q92888_T695	ARHGEF1	4.05436	5.03e-08
Q9HCE6_S1257	ARHGEF10L	-0.708556	0.0229993
O15085_S1155	ARHGEF11	-3.11217	0.00568912
O15085_S35	ARHGEF11	-1.75846	0.0323968
Q9NZN5_S28	ARHGEF12	1.90128	0.0417205
Q9NZN5_T703	ARHGEF12	-3.04937	0.00216758
Q5VV41_S208	ARHGEF16	-3.51753	0.000263731
Q96PE2_S1002	ARHGEF17	-1.96143	0.0105988
Q96PE2_S2005	ARHGEF17	2.37256	0.00795411
Q96PE2_S326	ARHGEF17	1.31629	0.00773475
Q96PE2_S348	ARHGEF17	1.65012	0.000997293
Q96PE2_S507	ARHGEF17	4.07468	1.13e-06
Q96PE2_S527	ARHGEF17	2.67445	0.00282918
Q96PE2_S790	ARHGEF17	1.54523	0.00608469
Q6ZSZ5_S1348	ARHGEF18	-0.78454	0.0353519
Q6ZSZ5_S71	ARHGEF18	-2.22494	0.000308575
Q6ZSZ5_S921	ARHGEF18	2.35767	0.0148108
Q6ZSZ5_S948	ARHGEF18	-1.98362	0.0352788
Q92974_S163	ARHGEF2	2.03077	6.13e-05
Q92974_S174	ARHGEF2	2.91899	0.0016694
Q92974_S696	ARHGEF2	2.56699	0.0303413
Q92974_S932	ARHGEF2	2.01188	0.00130686
Q96DR7_S392	ARHGEF26	-2.36274	8.39e-05
Q96DR7_S434	ARHGEF26	-0.852581	0.0214747
Q8N1W1_S1538	ARHGEF28	-4.4958	6.18e-09
Q8N1W1_S325	ARHGEF28	-1.16971	0.00653449
Q8N1W1_S486	ARHGEF28	-1.63947	0.00583121
Q8N1W1_S535	ARHGEF28	-4.99547	1.52e-10
Q8N1W1_S773	ARHGEF28	-3.09981	0.000116304
Q8N1W1_T772	ARHGEF28	-2.37333	0.000344627
A5YM69_S450	ARHGEF35	-2.7948	0.000248352
A1IGU5_S251	ARHGEF37	-4.06453	6.65e-06
A1IGU5_S665	ARHGEF37	-1.11655	0.0396024
Q8TER5_S1438	ARHGEF40	2.22778	0.0217327
Q8TER5_S986	ARHGEF40	1.62721	0.0178657
Q12774_S57	ARHGEF5	-2.76892	0.00774722
Q14155_S176	ARHGEF7	1.05907	0.0165124
Q14155_S257	ARHGEF7	2.3394	0.00891836
O14497_S1604	ARID1A	-2.63722	0.00145505
O14497_S1751	ARID1A	-0.890985	0.0351357
Q68CP9_S1300	ARID2	1.52467	0.0128248
Q68CP9_S1391	ARID2	1.48446	0.000915102
Q99856_S101	ARID3A	0.797223	0.0220336
Q99856_S119	ARID3A	4.19084	1.82e-06
Q99856_S77	ARID3A	4.39596	6.63e-10
Q99856_S81	ARID3A	0.981157	0.0218278
Q99856_S88	ARID3A	3.58733	4.17e-07
P29374_S561	ARID4A	1.27811	0.0467506
Q4LE39_S1029	ARID4B	1.17784	0.0139104
Q4LE39_S778	ARID4B	2.60708	0.0169802
Q03989_T313	ARID5A	5.99677	1.2e-16
Q14865_S1002	ARID5B	2.43127	0.00130177
Q14865_S1032	ARID5B	2.10853	0.00207596
Q14865_S524	ARID5B	1.6045	0.0145085
Q14865_T539	ARID5B	2.29473	0.0345138
Q9Y4X5_S517	ARIH1	-2.55867	0.000232795
Q7L311_S213	ARMCX2	-0.92872	0.0472967
Q9UH62_S43	ARMCX3	3.09266	5.98e-07
Q7L4S7_S167	ARMCX6	1.84214	0.00972812
O15143_S311	ARPC1B	2.64128	0.00604761
Q9BPX5_S90	ARPC5L	-4.86911	1.11e-11
Q9BPX5_S91	ARPC5L	-4.79022	1.93e-11
P56211_S23	ARPP19	0.738451	0.0403789
P49407_S412	ARRB1	-0.605274	1.14e-06
O00192_S267	ARVCF	-3.73682	1.98e-05
O00192_S915	ARVCF	-2.36124	0.00811346
Q9ULH1_S1027	ASAP1	2.20788	0.0282324
Q9ULH1_S1041	ASAP1	2.12221	0.00842341
Q9ULH1_S839	ASAP1	4.41917	5.69e-07
Q9ULH1_S843	ASAP1	1.81511	0.00469387
Q9H1I8_S713	ASCC2	0.969111	0.0121743
Q99929_S142	ASCL2	1.33826	0.00467282
Q99929_S28	ASCL2	2.24101	3.05e-05
Q9NR48_S1544	ASH1L	1.03522	0.00299883
Q9NR48_S1630	ASH1L	0.626396	0.0357099
Q9NR48_S179	ASH1L	1.91784	0.00440103
Q9NR48_S22	ASH1L	4.36985	1.79e-09
Q9NR48_S623	ASH1L	1.90794	0.000536808
Q8IZT6_S1103	ASPM	1.75477	0.000181745
Q8IZT6_S14	ASPM	2.54658	1.19e-06
Q8IZT6_S425	ASPM	2.38453	1.48e-05
Q8IZT6_S605	ASPM	0.90262	0.0135785
Q7L266_S16	ASRGL1	-3.6573	8.91e-07
P00966_T174	ASS1	0.857066	0.0228256
Q76L83_S1319	ASXL2	-3.29257	9.63e-05
Q76L83_S562	ASXL2	1.31825	0.00165123
Q8NBU5_S322	ATAD1	-2.02039	0.00902434
Q6PL18_S1200	ATAD2	2.51015	2.81e-05
Q6PL18_S1243	ATAD2	1.93702	9.57e-05
Q6PL18_S1302	ATAD2	0.944177	0.0355331
Q6PL18_S327	ATAD2	1.42734	0.00471034
Q6PL18_S342	ATAD2	4.88449	6.48e-10
Q6PL18_T1152	ATAD2	0.789933	0.0233014
Q96QE3_S356	ATAD5	0.725704	0.0365549
Q5SQI0_S276	ATAT1	0.96424	0.00401879
O95260_S169	ATE1	1.4154	0.0105176
Q6VMQ6_S57	ATF7IP	1.85654	0.0015387
Q5U623_S521	ATF7IP2	1.33655	0.00425756
Q676U5_S255	ATG16L1	1.2461	0.0217367
Q676U5_S70	ATG16L1	1.67607	0.0161305
Q2TAZ0_S1653	ATG2A	3.14152	0.000126147
Q96BY7_S239	ATG2B	-2.30448	0.029151
Q96BY7_S497	ATG2B	-2.01328	0.00678704
Q7Z3C6_S18	ATG9A	5.09849	2.04e-08
Q7Z3C6_S675	ATG9A	-1.17355	0.0210226
Q7Z3C6_S761	ATG9A	3.02006	0.00265673
Q6DD88_S535	ATL3	-1.05696	0.00222538
P54259_S101	ATN1	2.08443	0.0298123
P54259_S168	ATN1	2.45577	0.0479339
P54259_S34	ATN1	2.30196	0.00972517
P54259_S896	ATN1	-3.092	0.00017508
O60312_S466	ATP10A	4.33707	2.12e-08
O94823_S617	ATP10B	0.884509	0.0309124
Q9P241_S613	ATP10D	-2.05245	0.0253978
Q9Y2G3_S1154	ATP11B	-1.10795	0.0192484
Q8NB49_S1108	ATP11C	-0.933406	0.0341126
Q9HD20_S935	ATP13A1	-3.03488	0.00298448
Q9NQ11_S151	ATP13A2	0.853954	0.0250861
P05023_S228	ATP1A1	-1.33484	0.0197671
P05023_S47	ATP1A1	-1.05453	0.00159978
P05023_S653	ATP1A1	-3.58336	1.01e-06
P05026_S11	ATP1B1	-3.50782	6.09e-06
P16615_S663	ATP2A2	-0.954478	0.0470634
P16615_T441	ATP2A2	1.22962	0.0205703
P20020_S1127	ATP2B1	-2.44968	0.00633428
P20020_S1137	ATP2B1	-2.82594	0.000203622
P23634_S238	ATP2B4	-1.06327	0.0338812
P20648_S228	ATP4A	-5.51073	2.68e-07
P20648_S239	ATP4A	-4.57067	1.93e-09
P20648_S246	ATP4A	-6.05011	1.87e-17
P20648_S283	ATP4A	-4.5039	2.8e-12
P20648_S286	ATP4A	-3.67712	8.03e-09
P20648_S446	ATP4A	-3.49433	1.57e-09
P20648_S495	ATP4A	-5.37703	2.71e-15
P20648_S840	ATP4A	-3.33735	1.59e-09
P20648_S954	ATP4A	-6.04645	3.43e-15
P20648_T496	ATP4A	-3.58725	1.17e-08
P20648_Y10	ATP4A	-5.06413	2.49e-11
P20648_Y7	ATP4A	-5.18228	8.54e-13
P25705_S198	ATP5F1A	-2.50847	9.83e-06
P25705_S502	ATP5F1A	-0.836431	0.0218399
P25705_S53	ATP5F1A	-1.09808	0.00479365
P25705_S76	ATP5F1A	-1.38424	0.0195755
P25705_T48	ATP5F1A	-6.91491	5.45e-23
P06576_S415	ATP5F1B	-7.07923	6.52e-25
P06576_S528	ATP5F1B	-3.4212	7.8e-07
P06576_S529	ATP5F1B	-2.31003	0.000220216
P36542_S146	ATP5F1C	-5.25138	2.79e-14
P56134_S3	ATP5MF	-9.72918	6.31e-42
P24539_S228	ATP5PB	-2.96582	3.63e-08
P24539_T229	ATP5PB	-0.981353	0.00801993
P24539_Y165	ATP5PB	-1.10255	0.00469889
P18859_S64	ATP5PF	-0.770991	0.0354072
P18859_S65	ATP5PF	-2.38273	8.58e-06
P48047_S155	ATP5PO	-0.780707	0.0353325
P48047_S166	ATP5PO	-3.19844	3.63e-08
Q04656_S1469	ATP7A	-5.04542	1.19e-11
P35670_S348	ATP7B	1.76633	0.00837478
Q9NTI2_S46	ATP8A2	-2.93404	5.69e-07
O43520_S1232	ATP8B1	-2.14034	0.00868957
Q13535_T1989	ATR	2.12019	0.000173403
Q8WXE1_S224	ATRIP	5.57505	2.13e-11
Q8WXE1_S239	ATRIP	2.06165	0.00145505
P46100_S1348	ATRX	2.18432	0.012127
P46100_S1352	ATRX	2.64466	5.04e-05
P46100_S1527	ATRX	3.25164	1.27e-05
P46100_S677	ATRX	3.0606	0.00781992
P46100_S729	ATRX	0.860806	0.0134927
P46100_S812	ATRX	1.72437	0.00126638
P54253_S238	ATXN1	2.73665	0.00358254
P54253_S88	ATXN1	3.01508	0.000247521
P0C7T5_T330	ATXN1L	-3.06203	0.00491765
Q99700_S207	ATXN2	0.830565	0.0218361
Q99700_S889	ATXN2	4.33561	1.42e-11
Q8WWM7_S111	ATXN2L	0.974682	0.0473638
Q8WWM7_S306	ATXN2L	4.41494	4.87e-09
Q8WWM7_S424	ATXN2L	3.38652	1.41e-05
Q8WWM7_S449	ATXN2L	1.24827	0.00939342
Q8WWM7_S559	ATXN2L	3.72712	1.27e-05
Q8WWM7_S594	ATXN2L	1.58988	0.0106144
Q8WWM7_S634	ATXN2L	3.31073	4.18e-06
O15265_S491	ATXN7	2.54889	0.0115963
Q9ULK2_S38	ATXN7L1	0.732153	0.0355331
Q5T6C5_S575	ATXN7L2	3.99799	7.48e-11
Q9NQS1_S94	AVEN	-2.9851	0.0051431
Q8NBF6_S244	AVL9	3.87669	2.24e-05
P37288_S380	AVPR1A	-0.751772	0.0353402
O15169_S77	AXIN1	3.97437	8.9e-05
P61769_S75	B2M	-2.15861	0.000346839
P15291_S74	B4GALT1	-3.74925	2.31e-05
Q9NWV8_S49	BABAM1	-0.781669	0.0487213
Q9BYV9_T799	BACH2	2.34733	0.0287206
Q92934_S34	BAD	-0.86943	0.0459336
Q92934_S75	BAD	-1.1471	0.00615497
O95817_T406	BAG3	2.87256	8.3e-05
P46379_S1081	BAG6	2.28873	0.0231606
P46379_S113	BAG6	3.55953	3.13e-05
Q8TBE0_S101	BAHD1	1.91242	0.0150766
Q9UQB8_S366	BAIAP2	0.908889	0.0216982
Q9UQB8_S395	BAIAP2	-5.47833	8.42e-10
Q9UHR4_S132	BAIAP2L1	0.955449	0.0144426
Q9UHR4_S281	BAIAP2L1	-3.03598	0.000748678
Q9UHR4_T166	BAIAP2L1	0.751027	0.0355641
Q9UHR4_T252	BAIAP2L1	-1.31095	0.00465278
Q9UHR4_T318	BAIAP2L1	-0.713973	0.0352353
Q9UHR4_Y163	BAIAP2L1	0.760597	0.0351973
Q6UXY1_S231	BAIAP2L2	3.35536	3.06e-06
Q6UXY1_S272	BAIAP2L2	2.11521	0.0271542
Q6UXY1_S429	BAIAP2L2	2.16636	0.000166583
Q6UXY1_S465	BAIAP2L2	2.78519	0.000106852
Q6UXY1_S478	BAIAP2L2	2.70724	0.00301541
Q8IXM2_S36	BAP18	1.26056	0.013633
Q8IXM2_S96	BAP18	0.94721	0.00725163
Q9NRL2_S1413	BAZ1A	3.24692	0.000708828
Q9NRL2_T1547	BAZ1A	0.721383	0.0356156
Q9UIG0_S161	BAZ1B	2.20292	0.0019672
Q9UIF9_S1051	BAZ2A	2.08992	0.0459336
Q9UIF9_S1542	BAZ2A	1.10278	0.0334337
Q9UIF9_S1783	BAZ2A	4.80555	2e-09
Q9UIF9_S496	BAZ2A	2.05399	0.0399346
Q9BXH1_S10	BBC3	1.19307	0.00467282
Q8TAM1_S719	BBS10	-2.12088	0.023748
P56945_S355	BCAR1	2.7206	0.00238575
P56945_S639	BCAR1	1.33449	0.0134048
P56945_Y234	BCAR1	-2.41403	0.000196254
O75815_S363	BCAR3	-3.65204	0.000264103
O75363_S234	BCAS1	-1.23875	0.0341536
O75363_S296	BCAS1	-5.59844	4.84e-11
O75363_S314	BCAS1	-5.90946	5.75e-11
O75363_S323	BCAS1	-3.77186	1.17e-05
O75363_S330	BCAS1	-3.81361	4.8e-09
O75363_S370	BCAS1	-2.95338	1.5e-06
O75363_S381	BCAS1	-5.13166	5.33e-10
O75363_S399	BCAS1	-3.44444	2.31e-07
O75363_S552	BCAS1	-2.39569	3.35e-05
O75363_T354	BCAS1	-5.59948	4.45e-09
O75363_T482	BCAS1	-3.75515	5.35e-06
P12694_S337	BCKDHA	-2.15528	0.0445101
P12694_S347	BCKDHA	-1.97177	5.57e-11
P12694_T338	BCKDHA	-6.15131	1.11e-06
Q9H165_S328	BCL11A	1.8262	0.00407028
Q9C0K0_S381	BCL11B	2.68258	7.09e-05
Q9C0K0_S496	BCL11B	0.992773	0.0214747
Q9C0K0_S497	BCL11B	2.41076	0.0154837
Q9C0K0_S772	BCL11B	0.909914	0.0216102
Q9C0K0_T754	BCL11B	3.47526	0.000119157
Q9HB09_S195	BCL2L12	0.805842	0.0351973
Q9HB09_S242	BCL2L12	2.64688	0.0034177
Q9HB09_S273	BCL2L12	2.49874	7.47e-05
Q9BZR8_S44	BCL2L14	-5.17946	6.91e-09
P20749_S41	BCL3	2.3734	0.0461396
P41182_S333	BCL6	5.13244	3.4e-10
P41182_S343	BCL6	2.13962	8.3e-05
P41182_S366	BCL6	1.4237	0.00270243
P41182_S464	BCL6	1.0092	0.0267453
P41182_S466	BCL6	3.18697	1.33e-06
Q9BQE9_S122	BCL7B	2.22873	0.00196624
Q8WUZ0_S126	BCL7C	3.57257	0.000678354
O00512_S104	BCL9	2.24133	0.000179593
O00512_S291	BCL9	1.61867	0.00158891
O00512_S917	BCL9	1.83692	0.0392939
O00512_T115	BCL9	1.18136	0.0163202
O00512_T257	BCL9	2.15983	0.00034569
O00512_T315	BCL9	-2.5047	0.0132236
Q86UU0_S1010	BCL9L	5.25085	5.29e-11
Q86UU0_S21	BCL9L	2.48394	0.000426553
Q86UU0_S813	BCL9L	4.07953	4.79e-10
Q86UU0_S947	BCL9L	6.57013	5.12e-15
Q86UU0_S954	BCL9L	1.02369	0.0128893
Q86UU0_S997	BCL9L	1.60579	0.0040829
Q9NYF8_S177	BCLAF1	1.35333	0.00109224
Q9NYF8_S183	BCLAF1	2.539	9.04e-05
Q9NYF8_S287	BCLAF1	1.61275	0.017012
Q9NYF8_S450	BCLAF1	1.99251	0.0424575
Q9NYF8_T402	BCLAF1	1.91155	0.0151869
A2AJT9_S139	BCLAF3	0.926784	0.00907998
A2AJT9_S192	BCLAF3	0.770689	0.0148616
A2AJT9_S402	BCLAF3	0.781025	0.0135736
Q6W2J9_S1166	BCOR	1.33806	0.000926765
Q6W2J9_S1410	BCOR	4.55488	6.54e-13
Q5H9F3_S1153	BCORL1	-4.94788	3.26e-05
Q5H9F3_S599	BCORL1	1.62708	0.000921715
Q5H9F3_S613	BCORL1	2.22008	0.00887149
P11274_S356	BCR	-1.20567	0.0403856
Q8N7W2_T259	BEND7	0.753149	0.0355396
O15155_S50	BET1	-3.10727	2.73e-07
Q9NYM9_S37	BET1L	-2.8862	2.54e-05
Q9C0J9_S122	BHLHE41	4.65113	1.07e-10
Q9H694_S18	BICC1	1.0291	0.00789956
Q9H694_S612	BICC1	8.3666	3.67e-31
Q9H694_S633	BICC1	2.45541	0.0149573
Q9H694_S679	BICC1	7.13048	1.04e-19
Q9H694_S803	BICC1	8.50988	4.5e-25
A1A5D9_S277	BICDL2	-2.28132	0.00115189
A1A5D9_S302	BICDL2	-3.04307	0.000270306
A1A5D9_S349	BICDL2	-2.99227	0.00185458
Q9NZM4_S1413	BICRA	3.45537	0.000134532
Q9NZM4_T921	BICRA	3.61158	0.002983
O00499_S303	BIN1	-2.10124	0.0217152
Q9UBW5_S436	BIN2	3.14677	0.00156698
Q9UBW5_T478	BIN2	4.52822	1.41e-06
Q9NR09_S3591	BIRC6	-1.55606	0.0206257
P54132_S1296	BLM	1.28864	0.00305598
P54132_S269	BLM	0.649361	0.0361432
P54132_S328	BLM	0.745387	0.0360502
Q8WV28_S129	BLNK	2.82487	0.00506271
P53004_S230	BLVRA	1.25935	0.0411853
Q9H2G9_S15	BLZF1	1.17907	0.0116975
P35226_S251	BMI1	0.692806	0.0238822
P12643_S117	BMP2	-4.49324	2.6e-08
Q9NSY1_S10	BMP2K	2.48049	0.00879469
Q9NSY1_S1029	BMP2K	3.09525	0.000656676
Q9NSY1_S1076	BMP2K	4.8032	5.28e-09
Q9NSY1_S14	BMP2K	4.49844	1.49e-07
Q9NSY1_T1014	BMP2K	0.943122	0.0217335
Q14692_S552	BMS1	2.0244	0.00606502
Q12983_S131	BNIP3	-3.64267	1.27e-05
Q12983_S151	BNIP3	-3.70432	4.94e-06
Q12983_S158	BNIP3	-3.11775	4.85e-06
Q12983_S160	BNIP3	-2.90222	0.000525482
P0C671_T521	BNIP5	4.31731	3.59e-06
Q8NFC6_S2475	BOD1L1	2.19872	0.0354829
Q8NFC6_S2954	BOD1L1	1.11422	0.0471676
Q8NFC6_S3019	BOD1L1	5.16394	2.27e-13
Q8NFC6_S484	BOD1L1	1.91111	0.0201412
Q8NFC6_T1317	BOD1L1	1.25939	0.0108437
Q8NFC6_T660	BOD1L1	2.17607	0.033605
Q9Y3E2_S81	BOLA1	-1.09354	0.0227775
Q14137_S127	BOP1	0.94022	0.0303122
Q14137_T106	BOP1	1.89776	0.00285624
Q6PGQ7_S325	BORA	2.58911	1.01e-05
Q969J3_S75	BORCS5	1.59879	0.0484357
Q96GS4_T196	BORCS6	-2.99746	0.000316237
Q12830_S1131	BPTF	1.77781	0.000521521
Q12830_S1133	BPTF	1.07521	0.0258035
Q12830_S1231	BPTF	3.32225	4.55e-08
Q12830_S1251	BPTF	2.53485	0.0143562
Q12830_S572	BPTF	2.10548	0.0372883
Q12830_S737	BPTF	1.17624	0.0387457
Q12830_S763	BPTF	1.76679	0.00135565
Q12830_T739	BPTF	3.77622	4.12e-05
Q7Z569_S117	BRAP	-2.68008	0.0225236
Q7Z569_S97	BRAP	1.08788	0.0216328
P38398_S1009	BRCA1	0.843373	0.0217327
P38398_S114	BRCA1	1.86885	7.97e-05
P38398_S1189	BRCA1	4.85942	2.49e-12
P38398_S1191	BRCA1	1.02226	0.0132154
P38398_S1280	BRCA1	1.33612	0.00281131
P38398_S1286	BRCA1	1.58602	5.52e-05
P38398_S1342	BRCA1	1.31167	0.000590755
P38398_S1497	BRCA1	1.77765	0.000517379
P38398_S1524	BRCA1	2.0548	2.99e-05
P38398_S398	BRCA1	0.912695	0.0214498
P51587_S2095	BRCA2	5.21472	3.5e-16
P51587_T2035	BRCA2	0.778957	0.0223345
O95696_S128	BRD1	2.03864	0.00879369
O95696_S814	BRD1	5.44802	4.54e-12
P25440_S298	BRD2	1.53368	0.00969108
P25440_S301	BRD2	3.44954	1.08e-05
O60885_S1083	BRD4	2.70475	0.00115174
Q9NPI1_S279	BRD7	2.36523	0.0217152
Q9NPI1_S289	BRD7	2.14538	5.54e-05
Q9H0E9_S387	BRD8	4.17631	8.02e-07
Q9H0E9_S579	BRD8	6.13568	1.87e-08
Q9H8M2_S588	BRD9	-3.87161	0.000122126
Q92994_S358	BRF1	3.5646	1.08e-06
Q92994_S553	BRF1	1.84653	0.0268363
Q92994_T365	BRF1	2.37499	0.000238125
Q9BX63_S1237	BRIP1	1.11818	0.00206405
Q9BX63_S505	BRIP1	1.26705	0.00174653
Q8TDN6_S261	BRIX1	6.68454	3.73e-17
Q0VDD7_S370	BRME1	2.6136	7.86e-06
P55201_S462	BRPF1	1.99489	0.000936226
Q9NSI6_S1678	BRWD1	1.71018	0.0109374
P35613_S362	BSG	-0.732093	0.00729364
Q9UPA5_S1362	BSN	-1.82371	9.57e-05
O14981_S95	BTAF1	1.02303	0.0130377
Q9H0C5_S30	BTBD1	1.49759	0.0139879
O43683_S655	BUB1	1.29247	0.00286386
O60566_S543	BUB1B	3.04437	2.93e-07
O60566_S670	BUB1B	0.755825	0.0351357
Q9BRD0_S127	BUD13	2.89135	0.00160154
Q9BRD0_S139	BUD13	1.79817	0.0285657
Q9BRD0_S163	BUD13	1.83558	0.00591505
Q9BRD0_S201	BUD13	1.16627	0.0334543
Q9BRD0_S248	BUD13	1.69882	0.00984528
Q9BRD0_S271	BUD13	2.24885	0.0375453
Q9BRD0_T135	BUD13	3.51083	2.33e-05
Q8NE79_S323	BVES	-1.77492	0.001642
Q7L1Q6_S391	BZW1	3.71999	5.79e-06
Q9Y6E2_S412	BZW2	1.74281	0.0409236
Q96A22_S62	C11orf52	-5.86206	1.07e-12
Q96A22_Y103	C11orf52	-6.74447	6.53e-20
Q9H3H3_S276	C11orf68	-1.44866	0.00307469
Q7Z7L8_S385	C11orf96	1.33921	0.0240238
Q7Z7L8_S411	C11orf96	0.743003	0.0356229
Q7Z7L8_S425	C11orf96	3.17688	0.00409356
Q9H972_S130	C14orf93	0.711872	0.0352353
Q6ZRI6_S208	C15orf39	0.653742	0.0357243
Q6ZRI6_S586	C15orf39	0.882054	0.0137266
Q6UWD8_S194	C16orf54	3.07098	5.25e-05
Q6PH81_S50	C16orf87	0.883399	0.0464444
Q9HAS0_S18	C17orf75	-2.79196	3.63e-05
Q8N9M1_S151	C19orf47	3.4201	4.1e-06
Q5BKX5_S14	C19orf54	6.59532	6.05e-17
Q9NS00_S235	C1GALT1	-3.19471	2.63e-06
Q9NS00_S237	C1GALT1	-1.31486	0.0030301
Q8IYL3_S148	C1orf174	2.6304	0.00515298
A1L170_S258	C1orf226	-2.95469	6.67e-05
Q8N6N3_S158	C1orf52	4.31414	2.12e-05
Q9Y426_S435	C2CD2	-3.7787	8.65e-09
Q9Y426_S441	C2CD2	1.24432	0.0224083
O14523_S374	C2CD2L	-1.40054	0.0376903
O14523_S468	C2CD2L	1.29223	0.0352353
O14523_S623	C2CD2L	2.31724	0.00201981
O14523_T417	C2CD2L	-3.00304	0.00160455
Q4AC94_S2132	C2CD3	2.07684	1.52e-05
Q4AC94_S301	C2CD3	2.33125	0.00234895
B7Z1M9_S128	C2CD4D	2.39959	0.000733151
Q86YS7_S250	C2CD5	1.5093	0.00211839
Q86YS7_S659	C2CD5	-0.594433	0.00263541
Q86YS7_S852	C2CD5	-4.25891	1.93e-06
Q86YS7_T285	C2CD5	-4.23081	0.00019994
Q86YS7_T601	C2CD5	2.26487	0.000880995
Q9BVC5_S189	C2orf49	3.42035	0.00106024
Q8IY42_S46	C4orf19	1.52757	0.0146959
P21730_S327	C5AR1	1.85894	0.00372593
P21730_S332	C5AR1	0.95632	0.00808718
Q5T0Z8_S314	C6orf132	-1.11351	0.043345
Q5T0Z8_S438	C6orf132	-2.01411	0.0421516
Q5T0Z8_S449	C6orf132	-1.90972	0.00255078
P10643_S331	C7	0.86053	0.0216328
Q9BRJ6_S23	C7orf50	0.853548	0.0148565
Q9BRJ6_S59	C7orf50	3.46713	0.000178436
P07357_S125	C8A	1.73789	0.00203981
Q5JTZ5_S88	C9orf152	-5.14494	1.75e-08
Q9BUW7_S82	C9orf16	5.20249	2.8e-12
Q8IXQ3_S69	C9orf40	2.97748	9.19e-08
Q9NZ63_S15	C9orf78	4.72263	6.16e-11
Q9NZ63_S17	C9orf78	2.49198	0.00103106
Q9NZ63_S261	C9orf78	5.42983	2.76e-07
P00915_S137	CA1	-1.08812	0.0216328
Q9ULX7_S325	CA14	-1.0333	0.0129328
P00918_S151	CA2	-6.62911	5.69e-16
P00918_S2	CA2	-5.4541	5.88e-13
P00918_S216	CA2	-7.95199	6.02e-25
P00918_S219	CA2	-1.73201	0.000892085
P00918_S29	CA2	-7.41955	1.69e-23
P00918_S48	CA2	-5.29645	1.16e-09
P00918_S50	CA2	-4.94025	9.81e-08
P00918_T87	CA2	-1.67094	0.00717444
Q16790_S102	CA9	-10.6804	4.14e-22
Q16790_S107	CA9	-4.49249	0.000324676
Q16790_S139	CA9	-3.17828	2.55e-07
Q16790_S369	CA9	-5.31296	1.48e-14
Q16790_S448	CA9	-2.72539	8.96e-06
Q16790_S53	CA9	-3.00436	0.000988176
Q16790_S54	CA9	-9.06676	3e-24
Q16790_S67	CA9	-8.16525	4.52e-20
Q9Y6J0_S2094	CABIN1	3.88481	4.7e-07
Q8TDN4_S373	CABLES1	-2.11103	4.47e-05
Q00975_S1960	CACNA1B	-2.23317	0.00027825
P54284_S152	CACNB3	1.85185	0.00947882
P27708_S1038	CAD	0.817109	0.022077
P27708_T1833	CAD	0.960874	0.0217327
Q9BY67_S434	CADM1	-2.10332	0.00939342
Q9ULU8_S488	CADPS	0.943004	0.0337957
Q86UW7_S1290	CADPS2	-4.59456	8.68e-08
Q16602_S420	CALCRL	0.928017	0.0257248
Q05682_S153	CALD1	1.15692	0.026161
Q05682_S628	CALD1	2.24181	0.0293075
Q05682_S73	CALD1	2.9078	0.00154881
Q8N5C1_S238	CALHM5	3.28009	2.3e-10
P0DP25_Y100	CALM3	-1.90136	0.0451552
P27797_S214	CALR	-3.96951	3.12e-06
O43852_S44	CALU	-4.79132	2.47e-06
Q14012_S324	CAMK1	-2.37502	0.0484357
Q13555_T287	CAMK2G	-1.54845	0.0262632
Q8N5S9_S100	CAMKK1	0.863717	0.0131062
Q8N5S9_S458	CAMKK1	2.5164	0.0167884
Q5T5Y3_S1398	CAMSAP1	3.02194	0.00122742
Q08AD1_S1019	CAMSAP2	2.54649	0.00846539
Q08AD1_S1313	CAMSAP2	4.43998	1.48e-10
Q08AD1_S522	CAMSAP2	0.790974	0.0216361
Q9P1Y5_S1080	CAMSAP3	-2.40423	0.0141403
Q9P1Y5_S1130	CAMSAP3	1.96296	6.35e-05
Q9P1Y5_S334	CAMSAP3	-0.765581	0.0340922
Q9P1Y5_S351	CAMSAP3	-2.02262	0.0380436
Q9P1Y5_S863	CAMSAP3	2.03261	0.00748798
Q9P1Y5_T799	CAMSAP3	3.36577	1.2e-05
Q9P1Y5_T832	CAMSAP3	1.69822	0.00127348
P40121_S337	CAPG	2.11311	0.0461396
Q6MZZ7_S495	CAPN13	-5.01797	1.11e-09
O75808_S1070	CAPN15	1.83317	0.0145085
P17655_S462	CAPN2	-1.8472	0.0167504
Q13938_S126	CAPS	0.771559	0.013023
P47755_S9	CAPZA2	1.12287	0.00619229
P47756_S184	CAPZB	2.24436	0.0274835
P47756_S2	CAPZB	2.34264	0.00913732
Q9BXL7_S512	CARD11	2.09536	0.0414383
Q9BXL7_S593	CARD11	2.77224	0.00170322
Q9BXL7_S854	CARD11	2.20555	0.0231406
Q9BXL7_S925	CARD11	2.50076	0.00554138
Q9BXL6_S255	CARD14	1.15823	0.011413
Q9BXL6_S290	CARD14	0.907107	0.0130674
Q9BXL6_S475	CARD14	2.36249	7.72e-05
Q9BX69_S119	CARD6	-2.429	7.68e-06
Q9H257_S2	CARD9	0.974561	0.0133721
Q9H257_S435	CARD9	1.56137	0.0242515
Q9H257_S460	CARD9	4.01241	4.47e-08
Q9Y2V2_S147	CARHSP1	2.00844	0.0360777
Q5VZK9_S122	CARMIL1	1.40428	0.00336299
Q5VZK9_S1360	CARMIL1	1.58659	0.0101281
Q5VZK9_S967	CARMIL1	2.76147	0.00590698
P49589_S307	CARS1	-2.18787	0.0080616
P49589_S34	CARS1	2.79081	1.36e-06
Q16568_S48	CARTPT	-2.06683	0.00195476
O15234_S35	CASC3	1.50915	0.00452604
O15234_S363	CASC3	1.63033	0.000525923
Q6P4E1_S232	CASC4	-3.06124	0.00165431
Q6P4E1_S233	CASC4	-5.41317	1.22e-08
Q6P4E1_S328	CASC4	-2.98904	1.55e-05
Q6P4E1_S332	CASC4	-7.9861	7.57e-23
Q6P4E1_S366	CASC4	-2.62472	0.00105652
Q6P4E1_S374	CASC4	-1.41188	0.0181497
O14936_S313	CASK	-2.22602	0.000779659
O14936_S55	CASK	-2.21466	0.0162443
Q8WXE0_S695	CASKIN2	-2.30404	0.0178785
P29466_S289	CASP1	2.00501	0.00076255
P42575_S340	CASP2	3.39387	0.00037162
P42574_S26	CASP3	-2.6269	0.0118562
P55212_S79	CASP6	-1.97883	0.00427426
P55210_S16	CASP7	-2.50017	0.0142711
Q9UKL3_S1161	CASP8AP2	1.79526	5.27e-05
Q9UKL3_S1537	CASP8AP2	2.24519	0.00195161
Q9UKL3_S567	CASP8AP2	0.999403	0.00236929
Q9UKL3_S875	CASP8AP2	0.801572	0.0216681
Q9UKL3_T1261	CASP8AP2	5.00435	7.16e-14
Q9UKL3_T1340	CASP8AP2	0.851424	0.021583
Q9NQ75_S289	CASS4	1.74841	0.00110928
P20810_S373	CAST	1.83887	0.015604
P20810_S561	CAST	4.98663	5.28e-09
P20810_S563	CAST	3.17996	0.000571057
P20810_S575	CAST	3.03317	0.000153225
Q86V15_S57	CASZ1	-2.3375	0.00556914
Q86V15_S721	CASZ1	0.79045	0.0221701
P04040_S515	CAT	-3.25806	0.000167968
Q6NZI2_S171	CAVIN1	-3.06283	0.00337234
Q6NZI2_S175	CAVIN1	0.873209	0.0222478
Q6NZI2_S300	CAVIN1	-3.86556	2.24e-08
Q6NZI2_S88	CAVIN1	-1.34694	0.0314539
Q6NZI2_S94	CAVIN1	-1.93123	0.00392393
O95810_S16	CAVIN2	-2.42651	0.000225901
O95810_S293	CAVIN2	-2.58306	9.61e-05
Q969G5_S62	CAVIN3	-2.07639	6.8e-06
O43439_S33	CBFA2T2	1.46205	0.000909751
O43439_S409	CBFA2T2	2.12838	0.01395
O43439_S577	CBFA2T2	1.17301	0.0139469
Q13191_S484	CBLB	2.121	0.0192422
Q13191_S529	CBLB	2.34756	0.0029069
Q13191_S634	CBLB	3.80243	8.47e-08
Q13191_S977	CBLB	-5.27138	7.31e-10
Q9ULV8_S461	CBLC	1.74834	0.000745014
P27352_S191	CBLIF	-5.32297	8.03e-13
Q75N03_S201	CBLL1	-2.88095	0.00318784
P16152_S149	CBR1	-3.01222	9.01e-05
P16152_S151	CBR1	-2.85999	3.12e-05
P83916_S175	CBX1	1.57577	0.0148444
Q13185_S93	CBX3	1.87487	0.012971
P45973_S13	CBX5	1.84945	0.0101777
P45973_S14	CBX5	3.3166	0.0015285
Q9HC52_S191	CBX8	1.77791	0.0488522
Q9HC52_S256	CBX8	3.36704	2.92e-05
Q9HC52_S265	CBX8	1.37228	0.0469662
Q9HC52_S311	CBX8	1.59363	0.0322102
Q8IX12_S456	CCAR1	4.56771	1.71e-09
Q8N163_S124	CCAR2	-2.71198	0.00287249
Q8N163_S678	CCAR2	-0.750463	0.0210218
Q96HB5_S376	CCDC120	2.11715	0.00399987
Q86Z20_S504	CCDC125	-3.86329	1.32e-06
Q86Z20_S58	CCDC125	-2.30726	0.0119846
Q96M89_S149	CCDC138	1.90781	0.000174146
Q49A88_S798	CCDC14	4.92327	7.43e-13
Q6ZUS6_S384	CCDC149	-3.51831	1.29e-05
Q6ZUS6_S414	CCDC149	-3.06701	0.000137031
Q7Z3E2_S740	CCDC186	3.77197	5.16e-05
Q96MW1_T139	CCDC43	-2.58121	0.0438473
Q16204_S254	CCDC6	3.93766	7.06e-09
Q16204_S323	CCDC6	3.48068	0.00203981
Q16204_S52	CCDC6	2.90192	7.97e-07
Q9H2F9_S211	CCDC68	-3.23625	4.47e-07
Q9H0W5_S261	CCDC8	2.45546	1.24e-05
Q76M96_S503	CCDC80	6.26493	5.24e-16
Q8N4S0_S192	CCDC82	1.74321	0.000329693
Q96PX6_S301	CCDC85A	-2.00566	0.00168599
Q96PX6_S347	CCDC85A	-2.34371	0.000866077
A6NKD9_S246	CCDC85C	-2.44924	0.0001175
Q9H6F5_S102	CCDC86	3.91987	3.03e-07
Q9H6F5_S110	CCDC86	2.84045	0.00154099
Q9H6F5_S18	CCDC86	3.6644	7.14e-05
Q9H6F5_S47	CCDC86	5.38972	4.06e-07
Q9H6F5_S58	CCDC86	3.37649	0.000774792
Q9H6F5_S91	CCDC86	2.62475	3.13e-06
Q3V6T2_S1653	CCDC88A	1.73583	0.0407027
A6NC98_S436	CCDC88B	3.03822	0.00303314
Q9P219_S1547	CCDC88C	-2.61022	0.0075041
Q9P219_S1601	CCDC88C	-3.08326	0.000311747
Q9Y3X0_S362	CCDC9	2.2634	0.00312591
Q9Y3X0_S390	CCDC9	0.962352	0.0366281
Q9Y3X0_S80	CCDC9	4.69893	6.08e-06
Q9Y3X0_T385	CCDC9	3.09796	0.00111733
Q567U6_S305	CCDC93	4.45563	1.62e-08
Q96F63_S264	CCDC97	2.76323	0.00151102
Q96F63_T202	CCDC97	0.787623	0.0217335
P32238_S259	CCKAR	-1.10802	0.00812013
P32238_S260	CCKAR	-1.30792	0.00787344
P32238_S300	CCKAR	-4.98993	6.75e-14
P32238_S412	CCKAR	-3.77232	1.34e-07
O95067_S92	CCNB2	5.4414	3.48e-12
P24385_S219	CCND1	-0.823281	0.0341649
P30279_S271	CCND2	1.32245	0.0208978
P24864_S103	CCNE1	3.906	1.72e-09
P24864_S387	CCNE1	5.92518	2.3e-12
P24864_T77	CCNE1	1.67164	0.000966404
O96020_S21	CCNE2	0.813646	0.0214927
P51946_T315	CCNH	4.04085	4.02e-05
O75909_S329	CCNK	3.3316	0.0019746
Q9UK58_S342	CCNL1	2.14478	0.023552
Q8ND76_S324	CCNY	-2.23796	0.00527603
O43303_S372	CCP110	5.21444	8.12e-13
O43303_S400	CCP110	4.12444	1.69e-07
Q9ULG6_S186	CCPG1	-2.19688	0.0167017
P46092_S329	CCR10	-3.64976	3.04e-05
P46092_S348	CCR10	-2.42418	0.000654898
P50991_S236	CCT4	-1.06614	0.0227775
P50990_S23	CCT8	1.59186	0.0231276
P50990_S380	CCT8	3.56369	7.26e-10
P50990_T381	CCT8	1.67742	0.00171525
P86791_S76	CCZ1	1.65138	0.00131696
Q9NR16_S1396	CD163L1	-4.48206	9.49e-08
P20963_Y142	CD247	1.69262	0.0310877
Q5ZPR3_S523	CD276	5.04972	7.1e-08
Q5ZPR3_S525	CD276	0.599155	0.00942517
Q9Y5K6_S256	CD2AP	-2.24555	1.49e-05
Q9Y5K6_S458	CD2AP	-1.14288	0.0186823
Q9Y5K6_S542	CD2AP	-2.19863	0.0124421
Q9UGN4_S260	CD300A	1.27884	0.00172156
P28906_T331	CD34	-0.997376	0.00822597
O15446_S285	CD3EAP	1.30259	0.00787669
O15446_S490	CD3EAP	1.86313	0.00216719
P09693_S148	CD3G	-2.46228	0.0145362
P06127_S483	CD5	2.86873	0.000441368
P27701_Y261	CD82	1.03766	0.0035992
Q9UNH5_S348	CDC14A	-0.979144	0.0441449
Q9UJX2_S588	CDC23	-3.97004	3.03e-06
P30305_S230	CDC25B	2.87074	3.35e-08
P30305_S323	CDC25B	1.89742	0.000103526
P30305_S353	CDC25B	3.80268	1.43e-08
P30305_S373	CDC25B	1.87842	0.00232218
P30305_S375	CDC25B	7.72544	2.19e-25
P30305_S470	CDC25B	-1.19861	0.0149198
Q8NHZ8_S42	CDC26	2.35878	0.00353942
Q7L3B6_S32	CDC37L1	-3.08965	0.00450731
Q5VT25_S940	CDC42BPA	-3.10128	4.01e-05
Q9Y5S2_T676	CDC42BPB	2.92518	0.00016279
Q6DT37_S1482	CDC42BPG	-3.75491	1.66e-08
Q6DT37_S1492	CDC42BPG	-2.64894	0.0162922
Q6DT37_S1540	CDC42BPG	-2.54752	8.3e-05
Q6DT37_S480	CDC42BPG	-2.40811	0.00896185
Q00587_S101	CDC42EP1	-2.23541	0.0281914
Q00587_S113	CDC42EP1	-2.82327	0.0046974
Q00587_S143	CDC42EP1	-2.1845	0.0334752
Q00587_S353	CDC42EP1	-1.60836	0.015497
Q9UKI2_S144	CDC42EP3	-2.1799	0.0351668
Q9H3Q1_S322	CDC42EP4	-2.09175	0.00598464
Q99741_S45	CDC6	1.05684	0.00554345
Q69YH5_S710	CDCA2	2.23605	8.05e-06
Q69YH5_S756	CDCA2	1.14274	0.000716209
Q69YH5_S936	CDCA2	0.790774	0.0214718
Q99618_S68	CDCA3	2.9156	9.71e-05
Q99618_S87	CDCA3	3.47452	5.67e-07
Q99618_S94	CDCA3	2.23061	1.33e-05
Q96FF9_S21	CDCA5	0.782621	0.0351696
Q53HL2_S219	CDCA8	6.05847	1.31e-16
P12830_S793	CDH1	-4.26684	9.24e-10
Q9BYE9_T1271	CDHR2	1.79016	0.0435775
Q9HBB8_S731	CDHR5	0.950731	0.022327
Q9HBB8_S770	CDHR5	2.46588	0.00279927
P06493_T14	CDK1	6.77883	3.11e-16
P06493_T161	CDK1	5.82143	3.91e-17
P06493_Y15	CDK1	1.74713	0.000844376
P06493_Y19	CDK1	2.30857	5.73e-06
P21127_S434	CDK11B	2.09479	0.0416007
P21127_S47	CDK11B	1.95582	0.014889
P21127_S713	CDK11B	2.07753	0.0071563
P21127_T595	CDK11B	2.09411	2.64e-05
P21127_T751	CDK11B	1.4267	0.0437255
Q9NYV4_S385	CDK12	2.89206	2.55e-06
Q9NYV4_S423	CDK12	1.08901	0.000314873
Q9NYV4_S644	CDK12	4.91806	1.41e-07
Q9NYV4_S681	CDK12	3.35584	2.18e-06
Q9NYV4_S685	CDK12	1.46092	0.00605142
Q9NYV4_T1244	CDK12	3.78967	0.00160103
Q9NYV4_T1246	CDK12	1.53387	0.0150994
Q9NYV4_T893	CDK12	1.3592	0.00042692
Q14004_S439	CDK13	4.35682	2.68e-10
Q14004_S525	CDK13	3.01937	0.00298059
Q14004_S664	CDK13	3.73907	3.56e-05
Q14004_T1147	CDK13	2.46502	0.0331684
Q14004_T1246	CDK13	1.24917	0.038927
Q14004_T871	CDK13	2.99499	0.00367791
Q00536_S65	CDK16	-2.67	0.00490957
Q00536_S78	CDK16	0.965442	0.0227742
Q00536_S95	CDK16	1.49794	0.00752557
Q00537_S122	CDK17	1.16243	0.0310655
Q00537_S180	CDK17	2.36643	0.0206232
Q07002_S132	CDK18	-2.88657	5.21e-05
Q07002_S14	CDK18	-1.40784	0.0156681
Q07002_S74	CDK18	-1.29511	0.0492325
Q07002_S89	CDK18	-3.35343	2.38e-05
Q07002_S98	CDK18	-2.54827	0.000350004
P24941_T160	CDK2	6.45119	3.49e-19
Q96SN8_S1887	CDK5RAP2	1.6819	0.00840127
P38936_S130	CDKN1A	2.25661	1.58e-05
P46527_S10	CDKN1B	-2.59154	0.0240455
Q01850_S145	CDR2	5.82447	3.64e-09
Q01850_S311	CDR2	1.55312	0.00182878
Q86X02_S318	CDR2L	2.94072	0.00037315
Q86X02_T157	CDR2L	2.52766	0.00136933
Q92903_S37	CDS1	-3.69844	0.00353942
Q9UKY7_S107	CDV3	3.11134	0.00161784
Q9UKY7_S8	CDV3	1.28458	0.0028582
P47902_S185	CDX1	0.721623	0.0251661
Q9Y232_S201	CDYL	4.4969	4.55e-07
Q9Y232_S88	CDYL	6.84516	4.53e-12
P17676_S231	CEBPB	5.49453	4.22e-08
Q15744_S188	CEBPE	1.00866	0.0291602
Q92879_S179	CELF1	1.61407	0.00133352
Q9NYQ6_S2761	CELSR1	-1.78234	0.0158829
Q9NYQ6_S2889	CELSR1	0.989456	0.0471096
Q03188_S710	CENPC	0.916442	0.035189
Q03188_T130	CENPC	6.02827	3.3e-15
P49454_S1651	CENPF	1.0647	0.00154689
P49454_S1726	CENPF	7.83886	4.64e-24
P49454_S3023	CENPF	3.02371	2.41e-09
P49454_S3054	CENPF	1.08143	0.00470356
P49454_T1685	CENPF	0.982926	0.0058039
Q9BU64_S35	CENPO	2.94194	6.68e-07
Q96BT3_S397	CENPT	6.21725	6.97e-18
Q9UPN4_S381	CEP131	1.74857	0.00696277
Q9UPN4_S731	CEP131	2.16624	0.0183066
Q9UPN4_S798	CEP131	1.2605	0.00178554
Q66GS9_S356	CEP135	2.73944	0.00279575
Q5TB80_S474	CEP162	1.43123	0.0396463
Q9UPV0_S319	CEP164	-0.849682	0.0215687
Q9UPV0_S472	CEP164	0.87177	0.0444199
Q5SW79_S1522	CEP170	1.20363	0.0120337
Q5SW79_S1529	CEP170	7.12255	2.12e-14
Q5SW79_S359	CEP170	3.26464	0.000737969
Q5SW79_S497	CEP170	1.08188	0.0214498
Q5SW79_S630	CEP170	2.81087	0.00528423
Q5SW79_S654	CEP170	3.77931	4.11e-06
Q5SW79_S667	CEP170	0.979515	0.0133721
Q5SW79_S838	CEP170	1.29011	0.0027991
Q9Y4F5_S518	CEP170B	1.3467	0.00272644
Q9Y4F5_S673	CEP170B	2.1039	0.00102658
Q9Y4F5_S711	CEP170B	1.03672	0.00579923
Q9Y4F5_S853	CEP170B	-0.741985	0.0314022
Q9Y4F5_S954	CEP170B	0.902407	0.035257
Q9BV73_S2229	CEP250	2.05662	0.0167315
Q9BV73_T2233	CEP250	0.623662	0.0276032
Q5VT06_S2460	CEP350	1.67748	0.0173007
Q9BYV8_S121	CEP41	0.805676	0.0352842
Q9BYV8_S344	CEP41	0.983515	0.0396379
Q9BYV8_S363	CEP41	0.649295	0.035326
Q9BYV8_S99	CEP41	2.3655	0.0211548
Q86XR8_S53	CEP57	2.35822	2.24e-05
Q76N32_S249	CEP68	-2.62249	0.00961656
Q6P2H3_S536	CEP85	-2.96224	0.000618678
Q6P2H3_S623	CEP85	0.743417	0.0352353
Q9Y5P4_S123	CERT1	-1.06291	0.0133513
Q9Y5P4_S144	CERT1	-2.59707	0.00906824
Q9Y5P4_S380	CERT1	0.897927	0.0254793
O43822_S177	CFAP410	-1.84442	0.0136761
Q9P2B7_S218	CFAP97	0.814966	0.0133513
P05156_S90	CFI	-6.80173	1.57e-19
P23528_S120	CFL1	1.2812	0.00272882
P23528_S41	CFL1	3.12252	2.69e-07
P23528_Y140	CFL1	1.53139	0.0282273
Q9Y281_S24	CFL2	-1.12413	0.0427035
Q9Y281_S3	CFL2	-3.44734	1.75e-05
P13569_S660	CFTR	3.07834	3.58e-07
Q9P2M7_S114	CGN	1.27518	0.00777248
Q9P2M7_S332	CGN	-0.693295	0.0195675
Q0VF96_S202	CGNL1	-2.19408	0.0179074
Q0VF96_S261	CGNL1	-5.57914	5.87e-13
Q0VF96_S283	CGNL1	-4.74171	1.13e-08
Q0VF96_S297	CGNL1	-3.15239	8.02e-06
Q0VF96_S414	CGNL1	-4.25149	5.8e-08
Q13111_S141	CHAF1A	2.58017	2.36e-05
Q13111_S65	CHAF1A	2.96427	3.66e-06
Q13111_S772	CHAF1A	3.38037	0.000395692
Q13111_S775	CHAF1A	3.09789	0.00149997
Q13112_S410	CHAF1B	4.44018	1.77e-06
Q13112_S429	CHAF1B	3.98773	9.67e-06
Q96JM3_S282	CHAMP1	4.44375	1.38e-06
Q96JM3_S286	CHAMP1	3.1773	0.00802937
Q96JM3_S319	CHAMP1	1.15652	0.0237274
Q96JM3_S376	CHAMP1	2.43948	0.000182019
Q96JM3_S405	CHAMP1	1.73433	0.00409645
Q96JM3_S416	CHAMP1	4.31402	5.28e-05
Q96JM3_S436	CHAMP1	3.02204	1.3e-05
Q96JM3_S452	CHAMP1	0.881283	0.0460887
Q96JM3_S476	CHAMP1	2.10858	0.0234006
Q96JM3_S603	CHAMP1	1.1568	0.00994655
Q96JM3_S87	CHAMP1	1.39329	0.00857092
P28329_S473	CHAT	-1.16132	0.010639
Q9NX63_S179	CHCHD3	-1.01267	0.00799909
Q9NX63_S29	CHCHD3	-4.3868	1.32e-08
Q9NX63_S50	CHCHD3	-1.22611	0.0010948
Q9BRQ6_S13	CHCHD6	-7.29163	1.12e-17
Q86WJ1_S636	CHD1L	3.13811	1.32e-05
Q12873_S1549	CHD3	1.55437	0.0312023
Q12873_S713	CHD3	2.09295	0.029141
Q12873_T1541	CHD3	2.05824	0.00014815
Q14839_S105	CHD4	4.76521	1.21e-08
Q14839_S1531	CHD4	1.94102	0.0423737
Q14839_S1537	CHD4	2.01695	0.00597724
Q14839_S1570	CHD4	2.01168	0.0126819
Q14839_S1602	CHD4	3.72471	4.37e-06
Q14839_S428	CHD4	3.86906	3.23e-06
Q14839_S515	CHD4	3.65997	0.00175361
Q14839_T1540	CHD4	1.58967	0.0114851
Q14839_T1545	CHD4	1.64298	0.00897793
Q14839_T1553	CHD4	2.83785	0.0124974
Q14839_T1653	CHD4	3.51739	7.96e-05
Q14839_T517	CHD4	2.26018	0.00101981
Q14839_T703	CHD4	4.12556	0.000109851
Q9P2D1_S1480	CHD7	1.90921	0.0160557
Q9P2D1_S2559	CHD7	4.45582	6.02e-08
Q9P2D1_S2956	CHD7	1.75324	0.0231414
O96017_S120	CHEK2	5.46564	1.21e-16
O96017_S379	CHEK2	2.12941	3.75e-05
O96017_T225	CHEK2	1.58408	0.000568057
P10645_S112	CHGA	-9.62923	2.12e-24
P10645_S113	CHGA	-1.86159	0.00516637
P10645_S126	CHGA	-9.6066	1.53e-24
P10645_S136	CHGA	-2.39484	0.000104171
P10645_S142	CHGA	-9.57701	1.06e-21
P10645_S203	CHGA	-9.82681	4.29e-27
P10645_S207	CHGA	-2.30746	0.000459358
P10645_S218	CHGA	-7.86611	7.71e-18
P10645_S272	CHGA	-1.46498	0.00649754
P10645_S300	CHGA	-9.26321	3.47e-17
P10645_S322	CHGA	-8.94297	9.69e-18
P10645_S333	CHGA	-7.67583	2.54e-22
P10645_S370	CHGA	-2.03122	0.000347452
P10645_S371	CHGA	-1.06427	0.00911604
P10645_S398	CHGA	-8.1685	2.72e-11
P10645_S402	CHGA	-9.28475	1.91e-20
P10645_S53	CHGA	-6.85812	2.02e-19
P10645_S98	CHGA	-6.18154	9.21e-17
P05060_S130	CHGB	-8.06023	2.17e-23
P05060_S149	CHGB	-6.05959	3.65e-10
P05060_S259	CHGB	-1.62169	0.0149222
P05060_S263	CHGB	-1.87149	0.00823074
P05060_S311	CHGB	-5.40183	4.67e-10
P05060_S335	CHGB	-2.28996	7.04e-05
P05060_S367	CHGB	-4.54492	6.8e-07
P05060_S377	CHGB	-6.47645	1.67e-17
P05060_S391	CHGB	-2.18864	0.000137974
P05060_S405	CHGB	-6.70535	1.6e-13
P05060_S626	CHGB	-1.06406	0.0351357
O00533_S1137	CHL1	-4.13435	4.32e-06
O00533_S1147	CHL1	-3.63178	2.11e-05
Q9HD42_S101	CHMP1A	2.75243	0.000533267
Q9Y3E7_S200	CHMP3	-3.76309	0.000556267
Q9UHD1_S110	CHORDC1	1.08236	0.00967408
Q9UHD1_S200	CHORDC1	1.60739	0.0292418
Q99653_S24	CHP1	-1.7277	0.00378394
Q99653_S26	CHP1	-3.93197	2.09e-06
Q99653_S6	CHP1	-4.49929	4.6e-09
Q99653_T7	CHP1	-0.710031	5.26e-09
Q9P2E5_S64	CHPF2	2.80351	0.00122042
Q9BU40_S185	CHRDL1	2.80911	5.19e-06
Q6WN34_S182	CHRDL2	5.77006	3.58e-10
P08172_S232	CHRM2	-1.67454	0.0218839
P20309_S291	CHRM3	-2.06124	0.000564845
P20309_S292	CHRM3	-1.98292	0.00331819
P20309_S385	CHRM3	-3.21601	2.11e-05
P20309_S386	CHRM3	-1.03837	0.0129887
P20309_S413	CHRM3	-5.10808	8.12e-11
Q8WVB6_S64	CHTF18	1.65628	0.00055435
Q8WVB6_S871	CHTF18	4.9986	3.06e-13
O15111_S576	CHUK	3.89947	9.73e-07
Q96RK0_S1246	CIC	3.7366	0.00168121
Q96RK0_S1382	CIC	1.08723	0.00512919
Q96RK0_S1409	CIC	2.86737	0.00266305
Q96RK0_T1398	CIC	-1.24939	0.0441301
Q96RK0_T1408	CIC	2.31693	0.00169846
O14578_S1940	CIT	1.05806	0.00796145
O14578_S1971	CIT	5.09627	1.22e-07
O14578_S440	CIT	6.49914	2.2e-15
O14578_S480	CIT	1.80847	0.000323204
O14578_S582	CIT	0.586269	0.0388833
Q9ULV3_S350	CIZ1	4.38789	9.42e-08
Q9ULV3_T585	CIZ1	1.90784	9.97e-05
Q8WWK9_S534	CKAP2	1.96203	0.000175559
P12277_S103	CKB	-3.20164	2.36e-06
P12277_S128	CKB	-7.37595	1.91e-20
P12277_S199	CKB	-1.23186	0.00270713
P12277_S24	CKB	-1.6711	0.000530675
P12277_S309	CKB	-6.28361	9.21e-17
P12277_S4	CKB	-9.70323	1.26e-21
P12277_S6	CKB	-8.71454	1.69e-25
P12277_T322	CKB	-9.36912	2.23e-33
P12277_T35	CKB	-6.11737	4.86e-17
P06732_S332	CKM	-8.76795	6.43e-20
P06732_S372	CKM	-4.46534	4.23e-11
P12532_S318	CKMT1A	-6.87418	2.57e-18
Q7Z460_S246	CLASP1	2.5183	0.00984141
Q7Z460_S254	CLASP1	5.36987	1.04e-09
Q7Z460_S646	CLASP1	2.9874	0.00823805
O75122_S22	CLASP2	1.41051	0.0138957
O75122_S360	CLASP2	2.208	0.00080542
O75122_S955	CLASP2	-2.26383	0.0216272
Q8N2M8_S101	CLASRP	2.80555	0.00332105
Q8N2M8_S547	CLASRP	2.93341	0.00392798
Q96S66_S532	CLCC1	1.94736	0.033498
P51788_S712	CLCN2	2.43829	0.000163752
P51788_S731	CLCN2	2.78015	1.77e-05
P51798_S9	CLCN7	2.59802	0.0110387
P56856_S210	CLDN18	-7.05263	1.75e-17
P56856_S214	CLDN18	-2.5038	0.00107384
P56856_S228	CLDN18	-4.06452	5.16e-08
P56856_S233	CLDN18	-7.86831	1.14e-18
P56856_S253	CLDN18	-8.10606	8.34e-28
P56856_S256	CLDN18	-2.94711	2.61e-06
P56856_T247	CLDN18	-8.89312	1.24e-22
P56856_Y220	CLDN18	-2.76288	3.51e-05
P57739_S207	CLDN2	1.23619	0.0277089
P57739_S208	CLDN2	3.81804	4.77e-06
P57739_Y198	CLDN2	0.842827	0.0252051
O15551_S203	CLDN3	2.67123	0.000512088
O15551_S209	CLDN3	2.08575	0.000929842
O15551_T204	CLDN3	1.62621	0.00742739
O15551_Y198	CLDN3	2.03795	6.67e-05
O14493_S194	CLDN4	4.0828	6.84e-09
O95471_S206	CLDN7	3.85283	2.05e-06
O95471_S207	CLDN7	8.26509	4.14e-19
O14967_S581	CLGN	1.2085	0.01371
O00299_S211	CLIC1	2.06179	0.00688402
Q9Y696_S236	CLIC4	1.09183	0.0125087
Q96NY7_S112	CLIC6	-4.8908	2.92e-05
Q96NY7_S189	CLIC6	-7.72128	2.18e-18
Q96NY7_S199	CLIC6	-7.90358	1.42e-18
Q96NY7_S219	CLIC6	-7.03548	1.58e-18
Q96NY7_S229	CLIC6	-9.04468	1.01e-22
Q96NY7_S239	CLIC6	-6.14169	1.76e-09
Q96NY7_S249	CLIC6	-2.72814	4.91e-05
Q96NY7_S269	CLIC6	-1.46953	0.00273054
Q96NY7_S279	CLIC6	-4.65826	6.62e-09
Q96NY7_S293	CLIC6	-1.84356	3.04e-05
Q96NY7_S305	CLIC6	-3.05216	0.0158638
Q96NY7_S322	CLIC6	-3.77512	0.000292274
Q96NY7_S377	CLIC6	-3.80268	0.000138643
Q96NY7_S393	CLIC6	-4.12053	3.66e-05
Q96NY7_S396	CLIC6	-1.97233	0.00245124
Q96NY7_S397	CLIC6	-2.73461	0.00631607
Q96NY7_S414	CLIC6	-2.19949	0.00293762
Q96NY7_S426	CLIC6	-4.6891	9.2e-08
Q96NY7_S44	CLIC6	-8.34699	3.43e-14
Q96NY7_S442	CLIC6	-1.29663	0.00810508
Q96NY7_S619	CLIC6	-1.44952	0.00165138
Q14677_T308	CLINT1	-2.85186	0.00701213
P30622_S1009	CLIP1	2.46136	0.0213391
P30622_S1304	CLIP1	-0.964157	0.0210751
P30622_S147	CLIP1	1.15454	0.0064962
P30622_S310	CLIP1	2.73045	0.00560622
Q9UDT6_S18	CLIP2	0.760234	0.0140265
Q9UDT6_S294	CLIP2	1.63675	0.00289195
Q9UDT6_S54	CLIP2	2.33099	0.00362715
P49760_S142	CLK2	3.31215	0.000175329
P49761_S157	CLK3	3.15473	0.00168274
P49761_S224	CLK3	4.75927	1.97e-10
Q96JQ2_S151	CLMN	-4.3821	4.55e-05
Q96JQ2_S402	CLMN	-2.14344	0.0207706
Q96JQ2_S635	CLMN	-1.37771	0.0179837
Q96JQ2_S907	CLMN	-2.27893	0.00720752
Q16740_S276	CLPP	-5.17147	4.46e-10
Q16740_T277	CLPP	-4.80419	8e-09
O76031_S617	CLPX	1.32704	0.0416861
Q9HAW4_S703	CLSPN	1.6794	0.000115605
Q9HAW4_S808	CLSPN	0.664559	0.0362567
Q9HAW4_S810	CLSPN	2.90357	2.44e-07
Q9HAW4_S83	CLSPN	1.47765	0.00165123
Q9HAW4_S846	CLSPN	2.17703	0.000167259
Q00610_S1494	CLTC	1.95031	8.72e-05
Q00610_T105	CLTC	-3.17314	0.000629132
Q00610_T238	CLTC	1.55539	0.0061079
Q96AJ1_S324	CLUAP1	0.616794	0.0276854
Q99788_S339	CMKLR1	2.6234	0.00114235
Q99788_S346	CMKLR1	-3.17329	0.000974449
Q99788_T342	CMKLR1	-2.7806	0.00142974
Q5EBM0_S286	CMPK2	1.08287	0.0356156
Q8IZR5_S194	CMTM4	-6.59903	2.55e-13
Q8IZR5_S199	CMTM4	-2.47878	2.8e-05
Q96FZ5_S2	CMTM7	2.0374	0.0442449
Q8IZV2_S18	CMTM8	-1.85663	0.00124722
Q8N3K9_S2137	CMYA5	-4.22927	6.12e-09
P62633_S164	CNBP	-1.65368	0.0344585
Q96KP4_S58	CNDP2	-2.38654	0.000203262
Q969H4_S314	CNKSR1	-2.42609	0.000187791
P51911_S15	CNN1	-1.72495	0.0016694
P51911_S2	CNN1	-1.52021	0.0216204
Q8NE01_S661	CNNM3	-2.33166	0.0240285
Q6P4Q7_S664	CNNM4	-1.45068	0.0367354
Q6PJW8_S293	CNST	2.33195	0.0241306
Q6PJW8_S436	CNST	-1.66223	0.00913484
Q13057_S178	COASY	-1.7569	0.00122105
O75128_S1142	COBL	-1.69187	0.00349095
O75128_S347	COBL	-2.07937	0.00231059
O75128_S566	COBL	-6.02923	3.19e-13
O75128_S741	COBL	-3.14222	3.8e-05
O75128_S962	COBL	-2.81923	0.00270006
Q53SF7_S1070	COBLL1	-2.90105	0.00824248
Q53SF7_S1117	COBLL1	-0.763427	0.0226668
Q53SF7_S1121	COBLL1	-2.57464	0.0063181
Q53SF7_S164	COBLL1	-4.68549	1.47e-10
Q53SF7_S326	COBLL1	-3.16615	1.62e-06
Q53SF7_S333	COBLL1	-4.14999	1.64e-06
Q53SF7_S344	COBLL1	-1.82572	0.000564048
Q53SF7_S438	COBLL1	-6.26158	3.15e-13
Q53SF7_S467	COBLL1	-1.01625	0.0436885
Q53SF7_S474	COBLL1	-1.23989	0.014436
Q53SF7_S609	COBLL1	-5.14969	3.58e-10
Q53SF7_S612	COBLL1	-6.68012	1.15e-15
Q53SF7_S788	COBLL1	-2.06058	0.0100182
Q53SF7_S814	COBLL1	-2.00542	0.0451132
Q53SF7_S821	COBLL1	-4.11508	8.38e-06
Q53SF7_T607	COBLL1	-1.80333	0.000460191
Q8WTW3_S459	COG1	1.81925	0.0177037
Q96JB2_S533	COG3	-1.01368	0.0138576
P38432_S489	COIL	2.65178	5.8e-07
P38432_S566	COIL	1.70674	0.049025
P38432_T303	COIL	0.90601	0.00407678
P38432_T456	COIL	0.951991	0.00831132
Q05707_S1007	COL14A1	3.0695	7.16e-06
Q05707_S648	COL14A1	1.91805	0.00537972
P02461_S1319	COL3A1	1.33295	0.00183899
P02461_S1320	COL3A1	2.02628	0.000135979
P12109_S1008	COL6A1	-0.831138	0.0215444
A8TX70_S2255	COL6A5	-4.33648	2.21e-08
Q9Y6G5_S155	COMMD10	0.764168	0.0227523
P53621_S173	COPA	0.786606	0.0362495
P53621_S402	COPA	-1.68418	0.0174408
P53621_S824	COPA	-0.591148	0.0355311
P53621_Y249	COPA	1.81291	0.04575
P53618_S371	COPB1	-2.36746	5.05e-05
Q92828_S423	CORO2A	-2.29071	0.00180649
P57737_S21	CORO7	0.674222	4.52e-11
P57737_S806	CORO7	2.8124	1.36e-06
P57737_S807	CORO7	1.58226	0.0015641
Q14061_S14	COX17	-1.01154	0.0307998
P13073_S30	COX4I1	-6.42256	3.31e-16
P13073_S72	COX4I1	-4.54594	8.78e-12
P15954_S17	COX7C	-7.16505	9.26e-22
P00450_S722	CP	-1.08265	0.0379489
Q99829_S55	CPNE1	2.80859	0.0116577
O75131_S14	CPNE3	1.71075	0.0314311
O95639_S212	CPSF4	2.77706	2.33e-06
Q6ZU35_S1017	CRACD	4.89329	1.64e-06
Q6ZU35_S1042	CRACD	3.45174	4.73e-06
Q6ZU35_S294	CRACD	0.680375	0.0355641
Q6ZU35_S556	CRACD	3.35098	5.66e-08
Q6ZU35_S874	CRACD	3.47147	1.05e-05
Q6ZU35_T971	CRACD	1.01002	0.0214498
Q9BSW2_S26	CRACR2A	4.06918	2.75e-06
Q96RY5_S645	CRAMP1	2.06601	2.75e-05
Q92793_S2362	CREBBP	3.4044	0.000318972
Q92793_S2364	CREBBP	2.89169	0.000484411
Q9NS37_S22	CREBZF	1.4334	0.000687459
Q6UXH1_S70	CRELD2	1.89397	0.000678185
Q03060_S129	CREM	1.27513	0.0152098
Q5TZA2_S2005	CROCC	-1.21062	0.0367284
Q5TZA2_S462	CROCC	-2.71971	0.000289785
H7BZ55_S581	CROCC2	-3.21167	0.000364412
Q53ET0_S433	CRTC2	-2.50407	0.003057
Q6UUV7_S162	CRTC3	1.62101	0.0298858
Q6UUV7_S62	CRTC3	4.94465	3.04e-10
Q9Y4K1_S22	CRYBG1	2.4314	2.33e-05
Q9Y4K1_S456	CRYBG1	2.50314	0.00821445
Q9Y4K1_S75	CRYBG1	1.34033	0.00675337
Q9Y4K1_S918	CRYBG1	-3.40856	8.09e-07
Q8N1P7_S247	CRYBG2	1.19619	0.0104893
Q8N1P7_S440	CRYBG2	0.941443	0.0217367
Q8N1P7_S441	CRYBG2	3.06061	2.43e-05
Q8N1P7_S474	CRYBG2	0.718539	0.0370785
Q8N1P7_S508	CRYBG2	0.984076	0.0131434
Q8N1P7_S610	CRYBG2	1.29573	0.00468286
Q8N1P7_S627	CRYBG2	2.00427	0.000196312
Q8N1P7_T493	CRYBG2	2.10582	0.000269716
Q68DQ2_S106	CRYBG3	-1.54823	0.0150092
Q68DQ2_S1280	CRYBG3	-3.75904	4.42e-05
Q68DQ2_S636	CRYBG3	-2.02309	0.0443009
Q68DQ2_S912	CRYBG3	-3.70014	8.72e-06
Q68DQ2_S931	CRYBG3	-2.60011	0.000171873
Q68DQ2_T2902	CRYBG3	-2.13363	0.000213789
Q08257_S319	CRYZ	-1.50839	0.00158588
O75390_S190	CS	-4.27817	1.08e-08
Q9Y534_S47	CSDC2	2.42459	0.00327301
P55060_S155	CSE1L	1.45765	0.00503024
P32927_S601	CSF2RB	2.22682	0.00692435
P32927_S841	CSF2RB	1.23386	0.0348409
P49674_S363	CSNK1E	1.70935	0.00171745
P19784_S18	CSNK2A2	0.735607	0.0182205
Q1MSJ5_S459	CSPP1	3.54767	3.53e-05
Q1MSJ5_S920	CSPP1	2.03497	0.000161262
Q1MSJ5_S966	CSPP1	2.93228	8.52e-09
P21291_S60	CSRP1	-2.25173	0.0108561
P21291_S81	CSRP1	-5.01315	4.61e-06
P01034_S43	CST3	-5.55671	6.05e-08
P04080_Y97	CSTB	0.912176	0.0298858
Q96RT6_S604	CTAGE1	-2.20073	9.34e-05
P49711_S402	CTCF	0.879533	0.0216328
Q9Y5B0_S395	CTDP1	2.58562	0.0385184
O15194_S33	CTDSPL	-2.22258	3.83e-05
Q16619_S7	CTF1	-2.48144	0.00386795
P35221_S118	CTNNA1	-1.66811	0.0189225
P35221_S439	CTNNA1	-2.2171	0.021014
P35221_S655	CTNNA1	-2.28777	0.0352788
P35221_S690	CTNNA1	-2.41276	0.00523258
P35221_S770	CTNNA1	-5.59545	4.18e-13
P26232_S262	CTNNA2	-7.01264	2.14e-17
P26232_S640	CTNNA2	-6.72186	3.39e-12
P26232_T261	CTNNA2	-1.11059	0.0259875
Q9UI47_S637	CTNNA3	-5.50517	3.63e-11
Q9UI47_S647	CTNNA3	-1.58949	0.009177
P35222_S222	CTNNB1	-0.888107	0.00878561
P35222_S552	CTNNB1	-3.18835	0.000999893
P35222_T551	CTNNB1	-1.92732	0.0139521
Q8WYA6_S545	CTNNBL1	-3.58436	1.55e-05
O60716_S230	CTNND1	2.26728	0.0188833
O60716_S269	CTNND1	-2.97327	0.00317893
O60716_S288	CTNND1	-2.54455	0.0274123
O60716_S346	CTNND1	-2.45292	9.48e-05
O60716_S349	CTNND1	-1.26736	7.02e-19
O60716_S847	CTNND1	-1.49825	0.00247744
O60716_S895	CTNND1	-0.661105	0.0465891
Q9UQB3_S461	CTNND2	-1.74325	0.000471573
Q6PD62_S941	CTR9	0.605089	0.0373833
P07858_S216	CTSB	-1.264	0.00557771
Q9P2B4_S285	CTTNBP2NL	5.92243	2.95e-18
Q9P2B4_S488	CTTNBP2NL	1.00421	0.00642109
Q9P2B4_S557	CTTNBP2NL	2.30201	3.98e-05
Q9P2B4_S560	CTTNBP2NL	2.44855	0.0074035
Q9P2B4_S563	CTTNBP2NL	2.42737	0.00427013
Q7Z7A3_S200	CTU1	0.702493	0.0356397
Q2VPK5_S419	CTU2	-2.02328	0.0126694
Q13620_S28	CUL4B	0.754932	0.0361344
Q13620_T49	CUL4B	2.57598	2.01e-05
P39880_S1054	CUX1	1.62067	0.00104228
P39880_S1059	CUX1	3.96225	6.05e-06
P39880_S1069	CUX1	4.53567	2.79e-06
P39880_S1237	CUX1	1.48685	0.00458539
P39880_S1270	CUX1	4.1739	6.03e-06
P39880_S914	CUX1	2.14619	0.00604517
Q9NXE8_S218	CWC25	1.73944	0.0150276
Q9NXE8_S337	CWC25	2.14629	0.0163859
P78310_S301	CXADR	-2.08791	0.035337
P78310_S306	CXADR	-1.48613	0.0317277
P78310_S323	CXADR	-5.12308	2.55e-09
P78310_S332	CXADR	-4.63255	1.74e-07
P61073_S339	CXCR4	1.03153	0.00515682
P61073_S348	CXCR4	0.974972	0.00856171
Q8TB03_T314	CXorf38	2.44546	0.00385836
Q9P0U4_S224	CXXC1	1.72127	0.0145628
P49447_S236	CYB561	-2.63225	0.00203981
P49447_S247	CYB561	-1.87901	0.00087193
Q9UHQ9_S150	CYB5R1	-6.21939	8.3e-17
Q9UHQ9_S92	CYB5R1	-1.82515	5.32e-05
Q9UHQ9_T56	CYB5R1	-3.33059	2.9e-08
P00387_S146	CYB5R3	-5.19454	1.48e-09
Q53TN4_S248	CYBRD1	-3.24474	0.000523423
P08574_S182	CYC1	-3.23148	1.46e-07
Q7L576_S431	CYFIP1	1.13777	0.00490095
Q7Z449_S181	CYP2U1	-2.66291	0.00373377
P98082_S227	DAB2	2.20056	0.000238287
P98082_S401	DAB2	3.03441	0.010381
Q5VWQ8_T935	DAB2IP	3.40467	2.2e-06
Q9NYF0_S548	DACT1	0.773607	0.0217586
Q96B18_S165	DACT3	-4.02746	0.000334213
Q96B18_S344	DACT3	1.17913	0.03047
P61803_S7	DAD1	-1.07911	0.01595
Q8NCG7_S579	DAGLB	2.1157	0.00010807
P53355_S333	DAPK1	4.32294	5.28e-10
O43293_S312	DAPK3	3.17824	2.2e-05
Q9UN19_Y139	DAPP1	-1.58283	0.0016167
P14868_S249	DARS1	2.40662	0.00128986
Q9UER7_S495	DAXX	2.46571	0.000306344
Q9UER7_S671	DAXX	3.44456	0.000190244
Q9UER7_S702	DAXX	5.54214	6.59e-12
Q9UBU7_S357	DBF4	0.733621	0.0218317
Q9UBU7_S359	DBF4	2.33868	6.69e-07
Q9UBU7_T553	DBF4	1.66105	0.000215097
Q16643_S381	DBN1	3.7971	0.000872278
Q9UJU6_S24	DBNL	2.85395	0.00809197
Q9UK59_S478	DBR1	1.7188	0.00178514
Q9UK59_S479	DBR1	1.90907	0.00452254
P11182_S220	DBT	-8.28002	6.34e-25
Q5QP82_S92	DCAF10	4.11767	3.68e-05
Q5T6F0_S15	DCAF12	2.75927	4.58e-05
Q66K64_S310	DCAF15	2.66124	0.00764955
Q96JK2_S794	DCAF5	-2.0882	0.0104474
Q58WW2_S336	DCAF6	1.88132	0.00873302
Q9UHG0_S300	DCDC2	1.17345	0.0211357
Q6V1P9_S2664	DCHS2	-3.18757	4.29e-05
O15075_S332	DCLK1	-1.04289	0.0128781
O15075_S337	DCLK1	-2.80355	0.00407879
O15075_S352	DCLK1	-1.69935	0.0322115
Q8N568_S341	DCLK2	-1.99199	0.00141073
Q8N568_S344	DCLK2	-2.80665	0.000138621
Q9NPI6_S523	DCP1A	2.07973	0.00296059
Q9NPI6_T401	DCP1A	2.19953	0.0291244
Q8IZD4_S275	DCP1B	-1.27414	0.0198322
Q8IZD4_S283	DCP1B	4.02111	0.00148063
Q8IZD4_S511	DCP1B	4.28778	6.28e-07
Q14203_S105	DCTN1	1.54456	0.047077
Q13561_T198	DCTN2	-2.46895	0.0203401
Q9H773_S85	DCTPP1	4.73509	1.01e-10
Q92564_S71	DCUN1D4	2.62491	0.0118938
Q9BTE7_S9	DCUN1D5	6.30045	1.18e-17
Q7Z4W1_Y149	DCXR	-1.52742	0.00203786
Q9BW61_S95	DDA1	-3.05034	0.000865932
Q5TDH0_S128	DDI2	1.38545	0.0073147
P39656_S190	DDOST	-2.03093	0.00167539
P39656_S191	DDOST	-4.60494	5.02e-10
P30046_S29	DDT	-6.35477	5.89e-17
Q13206_S539	DDX10	1.3418	0.00906824
Q13206_T577	DDX10	1.68338	0.000181349
Q96FC9_S204	DDX11	2.99885	2e-05
Q9UHI6_S48	DDX20	0.836682	0.0214498
Q9UHI6_S714	DDX20	2.28114	3.19e-05
Q9UHI6_T552	DDX20	1.17945	0.00998156
Q9NR30_S121	DDX21	1.23065	1.32e-22
Q9NR30_S171	DDX21	3.69108	1.25e-07
Q9NR30_S173	DDX21	2.54405	4.86e-05
Q9NR30_S71	DDX21	0.999375	0.0129714
Q9NR30_S89	DDX21	6.05741	1.92e-10
Q9BUQ8_S14	DDX23	3.74901	1.14e-05
Q9GZR7_S287	DDX24	3.84359	3.24e-05
Q9GZR7_S94	DDX24	2.36405	0.000844376
Q13838_T172	DDX39B	1.30096	0.00288461
O15523_S592	DDX3Y	2.32331	0.00955097
Q7L014_S199	DDX46	1.84654	0.00565004
Q9H0S4_S9	DDX47	1.36009	0.0144862
Q9BQ39_S45	DDX50	1.28456	0.00475514
Q8N8A6_S103	DDX51	2.52335	0.00449488
Q8NHQ9_S544	DDX55	1.66445	0.0458272
Q5T1V6_S76	DDX59	3.32009	0.000198495
P59666_Y80	DEFA3	0.75677	0.0354143
P35659_S306	DEK	1.00874	0.0129328
P35659_S307	DEK	1.36165	0.0143588
Q8TEH3_S523	DENND1A	1.10809	0.0403856
Q6P3S1_S653	DENND1B	-1.904	0.00350982
Q8IV53_S628	DENND1C	-1.0985	0.0461331
P78524_S357	DENND2B	1.09182	0.0219787
P78524_S522	DENND2B	0.600714	0.0365609
P78524_S622	DENND2B	-3.42075	7.01e-07
P78524_S84	DENND2B	3.56411	0.000222463
Q7Z401_S1099	DENND4A	2.33821	0.00414875
Q5VZ89_S1046	DENND4C	-3.64107	0.000249103
Q5VZ89_S1060	DENND4C	-2.03669	0.00117645
Q5VZ89_S1061	DENND4C	-2.54197	0.00356111
Q5VZ89_S1225	DENND4C	-3.7068	9.2e-08
Q5VZ89_S1244	DENND4C	-1.70488	0.000307787
Q5VZ89_S1278	DENND4C	-1.03098	0.00284617
Q5VZ89_S1613	DENND4C	-3.3341	0.00158376
Q5VZ89_S973	DENND4C	-2.71809	0.00184407
Q6IQ26_S851	DENND5A	1.08978	0.0224933
Q6IQ26_T1079	DENND5A	1.71628	0.0203417
Q6ZUT9_S178	DENND5B	-2.53265	0.00391867
O43583_T86	DENR	-2.23204	0.00951475
O75140_S1530	DEPDC5	-1.91774	0.0374475
Q8TB45_S279	DEPTOR	-1.82303	0.032735
Q8TB45_S293	DEPTOR	-2.14625	0.016394
P17661_S301	DES	-2.01655	0.0431271
P17661_S361	DES	-2.81421	0.00910043
P17661_S68	DES	-2.05195	0.031185
Q6ICB0_S25	DESI1	1.10204	0.0316166
O00273_S28	DFFA	2.09604	0.0390784
O75907_S17	DGAT1	1.45302	0.0132191
O75907_S18	DGAT1	2.63499	0.00287678
O75907_S61	DGAT1	0.652886	0.04031
Q8WYQ5_S377	DGCR8	1.75537	0.00360389
Q13574_S965	DGKZ	1.93552	0.017824
O60231_S106	DHX16	1.75965	0.000564109
O60231_S160	DHX16	2.58427	0.00623165
Q7Z478_S580	DHX29	-2.35004	0.000144699
Q7L7V1_S562	DHX32	2.36674	0.000205773
Q14147_S749	DHX34	0.694839	0.0373015
Q14147_S750	DHX34	3.23	3.7e-08
Q8IX18_S648	DHX40	2.84951	0.000571915
Q14562_S460	DHX8	1.18258	0.0219959
Q9NSV4_S1093	DIAPH3	0.967765	0.00796006
Q9UPY3_S643	DICER1	1.67923	0.000225901
Q9BTC0_S1040	DIDO1	0.643646	0.00272882
Q9BTC0_S111	DIDO1	1.50107	0.00166099
Q9BTC0_S114	DIDO1	0.969597	0.0214701
Q9BTC0_S1456	DIDO1	0.833729	0.00373377
Q9BTC0_S152	DIDO1	2.83573	4.08e-05
Q9BTC0_S206	DIDO1	2.58994	4.65e-06
Q9BTC0_S805	DIDO1	5.41209	6.92e-11
Q9BTC0_S898	DIDO1	4.64927	1.49e-05
Q9BTC0_T1256	DIDO1	2.76233	7.76e-06
Q68CQ4_S153	DIEXF	2.28575	9.57e-05
Q9P265_S259	DIP2B	-1.89956	0.00548382
Q9Y2L1_S215	DIS3	3.84598	1.38e-07
Q9Y2L1_S634	DIS3	1.12952	0.00477539
Q8IYB7_S139	DIS3L2	-2.23274	0.00301188
Q8IYB7_S31	DIS3L2	1.9941	5.52e-05
Q8IYB7_S875	DIS3L2	8.93241	1.81e-15
O60832_S21	DKC1	1.97352	0.0329494
O60832_S451	DKC1	5.71313	1.23e-07
O60832_S453	DKC1	2.85332	6.3e-05
O60832_S455	DKC1	0.938272	0.0225194
O60832_S494	DKC1	1.83199	0.00919617
O60832_S513	DKC1	1.21952	0.00309735
P10515_S475	DLAT	-2.8418	1.51e-07
Q96QB1_S526	DLC1	-3.82634	2.99e-05
P09622_S297	DLD	-0.814902	0.0220847
Q12959_S598	DLG1	-3.72519	6.65e-06
Q12959_T115	DLG1	-3.10723	0.000382046
Q12959_T683	DLG1	-2.5197	0.0327553
Q12959_Y760	DLG1	1.73095	0.00173241
Q15700_S365	DLG2	-2.63375	0.00199561
Q8TDM6_S1000	DLG5	2.77726	1.43e-05
Q8TDM6_S1666	DLG5	-1.44557	0.0238669
Q8TDM6_S264	DLG5	3.24148	4.59e-06
Q8TDM6_T1301	DLG5	1.50494	0.00275404
Q8TDM6_T984	DLG5	0.821103	0.015864
Q9Y2H0_S666	DLGAP4	1.83258	0.0422229
Q9Y2H0_S973	DLGAP4	3.69695	0.000372596
Q9Y2H0_T915	DLGAP4	6.45895	7.66e-13
Q15398_S662	DLGAP5	4.28928	6.67e-09
Q15398_S690	DLGAP5	4.69515	4.26e-11
Q9NPF5_T445	DMAP1	2.51749	0.0130612
P11532_S1768	DMD	-3.26547	1.8e-06
P11532_S3541	DMD	-1.89664	0.00793231
P11532_S3549	DMD	-0.900632	0.0351357
P11532_S3552	DMD	-2.73399	2.08e-05
P11532_S3623	DMD	-4.48884	4.45e-08
P11532_S3624	DMD	-4.34616	1.71e-06
P11532_T859	DMD	-1.49507	0.0015953
Q08495_S105	DMTN	-3.18232	9.33e-05
Q08495_S289	DMTN	-2.42579	0.0351357
Q08495_S372	DMTN	-2.36344	0.000522053
Q9Y485_S1271	DMXL1	-4.87181	2.51e-08
Q9Y485_S1285	DMXL1	-2.94388	2.6e-08
Q9Y485_S1830	DMXL1	-1.46456	0.00319205
Q9Y485_S1896	DMXL1	-1.58496	0.0198627
Q9Y485_S1908	DMXL1	-2.02401	0.0142244
Q9Y485_S1970	DMXL1	-2.21984	8.49e-06
Q9Y485_S2414	DMXL1	-2.91384	0.00701256
Q9Y485_S2446	DMXL1	-2.71644	0.000754406
Q9Y485_T2407	DMXL1	-0.785169	0.0353005
Q8TDJ6_S451	DMXL2	-3.31024	2.75e-07
Q8TDJ6_S945	DMXL2	1.57245	0.000607298
P25685_S16	DNAJB1	2.3584	0.00832418
P25686_S168	DNAJB2	-2.79831	2.73e-06
Q96KC8_S381	DNAJC1	1.96411	0.017697
Q96KC8_S479	DNAJC1	-1.76061	0.0425181
Q96DA6_S70	DNAJC19	1.0394	0.00540278
Q99543_S63	DNAJC2	1.30033	0.0114851
Q5F1R6_S430	DNAJC21	1.22073	0.00468221
Q13217_S274	DNAJC3	-5.06414	5.93e-13
Q96LL9_S39	DNAJC30	-1.11373	0.0408593
O75061_S570	DNAJC6	-2.17881	0.00839116
O75061_S658	DNAJC6	-0.710879	0.0354371
Q8WXX5_S109	DNAJC9	-0.939928	0.00951078
Q05193_S774	DNM1	4.44461	5.65e-05
Q05193_S778	DNM1	0.896576	0.0138841
Q6XZF7_S1353	DNMBP	-2.0294	0.0420711
Q6XZF7_S684	DNMBP	-1.40012	0.0163308
P26358_S127	DNMT1	3.0096	1.07e-06
P26358_S143	DNMT1	3.16576	0.000438419
P26358_S154	DNMT1	0.993406	0.0130755
P26358_S714	DNMT1	3.14578	6.33e-07
Q9Y6K1_S105	DNMT3A	3.76686	6.5e-07
Q9Y6K1_S255	DNMT3A	3.86652	5.82e-05
Q9Y6K1_T261	DNMT3A	0.908253	0.0215857
O43598_S10	DNPH1	-1.89815	0.00953266
Q5QJE6_S117	DNTTIP2	2.23776	0.000327643
Q5QJE6_S434	DNTTIP2	1.20862	0.0016665
Q5QJE6_S88	DNTTIP2	0.834854	0.0353519
Q14185_T1844	DOCK1	1.02393	0.0243211
Q96BY6_S1292	DOCK10	1.5688	0.012809
Q96BY6_S877	DOCK10	4.62186	1.14e-08
Q5JSL3_S296	DOCK11	2.18765	0.0237012
Q8N1I0_S1700	DOCK4	3.78591	6.42e-06
Q8N1I0_S1750	DOCK4	0.761209	0.0217783
Q8N1I0_S1808	DOCK4	2.10068	0.0277392
Q8N1I0_S1897	DOCK4	0.952279	0.0209744
Q8N1I0_T1899	DOCK4	1.46984	0.00518579
Q9H7D0_S1756	DOCK5	-3.31581	0.00063526
Q9H7D0_S1781	DOCK5	0.873846	0.0351357
Q9H7D0_S1834	DOCK5	-1.25601	0.0192422
Q9H7D0_T1800	DOCK5	-0.802254	0.0352788
Q96HP0_S178	DOCK6	3.40076	0.00120084
Q96HP0_S185	DOCK6	3.81183	5.77e-07
Q96HP0_T2029	DOCK6	1.16515	0.0201315
Q96N67_S180	DOCK7	-3.96105	6.94e-06
Q9BZ29_S1261	DOCK9	5.37164	1.97e-12
Q9BZ29_S1275	DOCK9	2.25335	0.00629744
Q9BZ29_S167	DOCK9	3.63644	0.000648089
Q9BZ29_S21	DOCK9	-1.0023	0.0394631
Q9BZ29_S927	DOCK9	3.83247	0.000163752
Q99704_S460	DOK1	1.0197	0.0338812
O60496_S282	DOK2	2.90751	0.0023639
Q5JWR5_S2421	DOP1A	0.596094	0.0407376
Q9Y3R5_S1021	DOP1B	-2.48587	0.00330982
Q9Y3R5_S1085	DOP1B	-2.26427	0.00886979
Q9Y3R5_S589	DOP1B	-2.10593	0.0396024
Q9Y3R5_S596	DOP1B	-2.976	0.00233174
Q9Y3R5_S681	DOP1B	-1.61044	7.1e-05
Q9Y3R5_S721	DOP1B	-2.69897	0.0140911
Q8TEK3_S1009	DOT1L	0.974896	0.0148616
Q8TEK3_S1213	DOT1L	1.91964	0.000892166
Q8TEK3_S374	DOT1L	3.29403	0.000395314
Q8TEK3_S448	DOT1L	0.748554	0.0353402
Q8TEK3_S471	DOT1L	1.85775	0.0185191
Q92785_T176	DPF2	0.744977	0.0247515
Q86TI2_T6	DPP9	1.45546	0.00477539
Q8IZU8_S966	DSEL	3.12238	0.00149851
Q14126_S1116	DSG2	1.44181	0.03543
Q14126_T791	DSG2	2.89596	1.66e-07
P32926_S985	DSG3	1.22745	0.0179212
Q9H410_S331	DSN1	1.08192	0.0265258
Q9H410_S81	DSN1	4.46417	9.8e-06
P15924_S176	DSP	-3.38	0.000162747
P15924_S2024	DSP	2.14279	0.00183957
P15924_S22	DSP	-1.12591	0.00803226
P15924_S2209	DSP	-2.00343	0.0163522
Q03001_S2215	DST	2.55735	0.0117335
Q03001_S3968	DST	-0.737831	0.0211346
Q03001_S7364	DST	-1.09044	0.00966709
P60981_S24	DSTN	-1.33207	0.000856598
Q9Y4J8_S458	DTNA	-2.39617	0.0127281
Q9Y4J8_S564	DTNA	-4.04707	2.2e-06
Q9Y4J8_S641	DTNA	-4.28025	6.1e-07
Q9Y4J8_S662	DTNA	-5.51815	8.91e-13
Q9Y4J8_T504	DTNA	-1.90466	0.00153007
O60941_S394	DTNB	-3.37792	0.000526691
O60941_S552	DTNB	-1.33299	0.0254187
O60941_S608	DTNB	-1.62333	0.0236146
Q8TDB6_S256	DTX3L	4.29707	8.77e-10
Q8TDB6_S311	DTX3L	0.933686	0.023906
Q8TDB6_S315	DTX3L	1.73191	0.0212391
Q8TDB6_S602	DTX3L	1.68074	0.0155303
Q8TDB6_S614	DTX3L	0.750479	0.0266091
Q8TDB6_S9	DTX3L	0.987718	1.1e-17
Q9NRD9_S634	DUOX1	-1.83624	0.000688113
Q9UNI6_S232	DUSP12	3.16656	2.15e-07
P33316_S88	DUT	2.58232	0.000867463
O14576_S50	DYNC1I1	-1.39667	0.00580593
[truncated: 6,080 more rows]
