# Supplementary material for: Integrative proteomic characterization of adenocarcinoma of esophagogastric junction
Source: Nat Commun. 2023 Feb 11;14:778. doi: 10.1038/s41467-023-36462-8 (PMC9922290; doi:10.1038/s41467-023-36462-8)
Supplement: Supplementary file 14 — Supplementary Data 11 [file 41467_2023_36462_MOESM14_ESM.xlsx]

## Sheet: Supplementary Data 11
# Supplementary Data 11. Differential phosphorylated sites in each AEG proteomic subtype.
Phosphosite	Gene_symbol	logFoldChange	FDR	Subtype
O95235_S532	KIF20A	8.54052	2.37e-14	S-I
P11388_S1213	TOP2A	9.69653	1.43e-13	S-I
P56134_S3	ATP5MF	-9.51137	2.9e-13	S-I
P30305_S375	CDC25B	8.9268	2.9e-13	S-I
P55087_S276	AQP4	-10.6346	9.68e-13	S-I
P55087_S285	AQP4	-9.57279	9.68e-13	S-I
P19634_S693	SLC9A1	-1.61949	9.68e-13	S-I
P0C851_S16	PIRT	-8.3515	9.68e-13	S-I
O60237_S947	PPP1R12B	-8.57271	9.68e-13	S-I
O95471_S207	CLDN7	10.5024	1.33e-12	S-I
Q8IXM6_S185	NRM	8.15946	1.68e-12	S-I
Q9H694_S612	BICC1	8.58236	1.68e-12	S-I
P12694_S347	BCKDHA	-2.28402	1.94e-12	S-I
Q13884_S87	SNTB1	-1.74863	3.92e-12	S-I
P98088_S1618	MUC5AC	-10.2018	4.78e-12	S-I
P12277_T322	CKB	-9.34299	5.15e-12	S-I
P11182_S220	DBT	-9.45173	7.64e-12	S-I
Q6AI14_S792	SLC9A4	-8.5348	7.64e-12	S-I
Q2NKQ1_S685	SGSM1	-7.87076	8.5e-12	S-I
Q09666_S2397	AHNAK	-2.2347	8.5e-12	S-I
Q06124_Y542	PTPN11	-8.80608	8.5e-12	S-I
Q12888_S1678	TP53BP1	2.06579	1.14e-11	S-I
Q01484_S2405	ANK2	-8.58388	1.14e-11	S-I
Q8TD20_S244	SLC2A12	-9.57093	1.29e-11	S-I
Q9H694_S803	BICC1	9.18756	2.28e-11	S-I
Q00G26_S140	PLIN5	-8.92982	2.76e-11	S-I
Q01484_S2642	ANK2	-9.81368	2.87e-11	S-I
Q9Y248_S182	GINS2	7.65154	2.87e-11	S-I
Q0VF96_S261	CGNL1	-7.80772	4.19e-11	S-I
P12277_S4	CKB	-11.1757	5.51e-11	S-I
Q01484_S1755	ANK2	-8.41766	6e-11	S-I
Q9UJ72_S76	ANXA10	-7.66211	6.48e-11	S-I
P05141_Y191	SLC25A5	-8.04807	6.75e-11	S-I
Q8NFW9_S561	MYRIP	-10.3186	1.61e-10	S-I
Q07157_S617	TJP1	-0.987286	2.41e-10	S-I
P06576_S415	ATP5F1B	-7.63853	2.41e-10	S-I
P19338_S458	NCL	6.67959	2.41e-10	S-I
Q12955_S623	ANK3	-7.62259	2.41e-10	S-I
P56856_S253	CLDN18	-7.24853	2.48e-10	S-I
Q02978_S6	SLC25A11	-7.45826	2.65e-10	S-I
Q14207_S1151	NPAT	6.66721	3.52e-10	S-I
Q2KJY2_S1006	KIF26B	8.34577	3.55e-10	S-I
Q9NZM1_S1110	MYOF	8.24178	3.83e-10	S-I
Q9H0T7_S29	RAB17	-7.26318	5.29e-10	S-I
Q63HR2_S1003	TNS2	-1.43213	5.54e-10	S-I
O14745_S170	SLC9A3R1	-7.48232	5.67e-10	S-I
Q9NR30_S121	DDX21	1.25216	6.67e-10	S-I
O00159_T786	MYO1C	-7.48735	7.32e-10	S-I
P12235_Y191	SLC25A4	-7.79751	7.7e-10	S-I
P19634_S703	SLC9A1	-1.79863	7.97e-10	S-I
Q9Y520_T2682	PRRC2C	8.2422	9.18e-10	S-I
Q01118_S1511	SCN7A	-8.32934	1e-09	S-I
Q5TKA1_T96	LIN9	6.92437	1.05e-09	S-I
Q8ND30_S363	PPFIBP2	-0.982609	1.05e-09	S-I
O76021_S92	RSL1D1	6.95117	1.05e-09	S-I
Q9UGI8_S168	TES	1.14865	1.08e-09	S-I
P32239_T427	CCKBR	-7.94457	1.08e-09	S-I
Q5VUA4_S1243	ZNF318	0.800419	1.16e-09	S-I
Q96GX5_S453	MASTL	7.18889	1.16e-09	S-I
Q9BTE7_S9	DCUN1D5	7.40668	1.4e-09	S-I
O96017_S120	CHEK2	7.06937	1.49e-09	S-I
P12277_S6	CKB	-8.99998	1.56e-09	S-I
Q09666_S135	AHNAK	-1.33965	1.79e-09	S-I
P52701_S830	MSH6	7.38062	1.83e-09	S-I
Q9NQS7_S306	INCENP	7.36637	1.88e-09	S-I
P56856_S210	CLDN18	-8.24413	1.9e-09	S-I
Q9NZV5_S13	SELENON	8.52266	1.97e-09	S-I
Q15831_S31	STK11	-0.958891	1.97e-09	S-I
P25705_T48	ATP5F1A	-7.43253	2.03e-09	S-I
P06748_S70	NPM1	1.54318	2.03e-09	S-I
P19971_S50	TYMP	7.64346	2.13e-09	S-I
O43572_S202	AKAP10	-6.44553	2.13e-09	S-I
Q9NYZ3_S592	GTSE1	7.5817	3.1e-09	S-I
Q96NY7_S229	CLIC6	-9.7435	3.75e-09	S-I
Q92878_S635	RAD50	7.03583	3.75e-09	S-I
P15954_S17	COX7C	-7.72152	3.75e-09	S-I
Q6NYC8_S224	PPP1R18	1.13966	3.76e-09	S-I
P49257_S325	LMAN1	-8.82733	3.76e-09	S-I
P21731_S329	TBXA2R	-6.86061	3.86e-09	S-I
Q9NQ84_S383	GPRC5C	-7.86393	3.87e-09	S-I
Q16790_S54	CA9	-9.30193	3.91e-09	S-I
P40925_S241	MDH1	-1.80224	4.32e-09	S-I
Q14566_S13	MCM6	8.12379	4.33e-09	S-I
Q93009_S963	USP7	7.32881	4.47e-09	S-I
P28482_Y187	MAPK1	-1.31889	4.47e-09	S-I
Q8ND30_S387	PPFIBP2	-0.75129	4.87e-09	S-I
Q9BVI0_S488	PHF20	7.37102	6.12e-09	S-I
Q9GZR2_S419	REXO4	7.69556	6.21e-09	S-I
Q8WXD2_S362	SCG3	-8.44001	6.82e-09	S-I
Q15746_S305	MYLK	7.41173	6.92e-09	S-I
P11388_S1247	TOP2A	8.7158	6.92e-09	S-I
P49454_S1726	CENPF	8.01744	6.92e-09	S-I
Q96JA1_S1069	LRIG1	-8.31462	6.92e-09	S-I
P48735_S423	IDH2	-6.87468	6.92e-09	S-I
P20648_S246	ATP4A	-7.45329	7.06e-09	S-I
P46013_S584	MKI67	7.80292	7.3e-09	S-I
Q8IY95_Y213	TMEM192	-7.64462	7.35e-09	S-I
P35611_S12	ADD1	-1.28421	7.61e-09	S-I
Q13480_Y659	GAB1	-7.56278	8.13e-09	S-I
P00918_S29	CA2	-7.15666	9.41e-09	S-I
Q00G26_S277	PLIN5	-7.51054	9.41e-09	S-I
Q96JY6_S124	PDLIM2	7.82264	9.41e-09	S-I
P85037_S416	FOXK1	8.50057	1e-08	S-I
Q9BV36_T228	MLPH	-7.16002	1.04e-08	S-I
Q9Y2J2_S708	EPB41L3	-8.04011	1.05e-08	S-I
Q5T9C2_S311	FAM102A	-8.87812	1.16e-08	S-I
P12277_S128	CKB	-8.07742	1.17e-08	S-I
Q7LBE3_S764	SLC26A9	-9.51434	1.21e-08	S-I
Q9UHQ9_S150	CYB5R1	-7.59166	1.29e-08	S-I
Q9Y6A5_S434	TACC3	7.50001	1.76e-08	S-I
P04626_S1066	ERBB2	6.9439	1.82e-08	S-I
Q53GD3_Y13	SLC44A4	6.97331	1.98e-08	S-I
P12277_T35	CKB	-7.28909	1.98e-08	S-I
Q96NY7_S189	CLIC6	-8.64908	2.12e-08	S-I
Q9NZN4_S373	EHD2	-7.0358	2.21e-08	S-I
P12814_S140	ACTN1	1.11303	2.29e-08	S-I
Q9Y490_S2162	TLN1	7.07878	2.45e-08	S-I
P10645_S142	CHGA	-9.89316	2.49e-08	S-I
P52735_S576	VAV2	6.86656	2.74e-08	S-I
P06493_T161	CDK1	6.17728	2.74e-08	S-I
Q9UPQ3_S605	AGAP1	-6.87317	2.78e-08	S-I
O75363_S296	BCAS1	-7.38493	3.09e-08	S-I
P05156_S90	CFI	-7.26254	3.09e-08	S-I
Q9UKL3_T1261	CASP8AP2	6.68436	3.09e-08	S-I
Q96IF1_S230	AJUBA	7.80869	3.09e-08	S-I
P52292_S62	KPNA2	8.80923	3.27e-08	S-I
Q8IXM2_S96	BAP18	1.47798	3.59e-08	S-I
Q96EN8_S530	MOCOS	7.1831	3.65e-08	S-I
Q6AI14_S760	SLC9A4	-8.30711	3.89e-08	S-I
P11021_T85	HSPA5	-6.85985	4.05e-08	S-I
P06493_T14	CDK1	7.64517	4.2e-08	S-I
Q5BKX5_S14	C19orf54	7.60573	4.36e-08	S-I
Q9ULM0_S84	PLEKHH1	-6.63095	4.36e-08	S-I
Q6P4E1_S332	GOLM2	-7.34623	4.36e-08	S-I
Q86WB0_S321	ZC3HC1	0.773696	4.45e-08	S-I
Q01484_S2127	ANK2	-7.37136	4.79e-08	S-I
P18858_S51	LIG1	7.06297	4.79e-08	S-I
P31930_S107	UQCRC1	-1.09636	4.92e-08	S-I
Q9P2B4_S285	CTTNBP2NL	6.28121	5.02e-08	S-I
P48357_S882	LEPR	-7.20781	5.07e-08	S-I
Q6ZV73_S515	FGD6	6.28235	5.26e-08	S-I
Q9H019_S232	MTFR1L	-6.70675	5.39e-08	S-I
Q13576_S685	IQGAP2	-7.31666	5.63e-08	S-I
P55196_S1721	AFDN	-6.76732	5.9e-08	S-I
P25189_S195	MPZ	-7.38268	6.29e-08	S-I
Q96F86_S131	EDC3	0.848679	6.51e-08	S-I
Q8N468_S503	MFSD4A	-7.64753	6.51e-08	S-I
Q9BRQ6_S13	CHCHD6	-8.67576	6.95e-08	S-I
Q9BXP2_S6	SLC12A9	6.93193	7.34e-08	S-I
P51178_S650	PLCD1	-6.96176	9.11e-08	S-I
Q96T17_S315	MAP7D2	-7.89222	9.45e-08	S-I
Q96M96_S702	FGD4	-1.26298	1.13e-07	S-I
P49792_S3207	RANBP2	6.42268	1.16e-07	S-I
Q86V48_S611	LUZP1	5.74133	1.23e-07	S-I
Q9UJD0_S295	RIMS3	-6.4525	1.3e-07	S-I
P13073_S30	COX4I1	-7.51064	1.34e-07	S-I
P98088_S43	MUC5AC	-8.89141	1.51e-07	S-I
P13591_S784	NCAM1	-6.79777	1.51e-07	S-I
Q96N66_S285	MBOAT7	7.73023	1.51e-07	S-I
P20648_S495	ATP4A	-6.82733	1.54e-07	S-I
O00267_T1034	SUPT5H	7.41793	1.65e-07	S-I
Q9Y3L3_S262	SH3BP1	1.01286	1.65e-07	S-I
P85299_S11	PRR5	6.33747	1.68e-07	S-I
O96013_T207	PAK4	6.00924	1.68e-07	S-I
P98088_S1449	MUC5AC	-6.60485	1.71e-07	S-I
Q9Y6F6_S481	IRAG1	-1.35977	1.73e-07	S-I
P10645_S112	CHGA	-8.98877	1.9e-07	S-I
P11532_S3624	DMD	-7.21011	1.98e-07	S-I
P22695_S303	UQCRC2	-8.07623	2.05e-07	S-I
Q96A22_Y103	C11orf52	-5.55537	2.26e-07	S-I
O95373_S79	IPO7	6.74307	2.33e-07	S-I
Q92619_S592	ARHGAP45	7.92446	2.39e-07	S-I
Q16134_S551	ETFDH	-6.44665	2.39e-07	S-I
P12956_S520	XRCC6	5.76248	2.39e-07	S-I
P42330_S87	AKR1C3	-6.96076	2.48e-07	S-I
Q14CZ8_S278	HEPACAM	-6.07321	2.53e-07	S-I
P00918_S216	CA2	-6.52568	2.61e-07	S-I
Q99501_S306	GAS2L1	-8.49615	2.72e-07	S-I
O76021_S427	RSL1D1	6.98459	2.98e-07	S-I
P51787_S468	KCNQ1	-6.86833	3.07e-07	S-I
Q9H4H8_S369	FAM83D	6.69118	3.09e-07	S-I
Q02241_S867	KIF23	6.11437	3.1e-07	S-I
Q96T17_S650	MAP7D2	-7.89322	3.21e-07	S-I
Q99653_T7	CHP1	-0.776138	3.38e-07	S-I
Q14192_S121	FHL2	5.92199	3.49e-07	S-I
Q86W56_S291	PARG	5.74367	3.72e-07	S-I
Q9UJF2_S830	RASAL2	5.51648	3.77e-07	S-I
P08559_S293	PDHA1	-1.16031	3.84e-07	S-I
Q0VF96_S283	CGNL1	-7.55206	3.97e-07	S-I
P55327_S176	TPD52	-0.927664	4.07e-07	S-I
P05062_T39	ALDOB	-7.40115	4.14e-07	S-I
Q5T2T1_S409	MPP7	-6.37347	4.2e-07	S-I
Q08AD1_S1313	CAMSAP2	6.27301	4.2e-07	S-I
P10645_S126	CHGA	-8.37824	4.23e-07	S-I
Q96DY7_S639	MTBP	6.69565	4.31e-07	S-I
Q9UPQ0_S621	LIMCH1	-7.14888	4.35e-07	S-I
Q8N468_T499	MFSD4A	-7.4378	4.37e-07	S-I
Q96JP2_S921	MYO15B	6.17904	4.51e-07	S-I
Q8N699_S149	MYCT1	-7.7644	4.57e-07	S-I
Q9BV36_T458	MLPH	-8.15221	4.61e-07	S-I
Q684P5_S507	RAP1GAP2	-6.703	4.64e-07	S-I
P26232_S262	CTNNA2	-7.25634	4.64e-07	S-I
Q49A88_S798	CCDC14	6.61831	4.64e-07	S-I
Q63HR2_S825	TNS2	-9.26317	4.76e-07	S-I
Q8IWZ3_S1679	ANKHD1	5.56268	4.83e-07	S-I
Q9BQG0_S711	MYBBP1A	5.25068	4.84e-07	S-I
P55087_S2	AQP4	-8.18214	5.22e-07	S-I
Q684P5_S45	RAP1GAP2	-7.85078	5.28e-07	S-I
P24001_S133	IL32	7.79325	5.48e-07	S-I
P30622_S147	CLIP1	0.730316	5.61e-07	S-I
P98088_S612	MUC5AC	-7.23611	6.21e-07	S-I
O43909_S362	EXTL3	-7.41629	6.69e-07	S-I
Q92598_T486	HSPH1	5.80025	6.98e-07	S-I
O60716_S349	CTNND1	-1.23126	7e-07	S-I
Q96NY7_S219	CLIC6	-7.3548	7.24e-07	S-I
Q8TDB6_S9	DTX3L	0.950807	7.58e-07	S-I
Q9C0E4_S38	GRIP2	-6.84534	7.87e-07	S-I
P15104_S343	GLUL	-7.58614	7.87e-07	S-I
Q5HYI7_S284	MTX3	-6.47475	7.87e-07	S-I
Q96H55_S685	MYO19	-7.60586	7.88e-07	S-I
P04920_S437	SLC4A2	-7.11913	7.94e-07	S-I
Q13523_Y849	PRPF4B	0.860936	7.98e-07	S-I
Q9P266_S1194	JCAD	5.98821	8.51e-07	S-I
Q8IVI9_S114	NOSTRIN	-7.03569	8.51e-07	S-I
P20648_S954	ATP4A	-6.81198	8.52e-07	S-I
Q5W0B1_S719	OBI1	6.15021	8.6e-07	S-I
P35680_S80	HNF1B	7.38498	8.92e-07	S-I
Q9H7C4_S325	SYNC	7.20845	8.97e-07	S-I
Q16790_S369	CA9	-6.25485	9.57e-07	S-I
Q8NFW9_S508	MYRIP	-6.63074	9.65e-07	S-I
P67936_S170	TPM4	5.65801	9.75e-07	S-I
P19367_S337	HK1	-6.06184	9.75e-07	S-I
P00533_Y1197	EGFR	-6.42673	9.75e-07	S-I
P22466_S116	GAL	-5.24551	9.77e-07	S-I
Q8IX03_S899	WWC1	-7.18935	9.83e-07	S-I
P17677_T181	GAP43	-8.13159	1e-06	S-I
Q9Y6F6_S236	IRAG1	-7.22001	1.05e-06	S-I
P48764_S592	SLC9A3	-6.53221	1.06e-06	S-I
O14578_S440	CIT	6.802	1.06e-06	S-I
P12532_S318	CKMT1B	-6.79219	1.07e-06	S-I
Q15047_S1066	SETDB1	6.62059	1.14e-06	S-I
Q9H4L5_S265	OSBPL3	5.55984	1.17e-06	S-I
O95785_S1012	WIZ	-5.95027	1.18e-06	S-I
Q09666_T490	AHNAK	-0.814016	1.19e-06	S-I
Q8NCD3_S473	HJURP	5.68568	1.22e-06	S-I
A6NDB9_S302	PALM3	-7.54524	1.26e-06	S-I
P10155_S19	RO60	6.70156	1.27e-06	S-I
P30046_S29	DDT	-5.87615	1.35e-06	S-I
Q01118_S791	SCN7A	-7.21659	1.38e-06	S-I
P52948_S839	NUP98	6.73107	1.42e-06	S-I
Q9UPQ0_S973	LIMCH1	-0.926313	1.45e-06	S-I
O43353_S393	RIPK2	6.93148	1.46e-06	S-I
Q4G0N4_S188	NADK2	-6.87032	1.48e-06	S-I
Q9Y281_S3	CFL2	-5.77638	1.48e-06	S-I
P56856_T247	CLDN18	-7.60056	1.49e-06	S-I
P13521_S268	SCG2	-5.36416	1.59e-06	S-I
Q8N5G2_S244	MACO1	-6.24637	1.59e-06	S-I
Q9UKV8_S387	AGO2	6.34862	1.59e-06	S-I
Q5SW79_S1529	CEP170	7.94711	1.72e-06	S-I
Q16790_S67	CA9	-7.90592	1.73e-06	S-I
Q9UPQ0_S875	LIMCH1	-6.16736	1.75e-06	S-I
P45880_S251	VDAC2	-6.81336	1.75e-06	S-I
Q9NXR1_S282	NDE1	5.97059	1.77e-06	S-I
Q8TDN6_S261	BRIX1	6.87173	1.83e-06	S-I
Q9NVF7_S344	FBXO28	6.94471	1.83e-06	S-I
Q9Y2F5_S255	ICE1	6.80331	1.84e-06	S-I
P13804_S172	ETFA	-5.92953	1.85e-06	S-I
Q96H55_S963	MYO19	-7.03642	1.85e-06	S-I
Q53GA4_S42	PHLDA2	5.39482	1.88e-06	S-I
P05060_S130	CHGB	-6.98406	1.95e-06	S-I
Q9NQS7_S421	INCENP	6.30519	1.97e-06	S-I
Q13428_S156	TCOF1	1.55923	2.01e-06	S-I
Q9NQW6_S323	ANLN	6.62349	2.01e-06	S-I
Q3KQU3_S742	MAP7D1	5.69277	2.05e-06	S-I
P17302_S255	GJA1	6.07221	2.05e-06	S-I
Q99623_S151	PHB2	-5.96879	2.13e-06	S-I
O15042_S485	U2SURP	6.21359	2.24e-06	S-I
P06400_S807	RB1	7.30397	2.26e-06	S-I
O75128_S566	COBL	-6.74002	2.3e-06	S-I
Q96B54_T108	ZNF428	6.46813	2.3e-06	S-I
P05060_S377	CHGB	-6.52989	2.36e-06	S-I
P43116_S240	PTGER2	-5.9375	2.47e-06	S-I
Q96GP6_S653	SCARF2	6.63985	2.49e-06	S-I
Q8TF01_S211	PNISR	7.46048	2.49e-06	S-I
P04920_S65	SLC4A2	-6.32112	2.51e-06	S-I
Q7Z5L9_S175	IRF2BP2	0.662652	2.54e-06	S-I
Q658Y4_S754	FAM91A1	4.96095	2.55e-06	S-I
Q08499_S375	PDE4D	-8.25908	2.55e-06	S-I
P20648_S286	ATP4A	-5.87133	2.59e-06	S-I
P53355_S333	DAPK1	5.75638	2.61e-06	S-I
Q92625_S661	ANKS1A	6.73086	2.71e-06	S-I
Q0VF96_S414	CGNL1	-5.87264	2.72e-06	S-I
O94887_S876	FARP2	-6.41045	2.79e-06	S-I
P07197_S736	NEFM	-6.45833	2.84e-06	S-I
Q14315_S2461	FLNC	-5.68052	2.87e-06	S-I
P20648_S283	ATP4A	-5.61806	2.88e-06	S-I
Q8IX12_S456	CCAR1	6.20459	2.91e-06	S-I
Q03252_S154	LMNB2	-5.33107	2.91e-06	S-I
Q8IZD0_S151	SAMD14	5.43404	2.93e-06	S-I
Q5EBL2_S340	ZNF628	5.71146	2.97e-06	S-I
Q96T37_S741	RBM15	0.762568	2.98e-06	S-I
Q8WUI4_S573	HDAC7	5.77037	2.98e-06	S-I
Q01167_S170	FOXK2	6.6288	3.04e-06	S-I
P46013_S357	MKI67	6.27481	3.06e-06	S-I
P36542_S146	ATP5F1C	-4.95952	3.06e-06	S-I
Q92925_S203	SMARCD2	5.56897	3.06e-06	S-I
P10645_S203	CHGA	-7.69431	3.06e-06	S-I
Q13217_S274	DNAJC3	-5.4812	3.07e-06	S-I
Q8IX90_S119	SKA3	5.76999	3.1e-06	S-I
Q96BT3_S397	CENPT	5.88091	3.16e-06	S-I
Q99575_S367	POP1	6.37227	3.28e-06	S-I
Q8NFJ5_S345	GPRC5A	6.42124	3.29e-06	S-I
O94880_S530	PHF14	5.02507	3.36e-06	S-I
Q6ZS30_S1411	NBEAL1	-6.05761	3.36e-06	S-I
P47736_S542	RAP1GAP	-6.90695	3.45e-06	S-I
Q9BTC0_S1040	DIDO1	0.935244	3.45e-06	S-I
O95696_S814	BRD1	6.0381	3.52e-06	S-I
Q03252_T518	LMNB2	5.18319	3.55e-06	S-I
P20648_S840	ATP4A	-5.06894	3.55e-06	S-I
P49589_S34	CARS1	5.11943	3.55e-06	S-I
Q9NX63_S29	CHCHD3	-6.19506	3.62e-06	S-I
Q8IVT2_S543	MISP	2.47124	3.62e-06	S-I
Q9H1A4_S377	ANAPC1	6.30832	3.68e-06	S-I
P00533_T693	EGFR	-1.05436	3.9e-06	S-I
O14980_S1031	XPO1	4.84427	3.92e-06	S-I
O95071_S612	UBR5	7.60208	3.96e-06	S-I
Q8N699_S115	MYCT1	-6.46313	4.05e-06	S-I
P40926_T235	MDH2	-6.28736	4.05e-06	S-I
P40818_S153	USP8	4.752	4.16e-06	S-I
Q14568_S263	HSP90AA2P	0.748897	4.16e-06	S-I
Q6ZSS7_T10	MFSD6	-0.921447	4.17e-06	S-I
Q13501_S28	SQSTM1	7.14536	4.26e-06	S-I
Q9HB96_S249	FANCE	5.65178	4.35e-06	S-I
Q9H501_S198	ESF1	6.70682	4.44e-06	S-I
Q8IZ40_S202	RCOR2	5.45924	4.72e-06	S-I
P22234_S27	PAICS	6.6049	4.79e-06	S-I
Q9C0C2_S1533	TNKS1BP1	-7.43535	4.79e-06	S-I
Q8NFW9_S543	MYRIP	-6.96364	4.79e-06	S-I
Q9Y6A5_S317	TACC3	6.78753	4.81e-06	S-I
P41227_S182	NAA10	5.13863	4.81e-06	S-I
P62987_S65	UBA52	6.0961	4.81e-06	S-I
Q8N8K9_S291	KIAA1958	-5.60024	4.87e-06	S-I
Q8WVB6_S871	CHTF18	6.01566	4.97e-06	S-I
P98088_S5628	MUC5AC	-8.58276	4.98e-06	S-I
Q05209_S606	PTPN12	8.09263	4.98e-06	S-I
P29323_S776	EPHB2	7.77461	4.98e-06	S-I
Q8NFH5_S73	NUP35	6.26721	5.06e-06	S-I
P48651_S425	PTDSS1	6.83775	5.09e-06	S-I
Q9H201_S264	EPN3	-6.33996	5.09e-06	S-I
Q3SY56_S20	SP6	5.58609	5.26e-06	S-I
Q00341_S31	HDLBP	-0.844478	5.41e-06	S-I
Q9NZT2_S315	OGFR	0.659679	5.51e-06	S-I
P78524_S622	DENND2B	-6.30493	5.56e-06	S-I
P20309_S413	CHRM3	-6.31824	5.6e-06	S-I
Q96QH2_S334	PRAM1	6.50625	5.6e-06	S-I
Q14192_S238	FHL2	5.20092	5.94e-06	S-I
P46013_S1861	MKI67	6.92704	5.94e-06	S-I
O75369_S2135	FLNB	5.59338	6.14e-06	S-I
Q15398_S690	DLGAP5	5.94654	6.15e-06	S-I
Q16740_S276	CLPP	-6.57694	6.21e-06	S-I
Q658P3_S98	STEAP3	-5.84412	6.21e-06	S-I
P04920_S443	SLC4A2	-8.44223	6.28e-06	S-I
Q6UN15_S500	FIP1L1	6.05315	6.46e-06	S-I
P98088_S3280	MUC5AC	-8.16729	6.5e-06	S-I
P06732_S332	CKM	-8.20816	6.59e-06	S-I
Q9P0L0_S219	VAPA	-6.07324	6.59e-06	S-I
Q9ULE6_S406	PALD1	5.46635	6.59e-06	S-I
P54646_S491	PRKAA2	-6.18225	6.64e-06	S-I
Q14126_T791	DSG2	4.54707	6.94e-06	S-I
Q8IYB7_S875	DIS3L2	9.33046	6.94e-06	S-I
Q9BYW2_S532	SETD2	5.64152	6.96e-06	S-I
P07237_S32	P4HB	-4.60196	7.05e-06	S-I
P07237_S88	P4HB	-6.13581	7.05e-06	S-I
P10645_S53	CHGA	-6.48303	7.05e-06	S-I
P48735_S301	IDH2	-6.38824	7.08e-06	S-I
P49321_S480	NASP	7.07196	7.29e-06	S-I
O14795_S359	UNC13B	-6.63441	7.35e-06	S-I
P21757_S104	MSR1	5.88285	7.4e-06	S-I
Q4G0A6_S289	MINDY4	5.81964	7.57e-06	S-I
Q16204_S254	CCDC6	5.0486	7.97e-06	S-I
O75970_S1078	MPDZ	-5.22353	7.97e-06	S-I
Q5T5U3_S1713	ARHGAP21	-6.35517	7.97e-06	S-I
Q8NFW9_S557	MYRIP	-7.13367	8.13e-06	S-I
P47736_S439	RAP1GAP	-6.01143	8.28e-06	S-I
Q96NY7_S199	CLIC6	-7.61407	8.28e-06	S-I
Q9UJ72_S296	ANXA10	-5.00879	8.43e-06	S-I
O14795_S232	UNC13B	-6.78633	8.43e-06	S-I
P32238_S300	CCKAR	-5.59681	8.62e-06	S-I
Q8NFW9_S534	MYRIP	-5.89365	8.9e-06	S-I
Q5VUA4_S1856	ZNF318	4.78238	8.9e-06	S-I
Q96T23_S397	RSF1	5.13443	8.92e-06	S-I
Q8TF76_S147	HASPIN	6.28565	9e-06	S-I
Q8IZ40_S63	RCOR2	5.87881	9.01e-06	S-I
A2A2Y4_S429	FRMD3	-6.5359	9.09e-06	S-I
Q8WUF5_S567	PPP1R13L	5.36685	9.16e-06	S-I
Q9UI47_S637	CTNNA3	-6.46916	9.2e-06	S-I
O43490_Y852	PROM1	6.267	9.2e-06	S-I
Q15910_T487	EZH2	5.87339	9.2e-06	S-I
Q14966_S1401	ZNF638	6.04	9.21e-06	S-I
Q14839_S105	CHD4	6.42929	9.32e-06	S-I
Q3B726_S60	POLR1F	6.00692	9.41e-06	S-I
Q13228_S371	SELENBP1	-6.35595	9.43e-06	S-I
P47736_S499	RAP1GAP	-7.06423	9.51e-06	S-I
Q3KQU3_S366	MAP7D1	7.03937	9.55e-06	S-I
P02671_S421	FGA	-8.46667	9.64e-06	S-I
P12277_S309	CKB	-5.88659	9.8e-06	S-I
P02730_S357	SLC4A1	-6.73657	1e-05	S-I
Q8IX90_S155	SKA3	6.24681	1e-05	S-I
P98088_S1812	MUC5AC	-7.24517	1.01e-05	S-I
P51587_S2095	BRCA2	5.17575	1.01e-05	S-I
Q03188_T130	CENPC	5.96886	1.06e-05	S-I
Q9UPV9_S393	TRAK1	-5.07207	1.07e-05	S-I
P26232_S640	CTNNA2	-7.32508	1.09e-05	S-I
O75363_S399	BCAS1	-1.73013	1.14e-05	S-I
P60228_S399	EIF3E	4.67035	1.14e-05	S-I
Q9H479_S298	FN3K	-6.24611	1.16e-05	S-I
P04040_S515	CAT	-5.87087	1.16e-05	S-I
Q02156_S368	PRKCE	-4.81243	1.17e-05	S-I
O15440_S509	ABCC5	-3.28541	1.19e-05	S-I
O14776_S834	TCERG1	4.56606	1.2e-05	S-I
Q92622_S266	RUBCN	5.18733	1.22e-05	S-I
O95819_S639	MAP4K4	5.2577	1.24e-05	S-I
P98088_S1801	MUC5AC	-7.93859	1.24e-05	S-I
Q99567_T525	NUP88	5.9109	1.26e-05	S-I
P35241_S533	RDX	-5.00165	1.26e-05	S-I
Q92777_S425	SYN2	-6.26969	1.27e-05	S-I
Q9NTJ3_S22	SMC4	7.67626	1.32e-05	S-I
Q15910_T367	EZH2	5.13313	1.32e-05	S-I
Q9NW97_S182	TMEM51	-6.53617	1.35e-05	S-I
Q92540_S781	SMG7	5.96708	1.36e-05	S-I
Q5T4S7_S2722	UBR4	-6.49807	1.38e-05	S-I
P06732_S372	CKM	-5.76546	1.38e-05	S-I
Q96A22_S62	C11orf52	-6.19598	1.4e-05	S-I
P46013_S1071	MKI67	5.92222	1.4e-05	S-I
Q9UKI2_S144	CDC42EP3	-6.01845	1.42e-05	S-I
Q460N5_S33	PARP14	5.99923	1.44e-05	S-I
P13521_S532	SCG2	-6.5801	1.46e-05	S-I
Q8N4S9_S120	MARVELD2	-6.35926	1.51e-05	S-I
Q9NV29_S121	TMEM100	-6.30221	1.52e-05	S-I
Q9UM01_S11	SLC7A7	5.41351	1.53e-05	S-I
P24864_S387	CCNE1	6.28702	1.58e-05	S-I
P17568_S73	NDUFB7	-6.05549	1.58e-05	S-I
P21796_S102	VDAC1	-5.69472	1.65e-05	S-I
Q9Y2F5_S1903	ICE1	5.53208	1.65e-05	S-I
P56856_S233	CLDN18	-7.04061	1.68e-05	S-I
Q9BPX5_S91	ARPC5L	-5.59235	1.68e-05	S-I
Q15583_S286	TGIF1	6.34976	1.78e-05	S-I
Q96PY6_S1052	NEK1	-0.634529	1.86e-05	S-I
Q8N1W1_S535	ARHGEF28	-6.04374	1.87e-05	S-I
Q96QF0_S163	RAB3IP	-6.10052	1.87e-05	S-I
P50479_S112	PDLIM4	0.626822	1.93e-05	S-I
Q5TCZ1_S420	SH3PXD2A	6.88628	1.93e-05	S-I
O00562_S300	PITPNM1	5.80016	1.93e-05	S-I
P36871_S505	PGM1	-6.93669	1.95e-05	S-I
P19634_S599	SLC9A1	-4.32706	2.01e-05	S-I
Q9H257_S460	CARD9	5.96207	2.05e-05	S-I
Q9UQB8_S395	BAIAP2	-6.43998	2.1e-05	S-I
Q13263_S752	TRIM28	5.59168	2.11e-05	S-I
P60174_S232	TPI1	-5.83186	2.11e-05	S-I
Q6PCT2_S408	FBXL19	6.03454	2.17e-05	S-I
Q5SXH7_S185	PLEKHS1	6.3817	2.23e-05	S-I
O75362_S441	ZNF217	5.70893	2.24e-05	S-I
Q9H9J4_S75	USP42	5.3617	2.36e-05	S-I
Q53SF7_S164	COBLL1	-4.1956	2.37e-05	S-I
P04637_S315	TP53	6.65078	2.41e-05	S-I
Q15084_S259	PDIA6	-4.84647	2.46e-05	S-I
Q9H501_S153	ESF1	5.77547	2.46e-05	S-I
Q8WWI1_S246	LMO7	6.79878	2.46e-05	S-I
P13073_S72	COX4I1	-5.11213	2.54e-05	S-I
O60291_S524	MGRN1	5.05289	2.55e-05	S-I
Q13797_S1027	ITGA9	-5.10528	2.55e-05	S-I
Q8N878_T314	FRMD1	-5.13331	2.56e-05	S-I
O14493_S194	CLDN4	5.09408	2.57e-05	S-I
Q9HC35_S138	EML4	5.75933	2.59e-05	S-I
Q96T58_S847	SPEN	4.67111	2.59e-05	S-I
Q9NYV4_S423	CDK12	0.767388	2.59e-05	S-I
Q96T37_S670	RBM15	6.93628	2.67e-05	S-I
P98088_S1796	MUC5AC	-4.8883	2.7e-05	S-I
P25205_T722	MCM3	6.46533	2.74e-05	S-I
Q9HA47_S253	UCK1	-6.10539	2.76e-05	S-I
Q9ULD2_S1255	MTUS1	-5.74188	2.76e-05	S-I
Q9Y2U5_S344	MAP3K2	5.71904	2.76e-05	S-I
Q02952_S472	AKAP12	-5.88205	2.81e-05	S-I
P15311_S539	EZR	-4.12361	2.87e-05	S-I
Q96JE9_S812	MAP6	-6.55939	2.98e-05	S-I
Q15907_S20	RAB11B	-4.55453	3e-05	S-I
P08238_S532	HSP90AB1	4.67767	3e-05	S-I
P24941_T160	CDK2	5.37254	3.1e-05	S-I
Q9Y4J8_S662	DTNA	-5.08968	3.12e-05	S-I
Q9H4L5_S410	OSBPL3	5.44999	3.12e-05	S-I
Q63HR2_S1247	TNS2	-6.0058	3.2e-05	S-I
O95049_S371	TJP3	-2.19733	3.22e-05	S-I
P29401_T287	TKT	6.39311	3.22e-05	S-I
Q6ZRS2_S274	SRCAP	6.88281	3.25e-05	S-I
P08238_S452	HSP90AB1	4.80037	3.25e-05	S-I
Q03112_S726	MECOM	-7.17296	3.26e-05	S-I
Q86YS7_S852	C2CD5	-6.81469	3.28e-05	S-I
Q12888_S1028	TP53BP1	5.99952	3.31e-05	S-I
O43303_S372	CCP110	5.37482	3.34e-05	S-I
P11137_S833	MAP2	-6.96033	3.34e-05	S-I
Q99873_S121	PRMT1	5.46708	3.36e-05	S-I
P18887_S241	XRCC1	5.72694	3.39e-05	S-I
P78347_S517	GTF2I	5.40915	3.42e-05	S-I
Q8IZW8_S350	TNS4	6.71447	3.43e-05	S-I
Q63ZY6_S143	NSUN5P2	5.84754	3.45e-05	S-I
P04075_S36	ALDOA	-1.06822	3.52e-05	S-I
P62191_T56	PSMC1	-5.74955	3.53e-05	S-I
Q9Y6F6_S339	IRAG1	-6.83094	3.56e-05	S-I
Q8NFC6_S3019	BOD1L1	5.12639	3.63e-05	S-I
Q9H1C4_S547	UNC93B1	6.69085	3.73e-05	S-I
Q9BTX1_S406	NDC1	5.21074	3.73e-05	S-I
Q96PC5_S1144	MIA2	-4.26696	3.73e-05	S-I
P55198_S258	MLLT6	7.03027	3.73e-05	S-I
Q96G74_S64	OTUD5	6.1558	3.84e-05	S-I
Q12905_S52	ILF2	5.35427	3.86e-05	S-I
O95487_S1224	SEC24B	-0.928227	3.88e-05	S-I
P50990_S380	CCT8	4.25503	3.9e-05	S-I
Q9P2R7_S279	SUCLA2	-6.15275	3.95e-05	S-I
Q6ZV73_S1197	FGD6	6.84963	3.95e-05	S-I
Q9UK61_T819	TASOR	4.83386	4.01e-05	S-I
Q9Y426_S435	C2CD2	-5.40139	4.03e-05	S-I
Q13439_S266	GOLGA4	-0.61623	4.2e-05	S-I
Q15172_S49	PPP2R5A	-5.75939	4.21e-05	S-I
P13796_S257	LCP1	1.03937	4.21e-05	S-I
Q9Y232_S88	CDYL	7.03194	4.23e-05	S-I
P08697_S450	SERPINF2	-6.22489	4.32e-05	S-I
Q9HCH5_S301	SYTL2	-5.56074	4.34e-05	S-I
P10645_S333	CHGA	-5.33554	4.37e-05	S-I
P54646_S377	PRKAA2	-6.46883	4.37e-05	S-I
Q9HBR0_S965	SLC38A10	-6.94885	4.44e-05	S-I
Q6ZRS2_S1940	SRCAP	5.36787	4.57e-05	S-I
P38398_S1189	BRCA1	5.19893	4.6e-05	S-I
Q02952_T1760	AKAP12	-6.26824	4.69e-05	S-I
Q7L8A9_S313	VASH1	7.12129	4.95e-05	S-I
Q8N565_S213	MREG	4.83101	4.95e-05	S-I
P06400_S249	RB1	5.72792	4.95e-05	S-I
Q8WUF5_S134	PPP1R13L	4.63328	5.07e-05	S-I
P52565_S47	ARHGDIA	4.9129	5.12e-05	S-I
Q8IVL6_S694	P3H3	6.55554	5.12e-05	S-I
P62136_T320	PPP1CA	6.00574	5.22e-05	S-I
Q13442_S60	PDAP1	1.30491	5.26e-05	S-I
Q96ST2_S289	IWS1	5.99216	5.33e-05	S-I
P10645_S402	CHGA	-7.07784	5.39e-05	S-I
P13569_S660	CFTR	4.17001	5.41e-05	S-I
Q8IVT2_T377	MISP	1.2612	5.42e-05	S-I
Q8IVJ1_S71	SLC41A1	-4.84051	5.42e-05	S-I
P50479_S4	PDLIM4	5.16262	5.47e-05	S-I
Q9BV36_S337	MLPH	-5.00206	5.47e-05	S-I
Q8WUY3_S2211	PRUNE2	-5.09009	5.47e-05	S-I
Q9UPQ0_S670	LIMCH1	-5.4817	5.47e-05	S-I
O60240_S497	PLIN1	-5.56395	5.57e-05	S-I
P67936_S179	TPM4	5.11842	5.59e-05	S-I
Q8IYJ3_S216	SYTL1	-5.28263	5.59e-05	S-I
O14975_T577	SLC27A2	5.55004	5.63e-05	S-I
Q6ZUJ8_S174	PIK3AP1	5.11896	5.67e-05	S-I
P48047_S166	ATP5PO	-4.79909	5.7e-05	S-I
Q9Y6A5_S250	TACC3	5.29806	5.72e-05	S-I
P05165_S252	PCCA	-6.43443	5.76e-05	S-I
Q9UJ72_S306	ANXA10	-6.35857	5.79e-05	S-I
P00918_S151	CA2	-6.05321	5.81e-05	S-I
Q9UHQ9_T56	CYB5R1	-4.96016	5.81e-05	S-I
Q9UN76_S21	SLC6A14	5.59324	5.86e-05	S-I
Q03989_T313	ARID5A	5.23879	5.86e-05	S-I
Q96GP6_S687	SCARF2	6.31394	5.93e-05	S-I
P00390_S178	GSR	-5.65308	6e-05	S-I
Q96KQ7_T555	EHMT2	5.90576	6.04e-05	S-I
Q7Z460_S254	CLASP1	6.59966	6.05e-05	S-I
Q9UBB9_S392	TFIP11	5.23159	6.06e-05	S-I
Q5T3I0_S139	GPATCH4	4.83005	6.13e-05	S-I
Q99856_S77	ARID3A	5.64752	6.21e-05	S-I
Q13501_S152	SQSTM1	5.06609	6.28e-05	S-I
P07355_S184	ANXA2	5.5559	6.3e-05	S-I
Q9BZ29_S1261	DOCK9	5.80459	6.38e-05	S-I
Q9ULD2_S1203	MTUS1	-0.88757	6.38e-05	S-I
P51991_S112	HNRNPA3	5.54967	6.42e-05	S-I
P13591_S780	NCAM1	-6.03842	6.56e-05	S-I
Q8WXE1_S224	ATRIP	5.43457	6.57e-05	S-I
Q76M96_S503	CCDC80	5.00305	6.57e-05	S-I
Q14683_S360	SMC1A	3.77284	6.6e-05	S-I
P84074_S175	HPCA	-5.3583	6.63e-05	S-I
Q96GX5_S370	MASTL	4.73393	6.63e-05	S-I
Q9NWT1_S320	PAK1IP1	5.21271	6.78e-05	S-I
O15084_S1011	ANKRD28	-5.5354	6.84e-05	S-I
Q9C0C2_S1158	TNKS1BP1	-4.38263	6.89e-05	S-I
Q16740_T277	CLPP	-5.98286	6.9e-05	S-I
P49792_S2626	RANBP2	6.46476	6.9e-05	S-I
P20648_S446	ATP4A	-4.45313	6.9e-05	S-I
Q8ND30_S329	PPFIBP2	-1.90441	7.2e-05	S-I
Q8NBR6_S94	MINDY2	-5.59062	7.25e-05	S-I
Q12888_S1094	TP53BP1	6.11267	7.26e-05	S-I
Q15291_S497	RBBP5	5.26056	7.34e-05	S-I
Q7Z340_S126	ZNF551	4.97112	7.36e-05	S-I
P57737_S806	CORO7	4.53445	7.38e-05	S-I
Q15633_S283	TARBP2	5.32098	7.38e-05	S-I
O15027_S1964	SEC16A	-0.819197	7.4e-05	S-I
Q13813_S2066	SPTAN1	-5.66819	7.43e-05	S-I
Q86TX2_S232	ACOT1	-4.77437	7.46e-05	S-I
A6NDB9_S420	PALM3	-6.99312	7.5e-05	S-I
Q12872_S283	SFSWAP	7.53612	7.52e-05	S-I
Q9BUW7_S82	BBLN	5.16872	7.59e-05	S-I
Q7L1Q6_S391	BZW1	5.38334	7.63e-05	S-I
Q8IV31_S74	TMEM139	4.89119	7.69e-05	S-I
O75387_S267	SLC43A1	-6.85027	7.69e-05	S-I
Q92932_S360	PTPRN2	-5.02384	7.69e-05	S-I
Q99613_S39	EIF3C	-0.86896	7.69e-05	S-I
Q9NQX3_S194	GPHN	-6.12628	7.77e-05	S-I
Q8WWI1_T1048	LMO7	6.21916	7.77e-05	S-I
Q9ULP9_S28	TBC1D24	-5.54949	7.79e-05	S-I
P55287_S788	CDH11	0.708507	8.19e-05	S-I
Q567U6_S305	CCDC93	5.5041	8.24e-05	S-I
Q8N0Z8_S199	PUSL1	-5.43708	8.36e-05	S-I
Q9HAP2_S9	MLXIP	4.93088	8.36e-05	S-I
Q9Y6R1_S86	SLC4A4	-5.24971	8.36e-05	S-I
Q8N573_S307	OXR1	-5.57073	8.43e-05	S-I
O60312_S466	ATP10A	4.93141	8.55e-05	S-I
O15031_S193	PLXNB2	-5.71772	8.58e-05	S-I
P0DMS8_S317	ADORA3	5.1994	8.58e-05	S-I
O43610_S274	SPRY3	-5.60576	8.59e-05	S-I
P37837_S237	TALDO1	-0.651283	8.65e-05	S-I
Q9Y2H5_S591	PLEKHA6	-4.85178	8.68e-05	S-I
Q92922_S822	SMARCC1	4.34922	8.74e-05	S-I
O14745_S280	SLC9A3R1	-0.904482	8.74e-05	S-I
Q14566_S762	MCM6	5.63275	8.75e-05	S-I
P51946_T315	CCNH	6.51181	8.77e-05	S-I
P20648_Y7	ATP4A	-5.32608	8.9e-05	S-I
Q8NG31_S60	KNL1	4.40254	8.9e-05	S-I
Q9BXS9_S752	SLC26A6	-0.699726	8.99e-05	S-I
Q02952_S598	AKAP12	-1.02344	9.02e-05	S-I
Q96PC5_S1125	MIA2	-5.02349	9.02e-05	S-I
Q5T5U3_S483	ARHGAP21	-5.50536	9.02e-05	S-I
Q9UQR0_S590	SCML2	5.34931	9.07e-05	S-I
P41235_S436	HNF4A	5.27097	9.1e-05	S-I
P00352_S413	ALDH1A1	-3.34611	9.1e-05	S-I
Q9P2B2_S875	PTGFRN	-4.72876	9.35e-05	S-I
Q86UU0_S813	BCL9L	4.76199	9.61e-05	S-I
Q9Y2F5_S1712	ICE1	5.62187	9.62e-05	S-I
Q7L5A8_S92	FA2H	-6.11456	9.65e-05	S-I
Q9H019_S238	MTFR1L	-3.70641	9.72e-05	S-I
Q86V48_S394	LUZP1	5.27391	9.83e-05	S-I
Q9NX62_S283	BPNT2	-6.2017	0.000100168	S-I
Q8N1P7_S441	CRYBG2	5.44231	0.000100845	S-I
Q9UJX6_S218	ANAPC2	4.47949	0.000105545	S-I
O15195_S762	VILL	-5.89422	0.000105935	S-I
P41182_S333	BCL6	5.52431	0.000106481	S-I
O00330_S162	PDHX	-6.92139	0.00010719	S-I
P20648_Y10	ATP4A	-5.73064	0.000108016	S-I
O14907_S61	TAX1BP3	5.43085	0.000109143	S-I
P39880_S1069	CUX1	6.47632	0.000109502	S-I
P07355_S127	ANXA2	5.28167	0.000111344	S-I
O94964_S1320	SOGA1	4.83884	0.000112326	S-I
Q8IV36_S640	HID1	-1.9872	0.000112326	S-I
O60271_S265	SPAG9	5.29899	0.00011295	S-I
Q8TDB6_S256	DTX3L	5.35761	0.000113658	S-I
Q3KQU3_S399	MAP7D1	5.3924	0.000117952	S-I
Q8WYP5_S509	AHCTF1	-5.68701	0.000119209	S-I
Q06124_Y580	PTPN11	-4.98825	0.000119241	S-I
P61353_S86	RPL27	-5.35137	0.00011938	S-I
Q13367_S272	AP3B2	-5.36675	0.00012078	S-I
Q5TH69_S487	ARFGEF3	-5.22318	0.000128996	S-I
Q9UFC0_S243	LRWD1	5.90819	0.000129131	S-I
Q15172_S41	PPP2R5A	-5.3564	0.000130321	S-I
Q8NFW9_S511	MYRIP	-5.57331	0.000136903	S-I
P27352_S191	CBLIF	-5.66328	0.000137377	S-I
P31629_S1032	HIVEP2	4.84634	0.000137377	S-I
Q684P5_S544	RAP1GAP2	-5.03501	0.000137377	S-I
Q7Z3F1_S635	GPR155	-4.89717	0.000137679	S-I
Q9BPX5_S90	ARPC5L	-5.26073	0.000137804	S-I
Q96IQ7_S281	VSIG2	-4.68498	0.00013873	S-I
Q9ULM3_S627	YEATS2	4.37867	0.00013971	S-I
Q7Z309_S119	PABIR2	5.49416	0.000140306	S-I
P15104_S7	GLUL	-4.85804	0.000141892	S-I
Q9H773_S85	DCTPP1	5.11485	0.000142056	S-I
Q09666_S5552	AHNAK	-5.40647	0.000142056	S-I
Q14147_S750	DHX34	4.64068	0.000142109	S-I
Q96EV2_S741	RBM33	6.33607	0.000144196	S-I
P22695_T369	UQCRC2	-4.30285	0.000148809	S-I
Q8NB78_S17	KDM1B	4.81903	0.000148998	S-I
Q9GZU1_S547	MCOLN1	4.65796	0.000149168	S-I
O14558_S16	HSPB6	-6.3507	0.000151591	S-I
Q6ZN04_S442	MEX3B	4.06536	0.000153583	S-I
Q09666_S5099	AHNAK	-4.30364	0.000153583	S-I
Q6W2J9_S1410	BCOR	4.39939	0.000153583	S-I
O60566_S543	BUB1B	4.69472	0.000153583	S-I
Q5TCX8_T592	MAP3K21	-5.37465	0.000153583	S-I
Q8ND30_S395	PPFIBP2	-6.13513	0.000153583	S-I
Q6DN12_S869	MCTP2	5.20832	0.000154938	S-I
Q96NY7_S44	CLIC6	-7.67241	0.000154938	S-I
Q5VUB5_S422	FAM171A1	-5.07919	0.000156298	S-I
P46013_S1253	MKI67	6.4794	0.000159338	S-I
O43166_S310	SIPA1L1	-5.16281	0.000159357	S-I
P00813_T4	ADA	-5.5644	0.000160044	S-I
Q96RQ3_S724	MCCC1	-6.96001	0.000160154	S-I
O96007_S20	MOCS2	-5.77892	0.000164837	S-I
P51788_S731	CLCN2	4.32067	0.000167263	S-I
Q2KHR3_S586	QSER1	4.61314	0.000168581	S-I
Q8NCN4_S368	RNF169	4.11759	0.000169608	S-I
Q13563_S812	PKD2	0.606217	0.000170347	S-I
Q9Y2R2_S325	PTPN22	4.73548	0.000170527	S-I
Q8WWI1_S276	LMO7	3.98641	0.000173397	S-I
Q16790_S102	CA9	-7.68984	0.000173716	S-I
P12429_S149	ANXA3	-4.53609	0.000173929	S-I
P07910_S31	HNRNPC	4.17542	0.000174175	S-I
Q9Y210_S815	TRPC6	4.28017	0.000174663	S-I
O94806_S213	PRKD3	-4.89517	0.000175658	S-I
O75128_S741	COBL	-5.30046	0.000175658	S-I
Q9NZN5_T703	ARHGEF12	-6.03364	0.000176598	S-I
Q5SXM2_S68	SNAPC4	5.10183	0.000176865	S-I
P23677_S20	ITPKA	-6.93281	0.000176865	S-I
P07197_S620	NEFM	-5.53981	0.000176894	S-I
Q12955_S4298	ANK3	-0.835279	0.000178287	S-I
P10451_S219	SPP1	5.02143	0.000178287	S-I
Q96GM8_S428	TOE1	5.39845	0.000178287	S-I
A0AVK6_S417	E2F8	4.02987	0.000178287	S-I
P00367_S450	GLUD1	-6.21772	0.00018341	S-I
Q96LR2_S213	LURAP1	-5.61715	0.000183676	S-I
O75396_S168	SEC22B	-0.89547	0.000184452	S-I
Q8IV36_S589	HID1	-4.82643	0.000185021	S-I
Q96LR2_S118	LURAP1	-5.43694	0.000185021	S-I
Q6IBW4_S284	NCAPH2	4.96571	0.000185021	S-I
Q14493_S182	SLBP	4.12278	0.00019075	S-I
P25116_S399	F2R	5.61848	0.000191009	S-I
P10645_S98	CHGA	-5.28603	0.000191009	S-I
Q92925_T217	SMARCD2	-5.24287	0.000198477	S-I
Q13576_S16	IQGAP2	-2.68732	0.000198748	S-I
Q92888_S631	ARHGEF1	5.37439	0.000199312	S-I
P46013_S2828	MKI67	6.39592	0.000201738	S-I
Q9NPQ8_T441	RIC8A	5.2273	0.000202329	S-I
O15344_S572	MID1	4.12354	0.00020324	S-I
Q5VUB5_S824	FAM171A1	-5.02853	0.000203267	S-I
Q13884_T214	SNTB1	-5.59457	0.000203533	S-I
A6NGB9_S149	WIPF3	-5.37316	0.000204196	S-I
P51956_S355	NEK3	5.56531	0.00020434	S-I
P30050_S38	RPL12	4.07381	0.000204575	S-I
P48764_S555	SLC9A3	-6.18486	0.000206844	S-I
Q9P266_S901	JCAD	3.82139	0.0002082	S-I
P17275_T255	JUNB	5.87803	0.000210974	S-I
Q9NQS7_S263	INCENP	5.53327	0.000212327	S-I
P67809_S176	YBX1	-4.2145	0.000213628	S-I
P0DN76_S59	U2AF5	2.31116	0.0308857	S-III
P78345_S235	RPP38	5.25185	0.000215503	S-I
Q9Y490_S1508	TLN1	-4.95217	0.000216595	S-I
Q9NY59_S209	SMPD3	-5.79281	0.000221547	S-I
Q14152_S584	EIF3A	4.1698	0.000223856	S-I
Q6ZUS6_S414	CCDC149	-5.53213	0.000223974	S-I
O43303_S400	CCP110	5.03945	0.000223974	S-I
Q9UBF8_S266	PI4KB	5.33551	0.00022414	S-I
P18858_S819	LIG1	3.68538	0.000225568	S-I
O95297_Y263	MPZL1	-5.14781	0.00022928	S-I
Q7KZI7_S380	MARK2	-4.89678	0.000230023	S-I
P55011_S994	SLC12A2	-1.99347	0.000233205	S-I
Q13232_T111	NME3	-5.35095	0.000233292	S-I
Q53SF7_S326	COBLL1	-5.16493	0.000233543	S-I
Q9Y3Z3_T592	SAMHD1	4.58821	0.000233818	S-I
Q9Y3A5_S233	SBDS	-4.68311	0.000233818	S-I
Q14596_S656	NBR1	5.44522	0.000233985	S-I
Q9Y210_S839	TRPC6	4.04696	0.000233985	S-I
Q09666_S5841	AHNAK	-5.77717	0.000234532	S-I
Q09666_S5077	AHNAK	-5.24905	0.000235097	S-I
Q6WKZ4_S234	RAB11FIP1	4.94425	0.000236052	S-I
Q8N5V2_S16	NGEF	-5.44542	0.000236417	S-I
Q9BU64_S35	CENPO	4.46917	0.000236469	S-I
Q96EU6_S73	RRP36	3.94891	0.000236578	S-I
Q8IVH8_S398	MAP4K3	-4.93437	0.000236578	S-I
Q9BQG0_S1163	MYBBP1A	5.57887	0.000237068	S-I
Q9UQQ2_S150	SH2B3	5.44475	0.000239012	S-I
Q16539_S2	MAPK14	6.77436	0.000241445	S-I
Q09028_S110	RBBP4	4.83674	0.000244732	S-I
Q96T58_S2101	SPEN	-5.12709	0.000245726	S-I
Q9NP81_S126	SARS2	-5.83499	0.000246584	S-I
Q99856_S88	ARID3A	5.08118	0.00024723	S-I
Q63HR2_Y483	TNS2	-5.27642	0.000249515	S-I
P39656_S191	DDOST	-5.12914	0.000249673	S-I
P18858_S201	LIG1	5.53737	0.000249987	S-I
Q86UR5_S1677	RIMS1	-5.43345	0.000251474	S-I
O43379_S1348	WDR62	5.72518	0.000251474	S-I
Q9H1E3_S181	NUCKS1	5.33001	0.000251474	S-I
Q9NQ86_S105	TRIM36	-5.6897	0.000251474	S-I
Q5UIP0_S1454	RIF1	3.72167	0.000252291	S-I
Q9H5H4_S97	ZNF768	5.58649	0.000253539	S-I
Q6UWH4_S200	GASK1B	5.14681	0.000253583	S-I
Q9Y2H0_T915	DLGAP4	6.22042	0.000253736	S-I
Q3KQU3_S86	MAP7D1	5.64167	0.000253736	S-I
Q9BZH6_S209	WDR11	3.32378	0.000254139	S-I
P40925_S111	MDH1	-4.23275	0.000254471	S-I
Q5TH69_S597	ARFGEF3	-5.32276	0.000266399	S-I
Q9HDC5_S452	JPH1	6.27195	0.000266399	S-I
P49821_S34	NDUFV1	-3.9889	0.000267765	S-I
Q8NBJ4_S153	GOLM1	-4.71305	0.000268434	S-I
Q02952_S749	AKAP12	-5.82644	0.000269007	S-I
P85037_S223	FOXK1	6.03982	0.000269007	S-I
P00505_S143	GOT2	-4.52866	0.000269007	S-I
Q5T5U3_S253	ARHGAP21	-5.5142	0.000272175	S-I
Q02952_S286	AKAP12	-4.45442	0.000272399	S-I
P31947_S74	SFN	4.8249	0.000272405	S-I
P10721_S959	KIT	-4.26615	0.000272405	S-I
P13051_T60	UNG	5.47046	0.000278839	S-I
Q99973_S2353	TEP1	4.34182	0.000279997	S-I
P35612_S60	ADD2	-5.41076	0.000282175	S-I
P27797_S214	CALR	-5.52452	0.000282986	S-I
Q9Y5S2_S1690	CDC42BPB	-0.886578	0.000286371	S-I
P51825_S588	AFF1	5.45276	0.000286908	S-I
Q9H7D0_S1756	DOCK5	-5.76541	0.000288965	S-I
P52732_T926	KIF11	6.08316	0.000291076	S-I
Q9UMN6_S1092	KMT2B	4.74543	0.000292288	S-I
P42685_Y132	FRK	-4.82774	0.00029253	S-I
O43306_S54	ADCY6	-3.97517	0.000292811	S-I
Q92597_S2	NDRG1	-0.669091	0.000298131	S-I
Q01804_S546	OTUD4	5.07648	0.000299732	S-I
Q8TE76_T621	MORC4	4.91489	0.000299874	S-I
Q9NVA2_S9	SEPTIN11	0.753754	0.000301834	S-I
Q9UER7_S702	DAXX	5.38448	0.000301834	S-I
Q9BV36_S226	MLPH	-5.01032	0.000301834	S-I
Q9BZK7_S123	TBL1XR1	3.68665	0.000301834	S-I
Q9Y618_S922	NCOR2	5.04644	0.000301927	S-I
Q6PJT7_S620	ZC3H14	5.99392	0.000301927	S-I
Q9BTC0_S206	DIDO1	4.34951	0.000305591	S-I
Q9UPQ0_S231	LIMCH1	-3.56743	0.000310067	S-I
Q13325_S392	IFIT5	4.81941	0.000310067	S-I
P23677_S95	ITPKA	-5.88498	0.000315012	S-I
Q9NR99_S291	MXRA5	5.50646	0.000317559	S-I
Q8NFW9_S621	MYRIP	-4.46643	0.000317559	S-I
Q9NS00_S235	C1GALT1	-5.26251	0.000322635	S-I
P08574_S182	CYC1	-4.27531	0.000322705	S-I
Q9H201_S449	EPN3	-6.24506	0.000323568	S-I
Q9H3U1_T8	UNC45A	5.61926	0.000324578	S-I
Q9NYI0_S1012	PSD3	-4.72707	0.000324578	S-I
Q9BXM0_S7	PRX	-4.48055	0.000325103	S-I
Q6MZZ7_S495	CAPN13	-5.50137	0.000325103	S-I
P06576_S528	ATP5F1B	-5.05338	0.000329308	S-I
Q8IXK2_S555	GALNT12	-4.79157	0.000329523	S-I
P46013_S2708	MKI67	5.74581	0.00033095	S-I
P20823_S70	HNF1A	4.38992	0.000333038	S-I
Q13322_S104	GRB10	3.95148	0.000333038	S-I
Q9Y2F5_S1891	ICE1	4.92416	0.000333745	S-I
Q12888_S1701	TP53BP1	4.72267	0.000333984	S-I
Q68DQ2_S1280	CRYBG3	-5.3422	0.000334682	S-I
P17535_S90	JUND	-5.77228	0.000335204	S-I
P30305_S353	CDC25B	4.7427	0.000335204	S-I
Q9Y4H2_S388	IRS2	4.40896	0.000335341	S-I
Q71RG4_S154	TMUB2	4.4019	0.000342623	S-I
Q9P2F8_S300	SIPA1L2	4.80216	0.000343349	S-I
Q8TEW0_S728	PARD3	4.28848	0.000343349	S-I
Q8N4X5_S736	AFAP1L2	5.6622	0.000346118	S-I
Q9Y2H5_S287	PLEKHA6	-4.3419	0.000347499	S-I
Q9NUQ6_S338	SPATS2L	5.41984	0.000350273	S-I
P00352_T267	ALDH1A1	-5.37456	0.000351859	S-I
Q12767_S457	TMEM94	-3.99676	0.000355222	S-I
Q05209_T509	PTPN12	7.05688	0.000355358	S-I
Q9H583_S1492	HEATR1	4.30637	0.000357764	S-I
Q5TH69_S1635	ARFGEF3	-5.02414	0.000359342	S-I
P35442_S258	THBS2	4.16309	0.000362811	S-I
Q12929_T223	EPS8	5.00408	0.000366133	S-I
P08559_S300	PDHA1	-4.96067	0.000368077	S-I
P46940_S648	IQGAP1	4.16343	0.000368077	S-I
Q5FBB7_S256	SGO1	3.86877	0.000370002	S-I
Q8N4L1_S423	TMEM151A	-4.2412	0.000371897	S-I
P24539_S228	ATP5PB	-3.83703	0.000371897	S-I
Q9H201_S182	EPN3	-5.66686	0.000373552	S-I
Q9UGU0_S871	TCF20	3.86985	0.000373865	S-I
Q9UHQ9_S92	CYB5R1	-3.75025	0.000373865	S-I
Q9UHI5_S29	SLC7A8	-4.06832	0.000373865	S-I
O75928_S499	PIAS2	3.76784	0.000374321	S-I
Q8IVH2_S554	FOXP4	4.06532	0.000374321	S-I
Q8TEQ0_S372	SNX29	4.89077	0.000376452	S-I
P53992_S891	SEC24C	3.90896	0.000378028	S-I
P78527_S3205	PRKDC	6.25985	0.000378573	S-I
Q12955_S1445	ANK3	-4.10654	0.000378573	S-I
Q8N6U8_S430	GPR161	3.68035	0.000384177	S-I
Q5QJE6_S117	DNTTIP2	4.54576	0.000384951	S-I
Q6ZT07_S471	TBC1D9	-6.14106	0.000385811	S-I
Q5T6C5_S575	ATXN7L2	4.14588	0.000386864	S-I
Q7Z3T8_S939	ZFYVE16	-3.81485	0.000395076	S-I
P49761_S224	CLK3	4.78593	0.000397154	S-I
Q96FZ2_S160	HMCES	4.30053	0.000397154	S-I
Q8WUY3_S1264	PRUNE2	-5.86051	0.000397204	S-I
Q01118_S906	SCN7A	-5.57963	0.000398791	S-I
O43237_S194	DYNC1LI2	0.715151	0.000398791	S-I
P10242_S532	MYB	3.90919	0.000398791	S-I
Q63HN8_S2273	RNF213	3.02782	0.000398791	S-I
P13489_T82	RNH1	4.61766	0.000398791	S-I
Q8TF71_S504	SLC16A10	-4.68237	0.000398791	S-I
Q9NWZ5_S56	UCKL1	5.3025	0.000400825	S-I
P00387_S146	CYB5R3	-5.63593	0.000401138	S-I
Q8N5H7_S470	SH2D3C	4.72749	0.000405784	S-I
Q15916_S202	ZBTB6	3.8647	0.000408546	S-I
Q5U3C3_S71	TMEM164	3.94085	0.000409834	S-I
Q9NZL4_S356	HSPBP1	3.84491	0.000411045	S-I
P56856_S256	CLDN18	-4.28232	0.000414668	S-I
Q9NZQ3_T181	NCKIPSD	7.18153	0.000414668	S-I
Q9UBS8_S348	RNF14	4.47764	0.000419625	S-I
Q53SF7_S609	COBLL1	-5.58282	0.000419625	S-I
O75688_S386	PPM1B	-3.97325	0.000419625	S-I
Q9ULT8_S1772	HECTD1	5.16394	0.000422259	S-I
Q08752_S198	PPID	5.69734	0.000424867	S-I
O60506_S249	SYNCRIP	3.36546	0.000427022	S-I
O95425_S1120	SVIL	3.9168	0.000427762	S-I
Q9UN36_S344	NDRG2	-4.48476	0.000430677	S-I
Q9H4M9_S355	EHD1	-4.81608	0.00043295	S-I
P04920_S113	SLC4A2	-6.55191	0.000438059	S-I
Q09666_S210	AHNAK	-0.630824	0.000449002	S-I
Q9BZD6_T161	PRRG4	-4.49166	0.000449002	S-I
Q9UHB7_S212	AFF4	5.34964	0.000451542	S-I
Q53TN4_S248	CYBRD1	-5.23064	0.000453153	S-I
Q8ND30_S385	PPFIBP2	-4.12811	0.000454407	S-I
Q00536_S65	CDK16	-5.29597	0.000454407	S-I
Q9BV36_S155	MLPH	-5.40294	0.000454696	S-I
Q8WWQ0_S1281	PHIP	5.3579	0.000460864	S-I
O00170_S159	AIP	4.80638	0.000462836	S-I
Q9UQ35_S1112	SRRM2	4.26521	0.000469951	S-I
Q8IXQ3_S69	C9orf40	3.74997	0.000469951	S-I
P23381_S351	WARS1	4.86454	0.000472398	S-I
Q15722_S310	LTB4R	5.42785	0.0004726	S-I
Q8TB03_T314	CXorf38	4.23712	0.000473135	S-I
Q8TD19_S944	NEK9	-5.32374	0.000473135	S-I
P48651_S442	PTDSS1	5.00544	0.000475077	S-I
Q9UID3_S44	VPS51	-4.76374	0.000475871	S-I
P55011_S132	SLC12A2	-5.0295	0.000478742	S-I
Q96M96_S624	FGD4	-4.82933	0.000480264	S-I
Q16576_S354	RBBP7	3.70117	0.000480419	S-I
Q53HL2_S219	CDCA8	5.02525	0.000482893	S-I
P98088_S3291	MUC5AC	-5.1506	0.000490104	S-I
Q9NSY1_S1076	BMP2K	5.04912	0.000491198	S-I
Q9BVG9_S16	PTDSS2	-4.43258	0.000493789	S-I
Q8WU17_T635	RNF139	4.7336	0.000493789	S-I
P16333_S91	NCK1	5.80242	0.000493876	S-I
Q9NQC1_S15	JADE2	3.93999	0.000498825	S-I
Q7L1V2_S61	MON1B	5.81875	0.000526269	S-I
Q6P4E1_S328	GOLM2	-4.73379	0.000526539	S-I
O60934_S432	NBN	5.15202	0.000534959	S-I
P52701_S137	MSH6	4.96904	0.000538215	S-I
Q14839_S1602	CHD4	5.41545	0.000542291	S-I
Q9H2Y7_S1328	ZNF106	4.75041	0.000558085	S-I
Q99795_S313	GPA33	4.7711	0.000560957	S-I
P09661_S197	SNRPA1	4.9832	0.000568368	S-I
Q9Y6A5_S177	TACC3	5.45509	0.000568368	S-I
Q8IV36_S593	HID1	-0.87723	0.000570819	S-I
Q8TBB6_S465	SLC7A14	-4.54133	0.000576345	S-I
O43353_S363	RIPK2	4.59292	0.000580847	S-I
Q05193_S774	DNM1	6.40328	0.000582598	S-I
Q92994_T365	BRF1	4.88633	0.00058319	S-I
A6NDB9_S375	PALM3	-6.43415	0.000585256	S-I
P85037_S441	FOXK1	6.10399	0.000587417	S-I
Q96T88_S287	UHRF1	5.57116	0.000589395	S-I
Q9Y2X3_S351	NOP58	4.42058	0.000589395	S-I
O75962_S2455	TRIO	4.72544	0.000589863	S-I
P10645_S218	CHGA	-6.17858	0.000590388	S-I
Q9Y5Y4_S352	PTGDR2	-5.71704	0.000591828	S-I
P21397_S383	MAOA	-5.01442	0.000594939	S-I
Q9UNS1_S1121	TIMELESS	5.25326	0.000595396	S-I
P04150_S508	NR3C1	-3.76588	0.000597179	S-I
P46100_S1527	ATRX	5.50926	0.000597179	S-I
P55199_S442	ELL	6.31459	0.000597179	S-I
Q8N9B5_S115	JMY	3.90788	0.000597245	S-I
Q15464_S211	SHB	4.77919	0.000597802	S-I
O94806_S731	PRKD3	-4.47018	0.000598062	S-I
Q99618_S87	CDCA3	4.69971	0.000604196	S-I
Q01850_S145	CDR2	6.31039	0.000606974	S-I
Q8NBJ4_S191	GOLM1	-5.53443	0.000608779	S-I
Q3KQU3_S460	MAP7D1	3.92267	0.000609237	S-I
Q96Q15_T3573	SMG1	5.22316	0.000616445	S-I
Q96NY7_S239	CLIC6	-6.40453	0.000616856	S-I
Q9NY27_S226	PPP4R2	4.11745	0.00062094	S-I
Q09666_S3426	AHNAK	-2.9264	0.00062094	S-I
Q53SF7_S612	COBLL1	-4.53177	0.000626395	S-I
P14672_S488	SLC2A4	-5.53098	0.000628229	S-I
O75674_S321	TOM1L1	-5.65167	0.000628537	S-I
Q9UMZ2_S812	SYNRG	-0.703759	0.000629764	S-I
Q9BXB5_S209	OSBPL10	-6.00289	0.000631211	S-I
O00204_S348	SULT2B1	5.34945	0.00063233	S-I
Q6NV74_S321	CRACDL	-4.27122	0.000636409	S-I
P78344_T508	EIF4G2	0.657394	0.000638623	S-I
P85037_T436	FOXK1	5.07105	0.000644312	S-I
P23528_S41	CFL1	4.03838	0.000648035	S-I
P46013_S1376	MKI67	6.03832	0.000648035	S-I
Q53SF7_S333	COBLL1	-5.22243	0.000648035	S-I
Q5TAQ9_S99	DCAF8	-0.627201	0.000648649	S-I
Q9BZ29_S927	DOCK9	6.12056	0.000651545	S-I
Q86XD5_S102	FAM131B	-4.74836	0.00065527	S-I
P08235_S129	NR3C2	-4.96176	0.00065527	S-I
Q6ZVF9_S336	GPRIN3	-4.94897	0.00065527	S-I
O15061_S1181	SYNM	-5.85565	0.000655565	S-I
Q09666_S511	AHNAK	-2.31721	0.000656811	S-I
P14618_S127	PKM	-4.18483	0.000656811	S-I
Q14789_S2872	GOLGB1	4.4361	0.000660106	S-I
Q9C0C2_S601	TNKS1BP1	-0.606172	0.000663615	S-I
A6NDB9_S189	PALM3	-5.53604	0.000667197	S-I
Q8N264_S391	ARHGAP24	-5.26877	0.000668995	S-I
Q9C0E8_S177	LNPK	6.33814	0.000668995	S-I
O60271_S332	SPAG9	4.25115	0.000674583	S-I
Q9HAW4_S810	CLSPN	4.0406	0.000677521	S-I
Q9UQ35_T866	SRRM2	0.642989	0.000679661	S-I
P62424_S209	RPL7A	-5.3768	0.000679661	S-I
Q96T37_S259	RBM15	6.41728	0.000684693	S-I
Q9BV36_S233	MLPH	-4.9206	0.000685258	S-I
Q96IQ7_S303	VSIG2	-5.38514	0.000688277	S-I
Q14202_S464	ZMYM3	5.45153	0.00069004	S-I
Q9Y2K5_S330	R3HDM2	-3.8575	0.000691312	S-I
Q5PRF9_S628	SAMD4B	4.20204	0.000693745	S-I
P60981_T25	DSTN	4.73067	0.000697711	S-I
Q9BV36_S223	MLPH	-5.45272	0.00070051	S-I
Q09666_S4908	AHNAK	-4.12324	0.00070051	S-I
P86452_S381	ZBED6	4.73186	0.000704528	S-I
Q3KR37_T585	GRAMD1B	-5.26113	0.000705937	S-I
Q9NWS9_S146	ZNF446	4.18796	0.000706528	S-I
Q06330_S18	RBPJ	5.00871	0.000706528	S-I
Q02952_S483	AKAP12	-5.52033	0.000706586	S-I
Q9C0C2_S1103	TNKS1BP1	-4.10114	0.000707037	S-I
Q8NEM7_S381	SUPT20H	5.50137	0.000714971	S-I
Q8IZT6_S425	ASPM	4.14366	0.000717583	S-I
O00560_Y91	SDCBP	4.02563	0.000720612	S-I
P11169_S485	SLC2A3	4.40052	0.000720886	S-I
Q9H6Z4_T363	RANBP3	3.98158	0.000721629	S-I
P12268_S122	IMPDH2	4.04789	0.000724247	S-I
Q6NYC8_S195	PPP1R18	4.49832	0.000725926	S-I
Q9BSW2_S26	CRACR2A	5.4582	0.00072704	S-I
Q9UNS1_S1173	TIMELESS	5.30363	0.000730366	S-I
O43379_S1228	WDR62	3.995	0.000730366	S-I
Q99653_S26	CHP1	-4.99297	0.000730366	S-I
Q32MZ4_S16	LRRFIP1	5.03327	0.000730366	S-I
Q96BY6_S877	DOCK10	5.07436	0.000730366	S-I
O95785_S1106	WIZ	4.16778	0.000730366	S-I
P00918_S2	CA2	-4.39861	0.000732403	S-I
Q9UIF9_S1783	BAZ2A	4.94716	0.00073278	S-I
O75363_S370	BCAS1	-4.15872	0.000734823	S-I
Q6PL18_S342	ATAD2	5.01224	0.000734823	S-I
Q96T23_S1310	RSF1	5.25371	0.000738687	S-I
Q9H8H3_S53	METTL7A	-3.68892	0.000743401	S-I
Q9ULL8_S378	SHROOM4	4.69319	0.000744533	S-I
Q96M96_S186	FGD4	-5.30942	0.000745522	S-I
P49321_S726	NASP	6.73054	0.000746656	S-I
P55087_T289	AQP4	-4.00237	0.00075243	S-I
Q674X7_S352	KAZN	3.88117	0.000754961	S-I
Q15003_S28	NCAPH	3.54061	0.000754961	S-I
Q9UHL9_S448	GTF2IRD1	5.76302	0.000757411	S-I
Q96N67_S180	DOCK7	-5.18313	0.000757679	S-I
P30040_Y66	ERP29	4.05995	0.000759825	S-I
Q9NQS7_S214	INCENP	4.2716	0.000766573	S-I
P10244_T266	MYBL2	3.90429	0.000774324	S-I
Q9Y2L1_S215	DIS3	4.46343	0.000775371	S-I
O75376_S172	NCOR1	5.33124	0.000780203	S-I
P78559_S1776	MAP1A	5.56727	0.000780948	S-I
Q9ULF5_S591	SLC39A10	3.8771	0.000780948	S-I
Q9NRA8_S173	EIF4ENIF1	4.09631	0.000787336	S-I
Q53SF7_S438	COBLL1	-5.54067	0.000787336	S-I
P05141_Y195	SLC25A5	-3.62729	0.000787336	S-I
Q9BXB5_S57	OSBPL10	4.82747	0.000787354	S-I
Q86U44_S43	METTL3	-4.98396	0.000787967	S-I
Q9HCH5_S344	SYTL2	-5.17644	0.000787967	S-I
Q96GP6_S718	SCARF2	5.03894	0.00079016	S-I
P04183_S13	TK1	5.63036	0.000795628	S-I
Q99929_S28	ASCL2	4.1113	0.000796955	S-I
O75592_S3932	MYCBP2	3.75028	0.000801717	S-I
P42229_S193	STAT5A	3.82457	0.000807694	S-I
Q5T3I0_S130	GPATCH4	4.08903	0.000808102	S-I
Q9NZM1_S729	MYOF	3.75435	0.000810236	S-I
Q9UPR3_S2	SMG5	5.23911	0.000811929	S-I
O75367_T129	MACROH2A1	3.9408	0.000814923	S-I
Q9NQW6_S792	ANLN	4.30556	0.000816318	S-I
Q96RL1_S350	UIMC1	4.43562	0.000817527	S-I
Q6PJG9_S585	LRFN4	3.48974	0.000817527	S-I
P28062_S93	PSMB8	3.5725	0.000817527	S-I
Q6P4E1_S233	GOLM2	-5.62421	0.000821367	S-I
Q9HAZ2_S537	PRDM16	-3.34969	0.000825098	S-I
Q8NHP6_S283	MOSPD2	4.74335	0.00082596	S-I
P23497_S274	SP100	3.52758	0.000827232	S-I
Q96D31_T295	ORAI1	-4.95514	0.000833233	S-I
Q13049_S335	TRIM32	3.55265	0.000833233	S-I
O75363_S381	BCAS1	-5.07697	0.000855319	S-I
O43301_S632	HSPA12A	-4.6193	0.000855465	S-I
Q9BRK4_S99	LZTS2	3.57828	0.000855877	S-I
Q53GA4_S144	PHLDA2	6.65264	0.000857242	S-I
Q99698_S2167	LYST	-4.48437	0.000871546	S-I
O14639_S422	ABLIM1	-4.63284	0.000874526	S-I
Q9NSY1_S14	BMP2K	5.19991	0.000877554	S-I
P48454_S463	PPP3CC	-4.83427	0.000877554	S-I
Q8TF72_S1219	SHROOM3	-3.73248	0.000883736	S-I
Q13796_S1036	SHROOM2	-4.6532	0.000883864	S-I
Q8IY17_S354	PNPLA6	5.30465	0.000883864	S-I
P63165_S32	SUMO1	3.51816	0.000884685	S-I
P22694_S322	PRKACB	-4.98809	0.000892464	S-I
Q9NYM9_S37	BET1L	-4.43284	0.000895163	S-I
Q9H019_S225	MTFR1L	-5.43866	0.000895776	S-I
Q8IZD4_S511	DCP1B	5.09446	0.000896916	S-I
Q02952_T1116	AKAP12	-6.24911	0.000897477	S-I
Q86UW7_S1290	CADPS2	-5.09151	0.000899164	S-I
Q8NF91_S8305	SYNE1	-6.3184	0.000906878	S-I
P15941_Y1191	MUC1	4.04288	0.000913193	S-I
Q9BUA3_S251	SPINDOC	4.7492	0.000914076	S-I
Q9C004_S125	SPRY4	4.66982	0.000917245	S-I
O15164_S1028	TRIM24	6.24127	0.000918311	S-I
Q12906_S382	ILF3	2.01496	0.000919497	S-I
Q9NRA0_S399	SPHK2	-4.62884	0.000919497	S-I
P10451_S234	SPP1	3.90027	0.000919497	S-I
Q7Z3C6_S18	ATG9A	5.47863	0.000931855	S-I
Q9Y4E1_T6	WASHC2C	6.09367	0.000934314	S-I
Q96RN5_T603	MED15	5.22937	0.000937353	S-I
P78332_S746	RBM6	4.58378	0.000937353	S-I
Q3KQU3_T97	MAP7D1	6.22913	0.000944401	S-I
Q15233_S147	NONO	4.65522	0.000946	S-I
Q14141_S388	SEPTIN6	-5.3204	0.000946353	S-I
Q9H9P5_S15	UNKL	5.14981	0.000946353	S-I
Q8N3K9_S2137	CMYA5	-4.71244	0.000949061	S-I
P49748_S590	ACADVL	-4.78224	0.000955099	S-I
Q9Y320_S211	TMX2	3.6007	0.000963584	S-I
Q9Y3D7_S69	PAM16	-4.67414	0.000969868	S-I
Q9Y6F6_S312	IRAG1	-5.28006	0.000976308	S-I
O75355_S528	ENTPD3	-4.47379	0.000976842	S-I
Q9Y6A5_S71	TACC3	3.36323	0.000979166	S-I
P39880_S1059	CUX1	5.2282	0.000987677	S-I
Q5T5U3_S1605	ARHGAP21	-4.03746	0.000991042	S-I
Q2M2I8_S846	AAK1	-4.51669	0.000996507	S-I
Q6ZV73_S692	FGD6	3.78266	0.000996507	S-I
P46020_S758	PHKA1	-2.95036	0.00100954	S-I
Q13868_S124	EXOSC2	4.28421	0.00102234	S-I
Q7Z3F1_S867	GPR155	-4.771	0.00102507	S-I
P53985_S461	SLC16A1	-0.590234	0.00102774	S-I
Q9C0H5_S690	ARHGAP39	4.20673	0.00103155	S-I
Q96HN2_S166	AHCYL2	-5.94097	0.00103857	S-I
Q9H201_S393	EPN3	-4.7515	0.00103897	S-I
P41229_S1359	KDM5C	4.65467	0.00104196	S-I
P14625_S501	HSP90B1	-4.91091	0.00104385	S-I
Q58FF3_S158	HSP90B2P	-4.91091	0.00104385	S-I
Q96TA1_S486	NIBAN2	-4.77357	0.00104699	S-I
Q15649_S80	ZNHIT3	4.06494	0.00105669	S-I
Q6UXY1_S231	BAIAP2L2	3.67153	0.00106128	S-I
Q15477_S779	SKIV2L	-4.97972	0.00106317	S-I
Q9ULD2_S958	MTUS1	-4.68866	0.00106913	S-I
O00203_S609	AP3B1	2.63691	0.00107195	S-I
Q92541_S650	RTF1	-4.40814	0.00107522	S-I
Q7L4I2_S222	RSRC2	5.12785	0.00108656	S-I
Q96N67_S452	DOCK7	-0.604174	0.00109159	S-I
Q06330_S7	RBPJ	4.33101	0.0010998	S-I
Q9BYW2_S131	SETD2	5.23995	0.00110867	S-I
P09651_S95	HNRNPA1	4.30135	0.00110894	S-I
P15941_Y1203	MUC1	5.00284	0.00111612	S-I
P52948_S683	NUP98	3.92606	0.00111721	S-I
Q9UHI6_S714	DDX20	3.94616	0.00112056	S-I
Q9UPP1_S804	PHF8	5.39428	0.0011338	S-I
P47736_S484	RAP1GAP	-4.0941	0.00113867	S-I
Q14839_S428	CHD4	5.01876	0.00114447	S-I
O75367_T178	MACROH2A1	5.16122	0.001147	S-I
Q9H1B7_S215	IRF2BPL	-5.18985	0.00114895	S-I
P17600_S39	SYN1	-4.99833	0.00116424	S-I
Q7L266_S16	ASRGL1	-4.71161	0.00116946	S-I
Q96JG6_S595	VPS50	-6.13836	0.00117378	S-I
Q9UNS1_S1149	TIMELESS	3.72106	0.00117378	S-I
P13796_Y124	LCP1	3.63964	0.0011755	S-I
P49792_S788	RANBP2	3.87413	0.00118262	S-I
P26358_S714	DNMT1	3.05516	0.00119607	S-I
Q0VG06_S667	FAAP100	5.69575	0.00119724	S-I
Q99590_S614	SCAF11	4.55044	0.00119724	S-I
Q96NY7_S426	CLIC6	-5.70202	0.00120376	S-I
Q9P266_S757	JCAD	5.52965	0.00121274	S-I
Q86UU0_S1010	BCL9L	4.91898	0.00121491	S-I
Q4AC94_S2132	C2CD3	3.35507	0.00122305	S-I
Q9ULH0_S1555	KIDINS220	5.00353	0.00123041	S-I
Q06520_S251	SULT2A1	-4.21372	0.00123232	S-I
P20823_S93	HNF1A	4.57943	0.00124491	S-I
Q9P2R6_S1115	RERE	4.18636	0.0012464	S-I
Q9Y485_S1285	DMXL1	-3.1435	0.0012464	S-I
Q01118_S905	SCN7A	-5.77628	0.0012464	S-I
Q16890_S137	TPD52L1	-5.65171	0.00124812	S-I
Q96T88_S91	UHRF1	5.44369	0.00124978	S-I
O15155_S50	BET1	-4.34418	0.00125953	S-I
Q969G5_S62	CAVIN3	-2.71212	0.00126243	S-I
Q05655_Y313	PRKCD	-2.12073	0.00127706	S-I
Q13464_T1180	ROCK1	4.83243	0.00128643	S-I
P48681_S746	NES	-4.86956	0.0012964	S-I
P52888_S16	THOP1	4.6476	0.0012964	S-I
Q14573_S1832	ITPR3	-5.25564	0.00129666	S-I
P51178_S195	PLCD1	-4.17549	0.00130196	S-I
Q659C4_T454	LARP1B	-4.17897	0.00130539	S-I
Q8IZ69_S602	TRMT2A	4.90594	0.00130539	S-I
P02730_S356	SLC4A1	-5.10624	0.0013061	S-I
P46087_S786	NOP2	4.3702	0.00131054	S-I
Q09666_S4360	AHNAK	-4.6924	0.00131054	S-I
Q8N3F8_S295	MICALL1	-4.20608	0.00131866	S-I
Q9Y4K1_S918	CRYBG1	-4.59594	0.00132879	S-I
P41587_S415	VIPR2	-4.90039	0.0013349	S-I
Q9Y3Z3_S102	SAMHD1	3.70932	0.00133781	S-I
Q8IWI9_S924	MGA	5.16832	0.00134289	S-I
Q15149_S125	PLEC	5.122	0.00135558	S-I
Q5U651_S292	RASIP1	-4.82848	0.00136208	S-I
Q5T5U3_S1396	ARHGAP21	-4.07688	0.00136418	S-I
Q9UKA4_S422	AKAP11	4.97892	0.00136755	S-I
Q8NAV1_S193	PRPF38A	4.65788	0.00136935	S-I
P02765_S328	AHSG	-3.62942	0.00137412	S-I
P11717_S2484	IGF2R	5.14997	0.00138782	S-I
O75396_S177	SEC22B	-5.0041	0.00139112	S-I
Q5JSP0_S56	FGD3	4.2872	0.00139192	S-I
Q14802_T76	FXYD3	-1.12853	0.00139192	S-I
Q9H8U3_S129	ZFAND3	5.29805	0.00139192	S-I
Q13501_T269	SQSTM1	5.801	0.00139541	S-I
P47736_S460	RAP1GAP	-4.53835	0.00139973	S-I
Q9H1A4_S731	ANAPC1	4.24986	0.00140179	S-I
Q8TBB5_S433	KLHDC4	3.93754	0.00140866	S-I
Q9H788_S118	SH2D4A	-4.38239	0.00141272	S-I
Q96MY1_T380	NOL4L	5.69115	0.00141272	S-I
P35232_S101	PHB1	-3.74876	0.00141272	S-I
O95793_S278	STAU1	6.11208	0.00141272	S-I
P11388_S1393	TOP2A	4.48183	0.0014145	S-I
O00330_S196	PDHX	-4.15523	0.0014265	S-I
Q7Z2W4_S335	ZC3HAV1	5.09938	0.00143284	S-I
Q68DQ2_T2902	CRYBG3	-2.72063	0.00143867	S-I
P14672_T486	SLC2A4	-4.80227	0.00143867	S-I
Q9UJU6_S283	DBNL	-1.66805	0.00144278	S-I
Q8TF71_S268	SLC16A10	-3.95825	0.00144373	S-I
P46013_S1983	MKI67	4.03924	0.00144373	S-I
P07954_S366	FH	-3.9247	0.00144509	S-I
Q96T23_S622	RSF1	6.32069	0.00144509	S-I
P58107_T34	EPPK1	4.73997	0.0014456	S-I
Q9UQ35_S1552	SRRM2	3.91151	0.0014478	S-I
Q96JN8_S902	NEURL4	4.03198	0.00144988	S-I
Q8TDB6_S202	DTX3L	0.700697	0.00145594	S-I
O60318_S527	MCM3AP	5.37666	0.0014624	S-I
Q8TED9_S329	AFAP1L1	5.93833	0.00146471	S-I
Q8WYB5_S1048	KAT6B	-4.45881	0.00147238	S-I
P06400_S612	RB1	4.53622	0.00147307	S-I
P05187_S114	ALPP	4.74633	0.0014783	S-I
P10696_S111	ALPG	4.74633	0.0014783	S-I
Q8IZR5_S194	CMTM4	-5.62772	0.00149925	S-I
P61371_S148	ISL1	-4.1282	0.0015037	S-I
P57081_S391	WDR4	5.71797	0.0015037	S-I
Q9H5J8_S40	TAF1D	3.60391	0.0015037	S-I
O14974_S929	PPP1R12A	-4.21136	0.00151383	S-I
Q9BQE4_S140	SELENOS	4.28871	0.00151924	S-I
Q6PCB5_S536	RSBN1L	3.67853	0.00151977	S-I
Q9NQX3_S305	GPHN	-4.5945	0.00152394	S-I
Q9Y5Y4_S338	PTGDR2	-4.25286	0.0015245	S-I
Q68DK7_S362	MSL1	4.60744	0.00153026	S-I
Q9UJ14_S72	GGT7	-5.16044	0.00153829	S-I
Q63HR2_S120	TNS2	-0.840902	0.00154986	S-I
P18858_T183	LIG1	5.99384	0.0015527	S-I
Q5JR12_S76	PPM1J	-4.60436	0.0015527	S-I
Q8N5A5_S276	ZGPAT	3.57914	0.00156429	S-I
Q8TE77_S649	SSH3	-5.71736	0.00156887	S-I
Q9BTU6_S5	PI4K2A	3.98528	0.00159529	S-I
Q9H6R4_S289	NOL6	3.51238	0.00159541	S-I
O95425_S66	SVIL	3.40165	0.00159541	S-I
Q9Y2X3_S514	NOP58	4.70822	0.00159665	S-I
Q86XR8_S53	CEP57	3.60627	0.00159931	S-I
Q9H0U4_S179	RAB1B	-4.72133	0.00159937	S-I
Q96A49_T248	SYAP1	-0.646427	0.00160016	S-I
Q14669_S1113	TRIP12	4.49388	0.0016075	S-I
Q9BTY7_S17	HGH1	3.34777	0.00161308	S-I
Q5UIP0_S2348	RIF1	3.44301	0.00162107	S-I
Q9GZV5_S296	WWTR1	3.35783	0.00162365	S-I
Q93074_S1258	MED12	5.28181	0.00162436	S-I
O94762_S727	RECQL5	4.66159	0.00162436	S-I
Q9Y490_T2009	TLN1	4.6896	0.00162914	S-I
Q96MM6_T42	HSPA12B	-4.61317	0.0016502	S-I
Q6ZN18_S24	AEBP2	3.55093	0.00166551	S-I
Q92508_S165	PIEZO1	5.02249	0.00166774	S-I
Q05209_T693	PTPN12	3.26344	0.0016684	S-I
Q14004_S439	CDK13	4.0849	0.00166984	S-I
Q14005_S471	IL16	-4.70822	0.00167428	S-I
Q7Z2Z1_S441	TICRR	3.87785	0.00167869	S-I
Q92932_S698	PTPRN2	-5.08511	0.00167883	S-I
O00763_S222	ACACB	-3.81913	0.00167883	S-I
Q9Y3L3_S175	SH3BP1	3.68988	0.0016792	S-I
Q99871_S26	HAUS7	3.97615	0.00168189	S-I
Q96QH2_S204	PRAM1	3.82836	0.00169054	S-I
O95067_S92	CCNB2	4.16698	0.00169316	S-I
Q9BZ95_S150	NSD3	3.66186	0.00169316	S-I
O95831_S371	AIFM1	-3.48286	0.00169402	S-I
Q13439_S71	GOLGA4	-1.5747	0.00170976	S-I
Q99471_S56	PFDN5	3.27253	0.00170976	S-I
Q5VUA4_S1420	ZNF318	4.33106	0.00171848	S-I
Q96L91_S1547	EP400	2.98708	0.00173394	S-I
O15027_S1327	SEC16A	-1.80801	0.0017432	S-I
P60174_S58	TPI1	-0.801108	0.00174491	S-I
Q9BX66_S556	SORBS1	-0.770481	0.00174715	S-I
Q9UER7_S671	DAXX	4.68651	0.00175921	S-I
Q9Y6N9_S201	USH1C	4.38954	0.00176022	S-I
P37287_S21	PIGA	3.73807	0.00176022	S-I
Q9Y2J2_S420	EPB41L3	4.51342	0.00176266	S-I
Q96KB5_S59	PBK	3.23363	0.00176266	S-I
Q9H0K1_S379	SIK2	-4.39292	0.00176266	S-I
Q8ND56_S192	LSM14A	0.673748	0.00176421	S-I
Q9UFC0_S259	LRWD1	4.63422	0.00176421	S-I
Q9H6Y5_S268	MAGIX	-5.77739	0.00177157	S-I
P10515_S475	DLAT	-3.11912	0.00178044	S-I
P30086_S98	PEBP1	-4.66821	0.00178104	S-I
Q9UBF8_S277	PI4KB	4.9105	0.00178524	S-I
Q9C0H2_S522	TTYH3	4.7972	0.00178566	S-I
Q9NVI1_S407	FANCI	4.7553	0.00178584	S-I
Q6NZI2_S300	CAVIN1	-3.73878	0.00180573	S-I
Q07002_S89	CDK18	-3.04839	0.00180604	S-I
P35221_S770	CTNNA1	-4.32406	0.00181602	S-I
P10645_S322	CHGA	-5.51097	0.00181627	S-I
P02545_S307	LMNA	-4.44345	0.00181713	S-I
P23142_S246	FBLN1	-4.92889	0.00183202	S-I
Q9BWX5_S313	GATA5	-5.27952	0.00183202	S-I
Q9P2F8_S1478	SIPA1L2	2.95819	0.00183316	S-I
Q99700_S889	ATXN2	3.92403	0.0018421	S-I
P49840_S282	GSK3A	4.77666	0.00184907	S-I
Q9NSC5_S159	HOMER3	5.81935	0.00184907	S-I
Q96T37_S208	RBM15	4.67375	0.00184907	S-I
Q86UU0_S947	BCL9L	5.30903	0.00185534	S-I
Q92896_S416	GLG1	-3.67594	0.00186905	S-I
Q6ULP2_S518	AFTPH	-5.76807	0.00187781	S-I
P43490_S398	NAMPT	3.08603	0.0018942	S-I
Q8TF71_S503	SLC16A10	-4.77451	0.00189594	S-I
P20309_S385	CHRM3	-4.30916	0.00189871	S-I
Q8IV36_S648	HID1	-4.92892	0.00190383	S-I
P51858_S165	HDGF	0.590557	0.00190511	S-I
Q96RL1_S101	UIMC1	3.82043	0.00191609	S-I
P28482_T190	MAPK1	4.30635	0.00191609	S-I
Q86YC2_S660	PALB2	3.08382	0.00191609	S-I
Q8N9M1_S151	C19orf47	4.69236	0.00192879	S-I
P01860_T122	IGHG3	-5.62797	0.00192973	S-I
Q03393_S19	PTS	-5.02413	0.00193446	S-I
Q6V0I7_S4876	FAT4	4.24804	0.00194228	S-I
P17600_S438	SYN1	-3.11133	0.00194228	S-I
Q9UM01_S4	SLC7A7	5.43891	0.00195861	S-I
Q15742_S6	NAB2	5.21158	0.00195973	S-I
Q9UNY4_S883	TTF2	2.81664	0.00196423	S-I
P50443_S16	SLC26A2	4.68702	0.00197585	S-I
Q7L804_S277	RAB11FIP2	-4.34339	0.00198438	S-I
P18858_S141	LIG1	1.97403	0.00199158	S-I
Q9Y2X3_S109	NOP58	2.79865	0.00199158	S-I
P30305_S230	CDC25B	3.30828	0.00199848	S-I
P30086_S54	PEBP1	-4.42892	0.00203009	S-I
O95477_S1145	ABCA1	4.33122	0.00203395	S-I
P24593_T124	IGFBP5	-5.02515	0.00204779	S-I
Q14149_S514	MORC3	4.58829	0.00204974	S-I
B2RXF0_S4	TMEM229A	-4.78586	0.00205436	S-I
Q9UPY3_S643	DICER1	3.32295	0.00205436	S-I
Q96NY9_S95	MUS81	4.10957	0.002056	S-I
Q16649_S301	NFIL3	4.56081	0.002056	S-I
Q92908_S37	GATA6	-4.87394	0.002056	S-I
Q9BV36_S552	MLPH	-3.98966	0.002056	S-I
Q8TCJ2_S498	STT3B	-0.622278	0.00207522	S-I
P52272_S618	HNRNPM	-4.80099	0.00207807	S-I
Q9UIJ7_S37	AK3	-2.70211	0.00208505	S-I
O60271_S493	SPAG9	4.47191	0.00209155	S-I
Q86VQ1_S79	GLCCI1	4.8052	0.00209223	S-I
Q8N5J2_S103	MINDY1	-5.45602	0.0021074	S-I
A2A3K4_S392	PTPDC1	-3.726	0.00210792	S-I
Q8TDR0_S557	TRAF3IP1	3.06447	0.00212283	S-I
P54253_S88	ATXN1	4.44754	0.00213998	S-I
A8CG34_S2	POM121C	4.11561	0.00213998	S-I
Q96F63_S264	CCDC97	4.69053	0.00214139	S-I
O94929_S373	ABLIM3	4.52101	0.00214481	S-I
O94916_S561	NFAT5	4.29566	0.00215156	S-I
Q9Y6X9_S730	MORC2	4.23138	0.00215398	S-I
Q8NDI1_T378	EHBP1	5.25843	0.00216171	S-I
Q6ZTQ3_S179	RASSF6	-4.24848	0.00216709	S-I
Q14586_S105	ZNF267	3.52361	0.00217729	S-I
Q7Z6I6_S240	ARHGAP30	4.77239	0.00218467	S-I
P27216_S10	ANXA13	5.61555	0.00218597	S-I
Q96NW4_S962	ANKRD27	4.32103	0.00221128	S-I
Q8TDY2_S653	RB1CC1	-4.40678	0.00221673	S-I
O95168_S26	NDUFB4	-5.0054	0.00223799	S-I
P61266_S14	STX1B	-3.86197	0.00224525	S-I
P78347_T558	GTF2I	2.76682	0.0022475	S-I
Q7Z3B4_S289	NUP54	3.89343	0.0022475	S-I
Q5BKX6_S732	SLC45A4	-4.95218	0.0022557	S-I
Q8WVC0_S300	LEO1	5.21218	0.00226465	S-I
Q5TH69_S2097	ARFGEF3	-4.3896	0.00226602	S-I
Q4V9L6_S185	TMEM119	-4.66	0.00228014	S-I
O15111_S576	CHUK	4.60412	0.00228726	S-I
Q99653_S6	CHP1	-4.58868	0.00231296	S-I
Q53SF7_S821	COBLL1	-4.78841	0.00231352	S-I
P54259_S896	ATN1	-4.45431	0.00231352	S-I
P26368_S294	U2AF2	3.94238	0.00232168	S-I
P32239_S255	CCKBR	-4.44764	0.00232423	S-I
Q9H706_S356	GAREM1	-3.6258	0.00232423	S-I
Q09666_S793	AHNAK	-3.70277	0.00232474	S-I
Q9UGI6_S167	KCNN3	-4.62577	0.00233902	S-I
Q13263_S437	TRIM28	4.60843	0.00234945	S-I
Q9BZR8_S44	BCL2L14	-5.05018	0.00235214	S-I
P21333_S2158	FLNA	6.75897	0.00235214	S-I
Q96S15_S470	WDR24	-5.28119	0.00235441	S-I
Q9NYV4_S385	CDK12	3.69958	0.0023587	S-I
Q68DQ2_S912	CRYBG3	-4.5243	0.00235997	S-I
Q96IF1_S263	AJUBA	4.14275	0.00238383	S-I
Q9Y2H5_S251	PLEKHA6	-5.26878	0.00238544	S-I
A0AVK6_S102	E2F8	4.5006	0.00239271	S-I
P78347_S784	GTF2I	5.25948	0.00239746	S-I
Q96ST2_S422	IWS1	3.86117	0.00239746	S-I
Q8IUH3_S464	RBM45	2.61939	0.00241988	S-I
Q92922_S573	SMARCC1	3.40313	0.00242836	S-I
Q13424_S101	SNTA1	-3.994	0.00243411	S-I
Q05209_S603	PTPN12	4.00056	0.00244277	S-I
Q8TF71_S266	SLC16A10	-5.69951	0.00245027	S-I
Q6IQ22_S106	RAB12	-3.86962	0.0024684	S-I
Q92541_S313	RTF1	3.77569	0.0024684	S-I
Q08J23_S743	NSUN2	5.57052	0.00247189	S-I
O15439_S655	ABCC4	-4.09136	0.0024803	S-I
Q99767_S480	APBA2	4.19123	0.00248177	S-I
O95069_S366	KCNK2	-4.47495	0.00249124	S-I
A6NGB9_S330	WIPF3	-3.80799	0.00249575	S-I
Q13796_S1425	SHROOM2	-4.62496	0.00250425	S-I
P13051_S23	UNG	4.64402	0.00250699	S-I
Q71F56_S747	MED13L	-4.39978	0.0025085	S-I
Q9Y3L3_T626	SH3BP1	4.0161	0.00251062	S-I
P80303_S89	NUCB2	-2.92229	0.00252858	S-I
P98172_S338	EFNB1	-4.4711	0.00253577	S-I
P21796_S240	VDAC1	-3.90147	0.00253874	S-I
Q7Z6P3_S509	RAB44	5.70583	0.00253874	S-I
Q96T58_S1268	SPEN	3.94705	0.00255185	S-I
Q9Y241_S11	HIGD1A	-4.22345	0.00256102	S-I
Q92994_S358	BRF1	4.5446	0.00256847	S-I
Q9H3H1_S443	TRIT1	3.6464	0.00257748	S-I
Q96NY7_S249	CLIC6	-4.402	0.00260092	S-I
Q6NZI2_S40	CAVIN1	-1.20687	0.00260611	S-I
Q9HBL0_S742	TNS1	-5.15781	0.00262476	S-I
Q96T58_S736	SPEN	5.21539	0.00263213	S-I
A6NDB9_S660	PALM3	-5.31602	0.00263213	S-I
P41182_S466	BCL6	3.98354	0.00264016	S-I
Q6DT37_S1540	CDC42BPG	-3.91283	0.00264579	S-I
Q9BTC0_S805	DIDO1	4.94396	0.00266386	S-I
Q16890_S149	TPD52L1	-5.1382	0.00267323	S-I
Q15398_S662	DLGAP5	4.46754	0.00269446	S-I
Q9BVJ6_S31	UTP14A	4.93553	0.0027055	S-I
P15291_S74	B4GALT1	-4.69094	0.0027055	S-I
Q8TDJ6_S451	DMXL2	-3.24966	0.00273529	S-I
Q8NAX2_S209	KDF1	-3.7471	0.00274397	S-I
Q6ZU35_S1042	CRACD	4.45858	0.00275069	S-I
O95757_T545	HSPA4L	-4.08571	0.00275069	S-I
P12694_T338	BCKDHA	-6.82024	0.00275146	S-I
O95471_S206	CLDN7	4.42681	0.00275513	S-I
Q8WWI1_S1423	LMO7	4.76009	0.00275601	S-I
Q86XK7_S306	VSIG1	-5.13246	0.00275601	S-I
P18433_S185	PTPRA	5.05063	0.00275937	S-I
Q9UPQ0_S201	LIMCH1	-4.28192	0.00276924	S-I
Q07002_S98	CDK18	-1.43962	0.00277409	S-I
Q9C0C2_S717	TNKS1BP1	-4.36662	0.00277895	S-I
Q9H694_S679	BICC1	4.65986	0.0027952	S-I
Q9C0E8_S194	LNPK	-4.61332	0.0027952	S-I
Q5TBA9_S2507	FRY	-4.46591	0.00279795	S-I
Q9HCM1_S868	RESF1	3.13698	0.00282036	S-I
P46013_S308	MKI67	4.63278	0.00283229	S-I
Q9NU22_S4752	MDN1	3.99171	0.00283889	S-I
Q9NR30_S171	DDX21	4.08855	0.00284447	S-I
O15015_S612	ZNF646	3.76875	0.00284451	S-I
Q01484_S1461	ANK2	-4.58527	0.00284464	S-I
Q9HB09_S273	BCL2L12	4.07477	0.00284928	S-I
P08263_S202	GSTA1	-1.46399	0.00285192	S-I
Q16772_S202	GSTA3	-1.46399	0.00285192	S-I
A6NGB9_S281	WIPF3	-5.6885	0.00286742	S-I
P43004_S534	SLC1A2	-3.8533	0.00287074	S-I
P56181_S105	NDUFV3	-3.65555	0.00287192	S-I
Q92974_S163	ARHGEF2	3.42922	0.00287192	S-I
O60240_S382	PLIN1	-3.89336	0.00287192	S-I
Q8WYR1_S507	PIK3R5	3.65259	0.00288535	S-I
Q8NFW9_S280	MYRIP	-4.65866	0.00289079	S-I
Q03164_S2201	KMT2A	4.12695	0.00290326	S-I
Q8N556_S665	AFAP1	3.86136	0.0029075	S-I
O43776_S88	NARS1	-4.7518	0.0029184	S-I
H7BZ55_S581	CROCC2	-4.7518	0.0029184	S-I
P98088_S4696	MUC5AC	-4.29608	0.00292391	S-I
Q9NXD2_S751	MTMR10	-1.27918	0.00293741	S-I
Q9NVH0_S407	EXD2	3.39233	0.00294215	S-I
O15061_S777	SYNM	-4.62111	0.00294216	S-I
Q16790_S139	CA9	-3.50461	0.00294216	S-I
Q685J3_S4428	MUC17	4.34399	0.00294687	S-I
P41235_T429	HNF4A	4.62183	0.00295556	S-I
Q96PC5_S1130	MIA2	-3.46585	0.00295556	S-I
O15079_S219	SNPH	-4.79089	0.00297477	S-I
Q9UQ35_S1336	SRRM2	3.38522	0.00297556	S-I
P14866_S589	HNRNPL	3.60633	0.00298484	S-I
Q12906_S73	ILF3	3.80403	0.00298588	S-I
P13521_S556	SCG2	-5.40982	0.00300673	S-I
Q8IY92_S228	SLX4	3.25021	0.00300673	S-I
Q9NSY0_S361	NRBP2	-4.14136	0.00300673	S-I
Q8N556_S679	AFAP1	3.26144	0.00300767	S-I
P98172_S287	EFNB1	-4.75198	0.00301669	S-I
P98171_S860	ARHGAP4	4.0634	0.00301944	S-I
Q8TDW5_S306	SYTL5	-4.78495	0.00302095	S-I
Q9Y4F1_S514	FARP1	-3.34237	0.00302727	S-I
P38432_S489	COIL	3.19005	0.00303579	S-I
O15018_S850	PDZD2	-3.35108	0.00304001	S-I
Q7L5Y9_S311	MAEA	3.09313	0.00304635	S-I
Q5VZ89_S1244	DENND4C	-3.23138	0.0030479	S-I
P46100_S1352	ATRX	3.04741	0.00305096	S-I
Q96B97_S503	SH3KBP1	4.67749	0.00305096	S-I
Q9Y250_S233	LZTS1	2.85823	0.00305096	S-I
Q15696_S384	ZRSR2	3.87107	0.00305845	S-I
Q9UK76_T54	JPT1	3.36578	0.00305845	S-I
Q9H6S3_S463	EPS8L2	5.75387	0.00305845	S-I
P05062_S36	ALDOB	-4.47599	0.00306073	S-I
P29536_S119	LMOD1	-0.811056	0.00306073	S-I
Q9H6R7_S468	WDCP	3.14784	0.00306103	S-I
O60307_S146	MAST3	-5.30888	0.00307498	S-I
P27815_S346	PDE4A	-4.6918	0.00307924	S-I
Q96F86_S161	EDC3	3.9682	0.00308124	S-I
Q1MSJ5_S459	CSPP1	4.89802	0.00309545	S-I
Q9NZI8_S181	IGF2BP1	4.1947	0.00309545	S-I
Q8TEU7_S1262	RAPGEF6	4.52724	0.00309752	S-I
P32119_T120	PRDX2	-3.79379	0.00309881	S-I
Q8N4X5_Y383	AFAP1L2	2.9087	0.00310648	S-I
Q14680_S505	MELK	4.90713	0.00310837	S-I
P20810_S561	CAST	4.7584	0.00311406	S-I
Q16649_S286	NFIL3	3.71883	0.00311604	S-I
Q9H0E9_S387	BRD8	4.89344	0.00311709	S-I
Q8N556_S343	AFAP1	3.25797	0.00311709	S-I
Q14542_S252	SLC29A2	-4.88933	0.00312864	S-I
Q9BWT3_S599	PAPOLG	3.19581	0.00312989	S-I
O94885_S721	SASH1	-3.05931	0.00314907	S-I
O94875_S879	SORBS2	-3.76283	0.00316587	S-I
Q6UWZ7_S406	ABRAXAS1	4.67213	0.00316599	S-I
O95425_S1322	SVIL	3.16498	0.00316753	S-I
Q14153_S148	FAM53B	3.94235	0.0031693	S-I
Q16790_S448	CA9	-3.44089	0.00317595	S-I
Q96HP0_S178	DOCK6	5.31387	0.00317626	S-I
Q8TDR0_S476	TRAF3IP1	2.54784	0.00317798	S-I
O75122_S955	CLASP2	-4.44544	0.00317798	S-I
P48634_S1089	PRRC2A	4.12856	0.00317798	S-I
Q92917_S42	GPKOW	4.92188	0.00317969	S-I
Q14160_S853	SCRIB	-1.80085	0.00317969	S-I
Q04206_S238	RELA	-4.37352	0.00319775	S-I
P20700_S23	LMNB1	3.33474	0.0032017	S-I
P20648_T496	ATP4A	-3.89422	0.00321056	S-I
Q5TCQ9_S261	MAGI3	-2.76493	0.00321056	S-I
P56856_Y220	CLDN18	-3.65924	0.00321886	S-I
A6NDB9_S72	PALM3	-4.46021	0.00322017	S-I
P07195_S85	LDHB	-2.91751	0.00322526	S-I
Q58EX2_S2026	SDK2	-5.22463	0.0032361	S-I
Q9NZJ7_S381	MTCH1	-4.83827	0.00324402	S-I
Q8IZT6_S1103	ASPM	3.12922	0.0032447	S-I
Q7Z2Z1_S292	TICRR	3.20304	0.00324576	S-I
Q9NQW6_S485	ANLN	3.18348	0.00324576	S-I
Q96QH2_S358	PRAM1	3.33317	0.00325386	S-I
Q6PJ61_S240	FBXO46	2.99531	0.00326839	S-I
Q9UJM3_S302	ERRFI1	4.63463	0.00327209	S-I
Q8N3F8_S621	MICALL1	-4.70731	0.0032761	S-I
Q9UNE0_S274	EDAR	3.49856	0.0032921	S-I
Q7Z2W4_T273	ZC3HAV1	3.38062	0.00331679	S-I
P25205_S711	MCM3	4.67453	0.00331982	S-I
Q13228_S243	SELENBP1	-3.99747	0.00332461	S-I
Q6ZUM4_S466	ARHGAP27	2.67081	0.00332461	S-I
Q9NR30_S89	DDX21	5.25681	0.00332874	S-I
P08246_S90	ELANE	3.29273	0.00336443	S-I
Q3MIW9_S121	MUCL3	-4.54462	0.00339212	S-I
Q6ZS17_S22	RIPOR1	2.84421	0.00339392	S-I
O75874_T313	IDH1	-3.7417	0.00342159	S-I
Q86XL3_S528	ANKLE2	3.01399	0.00342576	S-I
Q9HAW4_S703	CLSPN	2.98188	0.0034338	S-I
Q08J23_S473	NSUN2	3.33758	0.00344843	S-I
Q8WXI9_S129	GATAD2B	5.15797	0.00345122	S-I
Q9Y4J8_S641	DTNA	-5.02435	0.00345122	S-I
Q14690_S1360	PDCD11	4.34691	0.00345122	S-I
Q96HU1_S360	SGSM3	-3.148	0.0034544	S-I
Q9Y5M8_S112	SRPRB	-1.48431	0.00347287	S-I
Q99788_S339	CMKLR1	3.78486	0.00348519	S-I
Q8TEV9_S489	SMCR8	-5.20212	0.00349291	S-I
P98088_S2239	MUC5AC	-5.16524	0.00350403	S-I
P18031_S352	PTPN1	4.70817	0.00351936	S-I
P41235_S167	HNF4A	4.09792	0.00351936	S-I
P18206_S795	VCL	0.655651	0.00353174	S-I
P29590_S8	PML	0.599947	0.003542	S-I
Q5VWN6_S2037	TASOR2	-3.65349	0.0035443	S-I
P38398_S114	BRCA1	3.26875	0.00356256	S-I
Q12769_S1157	NUP160	4.96713	0.00357352	S-I
Q12830_S1231	BPTF	3.47541	0.00360327	S-I
Q9P2M4_S688	TBC1D14	-3.53955	0.00360327	S-I
Q6ZU35_S874	CRACD	4.0797	0.00360327	S-I
Q02108_S267	GUCY1A1	5.07745	0.00360638	S-I
P07900_S641	HSP90AA1	2.69475	0.00360638	S-I
Q6ZV73_S410	FGD6	3.70726	0.00360894	S-I
Q96PU5_S342	NEDD4L	-4.52468	0.00360894	S-I
Q3KQU3_S254	MAP7D1	2.96083	0.0036238	S-I
Q8IVF2_S593	AHNAK2	3.20276	0.00364001	S-I
Q13191_S977	CBLB	-4.83562	0.00364596	S-I
Q9UQ80_S363	PA2G4	-4.7736	0.00365424	S-I
Q9BVI0_S159	PHF20	3.01338	0.00366133	S-I
A6NDB9_S544	PALM3	-4.48768	0.00366156	S-I
Q02952_T21	AKAP12	-5.89556	0.00366487	S-I
Q9UBU7_T553	DBF4	3.13771	0.00369006	S-I
P78347_S412	GTF2I	5.98032	0.00369929	S-I
Q8WWI1_S263	LMO7	2.70409	0.00370617	S-I
Q8N841_S593	TTLL6	2.98602	0.00370617	S-I
Q9NQS7_S831	INCENP	3.11398	0.00372579	S-I
P49790_S174	NUP153	4.71213	0.00373061	S-I
P20648_S228	ATP4A	-5.43344	0.00373662	S-I
P46013_T2085	MKI67	3.99509	0.00373662	S-I
Q9HCH5_S460	SYTL2	-3.60405	0.00375224	S-I
Q9H2Y7_S1026	ZNF106	4.11777	0.00375328	S-I
Q92733_S157	PRCC	0.731916	0.00375328	S-I
P85037_S257	FOXK1	5.13614	0.00375904	S-I
Q4L180_S1082	FILIP1L	4.567	0.00375904	S-I
O75387_S237	SLC43A1	-3.0348	0.00377193	S-I
O15534_S704	PER1	-2.82782	0.00379209	S-I
Q5T5U3_S924	ARHGAP21	-5.42846	0.00380875	S-I
Q8ND82_S80	ZNF280C	4.42758	0.00381669	S-I
Q9Y618_S1971	NCOR2	4.78509	0.00382864	S-I
Q96CB8_S128	INTS12	5.38674	0.00383589	S-I
Q9UBQ5_S217	EIF3K	3.34024	0.00384716	S-I
P47736_T522	RAP1GAP	-4.82525	0.00388923	S-I
Q9UPQ0_S217	LIMCH1	-3.94688	0.00394785	S-I
Q6ZNB6_S648	NFXL1	3.54141	0.00395024	S-I
Q05655_S304	PRKCD	-1.47759	0.00395279	S-I
O60343_S591	TBC1D4	-4.47424	0.00397807	S-I
P41162_S159	ETV3	5.48063	0.00398179	S-I
Q07157_S899	TJP1	-5.36888	0.00398408	S-I
Q5VZ89_S1278	DENND4C	-0.665259	0.00398777	S-I
Q5TCX8_S528	MAP3K21	-4.24336	0.00399344	S-I
Q86US8_S831	SMG6	2.55938	0.00400708	S-I
Q15326_S444	ZMYND11	2.93957	0.00401826	S-I
Q68DK2_S1893	ZFYVE26	3.57691	0.00405181	S-I
P17152_S17	TMEM11	-4.02619	0.00405181	S-I
Q53T59_S139	HS1BP3	4.86194	0.00406379	S-I
Q9H173_S147	SIL1	-4.65288	0.00408117	S-I
Q9C0C7_S639	AMBRA1	4.17071	0.00408117	S-I
Q9Y3B9_S11	RRP15	3.27098	0.00408117	S-I
Q9NXR5_S353	ANKRD10	4.88201	0.00410996	S-I
P18858_T195	LIG1	5.12494	0.00411303	S-I
Q13191_S634	CBLB	3.31374	0.00411303	S-I
Q9UKL3_S1161	CASP8AP2	2.92519	0.00412465	S-I
Q9BV36_S444	MLPH	-4.45888	0.00413346	S-I
P04049_S642	RAF1	-5.43316	0.00414339	S-I
Q63HR2_S931	TNS2	-4.56101	0.00419639	S-I
P35579_S1195	MYH9	2.5161	0.00419639	S-I
Q8N1P7_S627	CRYBG2	3.09511	0.00419639	S-I
Q8NCF5_S390	NFATC2IP	3.68244	0.00419639	S-I
Q16890_S174	TPD52L1	-4.16103	0.00420472	S-I
Q99836_S244	MYD88	2.71864	0.00421549	S-I
P36871_T507	PGM1	-4.5762	0.00422668	S-I
Q92576_S1925	PHF3	2.82973	0.00425935	S-I
Q92911_S625	SLC5A5	-3.91591	0.00426915	S-I
Q3MIW9_S77	MUCL3	-3.2489	0.00429028	S-I
Q96JI7_S1955	SPG11	-3.07707	0.00430761	S-I
O75369_S2325	FLNB	4.39812	0.00438341	S-I
P62987_T66	UBA52	3.19554	0.00438341	S-I
Q96I24_S296	FUBP3	4.21583	0.00440174	S-I
P61956_T38	SUMO2	4.59083	0.00440467	S-I
Q14676_S964	MDC1	5.4983	0.00440467	S-I
Q5VZ89_S1225	DENND4C	-3.53759	0.00445649	S-I
Q6NV74_S490	CRACDL	-4.67459	0.00445649	S-I
Q99798_S559	ACO2	-4.75015	0.00446986	S-I
P30086_S60	PEBP1	-4.28473	0.00447919	S-I
Q9NYV4_S681	CDK12	4.15571	0.00447919	S-I
Q5VZ89_S1061	DENND4C	-4.84774	0.00448966	S-I
Q13884_S225	SNTB1	-3.76878	0.00448966	S-I
Q9BQI5_S265	SGIP1	-4.73401	0.00451604	S-I
O95049_S591	TJP3	-3.71916	0.00451604	S-I
Q9HC52_S256	CBX8	3.64606	0.00452014	S-I
Q7Z5K2_S459	WAPL	5.36514	0.00452587	S-I
P11532_S3623	DMD	-4.67957	0.00453987	S-I
Q8NB15_S185	ZNF511	4.2942	0.00453987	S-I
Q15464_S388	SHB	4.38748	0.00453987	S-I
O75781_S152	PALM	-4.67229	0.0045577	S-I
Q13459_S1261	MYO9B	4.81364	0.00458534	S-I
P02545_S431	LMNA	4.26029	0.00459035	S-I
Q5JRA6_S1706	MIA3	-4.21397	0.00459035	S-I
Q09666_T4100	AHNAK	-0.678121	0.00464446	S-I
Q5HYJ3_S193	FAM76B	2.67513	0.00465061	S-I
Q14676_S299	MDC1	5.55421	0.00465061	S-I
Q9ULL5_S340	PRR12	3.9819	0.00465061	S-I
A6NDB9_S260	PALM3	-3.92018	0.00467126	S-I
Q12983_S160	BNIP3	-4.50274	0.00467527	S-I
Q9Y2D5_S720	AKAP2	-1.38021	0.00470179	S-I
Q9H920_S28	RNF121	-4.68026	0.0047152	S-I
Q15596_S210	NCOA2	2.92163	0.00474629	S-I
Q2NKX8_S820	ERCC6L	4.13842	0.00477585	S-I
O60934_S343	NBN	3.13053	0.00477585	S-I
Q9Y2U5_S349	MAP3K2	3.71962	0.00479283	S-I
Q6P2E9_S486	EDC4	4.39864	0.00479347	S-I
Q9Y5J1_S124	UTP18	3.34887	0.00480501	S-I
Q12906_S190	ILF3	3.95256	0.00481557	S-I
Q9HCD5_T274	NCOA5	3.71344	0.00484033	S-I
P42685_T178	FRK	-4.13155	0.00484498	S-I
Q9P241_S613	ATP10D	-4.05637	0.00484869	S-I
Q5VZ89_S1060	DENND4C	-4.00938	0.00487402	S-I
P54868_S433	HMGCS2	4.41538	0.00487402	S-I
Q13576_T1349	IQGAP2	-3.58146	0.00488364	S-I
Q96PE1_S966	ADGRA2	-5.00172	0.00488377	S-I
Q9UKF7_S273	PITPNC1	-3.70999	0.00492743	S-I
Q15435_S12	PPP1R7	4.68314	0.00492919	S-I
Q96T58_S1222	SPEN	5.68455	0.00492919	S-I
P47736_S441	RAP1GAP	-4.98919	0.00495763	S-I
Q9H5N1_S193	RABEP2	-1.40094	0.00496365	S-I
P09234_S17	SNRPC	4.35196	0.00496365	S-I
O15027_S1368	SEC16A	-3.99278	0.0049711	S-I
Q92622_S248	RUBCN	4.19697	0.00497144	S-I
Q9NZ63_S15	C9orf78	4.0261	0.00500746	S-I
Q13563_S166	PKD2	4.33339	0.00501289	S-I
Q14192_S74	FHL2	3.27239	0.00501289	S-I
Q8ND24_S15	RNF214	4.4328	0.00501967	S-I
Q96II8_S419	LRCH3	4.30024	0.00503532	S-I
Q9UHF7_S178	TRPS1	3.68221	0.00508407	S-I
P25440_S301	BRD2	4.26888	0.00511449	S-I
P49327_S1174	FASN	-4.48567	0.00511449	S-I
Q9UKJ3_S653	GPATCH8	5.08519	0.00513429	S-I
P42768_S484	WAS	5.05759	0.00513429	S-I
Q9Y618_S1775	NCOR2	3.13676	0.00518517	S-I
P55327_S36	TPD52	5.50516	0.0051934	S-I
Q92622_S528	RUBCN	3.11638	0.00523201	S-I
Q13428_S1378	TCOF1	4.68892	0.00523201	S-I
Q9Y4H2_S306	IRS2	4.02828	0.0052638	S-I
Q9H6S0_S1263	YTHDC2	3.55604	0.00527821	S-I
P20648_S239	ATP4A	-4.39598	0.00529895	S-I
Q96JC9_S158	EAF1	4.78054	0.00529895	S-I
Q9Y3R5_S681	DOP1B	-1.48811	0.00532288	S-I
Q00587_S113	CDC42EP1	-4.23669	0.00532288	S-I
O94808_S244	GFPT2	3.84023	0.00534147	S-I
Q13228_S111	SELENBP1	-3.77628	0.0053422	S-I
Q9Y520_S2105	PRRC2C	1.35311	0.00535278	S-I
Q03112_S740	MECOM	-4.57505	0.00537276	S-I
O94886_S739	TMEM63A	4.22786	0.00537929	S-I
P52565_Y133	ARHGDIA	-3.41526	0.0053992	S-I
O60669_S448	SLC16A7	-5.04918	0.00547624	S-I
P78559_S996	MAP1A	3.84304	0.00548466	S-I
Q16204_S52	CCDC6	2.52008	0.0054945	S-I
Q96FX7_S46	TRMT61A	4.16293	0.00549722	S-I
Q92817_S2025	EVPL	4.61002	0.00551069	S-I
O60674_Y570	JAK2	-4.35717	0.00554377	S-I
Q96JY6_S129	PDLIM2	3.32042	0.00555132	S-I
P18065_S142	IGFBP2	-3.83308	0.00558846	S-I
Q13439_S41	GOLGA4	-0.833479	0.00558846	S-I
Q9UBB9_S98	TFIP11	0.847732	0.00559982	S-I
O95810_S293	CAVIN2	-3.93605	0.00559982	S-I
Q96NY7_S279	CLIC6	-3.71475	0.00559982	S-I
P19634_S796	SLC9A1	-2.2954	0.00559982	S-I
P47736_S498	RAP1GAP	-4.21075	0.00559982	S-I
O60832_S451	DKC1	5.60028	0.00560454	S-I
Q9Y4F1_S403	FARP1	-3.65635	0.00560454	S-I
P52630_S595	STAT2	3.16098	0.00560454	S-I
Q14764_S873	MVP	4.44644	0.00562201	S-I
O43852_S44	CALU	-5.53224	0.00562779	S-I
Q00013_S243	MPP1	4.00365	0.00562779	S-I
Q9C0J8_S1210	WDR33	4.09036	0.00563408	S-I
Q8N392_S263	ARHGAP18	-3.36513	0.00563927	S-I
Q9C0J9_S122	BHLHE41	3.38612	0.00563927	S-I
P29966_S27	MARCKS	-5.76856	0.00563927	S-I
Q9UPQ0_S907	LIMCH1	-3.04337	0.00564448	S-I
P37198_S418	NUP62	3.32776	0.00566046	S-I
P81274_S408	GPSM2	3.33215	0.00568361	S-I
Q8TBC3_S13	SHKBP1	-4.08412	0.00568361	S-I
Q9BX69_S119	CARD6	-3.1412	0.00568361	S-I
O43716_S136	GATC	-3.12013	0.00568901	S-I
P38646_S627	HSPA9	-4.37739	0.00568974	S-I
Q99996_S1327	AKAP9	-3.9409	0.00569143	S-I
Q13111_S65	CHAF1A	3.30002	0.00569143	S-I
Q9NRM0_S9	SLC2A9	3.33823	0.00569155	S-I
Q9UKL3_S1537	CASP8AP2	3.87132	0.00570214	S-I
P55036_S266	PSMD4	-3.18209	0.00571722	S-I
P02042_S51	HBD	-4.45034	0.00572899	S-I
Q60I27_S636	ALS2CL	2.9338	0.00576128	S-I
Q96SN7_S2	ORAI2	2.95669	0.00576882	S-I
Q5SXM2_S1163	SNAPC4	2.86217	0.00577411	S-I
Q92633_S358	LPAR1	-3.5358	0.00577828	S-I
Q8NFH8_S493	REPS2	-3.97591	0.00580658	S-I
P25116_S400	F2R	2.90251	0.00580785	S-I
Q9ULW0_S738	TPX2	3.39574	0.00581065	S-I
P32238_S412	CCKAR	-3.79081	0.00583135	S-I
Q02763_S1119	TEK	-3.84611	0.00583135	S-I
Q9BZ29_S167	DOCK9	4.9902	0.00583224	S-I
Q9Y365_S7	STARD10	-2.89975	0.00584602	S-I
Q9UD71_S198	PPP1R1B	3.68257	0.00586972	S-I
Q96M89_S149	CCDC138	3.18184	0.00587045	S-I
P52735_S663	VAV2	5.45205	0.00587045	S-I
P41162_S245	ETV3	3.05495	0.00587045	S-I
Q8IWI9_S1430	MGA	2.65037	0.00587045	S-I
Q9UHI5_S21	SLC7A8	-3.29271	0.00587045	S-I
Q92614_S916	MYO18A	-2.95136	0.00587045	S-I
Q9Y4C4_S1038	MFHAS1	3.19894	0.0058725	S-I
Q16513_S360	PKN2	2.69428	0.00588207	S-I
O43295_S837	SRGAP3	-2.76378	0.00589664	S-I
P07741_S66	APRT	-5.47785	0.00589896	S-I
P17600_S553	SYN1	-3.97055	0.00590004	S-I
P04920_S144	SLC4A2	-4.19101	0.00590697	S-I
Q9P0U4_S224	CXXC1	3.53313	0.00591152	S-I
Q8NCE2_S186	MTMR14	-2.76065	0.00592836	S-I
O43818_S51	RRP9	3.0458	0.00592836	S-I
Q53GL7_S37	PARP10	3.8433	0.00592836	S-I
Q8IVT2_S582	MISP	3.28275	0.00592836	S-I
Q13614_S631	MTMR2	-3.42208	0.00592836	S-I
Q7L7V1_S562	DHX32	3.16345	0.00592954	S-I
Q70EL1_S481	USP54	-4.29562	0.00593106	S-I
Q9H4H8_S493	FAM83D	2.73715	0.00593958	S-I
Q86YS7_S250	C2CD5	2.95293	0.00594091	S-I
Q12802_T2391	AKAP13	-4.21874	0.00594642	S-I
Q7Z614_S3	SNX20	4.49117	0.00595474	S-I
Q8WVC0_S294	LEO1	3.70842	0.00595535	S-I
O43166_S1149	SIPA1L1	-4.53618	0.00596804	S-I
Q15722_S320	LTB4R	4.16244	0.00605179	S-I
Q8NCD3_S448	HJURP	2.80632	0.00605179	S-I
Q8N697_S298	SLC15A4	3.87874	0.00605179	S-I
Q8NDX1_S922	PSD4	2.58034	0.00605179	S-I
Q9NQW6_S72	ANLN	2.86626	0.00607387	S-I
Q9NXE4_S169	SMPD4	4.56587	0.00607387	S-I
Q9Y4K1_S22	CRYBG1	2.97859	0.00607458	S-I
P31947_S248	SFN	3.00014	0.00609282	S-I
Q86VS8_S238	HOOK3	4.37507	0.00609897	S-I
Q96MY1_S400	NOL4L	4.96714	0.00612612	S-I
Q9H7F4_S333	TMEM185B	2.80789	0.00612612	S-I
Q14469_S12	HES1	5.15678	0.00612612	S-I
Q07002_S132	CDK18	-4.45459	0.00612684	S-I
Q8N122_S859	RPTOR	2.58642	0.00614003	S-I
Q5VUA4_S1896	ZNF318	2.62392	0.00616753	S-I
Q9UBU7_S359	DBF4	2.58503	0.00618258	S-I
P19971_S23	TYMP	4.79837	0.00618973	S-I
P32455_S523	GBP1	2.78635	0.00618973	S-I
Q96IQ7_S293	VSIG2	-2.73234	0.00620424	S-I
Q8N1W2_S542	ZNF710	2.60969	0.00620424	S-I
Q9H3T3_S794	SEMA6B	2.72651	0.00622609	S-I
Q9UN19_Y139	DAPP1	-3.30129	0.0062338	S-I
Q684P5_S609	RAP1GAP2	-4.51972	0.0062338	S-I
Q8N1P7_T493	CRYBG2	3.00356	0.00625188	S-I
O75223_S37	GGCT	2.73465	0.0062675	S-I
P10645_S398	CHGA	-6.36912	0.00627601	S-I
Q9NZN4_S484	EHD2	-1.53476	0.00627601	S-I
Q86VE9_Y345	SERINC5	2.82199	0.00627601	S-I
O43379_S1070	WDR62	2.91635	0.00627838	S-I
Q9UN36_S332	NDRG2	-4.66538	0.00628343	S-I
Q9HAS0_S18	C17orf75	-3.89622	0.00628343	S-I
Q5THK1_S1029	PRR14L	4.97686	0.00629915	S-I
P10451_S224	SPP1	3.23039	0.00629926	S-I
Q96CC6_S51	RHBDF1	4.76515	0.00634648	S-I
P12235_Y195	SLC25A4	-2.88179	0.00634648	S-I
Q9H6U8_S16	ALG9	-3.77976	0.00636222	S-I
Q4KWH8_S1386	PLCH1	-3.64963	0.0063731	S-I
O75037_S1149	KIF21B	4.04921	0.00639321	S-I
Q01082_S2319	SPTBN1	-4.79538	0.0064002	S-I
P40939_S756	HADHA	4.39868	0.0064002	S-I
Q9ULD4_S713	BRPF3	4.66979	0.00641568	S-I
Q9H6X2_S362	ANTXR1	6.08605	0.00643029	S-I
Q9BPX3_S674	NCAPG	3.1081	0.00643212	S-I
Q9P2E9_S1235	RRBP1	-4.17797	0.00644241	S-I
O60841_S595	EIF5B	2.79815	0.00647555	S-I
Q9C0H9_S844	SRCIN1	3.46063	0.00649206	S-I
Q8IV63_S59	VRK3	2.76305	0.00649385	S-I
Q96T17_S290	MAP7D2	-4.68511	0.00649385	S-I
P05026_S11	ATP1B1	-3.85158	0.00650385	S-I
O00401_Y256	WASL	-3.85128	0.00653397	S-I
Q9NQT8_S732	KIF13B	-4.2606	0.00654644	S-I
Q96ST2_S415	IWS1	2.44222	0.00654702	S-I
P00491_T169	PNP	-3.94429	0.00656041	S-I
P61978_S216	HNRNPK	3.55036	0.00656041	S-I
P21333_S2152	FLNA	-4.43977	0.00660924	S-I
Q8WWQ0_S1315	PHIP	4.00664	0.00660924	S-I
Q13459_S1356	MYO9B	3.51445	0.00661227	S-I
Q9UBE0_S12	SAE1	3.99813	0.00661227	S-I
O75179_S2045	ANKRD17	4.50745	0.00661227	S-I
Q86WJ1_S636	CHD1L	3.99131	0.00662144	S-I
Q16666_S568	IFI16	4.00614	0.00662144	S-I
P82987_S631	ADAMTSL3	-2.76406	0.00662854	S-I
P80192_S519	MAP3K9	-3.43889	0.00666601	S-I
Q5TCX8_S514	MAP3K21	-3.43889	0.00666601	S-I
Q15149_S4406	PLEC	4.57216	0.00668067	S-I
O14526_S587	FCHO1	4.00062	0.00668297	S-I
P05455_S225	SSB	2.27296	0.00668925	S-I
Q01813_S386	PFKP	-4.30353	0.00668925	S-I
Q5M775_S847	SPECC1	-3.67149	0.00669531	S-I
Q9UN86_S141	G3BP2	4.4047	0.00672196	S-I
P10645_S136	CHGA	-3.70215	0.00673343	S-I
O60333_T1075	KIF1B	3.67682	0.00674674	S-I
Q8N5C1_S238	CALHM5	2.41558	0.00676947	S-I
Q14160_S1378	SCRIB	-2.88143	0.00682979	S-I
O95149_S350	SNUPN	4.35286	0.00684067	S-I
Q9NZ63_S261	C9orf78	5.78396	0.00684067	S-I
A1IGU5_S251	ARHGEF37	-4.51034	0.00686888	S-I
Q9UD71_S46	PPP1R1B	4.96953	0.00689196	S-I
O95571_S19	ETHE1	3.47021	0.00693261	S-I
Q969V6_S511	MRTFA	-4.12247	0.00695929	S-I
P51788_S712	CLCN2	3.53761	0.0069801	S-I
P06493_Y19	CDK1	2.77603	0.0069801	S-I
Q8N9U0_S24	TC2N	-3.61352	0.0069895	S-I
Q5T5Y3_S792	CAMSAP1	4.82953	0.00702079	S-I
O75363_S314	BCAS1	-3.96581	0.00704033	S-I
P49454_S3023	CENPF	2.36979	0.00707586	S-I
P49757_S425	NUMB	-4.77831	0.00710907	S-I
O95714_T3480	HERC2	-4.5746	0.0071276	S-I
Q53SF7_S1070	COBLL1	-5.22387	0.0071424	S-I
Q5T6F0_S15	DCAF12	3.21142	0.0071424	S-I
Q9UPG8_S273	PLAGL2	2.60962	0.0071744	S-I
Q8NHJ6_S318	LILRB4	4.67361	0.0071744	S-I
Q68EM7_S162	ARHGAP17	-4.19852	0.0072645	S-I
Q99698_S2149	LYST	-3.25609	0.00727797	S-I
P05060_S149	CHGB	-5.13545	0.00727797	S-I
Q96DF8_S292	ESS2	-4.46956	0.00727812	S-I
Q92667_S592	AKAP1	-3.13163	0.00728292	S-I
Q99590_S796	SCAF11	4.7039	0.00728424	S-I
Q12888_S1656	TP53BP1	3.14375	0.00728424	S-I
Q96FS4_S884	SIPA1	4.94228	0.00728424	S-I
Q5JSZ5_S764	PRRC2B	4.04231	0.00728424	S-I
P78559_S1172	MAP1A	-1.686	0.00728424	S-I
P04920_S132	SLC4A2	-4.60612	0.00728478	S-I
Q9HAP6_S115	LIN7B	-4.35897	0.00730561	S-I
Q92614_S72	MYO18A	-4.60003	0.00736284	S-I
Q9H5I1_S388	SUV39H2	2.78847	0.00736284	S-I
Q6VN20_S29	RANBP10	4.35047	0.00739438	S-I
Q12888_S208	TP53BP1	3.04472	0.00739438	S-I
O94763_S421	URI1	4.63568	0.00739463	S-I
Q96ST2_S438	IWS1	-4.29663	0.00744384	S-I
P00352_T337	ALDH1A1	-3.42179	0.00744929	S-I
P19338_S67	NCL	4.41527	0.007464	S-I
Q08499_S348	PDE4D	-4.22881	0.007464	S-I
Q8IWW6_S201	ARHGAP12	-2.18859	0.00754067	S-I
Q00059_S193	TFAM	-4.13201	0.00758345	S-I
Q1MSJ5_S966	CSPP1	2.20768	0.0075948	S-I
O76070_S124	SNCG	-4.04865	0.0075948	S-I
Q6PFW1_S944	PPIP5K1	-4.59992	0.00759522	S-I
Q2LD37_S2368	KIAA1109	-2.97995	0.00759522	S-I
Q4G0J3_S258	LARP7	4.83277	0.00759732	S-I
Q13112_S410	CHAF1B	4.41197	0.00760938	S-I
Q9UP95_S47	SLC12A4	4.07552	0.00762952	S-I
Q12774_S57	ARHGEF5	-4.48099	0.00764186	S-I
Q0IIM8_S1035	TBC1D8B	-4.39724	0.00764565	S-I
Q8N3R9_Y243	PALS1	-4.03401	0.00764565	S-I
Q9Y657_S199	SPIN1	3.70111	0.00768221	S-I
Q92614_S2007	MYO18A	-4.71967	0.00768221	S-I
Q96JM3_S416	CHAMP1	5.13188	0.00770405	S-I
Q14669_S991	TRIP12	4.05234	0.00771162	S-I
P08235_S299	NR3C2	-4.72179	0.00771162	S-I
O00186_S587	STXBP3	-4.50653	0.00771261	S-I
Q96PC5_S1255	MIA2	-1.37092	0.00774285	S-I
Q8IWW6_S592	ARHGAP12	-3.68031	0.0077852	S-I
P16401_S18	H1-5	1.24239	0.00782818	S-I
Q5SYE7_S328	NHSL1	3.50012	0.00782886	S-I
P0DJ93_S58	SMIM13	4.60833	0.00787116	S-I
Q8NAV1_S194	PRPF38A	4.18665	0.00787809	S-I
Q8N573_S204	OXR1	4.75102	0.00788181	S-I
P55327_S171	TPD52	-1.81405	0.00791177	S-I
Q8IX07_S668	ZFPM1	-4.48994	0.00797393	S-I
P09972_S39	ALDOC	-3.6722	0.00801611	S-I
P19878_S312	NCF2	4.65399	0.00803061	S-I
Q8IWB9_S744	TEX2	-3.8097	0.00804299	S-I
P55196_S1173	AFDN	-4.33737	0.00804509	S-I
Q09666_S379	AHNAK	-3.25341	0.00804726	S-I
P78347_S515	GTF2I	3.18303	0.00806166	S-I
Q8IV63_S136	VRK3	4.21845	0.00807009	S-I
Q9BYM8_S50	RBCK1	4.59759	0.00807009	S-I
P35579_S1943	MYH9	0.614193	0.00807009	S-I
Q6ZUS6_S384	CCDC149	-3.92696	0.00807009	S-I
P52597_S104	HNRNPF	3.36466	0.00807772	S-I
Q6UB98_S149	ANKRD12	4.53475	0.00807772	S-I
P40939_S316	HADHA	-3.18911	0.00808978	S-I
Q9Y5S1_S7	TRPV2	3.3767	0.00811978	S-I
P22105_S581	TNXB	-4.01107	0.00811995	S-I
P32239_S259	CCKBR	-4.14574	0.00811995	S-I
Q8TE77_S37	SSH3	3.7658	0.00813158	S-I
Q9C0C2_S429	TNKS1BP1	-2.60569	0.00813158	S-I
Q5T4S7_S362	UBR4	5.17592	0.00813364	S-I
Q86TP1_S321	PRUNE1	3.93464	0.00815028	S-I
Q96MM6_S434	HSPA12B	-3.96388	0.00819048	S-I
P46821_S1965	MAP1B	-4.66214	0.00819048	S-I
P15822_S1036	HIVEP1	3.42789	0.00819048	S-I
Q9Y3Z3_S33	SAMHD1	1.57753	0.00820181	S-I
Q96FC9_S204	DDX11	3.58398	0.00822312	S-I
Q96GP6_S554	SCARF2	3.80198	0.00823518	S-I
Q8IY33_S110	MICALL2	3.78079	0.00825556	S-I
Q9H706_S700	GAREM1	-4.30715	0.00829624	S-I
Q3YBM2_S258	TMEM176B	1.48813	0.0083439	S-I
P35611_S436	ADD1	-5.39624	0.00852625	S-I
Q9UPN3_S4836	MACF1	3.70033	0.008528	S-I
Q09666_S4425	AHNAK	-5.54434	0.0085657	S-I
Q96H79_S218	ZC3HAV1L	2.90357	0.0085657	S-I
O95602_S1429	POLR1A	3.65325	0.00858422	S-I
Q9UIG0_S158	BAZ1B	4.96848	0.00858422	S-I
Q9BX59_S53	TAPBPL	2.73068	0.00860492	S-I
Q9HC35_S144	EML4	1.53736	0.00863244	S-I
Q13586_S668	STIM1	4.19896	0.00863244	S-I
Q15629_S365	TRAM1	4.10484	0.00865527	S-I
Q96RS0_S412	TGS1	4.17483	0.00865527	S-I
P02671_S45	FGA	-4.6958	0.00868983	S-I
Q9UDY2_T462	TJP2	-4.39539	0.00871209	S-I
P0C671_T521	BNIP5	4.28386	0.00871917	S-I
P45985_S90	MAP2K4	4.60704	0.00872621	S-I
Q8TEV9_S417	SMCR8	-2.82997	0.00874285	S-I
Q96FF7_S91	MISP3	-2.453	0.00876235	S-I
Q92614_S83	MYO18A	-4.58137	0.00877255	S-I
Q9Y2H5_S940	PLEKHA6	-3.00588	0.00877255	S-I
Q14004_S664	CDK13	4.5269	0.00878109	S-I
Q16186_S405	ADRM1	4.28346	0.00880236	S-I
P98088_S988	MUC5AC	-3.09575	0.00882524	S-I
Q9C0H2_S496	TTYH3	3.54689	0.00885007	S-I
Q9P2F6_S730	ARHGAP20	-3.59614	0.00886027	S-I
O60716_S269	CTNND1	-4.42942	0.00886395	S-I
Q13625_S480	TP53BP2	4.07431	0.00889317	S-I
P16157_S4	ANK1	-3.38698	0.0089019	S-I
Q5XPI4_S711	RNF123	-4.15339	0.00892139	S-I
Q14541_S121	HNF4G	4.69665	0.00894642	S-I
Q15223_S422	NECTIN1	4.41393	0.00895795	S-I
Q8NEN9_S980	PDZD8	4.50975	0.00898332	S-I
P51610_S598	HCFC1	2.8528	0.00906527	S-I
P08238_S226	HSP90AB1	0.592724	0.00906527	S-I
Q58FF7_S205	HSP90AB3P	0.592724	0.00906527	S-I
Q15907_T3	RAB11B	-2.49251	0.00906606	S-I
O43295_S858	SRGAP3	-3.28345	0.00909929	S-I
Q9ULD2_S1224	MTUS1	-4.0435	0.00912372	S-I
Q96CN9_S416	GCC1	3.05894	0.0091536	S-I
Q4ZHG4_S647	FNDC1	3.84947	0.00917585	S-I
Q8IVT2_S394	MISP	2.08855	0.00917585	S-I
Q9NZJ5_S715	EIF2AK3	-4.05059	0.00920588	S-I
P54760_S769	EPHB4	4.26036	0.00923227	S-I
Q96L91_S321	EP400	4.08695	0.00924114	S-I
Q1MSJ5_S920	CSPP1	3.18791	0.00924515	S-I
Q9BW85_S211	YJU2	4.54977	0.00925672	S-I
Q6WKZ4_S202	RAB11FIP1	5.20749	0.00931119	S-I
Q2KHR3_S1211	QSER1	4.52497	0.00931376	S-I
Q96F46_S708	IL17RA	-4.43557	0.00937443	S-I
O60763_S952	USO1	4.55991	0.00942884	S-I
Q9H8Y8_T415	GORASP2	3.89437	0.00943822	S-I
P42575_S340	CASP2	4.27159	0.00945191	S-I
[truncated: 6,341 more rows]
