# Supplementary material for: Integrative proteomic characterization of adenocarcinoma of esophagogastric junction
Source: Nat Commun. 2023 Feb 11;14:778. doi: 10.1038/s41467-023-36462-8 (PMC9922290; doi:10.1038/s41467-023-36462-8)
Supplement: Supplementary file 15 — Supplementary Data 12 [file 41467_2023_36462_MOESM15_ESM.xlsx]

## Sheet: Supplementary Data 12
# Supplementary 12. Correlations between known kinase-phosphosubstrate pairs. P, Spearman's rank correlation test.
Kinase	Phosphosubstrate(accessioin)	Phosphosubstrate(gene)	Correlation	Pvalue	Subtype
ATM	Q15435_S12	PPP1R7(S12)	-0.247772	0.123194	S-I
ATM	O60934_S343	NBN(S343)	0.111146	0.494747	S-I
ATM	Q92878_S635	RAD50(S635)	0.0898292	0.581476	S-I
ATM	Q14683_S957	SMC1A(S957)	-0.0446286	0.784514	S-I
ATR	Q9Y248_S182	GINS2(S182)	0.149676	0.35662	S-I
ATR	O60934_S343	NBN(S343)	0.30613	0.0547134	S-I
ATR	Q14683_S957	SMC1A(S957)	0.228511	0.156119	S-I
ATR	Q13535_T1989	ATR(T1989)	0.320752	0.0435962	S-I
AURKA	P24864_S103	CCNE1(S103)	0.257099	0.10926	S-I
AURKA	O95239_S394	KIF4A(S394)	0.140315	0.387824	S-I
AURKA	Q14680_S505	MELK(S505)	0.511545	0.000741828	S-I
AURKA	P04637_S315	TP53(S315)	-0.0237214	0.884482	S-I
AURKA	P53350_T210	PLK1(T210)	0.443742	0.00412966	S-I
AURKB	Q15003_S28	NCAPH(S28)	-0.0890068	0.584953	S-I
AURKB	Q53HL2_S219	CDCA8(S219)	-0.0128946	0.937057	S-I
AURKB	Q8TE77_S37	SSH3(S37)	0.112489	0.489515	S-I
AURKB	P08238_S452	HSP90AB1(S452)	-0.0121957	0.940462	S-I
AURKB	P53350_T210	PLK1(T210)	0.114928	0.480085	S-I
CDK1	Q9C0C2_S228	TNKS1BP1(S228)	-0.226221	0.160422	S-I
CDK1	P46013_S308	MKI67(S308)	0.548429	0.000248512	S-I
CDK1	P49792_S3207	RANBP2(S3207)	0.423191	0.00651294	S-I
CDK1	P18031_S352	PTPN1(S352)	0.541753	0.000305778	S-I
CDK1	P51787_S468	KCNQ1(S468)	-0.264463	0.0991308	S-I
CDK1	P35611_S12	ADD1(S12)	-0.458724	0.00319523	S-I
CDK1	Q9UPP1_S120	PHF8(S120)	0.411289	0.00837524	S-I
CDK1	P11388_S1213	TOP2A(S1213)	0.556623	0.000191512	S-I
CDK1	P11388_S1247	TOP2A(S1247)	0.656687	4.19e-06	S-I
CDK1	P04183_S13	TK1(S13)	0.0234813	0.885643	S-I
CDK1	P11388_S1393	TOP2A(S1393)	0.166572	0.304286	S-I
CDK1	Q13428_S156	TCOF1(S156)	0.486679	0.00164439	S-I
CDK1	Q12888_S1678	TP53BP1(S1678)	0.778424	9.23e-08	S-I
CDK1	Q9H1E3_S181	NUCKS1(S181)	0.38696	0.013637	S-I
CDK1	Q14244_S209	MAP7(S209)	0.372777	0.017837	S-I
CDK1	P61978_S216	HNRNPK(S216)	0.234322	0.145575	S-I
CDK1	Q9UKX7_S221	NUP50(S221)	-0.0949388	0.560079	S-I
CDK1	P20700_S23	LMNB1(S23)	0.44336	0.0041658	S-I
CDK1	P06400_S249	RB1(S249)	0.314219	0.0483126	S-I
CDK1	Q9UBF8_S266	PI4KB(S266)	0.389415	0.0130027	S-I
CDK1	P22234_S27	PAICS(S27)	0.348227	0.0276671	S-I
CDK1	P04637_S315	TP53(S315)	0.136219	0.401961	S-I
CDK1	Q99638_S328	RAD9A(S328)	0.217089	0.178442	S-I
CDK1	Q9H1A4_S355	ANAPC1(S355)	0.415581	0.00765686	S-I
CDK1	Q9H1A4_S377	ANAPC1(S377)	0.459601	0.00284971	S-I
CDK1	P11387_S394	TOP1(S394)	0.561311	0.000164488	S-I
CDK1	P47736_S484	RAP1GAP(S484)	-0.111362	0.493902	S-I
CDK1	P29590_S518	PML(S518)	-0.0390244	0.81062	S-I
CDK1	O60566_S543	BUB1B(S543)	0.514501	0.000682644	S-I
CDK1	Q9UQR0_S590	SCML2(S590)	0.500006	0.00101897	S-I
CDK1	Q13586_S668	STIM1(S668)	0.0943892	0.562363	S-I
CDK1	P06748_S70	NPM1(S70)	0.589549	6.26e-05	S-I
CDK1	Q9ULW0_S738	TPX2(S738)	0.266815	0.0960528	S-I
CDK1	P27816_S787	MAP4(S787)	0.140081	0.388623	S-I
CDK1	P06400_S807	RB1(S807)	0.280855	0.0791762	S-I
CDK1	Q13501_T269	SQSTM1(T269)	0.103584	0.524734	S-I
CDK1	P62136_T320	PPP1CA(T320)	0.335598	0.0342574	S-I
CDK1	O75152_T321	ZC3H11A(T321)	0.296047	0.0636223	S-I
CDK1	P31350_T33	RRM2(T33)	0.402136	0.0101028	S-I
CDK1	Q15910_T487	EZH2(T487)	0.772983	1.11e-07	S-I
CDK1	Q9Y3Z3_T592	SAMHD1(T592)	-0.0236398	0.884786	S-I
CDK1	P52732_T926	KIF11(T926)	0.579632	8.88e-05	S-I
CDK2	Q15047_S1066	SETDB1(S1066)	0.445572	0.00396009	S-I
CDK2	Q08999_S1080	RBL2(S1080)	0.108531	0.505016	S-I
CDK2	P12268_S122	IMPDH2(S122)	0.367712	0.0195793	S-I
CDK2	P04183_S13	TK1(S13)	0.0402809	0.805078	S-I
CDK2	Q9H1E3_S181	NUCKS1(S181)	0.31534	0.0474753	S-I
CDK2	P24928_S1917	POLR2A(S1917)	0.235545	0.143425	S-I
CDK2	O75179_S2045	ANKRD17(S2045)	0.356472	0.0239593	S-I
CDK2	P61978_S216	HNRNPK(S216)	0.374786	0.017183	S-I
CDK2	Q8WXE1_S224	ATRIP(S224)	0.330128	0.037486	S-I
CDK2	Q9UFC0_S243	LRWD1(S243)	0.204686	0.205169	S-I
CDK2	P06400_S249	RB1(S249)	0.240732	0.134563	S-I
CDK2	P29966_S27	MARCKS(S27)	-0.129379	0.426225	S-I
CDK2	P22234_S27	PAICS(S27)	0.239982	0.135819	S-I
CDK2	P04637_S315	TP53(S315)	0.224772	0.16319	S-I
CDK2	Q99638_S328	RAD9A(S328)	0.218779	0.175003	S-I
CDK2	P46013_S357	MKI67(S357)	0.233363	0.147278	S-I
CDK2	Q15554_S365	TERF2(S365)	0.143485	0.37708	S-I
CDK2	P30050_S38	RPL12(S38)	0.442026	0.00463996	S-I
CDK2	Q12906_S382	ILF3(S382)	0.428357	0.00582316	S-I
CDK2	P24864_S387	CCNE1(S387)	0.176178	0.276838	S-I
CDK2	Q96II8_S419	LRCH3(S419)	0.30049	0.0595644	S-I
CDK2	O60934_S432	NBN(S432)	0.374003	0.0174356	S-I
CDK2	Q9C0C2_S437	TNKS1BP1(S437)	-0.295832	0.0638242	S-I
CDK2	P18858_S51	LIG1(S51)	0.539894	0.000323701	S-I
CDK2	P29590_S518	PML(S518)	0.091182	0.574542	S-I
CDK2	Q86XL3_S528	ANKLE2(S528)	0.172645	0.286737	S-I
CDK2	Q9UQR0_S590	SCML2(S590)	0.353382	0.0252974	S-I
CDK2	P06400_S612	RB1(S612)	0.161119	0.320611	S-I
CDK2	Q8N3F8_S621	MICALL1(S621)	-0.1686	0.298352	S-I
CDK2	Q13309_S64	SKP2(S64)	0.504959	0.000890384	S-I
CDK2	P19338_S67	NCL(S67)	0.324602	0.0409963	S-I
CDK2	Q08999_S688	RBL2(S688)	-0.0191613	0.906579	S-I
CDK2	P06748_S70	NPM1(S70)	0.418989	0.00712487	S-I
CDK2	Q8IYB3_S769	SRRM1(S769)	0.286415	0.0731724	S-I
CDK2	P06400_S807	RB1(S807)	0.0873856	0.591836	S-I
CDK2	P24941_T160	CDK2(T160)	0.22196	0.168659	S-I
CDK2	P18858_T195	LIG1(T195)	0.352988	0.0254721	S-I
CDK2	P62136_T320	PPP1CA(T320)	0.197758	0.221257	S-I
CDK2	O75152_T321	ZC3H11A(T321)	0.0974741	0.5496	S-I
CDK2	P31350_T33	RRM2(T33)	0.435565	0.00496687	S-I
CDK2	Q9Y2K7_T550	KDM2A(T550)	0.114934	0.480063	S-I
CDK2	P78347_T558	GTF2I(T558)	0.328469	0.0385129	S-I
CDK2	Q9Y3Z3_T592	SAMHD1(T592)	-0.021576	0.894825	S-I
CDK2	P25205_T722	MCM3(T722)	0.347961	0.0277939	S-I
CDK4	P28749_S1041	RBL1(S1041)	-0.0220665	0.892492	S-I
CDK4	Q14566_S762	MCM6(S762)	0.0292104	0.857999	S-I
CDK4	P06400_S612	RB1(S612)	-0.195079	0.227704	S-I
CDK4	P06400_S807	RB1(S807)	-0.0458561	0.778733	S-I
CDK6	P06400_S612	RB1(S612)	0.431346	0.00545367	S-I
CDK6	P06400_S807	RB1(S807)	0.409585	0.00867621	S-I
CDK7	P24928_S1917	POLR2A(S1917)	0.195115	0.227615	S-I
CDK7	P24941_T160	CDK2(T160)	0.138583	0.393767	S-I
CDK7	P06493_T161	CDK1(T161)	0.161951	0.318086	S-I
CDK7	P21127_T595	CDK11B(T595)	-0.131314	0.419277	S-I
CDK7	Q9NYV4_T893	CDK12(T893)	0.259218	0.106269	S-I
CDK9	P04637_S315	TP53(S315)	0.0271206	0.868065	S-I
CDK9	P06400_S807	RB1(S807)	0.419075	0.00711181	S-I
CHEK2	O96017_S120	CHEK2(S120)	0.558388	0.0001809	S-I
CHEK2	P06400_S612	RB1(S612)	0.253066	0.11513	S-I
CSNK2A1	Q9UNS1_S1173	TIMELESS(S1173)	0.0022629	0.988943	S-I
CSNK2A1	P10451_S224	SPP1(S224)	0.0250362	0.878126	S-I
CSNK2A1	P06748_S243	NPM1(S243)	0.404494	0.00963087	S-I
CSNK2A1	Q14839_S428	CHD4(S428)	0.376622	0.0166031	S-I
CSNK2A1	O60832_S451	DKC1(S451)	0.234975	0.144425	S-I
CSNK2A1	Q9UI47_S637	CTNNA3(S637)	-0.357202	0.0236523	S-I
CSNK2A1	P61244_S11	MAX(S11)	0.427433	0.00594163	S-I
CSNK2A1	P11388_S1377	TOP2A(S1377)	-0.00725014	0.964585	S-I
CSNK2A1	P11717_S2484	IGF2R(S2484)	0.075244	0.644476	S-I
CSNK2A1	Q13829_S278	TNFAIP1(S278)	0.362373	0.021568	S-I
CSNK2A1	Q14676_S299	MDC1(S299)	0.454835	0.00319166	S-I
CSNK2A1	P42768_S483	WAS(S483)	0.0726169	0.656106	S-I
CSNK2A1	P42768_S484	WAS(S484)	-0.116491	0.474095	S-I
CSNK2A1	P18858_S66	LIG1(S66)	0.376714	0.0165746	S-I
CSNK2A1	P51946_T315	CCNH(T315)	0.215673	0.181361	S-I
EGFR	P00533_Y1172	EGFR(Y1172)	0.160712	0.321851	S-I
EGFR	P00533_Y1197	EGFR(Y1197)	0.188845	0.243201	S-I
EGFR	Q8NFJ5_Y347	GPRC5A(Y347)	0.209456	0.194579	S-I
EGFR	Q13480_Y659	GAB1(Y659)	0.0927253	0.569303	S-I
INSR	Q13480_Y659	GAB1(Y659)	0.277197	0.0833327	S-I
MAPK1	Q13322_S104	GRB10(S104)	-0.291214	0.068283	S-I
MAPK1	Q8IYB3_S209	SRRM1(S209)	0.040039	0.806226	S-I
MAPK1	P06400_S249	RB1(S249)	0.318269	0.0453423	S-I
MAPK1	Q9Y5A9_S39	YTHDF2(S39)	-0.0187611	0.908522	S-I
MAPK1	Q15025_S403	TNIP1(S403)	0.181738	0.261718	S-I
MAPK1	P19634_S796	SLC9A1(S796)	-0.284642	0.0750468	S-I
MAPK1	P11388_S1213	TOP2A(S1213)	0.104219	0.522183	S-I
MAPK1	P11388_S1247	TOP2A(S1247)	0.154395	0.341485	S-I
MAPK1	P11388_S1393	TOP2A(S1393)	0.0371136	0.820142	S-I
MAPK1	P50548_S161	ERF(S161)	-0.206552	0.200978	S-I
MAPK1	Q9UKX7_S221	NUP50(S221)	-0.326954	0.0394709	S-I
MAPK1	P29590_S527	PML(S527)	0.30189	0.0583292	S-I
MAPK1	P19634_S693	SLC9A1(S693)	-0.248135	0.122627	S-I
MAPK1	P24941_T160	CDK2(T160)	0.00337522	0.983509	S-I
MAPK1	P00533_T693	EGFR(T693)	-0.205085	0.204268	S-I
MAPK3	P09661_S197	SNRPA1(S197)	0.170272	0.293516	S-I
MAPK3	Q96MH2_S29	HEXIM2(S29)	0.00261972	0.9872	S-I
MAPK3	Q9Y2U5_S349	MAP3K2(S349)	0.214166	0.184506	S-I
MAPK3	Q8WYQ5_S377	DGCR8(S377)	-0.0579792	0.722317	S-I
MAPK3	Q14004_S439	CDK13(S439)	-0.122781	0.450385	S-I
MAPK3	Q9UPQ0_S670	LIMCH1(S670)	0.0336926	0.836485	S-I
MAPK3	Q3KQU3_S86	MAP7D1(S86)	0.00757614	0.962994	S-I
MAPK3	Q13884_S87	SNTB1(S87)	0.124543	0.443862	S-I
MAPK3	P54253_S88	ATXN1(S88)	0.015944	0.922212	S-I
MAPK3	O43353_T412	RIPK2(T412)	0.110346	0.497878	S-I
MAPK3	P11388_S1213	TOP2A(S1213)	0.0874762	0.591451	S-I
MAPK3	P11388_S1247	TOP2A(S1247)	-0.0599747	0.713159	S-I
MAPK3	P11388_S1393	TOP2A(S1393)	0.0813478	0.617778	S-I
MAPK3	Q9UIG0_S158	BAZ1B(S158)	-0.158908	0.327386	S-I
MAPK3	Q9UKX7_S221	NUP50(S221)	-0.255559	0.111475	S-I
MAPK3	P53004_S230	BLVRA(S230)	0.232469	0.14888	S-I
MAPK3	P29590_S527	PML(S527)	0.00956893	0.95327	S-I
MAPK3	P24941_T160	CDK2(T160)	0.15933	0.326084	S-I
MAPK3	P00533_T693	EGFR(T693)	-0.253776	0.11408	S-I
MAPK8	P06400_S612	RB1(S612)	-0.0538678	0.741304	S-I
MAPK8	Q9UER7_S671	DAXX(S671)	-0.0529205	0.745701	S-I
MAPK8	P16333_S91	NCK1(S91)	0.199791	0.216447	S-I
MAPK8	P61978_S216	HNRNPK(S216)	0.146728	0.366278	S-I
PLK1	Q53HL2_S219	CDCA8(S219)	0.269006	0.0932514	S-I
PLK1	Q9H1A4_S355	ANAPC1(S355)	0.151055	0.352157	S-I
PLK1	Q9H1A4_S377	ANAPC1(S377)	0.288347	0.0711719	S-I
PRKACA	Q13868_S124	EXOSC2(S124)	0.201323	0.212872	S-I
PRKACA	Q03393_S19	PTS(S19)	0.0317086	0.845994	S-I
PRKACA	O60240_S497	PLIN1(S497)	-0.131859	0.417334	S-I
PRKACA	Q05469_S855	LIPE(S855)	0.122885	0.449999	S-I
PRKACA	P55011_S994	SLC12A2(S994)	-0.183311	0.257541	S-I
PRKACA	O14558_S16	HSPB6(S16)	-0.157862	0.330621	S-I
PRKACA	P21333_S2152	FLNA(S2152)	-0.230235	0.152935	S-I
PRKACA	P55087_S276	AQP4(S276)	0.0571398	0.726181	S-I
PRKACA	Q13370_S296	PDE3B(S296)	0.17475	0.280813	S-I
PRKACA	Q96PU5_S342	NEDD4L(S342)	-0.152922	0.346166	S-I
PRKACA	P47736_S499	RAP1GAP(S499)	-0.164454	0.310562	S-I
PRKACA	P13569_S660	CFTR(S660)	-0.102477	0.529197	S-I
PRKCE	Q14573_S1832	ITPR3(S1832)	0.319476	0.0444868	S-I
PRKCE	Q02156_S368	PRKCE(S368)	-0.0595006	0.715332	S-I
PRKCZ	Q8IX03_S899	WWC1(S899)	0.218213	0.17615	S-I
RPS6KA1	P21333_S2152	FLNA(S2152)	-0.153246	0.345133	S-I
RPS6KA1	Q9UN36_S332	NDRG2(S332)	0.0568023	0.727736	S-I
RPS6KA1	P19634_S703	SLC9A1(S703)	0.212778	0.187434	S-I
RPS6KA1	Q8N122_S722	RPTOR(S722)	-0.0474568	0.771212	S-I
CDK2	P55317_S307	FOXA1(S307)	0.0190793	0.931144	S-II
CDK2	P24928_S1917	POLR2A(S1917)	-0.318598	0.13843	S-II
CDK2	Q6Y7W6_S30	GIGYF2(S30)	-0.374626	0.0781981	S-II
CDK2	P04637_S315	TP53(S315)	0.266054	0.219799	S-II
CDK2	P46013_S357	MKI67(S357)	0.00713164	0.974237	S-II
CDK2	Q53ET0_S433	CRTC2(S433)	-0.0964237	0.661629	S-II
CDK2	P19338_S67	NCL(S67)	-0.144412	0.510917	S-II
CDK2	Q9BUJ2_S718	HNRNPUL1(S718)	0.0049653	0.982061	S-II
CDK2	Q8IYB3_S769	SRRM1(S769)	0.130758	0.552053	S-II
CDK2	P24941_T160	CDK2(T160)	0.0807447	0.714185	S-II
CDK2	P18858_T195	LIG1(T195)	0.0503953	0.819591	S-II
CDK2	P06400_T356	RB1(T356)	0.266066	0.219778	S-II
CDK7	P24928_S1917	POLR2A(S1917)	-0.143318	0.514157	S-II
CDK7	P24941_T160	CDK2(T160)	0.171078	0.435105	S-II
CSNK2A1	Q9UNS1_S1173	TIMELESS(S1173)	0.204459	0.349373	S-II
CSNK2A1	P10451_S224	SPP1(S224)	0.386914	0.0681699	S-II
CSNK2A1	O60832_S451	DKC1(S451)	0.208133	0.34059	S-II
CSNK2A1	P11388_S1377	TOP2A(S1377)	0.357849	0.0936359	S-II
CSNK2A1	Q16625_S408	OCLN(S408)	0.440762	0.0352832	S-II
PRKACA	Q03393_S19	PTS(S19)	-0.0722197	0.743315	S-II
PRKACA	P55011_S994	SLC12A2(S994)	0	1	S-II
PRKACA	Q96PU5_S342	NEDD4L(S342)	-0.0678998	0.75821	S-II
PRKACA	Q96PU5_S448	NEDD4L(S448)	0.128586	0.558735	S-II
PRKACA	P47736_S499	RAP1GAP(S499)	-0.206811	0.343735	S-II
ATM	Q9UQE7_S1083	SMC3(S1083)	0.300647	0.0594253	S-III
ATM	Q92945_S274	KHSRP(S274)	-0.201902	0.211532	S-III
ATM	Q92878_S635	RAD50(S635)	0.123856	0.446397	S-III
ATM	Q14683_S957	SMC1A(S957)	0.246648	0.124958	S-III
ATR	Q9Y248_S182	GINS2(S182)	0.117407	0.470602	S-III
ATR	Q14683_S957	SMC1A(S957)	-0.236601	0.141588	S-III
AURKA	P24864_S103	CCNE1(S103)	0.468778	0.00228053	S-III
AURKA	O95239_S394	KIF4A(S394)	0.414946	0.00775969	S-III
AURKA	Q14680_S505	MELK(S505)	0.577284	9.63e-05	S-III
AURKA	P04637_S315	TP53(S315)	0.0459692	0.778201	S-III
AURKA	P53350_T210	PLK1(T210)	0.465987	0.00244198	S-III
CAMK1	Q05469_S855	LIPE(S855)	0.175263	0.27938	S-III
CAMK2A	Q9NQT8_S1381	KIF13B(S1381)	-0.201182	0.213199	S-III
CAMK2A	Q03393_S19	PTS(S19)	-0.102998	0.527095	S-III
CAMK2A	P40925_S241	MDH1(S241)	-0.246389	0.125368	S-III
CAMK2A	O60678_S27	PRMT3(S27)	0.232173	0.149412	S-III
CAMK2A	P00367_S450	GLUD1(S450)	0.0804892	0.621505	S-III
CAMK2A	P11169_S485	SLC2A3(S485)	-0.235853	0.142887	S-III
CAMK2A	O43306_S576	ADCY6(S576)	-0.173717	0.28371	S-III
CAMK2A	Q92597_T366	NDRG1(T366)	-0.245286	0.127124	S-III
CAMK2A	Q92736_S2808	RYR2(S2808)	0.204466	0.205667	S-III
CAMK2A	P35222_S552	CTNNB1(S552)	-0.018205	0.911223	S-III
CDK1	P06748_S10	NPM1(S10)	0.148444	0.360637	S-III
CDK1	O60264_S116	SMARCA5(S116)	0.19796	0.220776	S-III
CDK1	O94811_S18	TPPP(S18)	-0.150217	0.354864	S-III
CDK1	Q13884_S219	SNTB1(S219)	-0.522947	0.000536067	S-III
CDK1	P33981_S281	TTK(S281)	0.45923	0.00287508	S-III
CDK1	P46013_S308	MKI67(S308)	0.51556	0.000662486	S-III
CDK1	O95155_S31	UBE4B(S31)	0.0078814	0.961504	S-III
CDK1	P49792_S3207	RANBP2(S3207)	0.367935	0.0194997	S-III
CDK1	P49736_S41	MCM2(S41)	0.614569	2.46e-05	S-III
CDK1	Q9Y6D9_S428	MAD1L1(S428)	0.101881	0.53161	S-III
CDK1	P51787_S468	KCNQ1(S468)	-0.193201	0.2323	S-III
CDK1	Q9Y3T9_S56	NOC2L(S56)	0.20894	0.195704	S-III
CDK1	Q9GZV5_S105	WWTR1(S105)	0.0175885	0.914217	S-III
CDK1	P18754_S11	RCC1(S11)	0.587805	9.09e-05	S-III
CDK1	P35611_S12	ADD1(S12)	-0.350298	0.0266939	S-III
CDK1	P11388_S1213	TOP2A(S1213)	0.322196	0.0426055	S-III
CDK1	P11388_S1247	TOP2A(S1247)	0.151134	0.3519	S-III
CDK1	P04183_S13	TK1(S13)	0.474607	0.00197331	S-III
CDK1	P11388_S1393	TOP2A(S1393)	0.162069	0.317728	S-III
CDK1	Q13428_S156	TCOF1(S156)	0.557598	0.000236357	S-III
CDK1	Q12888_S1678	TP53BP1(S1678)	0.59531	7.07e-05	S-III
CDK1	P24928_S1920	POLR2A(S1920)	-0.0783301	0.63092	S-III
CDK1	Q14244_S209	MAP7(S209)	0.357975	0.0233304	S-III
CDK1	P49916_S210	LIG3(S210)	0.256333	0.110357	S-III
CDK1	P61978_S216	HNRNPK(S216)	0.664211	2.97e-06	S-III
CDK1	P20700_S23	LMNB1(S23)	0.197673	0.221458	S-III
CDK1	Q9UBF8_S266	PI4KB(S266)	0.0256987	0.874926	S-III
CDK1	P22234_S27	PAICS(S27)	0.467981	0.00232564	S-III
CDK1	P17706_S304	PTPN2(S304)	0.598621	4.5e-05	S-III
CDK1	P04637_S315	TP53(S315)	-0.150827	0.352892	S-III
CDK1	Q9H1A4_S377	ANAPC1(S377)	0.493487	0.00121323	S-III
CDK1	P16949_S38	STMN1(S38)	0.433999	0.0051429	S-III
CDK1	P11387_S394	TOP1(S394)	0.261885	0.102592	S-III
CDK1	P47736_S484	RAP1GAP(S484)	-0.125747	0.439434	S-III
CDK1	Q01581_S495	HMGCS1(S495)	0.419403	0.00706236	S-III
CDK1	P29590_S518	PML(S518)	0.330972	0.036972	S-III
CDK1	O60566_S543	BUB1B(S543)	0.402012	0.010128	S-III
CDK1	Q9Y5T5_S552	USP16(S552)	0.030715	0.850764	S-III
CDK1	Q9UQR0_S590	SCML2(S590)	0.429757	0.00564746	S-III
CDK1	P27816_S696	MAP4(S696)	0.25577	0.111169	S-III
CDK1	P06748_S70	NPM1(S70)	0.612685	2.64e-05	S-III
CDK1	Q9ULW0_S738	TPX2(S738)	0.357671	0.0234564	S-III
CDK1	P18858_S76	LIG1(S76)	0.599437	6.14e-05	S-III
CDK1	P27816_S787	MAP4(S787)	0.287599	0.0719407	S-III
CDK1	P06400_S807	RB1(S807)	0.346595	0.0284543	S-III
CDK1	Q9BYG3_T238	NIFK(T238)	0.395125	0.0116237	S-III
CDK1	P62136_T320	PPP1CA(T320)	0.373769	0.0175116	S-III
CDK1	P31350_T33	RRM2(T33)	0.279452	0.080751	S-III
CDK1	P06400_T373	RB1(T373)	0.274859	0.0860754	S-III
CDK1	Q15910_T487	EZH2(T487)	0.58435	7.53e-05	S-III
CDK1	Q9Y3Z3_T592	SAMHD1(T592)	-0.0855575	0.59964	S-III
CDK1	P52732_T926	KIF11(T926)	0.477727	0.00182434	S-III
CDK1	Q13428_T983	TCOF1(T983)	0.387086	0.0136039	S-III
CDK2	Q15648_S1192	MED1(S1192)	0.442753	0.00422392	S-III
CDK2	Q13111_S141	CHAF1A(S141)	0.0614606	0.706366	S-III
CDK2	P46782_S142	RPS5(S142)	0.401846	0.0101621	S-III
CDK2	Q86WB0_S321	ZC3HC1(S321)	0.0381819	0.815054	S-III
CDK2	Q13112_S429	CHAF1B(S429)	0.438855	0.00461378	S-III
CDK2	Q9UJX4_T232	ANAPC5(T232)	0.254779	0.112609	S-III
CDK2	Q15047_S1066	SETDB1(S1066)	0.409976	0.00860637	S-III
CDK2	Q08999_S1080	RBL2(S1080)	0.25374	0.114133	S-III
CDK2	P12268_S122	IMPDH2(S122)	0.38018	0.0155262	S-III
CDK2	P04183_S13	TK1(S13)	0.246285	0.125533	S-III
CDK2	Q9UKM9_S135	RALY(S135)	0.258173	0.107735	S-III
CDK2	P49736_S139	MCM2(S139)	0.424737	0.0062994	S-III
CDK2	Q9Y266_S139	NUDC(S139)	0.0626642	0.700011	S-III
CDK2	P24928_S1917	POLR2A(S1917)	0.11165	0.49278	S-III
CDK2	Q04323_S200	UBXN1(S200)	-0.0232978	0.886531	S-III
CDK2	O75179_S2045	ANKRD17(S2045)	0.260019	0.105154	S-III
CDK2	P49916_S210	LIG3(S210)	0.254832	0.112531	S-III
CDK2	P61978_S216	HNRNPK(S216)	0.474932	0.0019573	S-III
CDK2	Q8WXE1_S224	ATRIP(S224)	0.325765	0.0402362	S-III
CDK2	Q9UFC0_S243	LRWD1(S243)	0.404065	0.00971536	S-III
CDK2	P22234_S27	PAICS(S27)	0.467418	0.00235801	S-III
CDK2	P17706_S304	PTPN2(S304)	0.511093	0.000751254	S-III
CDK2	P04637_S315	TP53(S315)	-0.0832353	0.609617	S-III
CDK2	P46013_S357	MKI67(S357)	0.437938	0.00470987	S-III
CDK2	P30050_S38	RPL12(S38)	0.553659	0.000266089	S-III
CDK2	P16949_S38	STMN1(S38)	0.443381	0.00416382	S-III
CDK2	Q12906_S382	ILF3(S382)	0.357444	0.0235508	S-III
CDK2	P24864_S387	CCNE1(S387)	0.375359	0.0170003	S-III
CDK2	P49736_S41	MCM2(S41)	0.408931	0.00879408	S-III
CDK2	Q96II8_S419	LRCH3(S419)	0.290652	0.0688412	S-III
CDK2	O60934_S432	NBN(S432)	0.628719	1.4e-05	S-III
CDK2	Q9C0C2_S437	TNKS1BP1(S437)	-0.358468	0.0231269	S-III
CDK2	P18858_S51	LIG1(S51)	0.430007	0.00561663	S-III
CDK2	P29590_S518	PML(S518)	0.29523	0.0643926	S-III
CDK2	Q86XL3_S528	ANKLE2(S528)	0.0795757	0.625481	S-III
CDK2	Q9UQR0_S590	SCML2(S590)	0.427956	0.00587427	S-III
CDK2	Q6Y7W6_S593	GIGYF2(S593)	0.0312759	0.848071	S-III
CDK2	P06400_S612	RB1(S612)	0.091485	0.574502	S-III
CDK2	Q8N3F8_S621	MICALL1(S621)	-0.347381	0.0280728	S-III
CDK2	Q08999_S639	RBL2(S639)	0.243198	0.130496	S-III
CDK2	P19338_S67	NCL(S67)	0.40366	0.00979549	S-III
CDK2	Q9C0C2_S691	TNKS1BP1(S691)	-0.159373	0.325952	S-III
CDK2	P06748_S70	NPM1(S70)	0.606117	3.4e-05	S-III
CDK2	Q9BUJ2_S718	HNRNPUL1(S718)	0.35319	0.0253822	S-III
CDK2	P18858_S76	LIG1(S76)	0.500188	0.00117046	S-III
CDK2	P06400_S807	RB1(S807)	0.103336	0.525735	S-III
CDK2	Q08999_S952	RBL2(S952)	-0.275934	0.0848052	S-III
CDK2	P24941_T160	CDK2(T160)	0.254611	0.112854	S-III
CDK2	Q14103_T193	HNRNPD(T193)	0.191977	0.235327	S-III
CDK2	P18858_T195	LIG1(T195)	0.354522	0.0247965	S-III
CDK2	P62136_T320	PPP1CA(T320)	0.060129	0.712453	S-III
CDK2	P31350_T33	RRM2(T33)	0.255608	0.111404	S-III
CDK2	P06400_T356	RB1(T356)	0.0968791	0.552051	S-III
CDK2	P06400_T373	RB1(T373)	0.125865	0.439001	S-III
CDK2	P12956_T455	XRCC6(T455)	-0.0699884	0.667824	S-III
CDK2	Q9Y2K7_T550	KDM2A(T550)	0.4421	0.00428712	S-III
CDK2	P78347_T558	GTF2I(T558)	0.100577	0.536902	S-III
CDK2	Q9Y3Z3_T592	SAMHD1(T592)	-0.0875276	0.591232	S-III
CDK2	P25205_T722	MCM3(T722)	0.28894	0.0705665	S-III
CDK2	Q13428_T983	TCOF1(T983)	0.26035	0.104696	S-III
CDK4	P28749_S1041	RBL1(S1041)	0.134319	0.40862	S-III
CDK4	P61244_S2	MAX(S2)	0.0677357	0.677929	S-III
CDK4	Q14566_S762	MCM6(S762)	0.273346	0.0878885	S-III
CDK4	P06400_S612	RB1(S612)	-0.191601	0.236265	S-III
CDK4	P06400_S795	RB1(S795)	-0.260669	0.104256	S-III
CDK4	P06400_S807	RB1(S807)	0.121488	0.455205	S-III
CDK4	P06400_T356	RB1(T356)	-0.0880327	0.589084	S-III
CDK4	P06400_T373	RB1(T373)	0.188893	0.243077	S-III
CDK6	P06400_T373	RB1(T373)	0.176558	0.275789	S-III
CDK6	P06400_S612	RB1(S612)	-0.0781074	0.631894	S-III
CDK6	P06400_S795	RB1(S795)	0.2262	0.160464	S-III
CDK6	P06400_S807	RB1(S807)	0.0380064	0.815889	S-III
CDK7	P24928_S1917	POLR2A(S1917)	0.0202326	0.901381	S-III
CDK7	P49736_S139	MCM2(S139)	0.332489	0.0360633	S-III
CDK7	P49736_S41	MCM2(S41)	0.511844	0.000735637	S-III
CDK7	P24941_T160	CDK2(T160)	0.113182	0.486828	S-III
CDK7	P06493_T161	CDK1(T161)	0.173776	0.283544	S-III
CDK9	P04637_S315	TP53(S315)	-0.020858	0.898348	S-III
CDK9	P06400_S795	RB1(S795)	0.300645	0.0594269	S-III
CDK9	P06400_S807	RB1(S807)	0.314356	0.0482094	S-III
EGFR	P00533_Y1172	EGFR(Y1172)	0.368255	0.019386	S-III
EGFR	P00533_Y1197	EGFR(Y1197)	0.197984	0.220717	S-III
EGFR	Q13480_Y659	GAB1(Y659)	0.078185	0.631554	S-III
IKBKB	Q13501_S28	SQSTM1(S28)	-0.0543623	0.739012	S-III
IKBKB	Q9Y618_S956	NCOR2(S956)	-0.0823794	0.613311	S-III
INSR	Q13480_Y659	GAB1(Y659)	-0.151278	0.351437	S-III
MAPK1	Q13322_S104	GRB10(S104)	-0.144964	0.372132	S-III
MAPK1	O94864_S108	SUPT7L(S108)	0.126075	0.43823	S-III
MAPK1	Q8IYB3_S209	SRRM1(S209)	-0.0663806	0.684034	S-III
MAPK1	Q96C90_S32	PPP1R14B(S32)	-0.0686661	0.673749	S-III
MAPK1	Q9BUJ2_S718	HNRNPUL1(S718)	-0.0218448	0.893566	S-III
MAPK1	Q14839_T517	CHD4(T517)	0.319242	0.0446515	S-III
MAPK1	P11388_S1213	TOP2A(S1213)	0.119086	0.464235	S-III
MAPK1	P11388_S1247	TOP2A(S1247)	-0.0968213	0.55229	S-III
MAPK1	P11388_S1393	TOP2A(S1393)	0.0807531	0.620358	S-III
MAPK1	Q15746_S1779	MYLK(S1779)	0.0966722	0.552905	S-III
MAPK1	O94811_S18	TPPP(S18)	0.115915	0.476299	S-III
MAPK1	P29590_S527	PML(S527)	0.21141	0.190353	S-III
MAPK1	P24941_T160	CDK2(T160)	0.140047	0.388738	S-III
MAPK1	P00533_T693	EGFR(T693)	-0.12846	0.429544	S-III
MAPK3	O60264_S116	SMARCA5(S116)	-0.124303	0.444748	S-III
MAPK3	Q9BUL9_S162	RPP25(S162)	0.0689192	0.672613	S-III
MAPK3	Q9BWG6_S183	SCNM1(S183)	0.0116983	0.942886	S-III
MAPK3	P09661_S197	SNRPA1(S197)	-0.251901	0.11687	S-III
MAPK3	Q14155_S257	ARHGEF7(S257)	-0.205879	0.202484	S-III
MAPK3	Q9Y2U5_S349	MAP3K2(S349)	-0.0757669	0.642171	S-III
MAPK3	Q8WYQ5_S377	DGCR8(S377)	-0.183865	0.255099	S-III
MAPK3	Q14004_S439	CDK13(S439)	-0.184179	0.255255	S-III
MAPK3	Q96JM7_S608	L3MBTL3(S608)	0.090399	0.579071	S-III
MAPK3	Q9UPQ0_S670	LIMCH1(S670)	0.228885	0.155423	S-III
MAPK3	Q13884_S87	SNTB1(S87)	0.287992	0.0718317	S-III
MAPK3	O95817_T406	BAG3(T406)	-0.0974313	0.549776	S-III
MAPK3	Q9BR39_T490	JPH2(T490)	0.313186	0.0490942	S-III
MAPK3	P11388_S1213	TOP2A(S1213)	0.0157672	0.923072	S-III
MAPK3	P11388_S1247	TOP2A(S1247)	0.0837749	0.607292	S-III
MAPK3	P11388_S1393	TOP2A(S1393)	-0.229615	0.154074	S-III
MAPK3	Q15746_S1779	MYLK(S1779)	0.406013	0.00933703	S-III
MAPK3	P16949_S38	STMN1(S38)	-0.27329	0.0879554	S-III
MAPK3	P29590_S527	PML(S527)	-0.273171	0.0882584	S-III
MAPK3	P24941_T160	CDK2(T160)	0.0288167	0.859893	S-III
MAPK3	P00533_T693	EGFR(T693)	0.370919	0.0190173	S-III
MAPK8	Q14155_S257	ARHGEF7(S257)	0.1624	0.316728	S-III
MAPK8	P06400_S612	RB1(S612)	0.251368	0.117672	S-III
MAPK8	P61978_S216	HNRNPK(S216)	0.267535	0.095125	S-III
PLK1	Q53HL2_S219	CDCA8(S219)	0.0411714	0.800855	S-III
PLK1	Q9H1A4_S377	ANAPC1(S377)	0.311969	0.0500293	S-III
PLK1	Q9BVS4_S380	RIOK2(S380)	0.127185	0.434175	S-III
PLK1	P06748_S4	NPM1(S4)	0.270884	0.0909003	S-III
PLK1	O95251_S57	KAT7(S57)	0.318555	0.0451387	S-III
PRKACA	P46019_S1015	PHKA2(S1015)	-0.32862	0.0384189	S-III
PRKACA	Q13868_S124	EXOSC2(S124)	0.221816	0.168944	S-III
PRKACA	Q03393_S19	PTS(S19)	0.022649	0.889671	S-III
PRKACA	Q70CQ2_S3358	USP34(S3358)	-0.093813	0.564761	S-III
PRKACA	O60240_S497	PLIN1(S497)	-0.2193	0.173954	S-III
PRKACA	Q05469_S855	LIPE(S855)	-0.0496187	0.761088	S-III
PRKACA	P55011_S994	SLC12A2(S994)	-0.258141	0.107782	S-III
PRKACA	O14558_S16	HSPB6(S16)	-0.207983	0.197807	S-III
PRKACA	P27708_S1859	CAD(S1859)	-0.0251419	0.877615	S-III
PRKACA	P21333_S2152	FLNA(S2152)	0.0755498	0.643128	S-III
PRKACA	P51787_S27	KCNQ1(S27)	0.0543903	0.738883	S-III
PRKACA	P55087_S276	AQP4(S276)	-0.0854413	0.600137	S-III
PRKACA	Q92736_S2808	RYR2(S2808)	-0.202411	0.210358	S-III
PRKACA	Q96PU5_S342	NEDD4L(S342)	-0.245591	0.126637	S-III
PRKACA	Q96PU5_S448	NEDD4L(S448)	-0.226467	0.159955	S-III
PRKACA	P47736_S499	RAP1GAP(S499)	-0.139781	0.389649	S-III
PRKACA	P35222_S552	CTNNB1(S552)	0.111817	0.492129	S-III
PRKACA	P13569_S660	CFTR(S660)	-0.0783586	0.630795	S-III
PRKACA	Q5S007_S910	LRRK2(S910)	-0.0180373	0.912037	S-III
PRKACA	Q92597_T366	NDRG1(T366)	-0.349633	0.0270031	S-III
PRKDC	Q12888_S1678	TP53BP1(S1678)	0.318011	0.0460143	S-III
PRKDC	P18887_S266	XRCC1(S266)	0.228322	0.156471	S-III
PRKDC	Q96S55_S92	WRNIP1(S92)	0.104831	0.519729	S-III
PRKDC	P08670_S430	VIM(S430)	-0.105728	0.516144	S-III
PRKDC	P08670_S459	VIM(S459)	-0.249303	0.12082	S-III
