# Supplementary material for: Integrative proteomic characterization of adenocarcinoma of esophagogastric junction
Source: Nat Commun. 2023 Feb 11;14:778. doi: 10.1038/s41467-023-36462-8 (PMC9922290; doi:10.1038/s41467-023-36462-8)
Supplement: Supplementary file 16 — Supplementary Data 13 [file 41467_2023_36462_MOESM16_ESM.xlsx]

## Sheet: Supplementary Data 13
# Supplementary Data 13. Protein group intensities across 103 AEG tumor samples and paired non-tumor samples.
Protein_group	Gene_names	AEG056_T	AEG057_T	AEG058_T	AEG059_T	AEG060_T	AEG061_T	AEG062_T	AEG063_T	AEG064_T	AEG065_T	AEG066_T	AEG067_T	AEG068_T	AEG069_T	AEG070_T	AEG071_T	AEG072_T	AEG073_T	AEG074_T	AEG075_T	AEG076_T	AEG077_T	AEG078_T	AEG079_T	AEG080_T	AEG081_T	AEG082_T	AEG083_T	AEG084_T	AEG085_T	AEG086_T	AEG087_T	AEG088_T	AEG089_T	AEG090_T	AEG091_T	AEG092_T	AEG093_T	AEG094_T	AEG095_T	AEG096_T	AEG097_T	AEG098_T	AEG099_T	AEG100_T	AEG101_T	AEG102_T	AEG103_T
O43149	ZZEF1	1355900	1301800	729380	838740	1028400	1354700	678440	1576000	2006400	1774200	1359200	411920	1086100	515090	861190	1435400	1967600	975760	1486900	1408500	2887600	875210	1583000	1969900	1727400	1294100	2114300	1392500	1652100	1081500	1250700	1144900	1028100	1157600	1867000	1644000	994640	1657400	1533000	1566300	1913700	732880	1145800	689700	1383000	1282500	982350	1078100
Q15942	ZYX	3057700	6979400	6555800	6362300	7007400	6683200	6930400	6455200	3045600	3665400	4633400	3868500	6393200	5095700	7535700	2485700	4269500	3886700	2342100	2547700	2510300	4985100	1769600	4516800	2113900	4998300	2689900	3676000	2358400	1497500	5925900	2149400	2866900	2449100	4119600	1781200	2258100	2922100	3292400	2896100	1643800	3185300	3034800	1659800	1884700	2469800	2371300	4543500
Q9C0D3	ZYG11B	17069	41449	21522	24332	23594	39087	57522	110980	69338	41174	15859	96499	91184	26098	63788	46914	167440	12394	14124	72772	129020	158070	30006	44835	58095	163670	121050	81518	69130	68536	46349	115360	26213	46526	85583	153550	58840	55272	48793	57395	68347	24148	43332	65596	44721	107490	83497	65626
O95229	ZWINT	0	0	0	0	0	0	0	10847	2758.1	0	0	3855.7	17418	23742	0	4027.7	6870.8	0	0	8404.9	1750.8	1485	0	0	993.34	3067.5	12794	5693.1	11656	7752.9	0	14201	12622	0	5449.8	4169.1	0	0	0	0	0	0	0	0	0	0	0	7562.5
Q9H900	ZWILCH	13118	13230	19496	56597	8621.8	17462	5494.4	127430	58327	55358	45532	97498	277630	0	5304.4	223380	46209	41099	29906	92564	33091	61369	3287.1	28948	65116	63879	222050	53130	130280	170640	24327	150430	211110	19685	115320	66488	34798	142570	35717	16736	25501	4858.3	43570	82367	17539	9486.9	33905	144700
O43264	ZW10	2110600	2418700	2966900	4295900	2605000	2251100	1976900	1420900	2427100	2557400	2317800	4340500	1430800	3437400	2227500	1197500	1945900	3359600	2342500	1413300	2392600	2592900	2283300	992370	1124100	2649800	2812000	2423700	2684100	2209900	2882100	2455400	1294200	2186600	2602100	2447100	2527900	2726200	2099800	1549300	1912200	1815800	2002100	1921300	2549400	2547200	2613000	2587800
A7E2V4	ZSWIM8	338140	42682	12863	119090	59656	159120	359790	942700	564920	103010	130860	50588	820700	39852	318470	772890	112080	114620	508420	407980	98243	60437	191710	111470	185020	160330	514060	589600	634520	693050	250960	129510	793840	564040	615910	669500	132100	619140	765180	75294	699310	404400	444980	501320	520380	129480	609650	564740
Q8TBC5	ZSCAN18	73268	264840	63533	6278.9	89877	57061	31434	48317	84323	27417	452420	61622	19579	105720	24533	17300	8482.9	27856	15180	1100200	45356	36977	55500	20687	349440	99004	312440	156160	24565	16910	77900	35228	76699	30268	35370	24423	61825	50276	71929	13372	74111	123000	89000	80178	32171	67153	5394.2	34512
O95218	ZRANB2	165250	83774	130420	63717	63146	115520	150530	709860	124100	206650	332530	196680	378490	67469	341470	262690	188480	520740	14608	659490	58914	200100	388600	33523	71078	418680	364860	340930	306910	144870	524290	608120	140950	353290	618910	449540	211070	31076	15921	36832	76096	57138	178740	92688	258730	42912	165610	337530
O75312	ZPR1	513800	473760	263980	381540	344180	465570	420560	925700	977250	336340	562800	274990	1355900	187570	334570	1056100	600060	484650	488390	821730	486100	367180	324620	633520	439190	516930	857700	577260	1169600	1093300	608250	706350	730240	265220	619540	1408400	403890	435750	738910	401020	415060	375460	425910	583740	503020	448190	458190	838710
P60852	ZP1	0	0	0	0	0	0	0	0	9545.6	4094.9	0	0	0	0	0	0	3327.8	0	0	0	4292.7	0	11134	0	0	0	0	0	12090	0	0	0	0	0	0	0	0	5129.4	0	0	0	0	0	0	0	0	0	0
Q8NHG8;Q8ND25	ZNRF2	150010	73421	5629.3	40121	32059	115480	13085	123870	105320	103350	59828	96944	62777	7190.6	31568	32308	156630	65316	81378	122580	106090	88853	59357	130230	82141	169190	149580	111140	68877	211530	43107	192140	137080	162550	88663	114450	189450	90468	92807	107200	131060	62461	77313	86532	37239	88118	136160	155680
Q9P1U0	ZNRD1	0	16168	10205	12322	2234.2	0	0	41864	26498	12618	30098	19182	22086	0	3257.2	34243	34159	0	0	30967	12383	0	2809.8	10625	10380	18720	40693	12779	64547	64646	24237	50136	15488	17504	20597	8910.7	0	14468	10339	0	0	9742	7872	12826	0	0	14725	26112
Q9NWK9	ZNHIT6	42000	0	0	7629.7	0	23530	60952	84915	21879	79404	23439	36675	70012	8143.8	48749	137000	158960	15444	9356.6	12093	0	0	126110	62003	70998	38679	70696	20533	63841	65734	17339	112310	37749	13363	44810	265700	118610	8391	259800	416410	341240	5510.7	103310	56725	187320	229210	333050	243090
Q9UHR6	ZNHIT2	16356	0	0	0	14561	18515	12191	35859	24533	3219.7	15895	0	36114	0	2909.4	34963	23467	0	2854.2	43271	15348	1896.4	3800.4	9364.6	3210.5	41474	7883	24933	109630	82264	2945.6	16494	8828.5	56503	50814	142580	2422	6234.1	0	8826.7	19901	0	0	8409.8	6353.8	11046	17434	17880
Q9P2E3	ZNFX1	280630	194770	374920	131180	199870	227880	186450	521080	353920	237050	666960	157430	310170	60670	141410	290610	294900	178350	178830	429040	167140	143250	563400	533940	555660	577630	188280	263100	859750	350590	280800	415310	318310	215450	410610	297770	372270	172160	270380	257540	239960	106260	161940	271230	194570	164180	220280	319180
A8MQ14	ZNF850	463640	0	0	0	0	0	0	0	0	0	0	0	0	0	0	540850	0	0	0	196720	462440	0	0	379050	411670	0	118250	3303.5	238560	0	0	0	0	105160	0	130670	0	0	0	0	0	0	0	0	0	0	0	0
Q96IR2	ZNF845	207340	0	10346	9323.3	0	0	74445	96002	251540	15372	16901	13515	30556	15490	190000	36775	18955	13676	610000	505510	371530	409600	218540	0	290660	339930	211800	191450	65615	78635	4877.8	406400	194860	419950	280970	181220	3018.6	11928	235390	0	14143	2597.9	47976	258330	6719.7	372340	206700	28541
Q96NB3	ZNF830	173060	57433	16380	66691	54029	121450	69918	184300	159390	129860	274020	98104	138820	25534	57819	148010	89792	125480	62079	92143	0	98692	103300	101090	124040	136900	136840	188380	178340	89060	152700	156700	78245	89367	84463	72621	133190	117890	62612	66520	50728	78964	79395	28370	96708	177510	164970	201200
Q6ZN06	ZNF813	4164.3	0	26589	0	0	5727.9	162190	24103	17538	3201.3	0	5530.2	0	20257	0	2016	0	61479	32656	15093	8330.8	2249.5	2735.3	0	0	26593	0	11424	40215	6587.2	0	0	4359.5	0	0	7249.6	5811.2	3516	6345.9	4940.9	0	3754.3	0	0	2978.2	4533.2	8054.7	0
Q2TB10	ZNF800	0	26736	9634.6	0	0	40691	27683	19206	12412	11178	0	16459	14807	0	0	0	8181.4	0	7966.6	48918	4284.8	4044.6	0	2848.4	0	4082.1	0	0	10762	37049	18296	16538	0	0	32878	11732	10649	5208.9	72515	9956.4	0	0	9900	0	6914.9	0	120720	41609
P17098	ZNF8	0	0	0	0	13220	0	0	6438	4119.5	0	8619.5	7966.5	0	17077	2684.7	22145	26431	29283	0	50905	47596	0	0	209320	0	0	0	6834.7	0	34191	0	90342	0	2104.7	0	0	55164	40434	29624	55230	50122	0	0	86653	59516	0	54612	0
Q6DD87	ZNF787	54729	4350.2	0	0	25910	148230	72088	229330	93897	31796	11834	22882	107550	0	58189	50030	62643	4276.1	0	33967	11460	29800	42807	115620	20944	89759	96550	57653	61077	18492	60314	39350	24485	19391	112500	23520	11658	0	20006	11065	0	24993	50126	52704	37401	14245	36190	176970
Q86XN6	ZNF761	0	4484.1	0	0	3474.4	0	0	4583.9	3162	0	0	4329.1	0	17503	0	0	0	11463	0	0	0	1260.5	0	1683	1985.9	0	0	0	0	0	6010.1	0	5345.7	11565	9773.4	0	0	0	0	0	0	0	0	0	0	0	0	0
Q9Y5V0	ZNF706	94395	69484	0	33371	14858	87603	67600	205510	86615	6104.1	88800	61933	92811	33519	115710	23569	34991	47485	4292.8	15028	45697	11575	71027	86395	61701	36925	74235	56208	34586	118910	57413	0	103280	6503.8	54921	0	37767	39776	77620	51742	23625	42767	37866	52425	26564	20661	40858	108310
Q9H7S9	ZNF703	60211	40666	27637	222100	68189	112470	12915	66301	108730	93827	78113	28278	88632	203590	32584	54901	84010	9459.3	12620	49394	46852	39702	4043.2	83779	28285	0	27825	6703.1	57531	64942	5491.5	35680	29169	44642	18878	0	11233	32567	62615	14035	11621	48166	11221	12744	104770	41820	26213	42835
Q8N1G0	ZNF687	63637	13143	50681	132920	3622.4	138620	94216	128150	173050	110700	233720	41185	130410	14202	169980	32227	94631	47223	13089	103470	49696	16876	62443	48466	38146	83811	54081	119880	224970	208370	89121	133670	83650	26716	192820	30172	8136.7	24249	24719	48132	94564	39719	12295	41616	54770	117680	87339	139940
Q2M3X9	ZNF674	0	0	0	0	0	0	0	7111.9	0	0	0	0	4469.9	0	0	0	0	0	0	0	0	0	0	0	0	0	0	4089.5	0	0	0	0	0	0	2238.5	0	0	0	0	0	0	0	0	0	0	0	0	0
Q8N3J9	ZNF664	1874.9	0	0	0	0	0	0	0	0	0	0	0	0	0	0	0	0	0	0	3343.1	0	0	0	0	0	0	0	0	23237	6202.2	0	0	0	0	0	0	0	0	0	0	0	0	0	5730.1	0	0	0	4842.5
Q14966	ZNF638	649580	512360	219680	356530	418830	779280	718580	1435200	698460	548600	982690	570610	954020	254190	679480	1256600	890710	517030	460250	716210	545380	914630	509260	622610	515990	707270	841260	677180	933310	621930	689470	905050	690810	853940	959050	657860	770350	464460	471110	514440	367710	394130	544770	406270	752550	471380	790430	1031700
Q9UEG4	ZNF629	7907.4	6193.3	0	2847.6	0	14451	0	53286	7999	7999.4	1340000	16917	28885	62275	2226.7	29034	27542	3783.4	0	22783	1840	11319	1574700	22150	8482.5	20815	31921	17692	47924	610320	9886.3	14347	9105.4	8324.4	24373	5306.4	1354600	2491.2	22430	2007.1	1670.8	0	6025	13436	1327200	12556	21712	18431
Q969S3	ZNF622	185850	231550	47907	157760	133690	160830	166750	425900	393370	278650	260890	157250	343240	34513	117420	331220	253890	240610	159090	527280	178020	51149	177370	242000	197480	131760	480860	238710	583030	569000	464420	838360	361660	488120	362790	604650	168710	187850	176480	163140	189880	102850	106720	155580	128760	140550	207640	455280
Q5T7W0	ZNF618	411090	566980	12479	1426200	40843	53358	653600	47357	362730	20282	86095	1180700	38636	77396	757010	64821	21887	733940	43376	491650	551840	60337	4933	27103	18391	69612	535040	528310	21710	6696.6	100420	52176	424520	48449	55662	0	66614	13787	266680	200740	48448	460630	364590	626760	733820	704870	455100	344890
O15014	ZNF609	4532.4	1990.7	0	0	0	7421.4	318090	6151.2	0	0	3632.1	5101.2	18678	0	338880	2849.7	10036	2242.7	0	4259.1	0	0	0	0	0	2678.1	3888.7	0	0	0	0	17261	1711.7	0	8405.4	0	0	0	0	0	0	0	179380	151300	5862.9	0	6349.1	3641.6
Q86UK7	ZNF598	237040	238950	591630	83437	50482	247500	122400	549770	667120	86179	1269600	579060	295940	729250	113940	112750	118580	1049000	89285	946650	1377400	92995	366490	870430	353590	565120	166180	188390	195900	253220	150070	1033800	167950	194350	535210	215770	236990	247480	220510	190350	120140	83116	170260	208460	95060	115600	189370	240890
Q96LX8	ZNF597	212390	112900	11565	101220	103490	152220	17904	149890	270640	152100	159150	110440	88289	85130	11104	163260	126700	119240	118880	156010	124700	107390	265800	137020	164480	169450	87632	192400	97678	82669	167070	149270	76668	124040	85284	65810	169230	155850	161600	120560	79787	0	16320	0	58698	91123	137990	105680
O00488	ZNF593	6704.7	46197	0	0	158350	176520	0	18455	9729.8	26440	57725	12255	4980.3	0	94644	8100.8	7367.6	5932.7	0	39872	0	0	8175.5	81646	2704.5	0	0	3247.6	8225.5	10466	1769.3	86333	0	49301	15173	3597.4	13688	0	0	0	0	0	8831.4	6895.8	29969	17376	20806	81670
Q92610	ZNF592	33367	0	0	7066.7	0	49942	81446	49174	68756	61007	43837	18778	69148	3108.5	86753	179580	17416	14093	13588	36971	9275.6	17899	90141	61654	16637	20975	37263	14061	77969	46381	14348	59216	20834	38524	52624	21064	20746	33490	22289	35570	9908.7	7857.3	18578	100600	64107	29372	38911	74253
Q8NAF0	ZNF579	5146.5	9455.4	0	5899	0	26966	7150.7	63780	5577.7	0	10512	8624.4	11132	0	14830	16792	17928	27124	9087.7	8428	0	4049.5	15517	0	0	8926.9	5231.7	26213	0	5117.8	6533.8	4653.8	0	0	13195	0	0	13475	0	10260	0	0	46315	0	9642	18790	44928	5573.1
Q6ZN55	ZNF574	16466	24871	0	10192	36229	14872	19080	257620	83764	29183	32842	26460	124460	3539	21730	72329	25111	19308	208760	7248.7	30032	12060	4253.7	40507	16496	18691	57011	77437	67939	68002	63465	85101	2516.2	4073	106300	19217	5756.8	19835	24379	20999	15978	5178.9	19524	26381	4848.8	24631	15568	126030
Q9H707;B7Z6K7	ZNF552	0	0	0	0	0	5028.7	4252.4	0	72719	16700	0	0	0	0	0	10037	0	0	0	3668.3	0	11630	0	0	8358.9	11766	15950	41443	10814	3216.9	0	0	13558	0	12914	0	0	18913	0	6054.1	0	13092	0	0	0	0	24753	0
Q8TF50	ZNF526	0	0	0	0	0	0	6272.1	0	0	9081.3	7786.2	0	0	0	0	0	0	0	7111.3	0	0	0	0	4122.8	0	0	0	0	0	0	0	0	0	7928.2	0	0	0	0	0	0	0	0	0	0	0	0	0	0
Q96KM6	ZNF512B	0	0	0	0	0	0	0	0	0	0	6972.1	0	0	0	0	0	0	0	0	1945.3	0	0	0	0	0	6612	0	3690.8	0	0	1263.2	0	0	0	0	0	3833.8	0	6028.8	0	0	0	0	4834.5	1935.9	0	0	19075
Q96ME7	ZNF512	288380	296860	37160	200880	256980	597470	525630	272220	439250	443150	540190	391620	405660	236610	449410	217010	408380	346690	362470	320160	315640	345740	427550	558170	529130	445430	567150	431470	458080	613910	359880	303190	139470	222530	458700	91262	180720	410820	520850	585580	404020	320850	321570	393290	469270	415580	659090	416860
Q8NB15	ZNF511	7063.7	1090.6	0	0	0	0	0	73055	0	11862	24715	0	117170	0	3380.2	0	19207	0	0	6603.9	0	0	0	0	0	4392.9	10078	0	20094	17012	0	21814	13569	5842.3	0	3458.4	8990.9	0	7960.5	9842.3	5679.4	7756.3	7871.6	2110.7	9914.2	0	0	0
Q8WV37	ZNF480	0	0	0	0	0	0	0	2748.3	0	0	0	0	0	0	0	0	0	0	0	0	0	0	0	0	0	0	9627.5	0	0	0	0	0	0	0	0	0	0	0	0	0	0	0	0	0	0	0	0	0
Q5VIY5	ZNF468	28278	3783	337380	183710	217730	115230	204340	12173	93273	80158	98896	58821	180790	170680	383760	85060	103390	233170	7339.5	7277.1	315300	1527	124060	101200	6283	278860	0	108110	78390	0	0	3757.6	83380	2736	12480	85469	0	3094.9	149490	221850	4670	53839	0	0	79146	106670	8233.6	3056.8
Q96JM2	ZNF462	130190	180570	314130	152310	166370	163080	231340	582390	92379	154880	203080	188170	143110	0	175200	119710	172360	185400	29426	212360	38959	164910	190110	159340	63350	192040	77999	118360	48098	62851	214710	42925	221900	40022	78071	60126	169720	96413	77367	115530	104140	66276	126860	113450	157080	66633	32400	159490
Q8TAF7	ZNF461	146190	16481	195250	89940	39112	10609	552110	141890	132750	179840	29816	26501	37790	29001	1048600	366960	62390	601620	82598	23224	232020	31072	5266.4	71088	0	621050	199150	169780	75322	0	0	32556	0	2986	0	110550	111110	155800	140550	291570	70539	61190	162050	137160	133560	111650	115830	62440
Q14592	ZNF460	0	0	0	0	0	1340.4	0	14563	0	0	0	0	0	0	0	7010.7	0	0	0	0	0	0	0	0	0	0	6627.2	8551.3	10875	0	4599.1	5880	0	0	10373	0	0	0	0	0	0	0	0	0	0	0	0	0
Q9Y4E5	ZNF451	31029	21690	75890	4065.3	60797	37693	119440	346790	113190	29178	111740	10209	111140	0	77458	51950	73157	36102	8259.7	52700	17023	6560.9	49884	44751	38428	59202	150100	51904	88080	137950	53620	120370	43046	39270	79264	72850	56275	11734	49638	25018	83912	5521.9	150620	80919	44157	22353	47715	63954
Q9NWS9	ZNF446	63992	0	44736	56215	75065	318240	157710	540610	349040	360020	338640	229220	218240	101700	110950	386320	224640	286750	311960	171030	309210	210460	78231	482470	207400	198520	85451	554500	233930	234840	408820	104890	473950	164420	288220	63726	75305	42358	51113	46928	63717	151620	239260	158430	25216	139390	97200	499410
Q96B54	ZNF428	161700	288630	160860	190180	230550	310010	327960	256700	244510	160630	337310	237830	328760	168550	164820	234930	204600	325450	137640	183700	88223	263290	111890	392520	106500	267830	257820	131840	185220	61499	249880	211630	61307	90903	308810	51389	140090	66822	104430	46068	25953	41113	322370	135240	254740	152770	144960	210360
Q8TAU3;Q96SQ5;Q68DI1	ZNF417;ZNF587	0	0	0	0	0	3206.9	0	46567	0	2889.2	8491.8	3604.4	3558.1	0	0	4354.4	1682.8	0	0	15927	0	0	0	3909	0	5660.2	2442.6	20239	11061	0	4729.2	11853	12323	0	43673	0	0	0	0	0	1946.3	0	0	0	0	3699.5	7167.5	7480.4
Q569K4	ZNF385B	0	0	0	0	0	0	0	0	0	0	0	0	0	0	0	0	0	0	0	0	0	0	2352	0	0	0	0	0	0	0	0	0	0	0	0	0	0	0	0	0	0	0	0	0	0	0	0	0
Q96PM9	ZNF385A	8946.7	6395.3	0	0	1628.1	0	0	13106	14016	25361	16482	9814.1	37297	3438.9	0	24761	32163	19726	17973	0	1097.7	0	5295.4	15224	38759	7901.6	0	0	77704	0	0	6159.6	9786.5	0	8921.2	14212	79840	9082	0	41076	0	0	0	0	6218.5	0	6427	5596.3
Q8TF68	ZNF384	10988	20668	7000.8	12053	11730	11635	44705	133780	43052	46053	51996	18740	17162	10443	25753	79390	27928	4183.4	10962	68796	0	2845.1	7693.1	27042	11859	26739	10368	35941	19587	39442	6899.5	11898	36718	31333	20004	13255	11988	23391	40664	32434	33200	26174	31165	30281	47660	24117	71114	47112
Q5T0B9	ZNF362	8120.4	8912.9	0	4655.4	5061.4	6694	14091	23819	3771.9	0	8424.9	0	4336.7	2979.1	7754.6	0	5204.4	2676.3	0	10815	0	0	0	0	0	10327	0	0	0	0	4926.6	5055.3	0	0	9565.7	0	7796.1	0	0	0	0	0	0	0	0	0	0	5217.9
Q9GZX5	ZNF350	25255	0	0	0	0	0	0	49259	0	0	0	0	20496	0	0	0	13819	0	0	0	14460	23730	31229	12594	0	0	0	71111	54125	184130	26954	1433	0	12809	40098	463990	84359	0	0	0	0	0	0	0	0	0	0	0
Q9UL40	ZNF346	42706	71031	11127	35900	56032	13182	66575	69485	77526	22463	45219	29849	54921	74727	54919	66900	38623	32358	13643	47775	51404	52371	33424	67048	66625	97805	12534	99078	20066	18318	88632	100610	42160	116630	58717	65405	78587	16919	49407	51780	74514	55405	22922	19502	46439	52250	35630	84093
Q9NQX6	ZNF331	7491.5	0	0	4902.2	0	7004.6	0	46248	8417.2	6978	10989	6354.2	12838	0	0	18639	53029	0	0	0	6980.3	10897	12492	2896.3	10048	1851.2	1427.4	14231	29639	15210	0	20474	0	10022	0	8652.9	0	0	1542.7	0	5359.7	7801.5	0	0	0	0	11188	14908
Q9Y3S2	ZNF330	13056	5147.2	11854	34169	32799	28182	31877	35089	30120	8312.1	44396	20432	39443	0	36188	69473	0	20721	35748	54311	17211	17098	27646	33043	67144	34389	43338	35498	0	40033	23338	23072	28109	9514.5	0	13644	11344	0	116460	87296	36790	8226.7	51990	63686	26634	10297	45672	98276
Q5BKZ1	ZNF326	295550	552290	158090	256480	273360	348410	363130	875120	376760	687270	422720	308260	772510	90756	485470	538060	540290	547090	576170	371820	573120	403590	418970	435070	462160	401690	1255900	417690	746690	898370	572190	1196400	431370	365430	802040	463240	519940	496220	465510	450300	297290	292230	347520	623280	536360	369930	467520	452520
Q5VUA4	ZNF318	28908	63020	15862	10677	27480	78663	37142	199640	63956	73513	101230	44864	397630	33233	47162	20414	93095	67260	24178	23510	21924	89719	42991	13075	36210	47723	127460	43957	125900	74634	40806	144780	113530	265360	130410	24224	226540	43821	14352	6285.5	36229	13260	29016	125430	41028	21827	40450	40020
P17036	ZNF3	0	3679.1	0	0	0	0	0	0	0	2090.5	13275	0	0	0	2032.3	0	3458.2	0	0	3766.3	0	0	0	3867.4	0	0	4204.6	0	0	9540.4	8435.1	116840	0	1468.8	167840	0	0	0	2638.5	0	0	0	0	0	0	0	1792.2	4235.7
Q9Y2X9	ZNF281	54255	64168	3496.2	12423	51017	52757	36560	84876	86549	64778	24026	11727	4801.6	34542	4797.2	12900	7018.4	68638	0	54065	47896	44379	4834.3	58465	0	30423	28084	27816	66933	4448.8	40884	19451	23148	3839.9	62181	26311	36989	0	21252	16273	26808	2497.8	39047	0	20885	12683	53048	45444
Q6N043	ZNF280D	0	0	3031.9	0	0	0	6575.5	0	0	6173	7134.4	0	0	0	14670	9031.7	28141	0	48545	0	4739.1	3109	4706.8	15093	6371.4	12621	12972	5474.8	8515.9	5494.4	0	40256	2769.6	0	3561.9	2073	3358.8	3591.5	5930.3	17737	4662.3	4245.4	1483.7	7034.1	7587.2	0	6658.8	5943.3
Q8ND82	ZNF280C	300820	393980	267090	226080	345550	488590	3848	469730	4526.5	495760	0	3770.4	24017	221780	0	10140	13437	1877.6	10372	0	0	0	0	4504.1	8485.4	1341.7	641550	2605.3	11111	16025	0	0	7843.1	334400	611510	8004.4	345960	355800	427850	230610	284450	259770	376780	0	313460	317420	331580	10177
P17028	ZNF24	35740	7032.5	32927	50032	65942	119730	108010	48899	35799	79640	30719	27055	45072	75915	63912	25956	28756	61059	0	86407	24830	30403	40074	7703.2	32193	0	51919	0	10062	4015.8	3520.9	36932	0	1846.4	4776.4	0	0	27401	16542	2106.1	5097	2915.4	18409	39711	12965	15336	20883	41425
P17026;Q86T29	ZNF22	28630	18299	3814.6	10528	15652	33500	42578	106480	80630	43574	30194	29216	68431	28272	29722	10951	30001	10248	32513	27837	10794	12481	20427	61809	56373	49264	25826	18099	27297	29464	26266	19211	2993.8	18074	46205	18205	16611	20926	43026	33118	23880	20169	21639	15177	18076	42963	40709	42205
O75362	ZNF217	35934	37621	10049	0	40189	60747	18587	272810	44026	31037	92502	38211	190040	12955	45189	152820	59592	36685	27332	46982	47134	56701	89793	106090	39075	37023	119530	31778	151470	141720	84995	161400	25395	26530	76852	57492	18896	46377	127660	20455	67590	0	26457	57986	76765	40365	62968	155700
O43670	ZNF207	829530	818180	502170	754830	651440	1197400	985820	1564700	1221500	1447400	1496600	1044100	1361600	440020	1082900	1484700	1319300	951960	960160	1333800	787940	862820	754790	1196200	1230200	1381800	1285700	1424700	1917200	1159100	1298100	1008800	1173000	1178800	1010700	1077900	1126600	1272300	842170	580490	714320	881180	1215200	1178200	755420	953970	1197600	1502800
O15231	ZNF185	266150	647860	120610	303630	127960	459430	360250	658160	337630	138640	654020	240760	402920	35005	257560	198260	742590	156270	1164800	466220	514350	357180	265020	265950	284870	74239	135300	516230	1547200	36667	338090	211070	432800	304420	171120	431600	128940	326240	137860	220510	146550	97791	103190	250390	266990	363880	388640	313000
P49910	ZNF165	0	34203	19022	0	0	22557	0	42509	2957.7	26046	0	0	36011	0	12863	30981	28886	0	0	2153.5	0	0	0	0	0	0	15748	0	0	0	0	0	0	21821	34313	0	0	0	0	27798	0	0	0	0	30833	23508	0	23649
Q9UQR1	ZNF148	8525.6	1431.1	0	0	33295	7863.5	3957.1	121000	30825	5767.6	15610	66958	70030	23726	37637	17957	18748	56004	53632	21387	25270	3077.3	94218	49658	31112	12370	49280	25594	49542	31621	15287	28172	32944	68531	66511	59270	43422	42128	34659	1390.8	21422	49865	20450	19738	31410	10755	60813	79802
P52747	ZNF143	134750	107360	72665	162240	212000	276940	199160	93494	356160	291670	372920	262700	522330	64280	123800	503640	329030	184490	239810	373380	265300	197880	207920	299940	308120	357820	276200	330670	544510	466220	376840	370050	301960	255290	403920	277340	212800	266890	6445.8	210810	275690	174610	127480	98313	267390	305120	35535	447100
P52739	ZNF131	0	0	0	0	4607.1	9570.9	19470	39836	20738	24876	5721.8	0	94511	0	0	5828.3	11016	3002.4	0	9755.6	6045.9	0	0	10547	0	10256	41697	15131	53572	5513.1	13388	44561	9800.5	3694.4	11872	14990	11257	0	0	8305.1	0	0	3238.6	3386.3	0	0	27599	19862
Q9H2Y7	ZNF106	165930	768010	1104800	472950	2817100	1119700	408070	44261	133800	275250	253110	302330	162490	40465	287720	343960	246490	443150	285780	54014	727550	1253600	334980	386220	181690	579250	185990	369440	203080	174380	462930	52844	188620	212780	337490	301870	204220	475230	680410	660150	317270	225730	127230	21613	149070	172070	234000	85488
Q9ULU4	ZMYND8	118930	99400	74953	134800	132620	126210	176800	296710	344200	304510	650740	198750	549480	44554	264660	448450	315860	230100	128440	359930	143460	144550	201020	173320	216930	365970	472300	256110	658780	443900	173510	411780	494670	281030	512650	112160	93077	178310	214360	177360	223840	128860	214270	266860	319030	229120	337550	525190
Q15326	ZMYND11	4394	0	5402.1	6094.3	0	15491	48853	1024.7	47681	0	15986	7890	7796.8	3762.6	0	23091	20575	3418.1	24311	9171.2	5181.3	0	0	33042	28043	0	15586	0	22474	29861	6446.5	7304.4	67213	4811.9	7421.4	19152	18697	44990	33483	19558	0	2740.9	12003	23165	4517.3	25948	14897	39023
Q8NCS4	ZMYM6NB	112800	80195	17675	17690	64201	29233	53312	210360	29071	55511	28407	37711	134720	7704.8	22635	47178	109030	44860	9007.4	162250	52198	26372	0	17868	24666	86409	9596	27336	9352.7	0	31292	42636	65146	0	45696	7931.7	11149	14572	23920	30583	9111	11078	22724	24110	11885	11312	138840	170850
Q5VZL5	ZMYM4	41139	35549	7666.2	4970.3	52630	121850	52111	113380	51335	91270	164920	76786	72907	24121	28890	70380	99738	72732	11924	227920	89201	9159.6	130110	112340	46394	52803	180700	149540	148610	51272	246330	183680	61508	72689	164340	78764	59550	92552	123050	120330	49749	36902	21569	41389	98507	136430	71345	99715
Q14202	ZMYM3	34261	101110	130730	69205	55159	251720	134770	198690	158770	67404	161800	75788	212190	44615	71229	256720	174520	39816	138930	101980	102140	138350	64722	200590	166310	86824	232780	128410	151740	321250	129020	190880	151570	93978	362540	104470	113250	205570	58459	181210	53656	14108	55738	207020	148810	124140	109070	219430
Q9UBW7	ZMYM2	73701	90058	24304	49593	37558	164630	80659	368170	185330	186720	343710	89387	286730	4144.4	130750	526940	289670	18987	105340	232590	208700	130660	53468	166870	112610	227090	722410	204510	362590	302680	216300	205210	247870	71065	468860	86615	63559	101610	213180	171540	94616	59408	94031	146350	193140	70074	155840	147370
O75844	ZMPSTE24	976760	1227900	803940	1653400	1062000	1145500	1067500	1485800	1714900	1429100	2049600	1137000	1277600	680510	2119800	2216400	1545800	1337200	923920	1563100	1313600	1538800	1138400	1681000	1337200	1418700	2104600	1581000	1244700	2252500	1312300	1092000	1414400	2373700	1308000	1217900	1953500	1552200	1621700	1673400	1378600	973600	2197600	2609700	1227200	1111500	1785600	2580300
Q9ULJ6	ZMIZ1	43083	31534	13252	3011.3	8763.8	72691	21403	80923	98608	53063	63167	25103	16610	49492	25873	79278	61135	81269	10096	52995	76781	52922	57782	166450	19418	58115	75516	80001	3015.8	136810	54647	66232	100540	46287	52243	46125	73807	62160	73404	78744	47822	295200	34222	22640	35328	52207	60335	72290
Q9HA38	ZMAT3	739610	3567300	3971600	1269300	6019500	2451800	43677	0	221880	1444100	0	1014000	0	3572300	2560400	0	0	1572700	89486	17412	2045700	2885700	926960	1561500	598100	2102400	37918	780470	0	255040	1511300	783080	847610	830220	768690	777270	0	80492	119590	94033	192630	62719	66895	530660	569960	0	55966	244930
Q96NC0	ZMAT2	119700	89814	58466	52252	71380	111780	127160	193920	168030	149710	159280	89226	230210	46836	67936	137310	137910	96131	84106	99613	93667	88803	116020	154270	123340	154420	156360	140490	169880	157540	140780	182310	119260	123330	163550	95662	105980	110120	69838	87666	68761	84316	138380	127560	99886	126550	142240	226750
P17029	ZKSCAN1	75252	43688	35932	54027	8029.6	46361	41784	122320	155060	44138	352230	53450	118810	4973.3	104420	261060	165400	103660	151120	40944	31054	57427	74210	48130	72333	41403	123040	116030	101350	67778	222740	513940	195000	17827	87466	67722	160270	46054	25758	48125	58471	11373	19414	47127	156940	172820	98003	165270
Q9H4I2	ZHX3	61757	20120	16134	3016.8	3278.6	66542	0	19418	39083	14751	72993	29774	0	81280	24734	16867	55145	19106	7067	70364	4830	29588	16731	16360	35596	0	93944	28247	32951	27170	21946	0	27485	45228	69374	19154	20351	17215	94549	39985	27272	62496	5979.8	34796	19773	58889	80906	27580
Q9Y6X8	ZHX2	49439	45798	9380	12747	42071	52661	31252	119490	119100	82693	55939	64780	188440	54100	53417	17958	78440	62246	22498	22232	30356	36529	46208	40632	36331	103690	26372	59830	235180	9959.3	89843	68477	26616	26887	72723	37213	23578	34021	18206	20363	39428	17441	19667	44086	44566	21598	77114	61752
Q9UKY1	ZHX1	0	0	0	0	0	3886.9	0	20054	11348	8299.7	6436.3	0	14138	0	2108.9	21942	10569	0	2184.9	13357	0	3987.7	0	4958.6	0	8041.5	7124.6	6020	3235.5	13701	7333	7426.5	6751.2	4248.5	10909	5491.1	4569.7	2239.7	6519.6	0	25734	0	0	21626	26934	0	7341.6	16300
Q86YA3	ZGRF1	455540	1228400	1295800	735730	2147100	527380	599130	1190900	2447400	1593300	722190	862580	925180	7209800	940340	768700	1347900	31420	1549100	902360	1440200	948070	16547	3550700	1458100	1684600	1047500	624820	373040	475280	1364400	482240	456450	636870	1347300	904740	28919	548340	45723	265380	218140	571860	410270	559090	1146300	970370	352690	439090
Q8N5A5	ZGPAT	22338	307550	0	10557	710990	16864	28366	18787	24937	75741	96603	19398	279240	256700	18437	142680	42223	121030	10717	41112	3656.9	257640	9219	41007	0	199590	39429	49652	84133	60827	0	125430	41810	32458	29306	51380	9597.7	8522.5	23421	6426.2	5751.7	4443.9	21615	40024	37924	6594.1	62189	59964
Q96DA0	ZG16B	71527	144010	117960	833450	3192.6	120330	0	0	83565	62856	246920	79620	0	24035	201500	114360	0	190850	93333	259610	235950	114780	74370	37476	417000	44530	55825	129060	216210	36703	19224	103300	1748000	74357	0	33211	948050	39161	1863500	673000	160530	457450	58512	43294	235170	55380	101550	0
O60844	ZG16	0	0	0	9062.5	3497.4	0	0	15391	0	0	0	9830.8	0	4367.1	0	7248.6	7303.3	3452.7	14834	0	133270	24669	0	18610	0	6546.1	76701	0	0	0	20016	3384.9	0	14022	1776.6	3208.2	0	37788	109450	0	674220	22142	0	0	0	0	0	0
Q9HCC9	ZFYVE28	28359	0	0	2811.1	5938.1	3281.4	29109	8948.9	1456	9760.1	0	7986.9	5148	0	23279	5093	0	2550.9	2140.1	8724.5	11014	2994.9	3123.3	5379.9	0	11212	4223.5	5810.3	37913	6167	0	2435	9179	4494	10965	21626	13617	36255	28219	31238	53889	9636.2	33418	20950	31847	25921	8081.3	26364
Q5T4F4	ZFYVE27	4578.2	6843.6	0	2689	0	16730	19614	48554	12337	24581	35260	10564	32689	0	2964.5	36808	1790.4	6688.1	9996.5	6484.4	23837	34872	9927.1	6896.6	15870	8978.9	0	7043.3	3596.1	27238	6535.2	10502	8870.8	10646	24189	17568	7282	22068	6354.8	8695.2	7731.3	7740.6	7920.8	5389.6	8013.5	18168	26173	17418
Q68DK2	ZFYVE26	71624	441770	881970	286030	72956	205260	120600	204790	173340	228770	111480	173820	459420	15094	94887	230200	286670	179390	117550	97314	170840	353310	121730	317220	294730	332280	88163	101190	234020	65607	64925	124970	174850	139510	181460	182510	99675	152060	756510	309370	158960	14737	294500	407820	97083	278060	215000	284680
Q9BQ24	ZFYVE21	42176	32247	63594	89016	78278	45988	61673	0	21617	54750	23568	26548	83896	120670	102500	51997	30780	27100	51970	26685	98038	140800	85375	48337	25593	54210	19491	59877	17038	33928	87850	13700	65177	49154	80846	30983	52281	70776	35777	110160	81829	10911	29400	51996	37109	42941	50169	37055
Q96K21	ZFYVE19	2248300	2487100	1864900	2686200	2547100	3126200	4861100	2473100	1745100	1834900	1810600	1916100	3366900	1470800	5938800	2439900	1909800	1884700	1522900	700390	1168600	1638300	1596700	3725800	1532900	1868400	1896500	2585700	1350300	3595400	1706800	1045300	2033900	1159100	1871300	2078800	28668	1175000	4887200	4612900	1668900	2865800	5251500	3573500	1602800	1538500	2882500	1985300
Q7Z3T8	ZFYVE16	263620	281070	216070	219170	155180	318030	302270	312510	418460	425940	90974	257920	233990	75386	166460	392620	404940	163400	212190	401900	222220	249430	468120	311860	384080	316970	272670	368310	218270	289380	406940	331370	386550	324900	413360	341580	342520	353120	280350	281240	216810	141640	311280	262490	333960	289470	458150	373080
Q9HBF4	ZFYVE1	122890	232550	92719	52470	76049	59197	70923	169620	233970	194360	211750	118180	83544	21965	43076	87265	221000	160670	42434	8541	88115	53888	102770	64179	93813	66146	203030	78478	70072	34582	75568	54017	21468	187900	85877	54222	60429	83459	215670	112600	192430	45878	63170	32671	356650	47258	55165	61215
P08048;P17010	ZFY;ZFX	0	17858	6696.6	0	0	0	0	47170	21406	21567	31975	0	8078.8	0	4429.5	0	0	3997.1	5021.1	2718	0	0	12873	5993	10635	3245.9	7941	0	4934	23145	0	3273.8	28432	0	0	14560	10757	0	5895	0	0	0	7793.4	0	0	10240	4839.8	12773
Q96KR1	ZFR	800060	752090	379820	551640	526550	1037900	863420	1597700	1266900	947940	1006900	640160	1550400	244070	764430	1411400	978270	870230	514240	645640	743830	838040	558480	825940	870980	959620	1565900	1040100	2074400	1383500	1042500	1736100	1309900	872260	1329400	1212500	695880	752090	895760	838900	576800	501120	759630	970770	802330	1014600	946000	1142300
Q8IX07	ZFPM1	80603	11457	0	15310	4447.5	25027	7091.9	7459.8	59845	37891	153200	20253	48581	0	3587.9	15430	117260	16493	3160.5	172820	18219	3652.1	50289	100910	36203	82138	4890.7	121080	7104.7	79100	232900	123330	70190	59699	59015	71338	16106	81459	148990	19671	37375	26675	44394	12221	13622	51286	180060	104530
O95159	ZFPL1	359750	238150	102040	165360	209230	404410	466540	565040	663190	348380	514200	277420	504970	32849	247000	571230	429440	327270	200380	428270	384720	335590	389430	481330	559400	240660	475480	544080	742450	587580	485310	285680	1068200	648350	806920	548540	415240	358080	335150	445440	410010	242020	295600	331750	375870	485490	497080	471800
Q96JP5	ZFP91	9139	0	0	0	1700.6	6112.1	4339.5	72361	11991	5035.3	9057	19694	11436	0	6566.5	14132	8037.9	15078	0	5317.7	3505.4	2642.1	0	2742.3	0	2962.7	0	0	12444	10745	0	8245.6	4392.4	0	12084	0	9176.2	3163.9	0	4677.2	0	0	0	0	7470.4	0	6616.7	13215
P47974	ZFP36L2	71863	105850	18304	82612	64715	60965	54878	191590	94200	131420	174680	129880	163810	29798	95633	126040	118730	62419	37035	127590	112970	74939	54854	53237	49010	141860	55002	49606	136220	50403	118550	149740	39281	155140	127920	41582	75141	64365	64874	58642	59000	96789	58140	29334	66001	44265	84526	101520
Q07352	ZFP36L1	3599.2	0	22561	0	11362	3723.5	9243.3	9799.6	4582.6	3409.1	4677.7	0	3081.5	7001.3	6839.7	10800	9230.7	0	0	0	3175.8	7552.8	0	10614	3832	0	0	2733.8	0	0	9239.3	0	4198.9	0	1973	0	0	0	5527.1	0	0	0	0	0	0	0	0	7936.3
Q96NJ6	ZFP3	0	0	10837	5569.7	0	0	9536.7	0	0	0	0	0	0	0	7503.6	0	0	0	0	0	0	0	0	80804	0	0	0	0	0	0	0	0	2308.4	0	0	20788	0	22382	32710	32347	38070	0	5790	7345.7	22473	25882	37874	0
O60293	ZFC3H1	11303	61954	0	9649.1	69337	127140	102780	126330	81250	81024	229760	70311	36971	35064	123450	111580	111650	57327	32472	44521	198760	84051	49299	56131	85003	3631.5	56319	62999	256750	255330	109440	110160	106800	54222	44228	74580	45059	111470	36078	75259	51811	25592	18186	68503	54299	83496	102790	222250
Q6FIF0	ZFAND6	10593	0	0	12690	9209.7	37573	11860	77473	64932	17697	73988	72437	20748	5324.4	9527	64404	24530	28383	7753.7	31821	22916	21060	19605	21590	39408	71327	28296	42776	47150	11223	0	32482	20352	16038	9253.5	4246.7	27162	4611.8	8146.3	3845.4	12557	23610	14415	2708.5	33079	23730	51256	79639
O76080	ZFAND5	0	10312	3877.5	0	10026	0	12659	88609	33282	16979	12670	33099	2049.8	0	0	18348	0	9613.2	0	26491	0	7784.3	20712	18880	0	33153	11453	17330	2325.8	8959.8	24209	13571	0	9768.7	14092	13208	17645	0	0	0	0	0	4655.6	0	5289.5	7680.2	9226	32640
Q86XD8	ZFAND4	0	2701.5	28508	0	0	161100	0	0	14548	0	0	21723	8799.5	0	0	0	0	19617	0	0	0	44769	0	65706	27518	0	23777	0	0	81427	0	0	395870	0	23453	0	0	22429	0	0	0	0	0	0	0	9423.4	0	0
Q9H8U3	ZFAND3	5940.4	3231.3	0	13280	23692	33912	19253	46222	40188	10977	62591	20924	33119	0	6569.8	23715	5563.3	21386	9657.7	16690	21239	7336.7	7156.7	30584	12863	14228	70967	31398	67003	29426	41914	39429	28671	26759	8859.5	15312	17701	15455	13927	3783	8478.6	14378	6692.4	52123	14423	13908	36600	24251
Q8WV99	ZFAND2B	39169	31999	0	0	0	13630	4054.4	39186	42265	43496	26306	6625.7	138200	0	2844.7	24838	48725	13043	4811.3	11170	23588	13326	40423	21593	0	8983.6	39088	22065	145010	34669	0	51767	44274	25269	68139	19779	14886	85157	39067	36753	38741	11720	4963.1	12836	25072	26511	18690	91453
Q8TCF1	ZFAND1	141340	103980	31509	77883	81604	203620	119050	446440	255740	174450	64783	92107	202100	41614	154580	306420	262250	179200	113870	134830	217270	166010	182950	222590	145920	255410	120780	174170	407670	306970	310940	170000	209660	134800	214180	101260	208750	174920	200050	148560	161950	50636	214370	86014	106470	172640	190530	414920
Q7Z7L7	ZER1	77169	70998	54451	34168	68617	53441	90770	93471	97296	34845	33605	45438	78076	32273	69662	35890	45223	58741	48020	24974	103290	87588	98003	63421	87343	76703	62814	92225	66809	37019	114680	35763	46042	50252	444390	47265	148610	142420	197820	81277	80584	26664	30552	51111	68759	45476	38680	42161
O60315	ZEB2	11390	5399.3	0	5127.6	16442	9332.5	18042	9102.4	14377	8541.3	12557	4555.8	5636.2	10338	23287	1493.5	7267.9	11564	13676	4963.9	0	7231.9	7994.8	11224	5770.6	6509.2	5085.3	0	0	0	20042	0	9733.1	0	9760	0	0	4085.9	8115.1	5216.2	0	0	0	0	0	1850.9	6157.6	19058
Q9H6R6	ZDHHC6	5787.3	6999.6	0	0	0	0	12441	0	0	0	8915.4	12764	0	0	0	6275.8	7716.8	15762	0	0	0	13630	22722	0	0	3352.1	0	0	21015	30418	4315	22133	0	0	0	0	16229	15495	4756.4	0	2359.7	17093	5295.4	0	0	4736.1	6386.4	12312
Q9C0B5	ZDHHC5	77993	31238	17542	100960	119140	77247	124430	323820	40263	93500	86722	56889	94528	27001	132450	55584	88851	40440	16026	46478	44080	44090	69889	70195	39292	53194	77477	76819	94237	30389	60911	50844	21951	70723	77573	42074	64758	148240	48442	34026	56867	72138	121650	43283	137520	131780	127730	167510
Q9NPG8	ZDHHC4	15958	14370	0	0	13649	0	26120	15804	21042	15054	8978.1	10643	39936	8995.7	12522	33241	24379	17280	8239.7	17125	20066	19957	7835.6	0	12113	24194	24345	27886	33292	14617	27265	42925	0	0	11970	41436	0	0	37636	16284	26994	17503	15900	5202.2	4143.6	18193	10661	0
Q9NYG2	ZDHHC3	66008	67500	5627.2	8109.5	12889	53415	48774	35592	64958	92883	93606	15463	155570	0	49571	16208	120120	16899	35965	43023	38495	21145	26721	7031.3	24517	17098	55852	118550	179980	136690	24041	34583	24234	82327	93586	61366	37113	43288	64731	24716	22190	40900	54416	48616	55678	59761	22492	39993
Q6UX98	ZDHHC24	0	0	0	0	0	31123	12087	19201	23472	0	13596	0	33100	4646.8	0	15403	11658	16842	9618	0	14436	0	13844	27815	16035	0	8847.3	15376	21322	0	16363	0	16682	0	21531	13527	18093	0	22042	0	14145	0	12775	18424	11223	0	14674	14792
Q8IVQ6	ZDHHC21	0	0	0	0	0	8438.8	3527.1	5955.2	7591.3	0	4168.5	5093.6	0	0	0	0	0	0	12999	0	9461.6	0	0	23076	4764.1	0	24869	4695.9	2269.3	3224.1	0	0	23103	0	3232.7	0	0	0	0	3934.5	4420.9	5353.9	0	10209	4427.4	2209.7	3916.4	5116.7
Q5W0Z9	ZDHHC20	95580	117530	27456	55984	42584	114080	59185	157540	92741	181480	222100	64156	169530	63528	66714	76466	167860	96531	97789	221070	43344	82362	82820	86169	124420	105410	74881	149290	140010	139480	78431	240950	130710	122850	153590	216750	118920	122880	165430	90674	52664	47568	86528	67950	90915	102160	104460	138720
Q8IUH5	ZDHHC17	29368	57693	12923	14555	16843	59259	19507	23767	20221	62560	85529	46516	0	12537	15823	0	59356	19743	16716	37131	15958	14707	26544	25781	31542	29136	43122	58775	15248	29769	48368	16543	50988	104290	71290	4423.7	32866	10768	20574	33447	20044	0	22225	11678	33427	4449.2	19169	45717
Q8IUH4	ZDHHC13	121760	46031	42210	171580	80894	194440	79748	110890	106250	125460	428650	64354	155430	8139.5	45665	84489	515780	27694	94655	216230	183560	400680	155000	184590	258300	126170	261900	297290	86447	240130	65065	189830	250860	687700	180780	410450	330500	339080	264610	215210	208910	308690	210970	133460	362060	406220	445910	254660
Q96GR4	ZDHHC12	0	0	0	0	0	0	4223.8	0	2983.2	0	0	0	4782.6	0	0	0	1638.4	0	0	0	0	0	5458.4	0	16288	0	5415.7	41557	0	3763.8	2403.6	0	19293	0	6343.5	7568.8	0	6096.6	2571.1	2099.3	0	0	0	3347.8	5888.5	13116	8664.1	5238.5
Q6NZY4	ZCCHC8	367420	1948600	97869	3743800	268500	651820	408110	1077700	1799400	562670	562370	720230	871800	88149	307760	528640	706510	2933300	520020	1164700	501000	644180	2507700	330360	437640	927190	1745400	483200	606000	754420	830120	568550	1274000	695840	765340	707340	522110	1667600	870350	659840	526500	1083300	627660	1055000	412200	659790	791640	1702600
Q5VYS8	ZCCHC6	200490	115360	24231	112040	65912	99448	74660	475760	225150	212000	238370	149160	310790	10562	96419	194700	196540	233760	261300	271300	256360	153000	136310	140570	228380	133340	149720	193530	396820	255020	156390	289120	233510	146730	221370	233800	237220	238370	133740	91657	328570	94872	193810	73172	107350	113620	153030	290120
Q9NUD5	ZCCHC3	0	32435	15006	7773.9	13042	21251	19881	187100	109770	24569	47554	21971	112690	6301.8	30786	50929	0	46026	12367	171090	4879.5	16947	30215	4793.8	74505	138650	376740	0	165880	110730	78523	437860	67735	0	517070	0	1203.4	11716	87049	13850	0	5089.4	23538	187620	16452	27098	13041	35014
Q9NP64	ZCCHC17	12811	13904	7204.1	8305.5	0	0	0	0	0	14156	17767	0	0	0	0	0	0	0	4933.1	0	3695.7	0	0	0	6546.3	0	0	0	0	0	2837.7	6943.2	5605.4	0	5446.4	2535.8	0	0	6737	0	0	4034.6	0	0	0	0	0	0
Q5TAX3	ZCCHC11	19778	164330	19551	0	1928.5	28938	44131	81079	59507	61324	27999	10771	2375.5	0	21952	14711	55912	22299	14228	7234.3	16254	102370	20538	37510	32019	11039	59817	36920	64645	15297	30628	20585	37264	12894	60933	2956.1	37539	14400	14988	36888	34680	0	5960.3	13453	16280	9568.5	17461	16025
Q86WB0	ZC3HC1	333820	346690	134460	237170	200280	285830	271510	552130	373420	355130	503380	212860	349890	157120	211800	272220	469990	319950	229820	386150	275930	281510	278980	412540	292030	303370	412520	379440	436530	325130	324040	392420	364920	230900	480510	291490	320630	239500	485270	224460	297810	120770	252960	208970	240820	209080	311360	466840
Q96H79	ZC3HAV1L	72615	397530	180800	163930	336190	255200	278520	757900	264280	214680	377990	246820	863080	202450	249280	359680	389370	179040	259260	522040	227130	309420	166470	197490	184510	572470	1061300	194360	470950	553410	345360	442110	244500	208410	504100	111530	166620	224490	328370	201650	181990	201520	265030	235860	242060	156140	298380	440200
Q7Z2W4	ZC3HAV1	1851400	1508600	844320	1396300	1466500	2158100	1852100	3656000	2819300	2285800	2846900	2068700	4163400	1201500	1965100	2270400	2002400	2487400	2648400	2223700	3233400	1474800	1818700	2872100	2314400	1432400	2821600	2029900	2516000	2322900	1748200	3314600	2929600	1825800	2415300	2668400	2155400	1971600	2484000	2230800	2498600	1610700	2337900	2075200	2379000	2011700	2027800	3656000
Q8N5P1	ZC3H8	11979	47571	0	0	0	88051	45161	64024	9362.8	13691	6911.1	6888.3	43830	0	41582	54245	87946	0	0	31308	4050.2	0	0	0	0	2075.4	2726.2	4584.6	54843	17516	5720.9	26896	15990	0	2582.9	0	62907	1936.1	6253.1	0	0	0	97440	46552	0	0	0	14264
Q9UGR2	ZC3H7B	102570	32646	295550	104700	282290	323870	116060	172100	194010	357910	212850	45618	243300	53985	151810	165540	175760	91486	67177	462770	55177	144490	282780	77952	392330	509200	122100	180750	136550	157720	132500	165870	233530	110040	779800	189550	191870	122280	123750	161760	440800	102000	154530	126090	122970	120210	184060	530010
Q8IWR0	ZC3H7A	134010	109060	45643	84010	70193	183470	152560	146950	290840	156590	345290	211610	231020	44387	101620	311450	227830	199650	193680	355150	168840	246450	251850	192900	199360	227670	220890	250390	257990	168010	208290	235360	368920	270380	254630	326460	221850	205660	184290	235930	264300	100600	176640	158110	159240	208490	314060	293340
Q9UPT8	ZC3H4	314430	228980	83542	183250	102360	383610	314140	1103400	492630	551840	650560	348240	996650	77647	338610	538890	542270	328560	194180	546400	196550	206020	244550	389520	243130	703710	585630	345030	559350	333800	680540	458180	359760	208470	658320	247540	246330	234880	32364	12497	23151	150110	317210	256920	238740	234520	237660	691120
Q86VM9	ZC3H18	290340	190150	69010	272370	535730	304300	388580	859760	184430	222890	488150	206400	293240	264060	435970	216120	261450	155150	57307	367390	26324	101220	141980	120070	88227	349540	87624	278050	297780	198090	217540	451020	93184	164430	327330	210750	162200	77084	70099	86699	26545	184360	165880	110010	235220	151450	232320	459000
Q8WU90	ZC3H15	547810	473810	257720	477650	490840	670140	484420	1260900	927950	691090	1137500	529320	991130	308990	537430	1436800	881700	531570	421480	965730	610930	623390	560620	742140	682050	656700	927230	746380	1083800	1186700	1378800	1314300	535060	612490	842830	860070	1140800	562950	1054800	392090	383300	1099000	471480	569350	598250	549790	608340	1250100
Q6PJT7	ZC3H14	520220	258850	78079	247600	187410	369100	413490	871220	401630	381300	413360	283790	1056000	78647	453950	231330	707270	254080	40261	514840	200230	289330	150340	173550	337270	437350	383370	411700	481810	429140	520320	654550	159780	462090	842350	302900	242140	229010	101010	118260	334770	348580	245130	222930	426690	423120	241650	644540
Q5T200	ZC3H13	233580	43249	33671	31737	7994.4	49615	35334	318790	45798	107080	155780	99148	68144	0	57845	145970	44135	23448	9822.7	53968	30763	161470	41640	86832	0	38660	72082	52051	85990	93127	46599	65763	91333	105630	59661	45352	73520	46587	20880	30964	47275	85368	40929	21549	116970	57170	43668	180950
O75152	ZC3H11A	370320	158920	42358	155430	58213	178530	202850	524910	266580	335350	409610	149800	429300	11502	101500	267950	327820	295320	813230	340110	93006	179140	148130	152710	134820	273440	306710	373350	455930	262560	264110	269550	268740	191070	230420	157960	149910	143210	101590	81436	141160	172690	194580	194950	149100	157740	196380	437280
Q96GY0	ZC2HC1A	61726	10161	28840	6179.1	12527	15468	16729	8581.4	13018	5368.6	7455.3	7163.5	8492.4	11623	21509	5585.2	7794.3	8741.6	0	2126.2	11713	10826	0	0	15641	13069	9272.1	9971.6	0	0	15935	5712.6	4819.4	6715.9	11180	3882.2	5095.2	5929.3	7646.7	9478	0	8084.6	8606.4	12759	14649	6815	5514.9	9833.1
Q96C00	ZBTB9	0	0	0	0	0	3176.4	0	7072.3	6773	0	13720	0	0	0	0	4563.2	0	3188.9	0	0	0	0	0	4906.9	3009.1	4057.6	13689	3429.3	9270.8	0	0	0	14307	0	5270.6	0	0	0	3749.6	3954.6	0	0	0	0	2721.1	2041	0	3459.9
Q8IWT0	ZBTB8OS	63571	19566	3335.7	0	0	0	84837	67062	132980	87402	184430	57774	145140	9566.2	55789	87221	97531	0	51062	138930	62594	117620	100200	127790	134920	96809	154420	102340	165790	194530	126450	203810	65734	81678	80724	62347	108060	69080	109020	77069	137610	53443	123530	106020	104100	63178	124890	128110
O15156	ZBTB7B	32059	15784	4946.4	20596	0	26078	13560	25390	72335	4844	89172	20036	20096	0	46698	145950	45550	15945	0	81396	45277	45649	34496	48222	25293	41876	40472	48556	148820	56816	33342	79038	93987	26700	33520	80459	28055	27459	32247	28252	20056	9544	22609	56680	47922	23927	15096	104520
O95365	ZBTB7A	83220	77953	28421	34163	59493	321560	30120	176580	79967	189300	231840	110870	349030	5688.8	51862	61610	373590	293750	74666	126710	188240	214920	159890	82903	119580	194190	68379	218400	97511	116150	78193	106760	107170	83397	69789	78329	64776	217030	329650	58542	24573	55750	39555	45002	130870	97452	290270	143660
Q9NUA8	ZBTB40	32493	0	0	0	0	7992.4	135550	0	12529	22645	0	0	4864.4	0	134340	11925	13953	7368.1	19886	59837	110500	0	0	11678	0	9137.5	14997	0	7397.6	196400	16820	323680	11170	0	19018	81964	74472	13476	98101	10777	5228.5	64223	20199	163710	206630	0	152010	237050
Q9ULJ3	ZBTB21	3008.1	16233	0	10791	10082	27504	5217.8	79802	48268	29505	37661	50288	92497	0	0	167130	21333	27069	14218	20973	4729.6	60365	12686	48821	17830	21202	22514	22291	14999	27019	9796.9	54429	84446	0	11477	237220	19227	8741.2	3992.2	10137	19743	0	7043.1	0	20087	0	7819.7	71681
Q9HC78	ZBTB20	73196	67374	65876	37178	87705	119720	160790	60765	103950	59108	73242	64149	40907	120600	119270	31989	101570	24692	74513	84823	28924	54969	36196	172420	27799	28878	46492	51591	17851	6841.1	18379	18790	87783	79349	53779	56946	27407	42272	160030	111160	39523	13753	20855	52116	85912	60721	40149	22708
Q8N680	ZBTB2	5928.7	6708.7	15505	21909	19744	37876	3229.2	40354	40583	25704	31771	19648	37610	19110	10540	14478	0	14338	18830	10855	10301	3360.2	3230.3	37022	12247	13883	12755	12049	18307	0	20420	50682	13802	4515.7	38631	8496.2	4831.5	16965	14406	0	22072	12859	3942.8	6168.6	14225	22955	15852	42479
O43829	ZBTB14	6225.3	18561	0	3595.1	4991.3	6871.8	2139.8	41295	0	6302.7	5803	4577.4	5996.7	0	4072.9	0	5622.2	5377.1	0	0	4953.2	0	4551.8	25730	4228.2	15295	0	2765.5	4475.9	7610.7	0	0	3330.8	0	8210.6	0	3912.3	0	0	4511.5	5508.2	3071.6	2916.7	0	5468.2	0	5220.4	7249.9
O95625	ZBTB11	16437	4826.8	0	1762.2	8660.8	17792	11530	15173	11366	4788.3	3715.1	0	57159	0	0	0	0	3771.6	8200.4	18140	0	7270.5	7490	16898	0	5890	7342.7	7184.5	7132.6	6349.7	9429.6	12267	10065	4495.8	8675.3	6726.3	0	15109	11642	13984	9426.9	5737	11962	6117.2	16427	27214	8782.9	60672
Q96DT7	ZBTB10	0	0	0	0	0	0	0	18848	0	0	0	0	0	0	0	0	0	0	0	0	0	0	0	0	0	0	2335.7	0	0	0	0	0	0	0	0	0	0	0	0	0	0	0	0	0	0	0	0	0
Q9Y2K1	ZBTB1	0	4403.7	0	7593.7	0	11237	0	13790	21353	0	5605.4	2393.2	29349	10657	0	27758	22735	14401	9999.6	6342.6	11827	0	9133.3	1995	14339	7574.9	8908.7	8828	21486	7595.2	33396	14684	12813	16261	24063	14797	24451	3502.5	0	15599	2051.9	7374.7	12675	10250	15030	17849	9550.6	34136
Q9H171	ZBP1	13553	0	0	12308	0	50116	0	12779	126760	70968	11192	39990	18194	11791	0	0	43361	5968.1	55876	15416	0	0	9286.5	73800	56025	0	0	5011.2	0	0	0	0	0	0	0	0	7599.4	0	0	0	43132	2552.8	4141.8	21083	43483	0	0	27718
O96006	ZBED1	24013	36581	5903.2	18681	20626	39027	27700	109320	31395	54265	32102	28857	33923	3820.5	15561	18278	23117	32614	11174	19934	43518	17417	41262	10108	28656	10587	25808	68094	35458	67597	47201	25191	147260	36296	44861	14380	60798	64197	51426	41032	49119	30449	51273	31384	76627	56627	46832	117570
P43403	ZAP70	641690	342850	45246	291870	357320	815240	760280	519350	1007100	513810	149320	125970	276570	321920	266210	27886	411470	315480	450290	461440	458800	131880	328740	1094900	667730	316040	198900	264370	289350	152450	474200	47909	272270	143220	607790	266620	416630	2689300	382120	785880	370260	396720	538740	209610	523690	309070	490460	1241700
Q9NYL2	ZAK	192930	920900	1363000	802920	1141900	511430	1092900	217870	406560	357870	208850	209510	604370	706300	1152300	371030	345930	433730	205660	201950	428610	1308600	170950	515500	312160	714070	170930	407080	376400	605380	442610	673850	414920	161470	620110	128770	216350	298580	995310	1055900	383290	236810	204950	474700	393760	369150	280660	330510
Q8N4Q0	ZADH2	330760	38915	38422	92584	138910	205680	69613	209490	151450	131290	160670	125850	10002	116750	102450	31329	221210	91874	205510	93505	156490	131320	273640	152700	162070	168640	181250	78868	353790	0	204480	67648	111650	121220	240740	198650	147330	149920	428410	155000	164710	73593	145540	86014	75988	110540	193250	155040
P25490;O15391	YY1	265300	223440	149780	186710	232620	460800	220800	559080	378600	340240	324440	322760	404030	165690	229440	269170	379340	286830	186210	299230	135860	175410	254700	407660	229780	345950	258290	297060	414320	281080	384790	420070	250040	232660	530330	192350	197110	168220	260490	205410	173910	154530	244040	277800	216500	249590	292740	384940
P63104	YWHAZ	30031000	34104000	25566000	17110000	28991000	39540000	31029000	68309000	44219000	34291000	42556000	24152000	45171000	21200000	37957000	48115000	45721000	30401000	27039000	38845000	44131000	31379000	32631000	44693000	41499000	31331000	46956000	47640000	48323000	45383000	42504000	53593000	53655000	43170000	48416000	39479000	43868000	42650000	39807000	37194000	29290000	23034000	31251000	36375000	37363000	37494000	32908000	37784000
P27348	YWHAQ	9619300	10715000	6937300	6795200	8522600	12344000	11958000	19632000	12792000	11771000	10539000	6689500	15073000	10012000	9100400	18315000	13300000	11153000	8725000	9817700	12945000	13964000	9482400	12929000	12364000	13065000	15572000	11460000	18743000	14961000	15470000	14736000	13491000	9271400	13322000	9685900	11405000	10997000	10443000	9898100	9539700	7052000	9240600	8428000	9661300	10869000	11246000	13829000
Q04917	YWHAH	3349400	3932700	3412000	1933400	3683200	6309600	5762700	4791500	7349800	5422300	5733700	3647600	7574300	3087700	6111600	6260400	5947000	5745000	4866900	3985400	6375200	5831300	4949500	6299900	6250400	6411300	7940400	8623500	5277800	7571800	7472600	6792100	7638900	4117500	7050800	8843400	7245300	7745500	5898000	6969100	3801700	4252500	7864500	4304700	4773400	8141200	6740400	12027000
P61981	YWHAG	4404000	5177400	4411200	2292200	4784100	5541600	3872900	6677100	6270900	4523000	5513500	3149900	5495700	2961900	4505300	5226500	6403200	4446700	2790300	6746800	5571900	5792100	3876000	5172200	5451900	5572400	6896500	3786300	3984200	7585300	5638200	7367300	5640200	4978200	6228700	5915900	6954100	5417000	4341600	5875300	4812400	3379300	3895400	3652200	5748700	3886000	6359600	6473400
P62258	YWHAE	39038000	34602000	26139000	16994000	33129000	41313000	34360000	73421000	48849000	44071000	45774000	22810000	48483000	22802000	31797000	56952000	51131000	36084000	38977000	42243000	45357000	32804000	42452000	44717000	45147000	38019000	47858000	47951000	70806000	52999000	46136000	53112000	49142000	42363000	51308000	42533000	30752000	43094000	35707000	37779000	36385000	26859000	39931000	37032000	37618000	40276000	36008000	39713000
P31946	YWHAB	12042000	12900000	10160000	7779600	11790000	15195000	10540000	14923000	16160000	13143000	14983000	7779700	12372000	5817100	9754600	12530000	13219000	10803000	9079900	13049000	13743000	10917000	8895100	14912000	12952000	12013000	14614000	11765000	18223000	19248000	13125000	15539000	13786000	14223000	22801000	13441000	13808000	13144000	12855000	10354000	9179100	9282100	12070000	16672000	12796000	12371000	13003000	13174000
Q7Z739	YTHDF3	469210	434960	191430	365350	345490	535370	326150	1326800	623810	511210	994720	425780	646400	201190	563150	562350	658330	453240	217210	808050	439240	434260	356730	656750	504370	459780	729540	329020	958660	805470	414440	986330	896780	574750	748790	509200	468160	508920	618160	523790	411830	341720	416650	599250	391750	431800	555610	830530
Q9Y5A9	YTHDF2	788470	243420	94001	170640	114170	212400	249200	475280	221520	155940	706790	148330	608220	37278	331430	738450	141450	93395	104080	456850	220760	183820	153670	272750	276080	192280	500720	450800	181860	807960	271880	413830	291660	115110	240090	298100	234370	230300	274940	550750	217840	131210	229060	255580	217250	274180	262410	594030
Q9BYJ9	YTHDF1	50270	117140	33428	41833	45401	88079	38918	153720	134170	74428	144040	58151	213040	0	80301	177690	93673	103470	51627	124460	50391	61368	26191	70333	116650	96737	124870	102060	218070	245130	88045	262250	88623	6837.2	177780	25439	15889	154170	99544	4279.7	70469	73200	63841	147710	101050	65387	114730	177480
Q9H6S0	YTHDC2	316440	387470	129770	104410	256620	339500	345230	86404	336780	363500	360640	261720	453850	261430	233460	668210	457020	397440	310660	458180	317610	308900	256090	555080	368370	334530	280310	429710	352920	1147600	635460	323720	315380	399260	448910	411250	576950	473100	398260	310170	354230	307870	370280	354520	310930	456320	551480	537520
Q96MU7	YTHDC1	41380	53165	18263	52633	0	133910	97739	148890	109960	84226	127900	30459	133930	0	95362	194790	20778	115660	81547	166270	81934	69734	73051	104530	61176	130800	186060	132400	224470	205250	138330	151260	105840	90145	156430	101240	81455	106560	152070	139300	90872	89325	143680	180360	105890	78610	132030	157650
Q86U90	YRDC	12597	9423.3	0	7769.1	5844.9	8616.9	17996	30638	13322	10113	29491	9614.4	50458	1929.5	15433	42114	15564	21733	7775.2	63547	10433	5498.2	6454.4	8089	16179	11095	75553	26050	14342	49566	21931	25565	43103	0	23976	41367	15768	19449	17317	11644	11483	7992	23244	6594.1	15706	17377	11182	49855
P62699	YPEL5	10286	20737	59270	53507	64301	41831	61666	186290	111280	64929	86348	19277	43713	30926	66309	45510	64675	64134	75182	77871	40649	41592	44981	43084	94156	17926	92480	53134	253660	32011	73460	71034	62813	115660	42960	59880	37011	91210	90870	111140	64638	55889	50684	76496	61458	51731	53075	89976
Q5VVQ6	YOD1	19933	21464	17592	6919	49633	42784	2974.7	76053	36930	33918	9823.1	72161	9479.4	26027	5961.8	21952	24987	35464	84240	42458	81792	11596	0	34105	0	56298	58264	0	39033	0	8725	55357	9323.1	74014	45024	60701	27547	95838	7495	18192	32977	9742.5	0	12337	20475	9002	20786	8057.5
Q96TA2	YME1L1	1027900	451780	362420	426690	518870	375970	429020	615520	597040	623490	569530	869610	580930	149890	335140	891160	480940	724950	453680	775290	639780	522520	456000	657560	435340	463460	855390	516020	1394900	1201000	748020	572550	564600	634670	523480	737720	664730	326370	544800	467410	593880	445940	413510	450320	465490	531230	674130	724460
P49750	YLPM1	2159000	1556400	2128400	378570	998360	1326500	1912200	2231700	3814200	3418100	4219700	2094400	1777900	1816300	576750	890830	2600600	2179600	6155900	791400	2432100	460200	2054100	1062800	1898100	4155500	2426400	1448500	1891600	748710	1799600	3759500	1524800	2088200	2078000	1014600	843240	639480	606180	529760	4249300	549820	651870	864370	2167600	3902400	2202700	1403500
O15498	YKT6	1283200	1165200	765720	595420	753590	1260700	1005700	1419100	2224200	1504700	1838100	610000	1662200	609170	758220	1525000	1728700	1716800	1494000	1864600	1466300	1424800	1736700	1657200	1256000	1045600	2096500	1943100	2160400	2780100	1665600	2624600	1471200	1780900	1481000	1888000	2122100	1413700	1704300	1328300	1541300	1128800	1194200	1138800	1464000	1432000	1707100	1692200
Q96EC8	YIPF6	279360	62529	99234	115850	76044	158060	168380	206970	197720	84342	296700	138080	176330	95450	123370	73718	2757.4	0	208380	109640	93256	164090	104770	181280	310310	120270	164560	97430	118170	206940	105960	26728	190640	227540	122460	260360	268900	151080	286330	200430	290470	138190	125970	122610	160570	229730	181280	220740
Q969M3	YIPF5	123920	136510	97423	100870	119210	159070	111630	194670	178260	192690	172770	144860	177290	93206	95327	120610	157930	144250	170080	121180	178440	155320	163620	174540	187350	135790	158280	150300	87940	131450	156160	132980	132440	150720	162320	157750	192810	141420	178520	127720	179760	106270	133730	108410	133280	142820	163160	157360
Q9BSR8	YIPF4	163350	100020	20873	41710	137130	122750	104120	155110	73940	86034	140990	105930	78000	41970	44855	91371	107050	138040	59096	151670	96357	140640	76037	64585	85653	73125	104320	114330	150990	76156	70205	130260	26708	183900	66151	93562	129380	133770	90279	37190	30896	26636	34534	16909	95004	79027	48550	94164
Q9GZM5	YIPF3	153750	131350	64405	160590	58740	123360	146710	183710	295950	125470	226190	288640	91561	54320	95973	283040	257650	216300	124810	306960	153800	228050	553200	99085	209420	266020	243230	187590	447250	68917	124780	371990	142050	393230	127170	360770	381950	205180	148950	132360	255570	79621	117650	135870	257800	253260	382160	210880
Q9BWQ6	YIPF2	54412	34678	11375	19772	10812	21247	23787	110960	31360	24815	59692	24006	70666	0	19767	22848	19316	30586	23167	15863	31669	32155	30730	25408	29918	12949	26014	62110	13492	15087	25404	23065	50695	20619	42921	22361	49599	18766	31428	18986	37643	14927	17344	23660	4404.6	27584	42460	18177
Q9Y548	YIPF1	12949	6775.3	4384.3	5883.5	3831.9	8202.9	46785	7452	0	11995	59668	6572.6	4054.4	2188.6	0	2606.9	6690.4	0	0	12364	0	5705.6	11115	4913.8	9371.5	0	16580	11426	14126	8455.6	35976	10595	7545.1	12953	7153.6	10877	8870.1	9646.7	8804.8	10157	27707	4840	145760	5627.5	9905.4	11940	10859	9063.6
Q5BJH7	YIF1B	47669	55562	15057	40467	44873	32026	42513	136280	105310	77736	68651	55464	45584	15839	27954	50980	46694	51731	74647	26977	51531	65205	46454	24250	38031	56155	67191	87809	40850	32667	117500	47926	10293	54296	71822	25710	53465	48518	28023	19498	50657	50185	67895	11066	47304	40789	62625	128430
O95070	YIF1A	116110	122860	51261	9003.1	98646	88124	217890	177410	323850	100350	235540	226870	264390	196770	300430	167980	254240	286790	271990	188090	216930	214010	239450	54618	112120	174100	326490	18781	238030	55647	238030	370440	61952	322090	275270	107200	322190	155690	279470	200060	63334	223430	178340	101590	173530	401280	325140	80715
P07947	YES1	432440	152080	45411	58504	91095	154880	338320	358670	176730	283160	232340	358940	193150	134900	322570	214530	201400	205440	93555	157420	232760	272540	346000	143670	228800	224530	257450	473320	378510	598100	423420	252380	383420	317940	169140	197860	246600	260780	184290	283630	348250	105540	230570	191860	244270	323630	505120	218030
O95619	YEATS4	1939.1	6741.9	0	31212	0	55252	24529	54697	68012	42018	77817	30859	43309	0	57553	76143	80291	35047	33744	52036	0	50059	41078	47278	76033	16625	91828	55596	142150	111350	85370	75687	103500	100050	65142	53863	40732	92185	65621	61255	53331	43872	54813	97792	61241	59432	74363	145910
Q9ULM3	YEATS2	10276	387920	44355	3431.2	5369.6	56549	174000	83677	23191	587800	33838	13568	22191	10259	272440	6337	29090	87620	1741000	56590	21919	36413	353410	128550	44232	10451	66883	9769.5	55820	0	251950	24247	97859	67837	335720	0	16497	105570	236210	17751	2912.3	9264.7	126810	645320	395250	23159	222970	28019
P16989	YBX3	418160	517600	268910	363800	714230	864970	820690	1669000	493000	210640	395710	751930	883190	554440	406470	1406400	632570	521040	189130	278040	217880	627720	370780	586360	328150	756760	221630	723880	870500	646820	843880	283300	452000	374970	398770	188260	262990	231580	115080	139110	235080	298240	220030	293680	214000	337110	170320	899720
Q9Y2T7	YBX2	0	9024.5	0	14007	12663	29518	63829	448130	6446.1	30998	117990	43720	419110	0	107710	57687	28446	23219	52058	60257	20053	0	0	43784	0	30846	0	17348	54839	34391	0	47621	95943	21677	0	2935.9	23319	0	0	0	0	2138.2	17391	19173	12974	13005	6194.8	165130
P67809	YBX1	4876800	5078600	2028400	3704900	4293000	6414000	4518600	13704000	7785400	5632500	9881900	4399700	10892000	1398800	5113900	13151000	9489300	7659300	5159100	10789000	4016900	5432100	6933900	4859100	5618800	8283100	7126900	7709300	11041000	8300300	9134000	8284700	8089500	5960800	8539700	7840000	6499800	5596800	3297900	2672800	4242300	3013400	4662700	5551900	5728900	5746800	6256100	11462000
Q9Y2Z4	YARS2	1200600	1078600	414610	492460	1117200	720850	1097300	1579800	674380	1088400	537950	407940	916060	365990	564320	864790	963070	1167500	1094300	1221800	1022200	573160	1337300	1070900	817900	1281100	450780	2151700	1575500	1187700	1083900	1242500	1031900	1025400	1166600	669200	1055500	887590	1960500	670350	873070	289230	594730	458870	568680	713840	949770	1091600
P54577	YARS	4598400	2598400	2284000	3703600	2663200	3630900	3521600	6053800	5017400	3903800	5325000	3994900	4502200	2979700	4854600	8123100	5013000	6429000	5227900	6867600	3840200	4620700	5584900	4207800	5938400	3775800	5866800	5210400	4416200	7278000	4228700	6571900	5164900	4399800	4834500	5631300	4758100	6995100	3698100	3479700	6795400	4095300	4129700	4951500	5873900	5072200	5441400	8753800
P46937	YAP1	385410	454020	249840	304800	646630	565400	799440	1988300	404450	505020	921060	238930	746250	341620	859250	976070	436820	175460	280590	442140	118810	310540	397920	280880	200630	558380	111690	331440	479460	221760	588660	384630	264840	252720	642530	231730	215980	200950	83587	50393	57924	115920	186200	218680	198880	185010	196590	768380
Q9NRH1	YAE1D1	0	16568	9085.8	47393	97529	25781	9203.2	19922	2518.5	45594	34361	14606	25341	4866.7	12307	118350	54318	0	21372	67385	25341	45158	6919.6	23568	73192	45389	38538	35358	206580	82834	17383	49490	23897	38285	26147	27787	0	7846.3	0	9941.9	40588	0	0	0	5718.3	14273	16266	53698
Q9H1B5	XYLT2	351520	153730	64201	34699	30012	25336	118070	54508	177470	188060	69650	12552	88189	0	45607	243160	130280	62972	177500	143700	161390	156680	538010	221710	493590	27453	197740	390090	83791	176710	193160	86022	500220	146550	122990	169540	248490	250670	107350	125830	548110	32517	44605	4891.9	68591	459280	212060	44002
O75191	XYLB	201260	96784	34633	132080	82943	224320	172300	54754	243230	233050	243520	19480	469440	67707	166120	148610	507070	73341	34261	69204	321470	197380	427110	296860	412420	200280	61349	263480	702240	722900	581160	422570	311180	140370	366130	493020	291220	372640	1203600	500600	325280	105980	79083	160540	203050	143820	630270	120640
Q8NBI6	XXYLT1	22747	11541	11365	13763	68781	30916	55358	10178	47522	23239	101910	5717.5	171690	49722	40501	46576	40092	70953	59915	36154	24805	90627	4384.5	29058	12525	27000	20215	29685	32563	25215	42783	43514	131600	31203	151230	15420	32153	36357	34542	22439	15255	0	34953	18918	17811	31070	41091	22701
Q9H0D6	XRN2	1574100	1482500	653140	978600	985280	2047000	1265000	3669900	2266400	2126600	2783600	1042400	3217900	384690	1652600	2834900	2264500	1202900	943460	2589400	1092400	1743000	1349800	2375700	2276500	2222100	3329800	2330300	4878000	4369200	2386000	3807400	2003000	926330	3438300	1837400	1920600	1775000	2571900	2298800	1297100	905300	1635100	2254200	1867700	1302900	2260700	2182000
Q8IZH2	XRN1	259480	386820	136770	250630	257050	488960	399180	947080	675460	414400	476160	338270	593240	124770	258660	281430	643190	332320	376670	390070	426920	270630	338110	461280	389940	278210	433870	671530	748490	435990	398020	312450	493560	336770	495840	297840	390670	487130	640620	439610	421220	305760	443190	376900	244200	464320	584010	763270
P12956	XRCC6	11879000	12144000	8303500	7930300	9316400	16059000	13745000	21305000	15889000	16259000	17302000	12283000	21780000	7277800	13431000	16900000	18630000	8524700	10790000	14959000	10586000	9501500	11501000	20320000	14672000	15733000	20625000	12992000	23826000	17676000	13581000	20720000	16335000	8336700	16889000	12721000	12304000	15566000	21733000	17150000	12907000	9982400	11731000	12124000	11648000	15087000	15204000	17441000
P13010	XRCC5	9714200	9422500	5890200	6710400	8628700	11397000	12417000	18736000	13926000	14006000	13810000	9212800	16681000	5969400	11583000	15182000	14336000	6802000	8275900	13154000	8224100	8722000	9800700	15174000	12176000	12821000	15777000	9400300	17850000	14606000	10652000	16144000	13102000	8153600	13769000	10736000	9797600	11231000	19384000	13750000	13091000	7651300	9073800	9629800	9308500	11345000	13134000	14996000
Q13426	XRCC4	137370	183880	90605	111500	117960	259770	107130	520190	184110	310370	262430	277160	244130	0	107510	323460	243000	165810	179980	292940	216710	151570	179180	125390	105590	954920	286460	185590	173470	406780	449990	149840	193650	122060	140140	207060	204810	206550	100070	217480	188030	153220	164620	51268	181470	194500	228490	239210
P18887	XRCC1	216130	343900	587530	145410	176360	325870	219570	552600	393480	664160	280960	147620	523270	49429	111680	842070	356190	787410	187400	173920	252370	181370	117040	293300	277880	316750	389190	240810	596710	311760	338290	406960	180490	199590	341900	247500	233350	715120	326670	869300	215390	881730	147740	209550	185770	361010	414610	478580
Q9UBH6	XPR1	6387.7	14284	0	11680	12780	63053	49296	128470	3340.8	22213	74123	143130	46553	0	0	23929	34805	0	4200.9	41041	17545	54031	0	13708	32995	10520	22054	26247	21259	20307	47107	14853	33365	18135	28015	13107	0	13156	28284	34024	0	2785.1	11932	20127	26403	10050	1632	52753
O43592	XPOT	882380	855810	555230	911590	882840	889420	737600	2472600	1196400	1514400	1064600	1011500	1835800	620200	894530	1640900	1035400	1197000	954420	1551200	843330	1102600	1027100	1646300	1295800	942470	1858700	1204300	2054900	1948700	1057500	1027300	1198700	799250	1755700	1482200	1461500	1038100	1333900	1325000	1065100	639940	1253000	950180	854890	771450	1127100	1783900
Q9UIA9	XPO7	2313600	1666800	1117800	1730500	1470400	2330700	2016500	2878500	2674900	2837200	3421800	2453900	2824300	1235100	2037800	3208400	3373300	1838300	2058800	2575900	2186800	2363900	3256400	2665600	3043600	1629200	3469700	2743500	3412300	2525700	2261900	2553500	3593100	2277900	2859900	3004500	2567500	2801700	3434000	2762400	2988400	1482700	1886500	2640100	2076500	3304900	2446700	1584800
Q96QU8	XPO6	250450	218920	122830	220690	263010	218230	148970	210060	241640	212730	129040	201680	223590	152140	248870	94118	200560	137270	71585	191040	103280	76751	38743	146900	122190	155010	232350	110250	328850	170180	186890	161950	335090	157930	164340	210870	220130	231750	185880	242380	389060	106020	193190	96157	235490	240720	386110	261790
Q9HAV4	XPO5	1979300	1970600	2427200	542900	842000	1961100	885590	5437200	3000000	1156300	1890500	804150	5754300	268440	1112800	2784100	5109500	1077400	504700	5420400	1137500	1296700	637220	1219900	1125100	1493300	3537300	1167600	3310900	1952400	2027100	4679700	1668600	2102800	2815600	1689800	5138400	908980	1253500	797910	661880	980550	894460	2655200	1117000	1158600	2297900	3192900
Q9C0E2	XPO4	670810	749390	411240	594330	313250	1082900	561750	1669500	1132200	787970	761380	776200	1142600	194320	845490	1303400	987390	704560	765370	1068800	785090	288840	711640	691810	895500	909060	941070	867360	1929200	1104500	831240	1182200	970370	486790	896910	914310	382240	831410	1081500	626590	847490	579650	1124400	1090500	812040	612720	1167100	1429300
O14980	XPO1	5877500	6432900	3475000	5100100	5937600	6135700	6932900	12903000	10199000	8141800	12085000	5991100	11907000	3728000	6175100	15285000	12225000	7729700	5925200	10350000	8505600	6993400	6754800	7905700	8567900	10053000	13148000	11638000	11416000	8690300	9584500	14111000	8164800	9650000	12714000	10482000	8410800	7502800	9766700	8259700	7116400	5033300	6033700	5921200	8463000	8524400	8922200	9428200
Q9NQH7	XPNPEP3	487720	297490	81957	323470	192180	247020	258100	499740	330920	153680	351370	435370	377600	47496	398250	587850	371440	201600	151360	432920	191460	214230	323250	310770	329260	253530	448210	500740	586830	828940	228080	265000	522320	201930	378880	338590	478460	334660	395540	337140	336300	104670	320720	308190	269790	321260	585260	227160
O43895	XPNPEP2	11045	59783	21822	64715	350520	2086.9	28732	93926	9842.8	327810	0	0	0	590630	153520	0	2499.6	0	7914.8	0	82909	5572.1	12730	58443	13089	33361	7116.5	0	80966	120540	109540	75970	0	0	245950	0	0	9401.3	141830	23376	60633	16607	0	10067	207510	12692	0	23095
Q9NQW7	XPNPEP1	1973300	1872000	1180400	1553100	1278200	1582800	1744600	2799900	2482300	2641700	3038300	2057900	2132800	769200	1211700	3841100	2925200	2193800	2020500	2882400	2739700	2215900	1825200	1871600	2245800	2078000	2147800	2881600	2936100	3434700	2388300	2480900	1855500	2987000	2865800	3135800	3575300	3087600	3220100	2909600	2645900	2081600	2444600	2077600	2465100	2729000	3019300	3853900
Q01831	XPC	192940	56322	99815	97255	26477	191010	292110	93132	234010	120780	75316	88781	261920	77537	119230	454890	127410	178400	137190	172860	120430	26652	90379	198560	147670	98943	188500	42711	301220	200440	180120	111570	73465	50829	255440	25079	115590	138690	49691	223050	91933	43107	157860	63132	88059	91035	195410	418630
P23025	XPA	69460	81003	0	19433	24953	87536	11680	130690	168270	34904	66991	130410	113370	146350	76857	72882	85237	37105	13455	50583	15557	141190	106090	55665	66690	54209	60322	82560	54417	98634	79771	70787	32974	79876	96109	57790	59648	45633	7228	51793	20286	3385.3	27036	33188	7929.3	13399	97682	36217
P98170	XIAP	145540	128420	122320	60919	152130	58532	151180	349460	182060	96477	266370	39048	272520	28306	108710	320910	117140	115490	227060	161010	244970	216530	155940	64891	187220	138050	111400	280340	330200	400160	149720	189450	18229	143280	432250	132220	137950	277990	248980	308670	215740	182880	254040	216290	264600	196400	235850	395560
P47989	XDH	61542	1408600	62215	28796	147440	207540	98624	60626	236540	301520	176960	4345700	150860	305540	2047700	99584	72199	223870	185060	83317	1316300	317470	91732	128790	255430	186240	322630	162230	384780	197010	293340	227280	3230200	171390	4454100	51503	377980	610510	877150	816100	331550	180380	575530	1615800	154930	149270	66571	3085100
Q6GPH4	XAF1	15992	36861	0	24032	6632	34381	30530	220250	30034	7469.2	28527	0	31293	0	0	34584	21122	45320	74451	18987	26446	0	0	113930	0	4919.6	0	64968	51796	13371	24596	3580	13970	13635	58904	18292	0	45118	9562.4	17030	0	4479.2	20558	6276.2	14680	54335	31032	72359
Q9HCS7	XAB2	2288900	2931300	1524900	3770700	4068800	2773100	632670	1862600	1995600	3802600	1660900	1002000	1609100	11709000	2168600	1272100	1603400	2086800	2118000	2902600	3037600	1815900	2218000	4293200	2267400	1959500	2836700	2210000	1301500	1230500	1887900	876350	638610	1445300	1561400	1093500	2536400	535060	2523500	1308400	1812500	580200	446970	533290	2231100	1043900	901930	1353300
Q9GZV5	WWTR1	0	0	19629	0	0	18333	48785	0	0	47862	22769	0	36109	34596	30112	7435.8	16758	0	6889.8	0	0	0	0	0	13598	2248	13842	15248	79317	10172	0	10514	0	0	0	0	0	37532	8364.5	0	0	52571	15119	14399	8750.7	0	19194	0
O00308	WWP2	93265	29397	0	6459.9	31660	50597	9363.7	40288	56653	43297	161730	64759	144010	2362.9	33856	222410	73442	39546	31104	80212	36306	11221	56314	17499	91033	49423	54914	212670	85396	153640	73906	70479	145780	21292	58712	242730	66230	85036	46891	37621	65094	0	40314	78129	21406	100220	46050	104130
Q9NZC7	WWOX	145100	57151	33834	87528	35857	87285	77630	180000	399760	44450	310000	54357	203630	31496	112360	282150	307620	242140	287930	237170	279130	88567	374380	263860	416590	165630	545980	282720	199410	277660	216270	303900	264180	198140	321540	363320	363170	297700	461830	266240	551300	104770	98164	86654	505650	409490	176250	349060
Q9ULE0	WWC3	65233	37060	57569	66805	50643	87594	116360	130440	58002	55388	61643	99945	52837	139720	18979	58573	61694	31056	10714	0	12184	30493	75999	66237	8359.8	14557	11978	83502	16324	60049	71015	77651	7218.3	73453	89876	15297	21959	16351	19631	15807	17776	34431	7640.4	6889.3	57219	47846	113610	57379
Q8IX03	WWC1	0	7575.9	6343	2076.9	60111	1021.4	0	3941.4	0	0	8616.8	0	0	60553	0	4655.9	0	0	0	0	3798.7	25406	0	0	0	0	0	2722.1	0	0	0	3232.7	5377.7	0	33036	5495.9	0	0	1930.6	4375.8	0	0	0	0	0	0	27739	0
Q15007	WTAP	178820	195360	104940	66856	191870	314410	157580	235330	398230	186780	348610	162270	497640	149890	143880	393500	391710	221540	278060	342120	215840	170030	263290	285790	281620	380100	425190	269770	418970	341450	266690	312100	393080	178850	455400	249840	219070	217580	148960	86915	89694	132240	248720	256160	283990	268030	105960	350350
Q96S55	WRNIP1	217450	194540	24051	154130	45006	216400	282500	727400	560910	308290	1357000	152880	1383400	73325	474280	370920	309490	406910	166260	407030	354730	223630	187050	318880	241360	317090	708760	658630	788830	263730	818690	633060	999020	166920	411070	499970	270330	195490	559370	389220	348130	131070	389500	473760	161770	136260	232820	429020
Q14191	WRN	95835	84544	44205	17423	12133	71836	16837	54176	98153	78955	6594.9	75237	84817	0	42001	9777.4	72753	8825.5	40108	30019	14516	55615	44153	3551.2	11932	11934	68475	9893.6	60799	43227	30568	53992	26578	37060	40465	48616	71076	68516	83227	74794	46762	21367	27818	8782.7	47201	59776	66867	98139
Q9P2S5	WRAP73	20836	29336	151230	61855	257230	74093	38146	24613	14559	0	9159.6	29947	22744	309210	5171.2	46149	29344	24474	21216	57027	89350	157360	0	10738	4693	136880	69667	15559	43325	36416	49474	21939	40445	15770	25519	10996	48388	33865	13565	22738	32343	13670	23443	30767	27212	8439.8	17048	34755
Q9BUR4	WRAP53	81351	21586	26375	46517	69890	127460	21045	130990	40918	25114	63001	11768	43873	5125.7	20836	126870	64226	19014	21394	31105	29920	40313	73158	111550	154250	37969	86424	67011	100400	81814	121310	69762	129020	62294	106970	41111	98003	38240	32778	65100	41977	3145.5	20210	36182	32223	87393	18580	49012
O00755	WNT7A	0	0	180840	0	0	0	17258	0	0	0	0	0	0	6008.1	24855	0	0	0	0	0	0	0	0	0	0	0	0	0	0	3769	0	26808	0	0	0	7265.5	0	147260	0	92557	0	25662	0	0	0	0	24922	32673
P41221;Q9H1J7	WNT5A	3039.3	85953	60387	22827	0	76260	162750	185180	341700	10036	131690	119760	8496.4	0	38419	151960	83285	88945	4068.5	105380	7729.7	122620	0	6540.7	20487	83089	74122	59822	65410	129420	2885.3	74465	42074	8761.7	164700	72495	82403	10579	66834	15567	17408	43403	114830	99987	80950	44774	121330	15073
Q93097	WNT2B	44221	141590	8060.4	28859	0	13864	28843	7979.5	6314.5	4760.2	5213.8	8856.7	25061	18543	14883	0	5818.7	0	0	0	12793	0	6379.4	4329.7	0	9411.7	6507.1	0	3159.9	0	4123.3	0	0	0	17466	0	4284.3	5779.3	61622	4071.6	15369	0	0	0	0	13128	2557.8	0
P09544	WNT2	2983.9	4722	0	12275	72541	5688.7	11949	0	0	15095	0	116770	33352	276440	0	5901	10122	13513	2985.7	0	0	61908	0	72756	0	23333	0	37927	6879.3	0	8614.2	0	0	0	0	0	3865.7	9845.9	64953	11229	0	0	3414	2827.9	5230.8	23556	0	18925
O96014	WNT11	0	19362	0	0	0	22105	0	0	7659.6	0	38300	0	409330	26832	0	126250	0	0	0	0	21691	0	0	0	3005.2	0	66449	0	8289.5	19278	6377.1	0	0	0	71659	6896.1	0	0	0	0	0	0	0	0	0	0	0	0
Q96J92	WNK4	41596	0	0	2541.5	8001.7	0	14514	0	0	0	0	0	0	7039.7	12362	0	0	0	0	0	15529	0	0	0	0	18187	0	5820.1	0	0	0	0	0	1596.3	0	0	0	0	0	0	10377	0	11777	23152	0	0	11561	0
Q9Y3S1	WNK2	7992	35826	1578.6	3782.6	14627	0	0	8627.3	42389	18391	13949	0	100240	31793	68383	78534	7795.7	0	0	6424.8	5487.2	35072	8292.1	7325.3	24792	13234	16085	27756	77548	29249	3162.8	116910	28629	101540	26948	0	4111	8562.5	32111	24477	147950	3585.4	8647.6	15592	13603	4955.4	0	9124.8
Q9H4A3	WNK1	412750	581110	382510	511170	439880	448340	713710	578640	672110	496720	426840	595020	849810	458370	572460	730630	820400	682710	439880	343900	453890	524450	504170	603850	533530	701680	589770	603820	415920	429930	783510	317210	327930	725770	564460	394900	477340	440690	501790	473900	371600	313580	479590	401440	475050	474380	370390	677620
Q5T9L3	WLS	120100	143650	177770	69257	109890	119780	245700	436450	186720	159730	246640	225910	141260	103640	102490	267090	282640	269040	125750	325520	259860	339730	164360	194700	148190	408790	445230	211270	404990	150130	287820	295250	162860	143650	294910	301400	364850	147270	204690	100170	171720	119590	71043	243970	236830	204400	104700	169930
O95785	WIZ	30046	33741	0	8149.7	14606	35883	4315	100470	15107	13184	39304	20902	106570	0	20306	108930	64800	42570	15202	64421	24416	0	41590	60984	37701	39551	96350	7256.8	23174	66880	47698	0	36157	12188	51058	10545	32737	6384.7	27544	2798.8	5480.2	9970.4	4172.1	25655	9738.8	21171	26097	62893
O76076	WISP2	0	12041	14345	3139.9	0	23850	157800	0	4490.4	0	0	54903	0	14262	5870	7406.7	12459	31144	23236	2595.8	30201	2208.9	9699.6	4237.1	16006	61094	2347.3	5683.6	0	0	146700	0	5896.1	4918.7	0	0	2453.1	2966.7	31441	0	22374	23555	0	0	0	20409	0	0
Q9Y4P8	WIPI2	210110	382340	47319	259710	161260	169860	380080	459440	265440	296920	435830	209260	634070	215220	314730	195960	297420	455600	243910	264720	274350	381630	429910	196830	269190	441430	353930	458290	380610	377670	446000	818940	112150	376780	388670	358560	307410	310130	435150	472150	526160	136930	170110	132590	288870	202110	287430	314170
Q5MNZ9	WIPI1	79019	37622	3978.8	95492	22143	87066	48580	146670	254770	205270	72709	94318	30374	148110	71110	28402	92264	96777	189860	97303	56362	161820	26332	196330	139520	86228	345080	89583	80631	115690	202700	100230	169920	156240	133620	98021	51809	169890	228750	123240	187360	259880	134190	75039	159810	114250	121410	89195
A6NGB9	WIPF3	50671	0	0	16814	9701.8	5645.3	20492	35621	0	0	40767	0	15275	0	0	10509	19020	4743.9	0	0	0	0	37232	0	3345	20382	0	14293	21917	0	7337.7	15626	0	49299	102980	9094	11517	2631	0	16139	36760	0	0	0	3909.7	28571	19876	98978
Q8TF74	WIPF2	4563.6	9317.3	0	12759	30640	56459	61821	106290	0	21856	144580	11414	110680	0	56627	29504	61170	50229	0	47337	0	0	49035	0	0	19580	14178	87019	70440	50879	49393	37728	34806	37009	19527	21317	39690	11686	0	0	0	0	9962.4	0	0	0	0	32789
O43516	WIPF1	334890	224700	75833	192970	241470	658700	264020	404210	145190	254670	91287	237760	188270	198710	241240	15790	174100	298110	87470	122360	58367	73598	69097	852530	62499	212810	92923	47366	4328.2	5063.4	290680	24854	120200	47052	190430	13116	60256	134050	4578.4	0	0	65715	179100	83462	42799	15525	22266	132000
Q9BRP8	WIBG	402980	273190	133990	147090	171490	416410	222990	830710	196070	298040	361000	373910	357680	146010	252150	44189	188790	302680	84944	319450	71238	63750	149400	184060	131440	149780	102220	147040	150050	90615	42812	235430	182230	87783	159530	156130	165810	158570	91519	63767	92448	126640	292100	172370	195670	128260	206160	277200
Q9BZ95	WHSC1L1	47036	14382	0	28257	22000	65248	46761	15519	20293	61096	21102	21751	60080	7227.5	37791	42308	176860	26859	14646	60247	33685	0	26364	81451	58899	34943	34073	38083	24962	65708	61508	13003	80587	17315	57667	35640	60632	36906	62452	25446	16785	3752	15509	6171	13134	19146	87485	63477
O96028	WHSC1	53344	75885	31030	98435	166880	91206	50657	45360	92562	141380	141060	164780	132030	206960	80410	5034.6	92112	112730	30868	48418	170810	120930	174620	142320	230830	58227	205900	186080	81842	127320	68277	111360	144790	54461	43684	32970	79888	70984	202520	85124	131460	36804	18238	77344	70999	135110	58703	53957
O76024	WFS1	491200	729630	634940	663400	613120	479800	548650	529940	666610	519840	826860	446230	1330100	924920	773230	1858300	484190	594150	566500	243760	576110	1040300	635850	338230	378750	484140	833000	296830	393290	131060	389580	174870	1386500	519620	674080	437460	1296400	477040	589170	685060	809810	365810	311560	595500	1305500	189010	486330	537470
Q14508	WFDC2	48668	373740	0	18584	0	66144	0	0	0	0	0	116550	0	0	9190.6	17632	25248	13170	0	0	0	2509.7	0	0	8221.5	0	39189	2537.4	12408	16726	0	4069.8	54268	14800	0	0	0	2249.4	0	1822	0	0	0	0	189970	7409.2	0	0
P30291	WEE1	0	0	0	2664.8	0	0	13400	82092	14985	106600	31698	1787	9150.6	0	90487	68480	78625	0	14932	0	6651.2	16613	4702.1	8022.6	12418	0	0	15144	0	22137	17277	28173	1957	4691	26244	16307	49866	9760.7	124260	105830	2169.8	61031	3396.5	8025.6	7829.7	0	64457	61137
Q96HA8	WDYHV1	0	0	0	0	2323.1	4580.1	0	0	9693.8	0	0	0	14164	0	0	43608	0	0	0	0	0	0	4240.8	3696.5	0	0	8720.1	0	0	0	5105.8	17089	4751.2	0	0	0	0	0	0	17287	0	0	0	0	0	0	14961	0
Q8N5D0	WDTC1	22974	10239	0	5552.4	2187.5	7945.4	47055	51713	26868	24469	12686	24212	16055	4618.3	0	18770	17060	15871	16842	3423.4	19378	16428	30178	7072.8	11081	14700	68507	52184	16864	12462	30446	20807	23649	10712	19666	22212	24082	7093.1	62207	25569	15848	18693	9696.6	0	29695	26553	0	35754
Q8N9V3	WDSUB1	62784	39695	34261	30809	38370	57891	65214	101960	135490	50980	165100	37893	168700	24859	64729	38894	64571	70341	25111	125420	48187	7223	39523	77104	74504	21718	283740	222170	194540	146000	78015	138640	77566	55848	50789	75761	77969	63826	177800	84849	76117	28167	88745	83498	122470	91270	97846	241550
Q96MX6	WDR92	100080	81456	68973	129560	147370	66893	148010	288920	295100	93970	154610	115350	371140	44024	151150	164720	104020	233940	135870	67428	111990	142250	109030	107910	165060	155020	343280	378300	410420	396700	140950	334170	144140	97129	242730	82218	147840	233290	261950	274720	138950	121920	171030	149680	183390	213730	294150	350680
A4D1P6	WDR91	477110	434360	218170	477750	596660	504600	308580	300370	778760	463470	268450	440620	331850	427400	345700	304560	652150	371370	335230	419710	601530	478770	568670	745280	605740	616170	268040	515100	313400	110210	652330	473690	1846000	254190	457340	494810	334040	639330	814000	619860	841410	204010	434940	318950	580300	565790	613920	540160
Q96FK6	WDR89	10975	2539.4	20232	39626	24972	43147	13861	73686	90707	47347	46007	37230	221200	0	10662	60298	76488	36653	46878	54650	49259	58211	61564	88657	41415	102150	74338	61877	130240	145180	51917	47698	88751	38238	74207	22852	40776	48277	70089	71127	51854	50412	63201	95010	39513	49751	77342	154400
Q9BRX9	WDR83	0	4118.9	3692.2	0	5228.5	0	6052.8	43955	29865	6829.2	21863	3529.8	59221	0	2706.6	22701	0	0	12808	5710.2	31583	9958.3	0	7809.2	6262	26330	50593	8950.7	81096	85870	7793.8	91835	19136	18280	60017	7271.9	26039	24591	14696	30360	8508.8	9952.6	11493	7587.9	6762.8	26239	40944	39721
Q6UXN9	WDR82	630570	685870	260110	511230	522350	905980	800040	1293300	909940	834190	988500	594130	1297000	386240	739420	761180	885350	818650	486330	993460	781540	792840	735490	1246200	992630	1112300	1023200	873880	1158400	1262800	1091900	869040	1154700	433940	1248300	724180	1104400	774810	1409300	674000	912050	385400	659200	790800	721490	810280	1020300	981910
Q562E7	WDR81	354920	329530	280900	349200	240120	361870	1106400	447550	583410	366640	186500	381820	952400	181580	214280	369060	524820	240430	688920	573730	296530	254310	553930	731580	468640	345660	184020	330550	414150	213580	370170	444840	256640	267920	567260	536180	331180	378040	532670	452370	633170	122760	573250	157380	273210	328290	373540	430750
Q9BQA1	WDR77	430890	570090	211830	323690	387360	412220	479880	723940	811170	492490	738620	358280	1042500	112420	585630	1348300	697420	343800	493540	712660	741220	513940	538510	654030	691050	843560	1434100	846350	950130	1321200	545760	625960	777730	576960	756240	948600	859370	527550	898160	934270	940710	447810	656000	798600	823460	832410	678890	1086300
Q8IWA0	WDR75	124090	265980	115290	147070	127380	273190	175700	527480	497010	356470	336750	249220	611000	35772	158290	1120600	725850	318630	292990	647310	516880	285800	265740	475360	333220	462460	453500	371820	1388000	1164000	433070	497320	453980	227990	627660	411300	168540	504820	430730	392070	224440	263780	202220	431730	282880	261580	284100	556130
Q6RFH5	WDR74	59443	73522	33256	7991.8	19317	72892	70866	294610	161900	100840	317980	79437	179040	0	37415	375690	226300	82859	152090	183380	341530	5131.5	125080	181390	145290	74442	133110	63656	979930	329990	44433	169830	98419	67393	393460	172640	76075	83774	170180	45717	73285	42263	225900	249670	228930	205360	49469	383860
Q6P4I2	WDR73	0	35792	0	0	21590	3837.6	11961	62829	17536	4492.3	0	31748	10062	21332	4244.8	46998	28844	39247	2562.6	40586	60079	44300	7374.5	39458	5633.4	9421.2	6241	7821.1	12709	32580	1564.4	0	46820	37431	29033	0	26308	8101	13906	0	3861.8	0	23047	18896	2976.4	0	8012.9	3332.4
Q9NW82	WDR70	233080	217130	66823	147600	104650	125940	363330	316870	252830	159150	176660	262540	521900	84137	253840	326330	298560	137860	88598	384770	316920	343070	237680	146310	199990	257910	632640	317410	438830	471130	393830	801480	366680	288220	293600	270450	142460	271410	500610	309360	217670	209670	464860	232800	226510	391150	342020	513220
Q9Y4E6	WDR7	343710	256030	47423	117780	231260	433410	199890	489550	645990	359290	306570	166540	441350	30391	128440	297430	463050	228120	362980	460640	408560	365570	515760	546200	535700	388270	686380	380120	300600	728610	481860	421010	178810	376290	552650	544760	488100	219450	170880	386190	489240	234100	231650	122030	360030	507250	605560	713200
O43379	WDR62	4936.6	18922	0	8625.6	65986	43410	8687.6	57770	58505	30881	16276	4801.9	118180	3963.7	21842	59055	18453	27925	60021	5003.3	19931	0	39599	68562	73143	21189	74494	26985	87914	21771	48602	49299	9167.3	32093	34667	28081	16167	12839	12710	12860	12289	18268	4300.7	0	21112	18500	14510	81200
Q9GZS3	WDR61	1318000	1013300	743490	916260	905180	1395200	1190200	1227300	1677700	1522600	1388000	707640	1471000	515590	906650	2413300	1575000	1232500	1354500	1341300	1393400	1367600	1682200	1426000	1733800	1410800	1767100	1627200	1731800	1935300	1362200	1501400	1558100	1216800	1919000	1353300	1396900	1442600	1516900	1534400	1440800	765340	1400900	1313200	1218600	1438900	1601700	1307700
Q8WVS4	WDR60	0	0	0	0	0	0	0	4616	2140.4	0	0	0	0	0	0	0	0	0	0	0	0	0	4141.3	0	0	0	3964.9	3552.1	22216	0	0	2424.3	0	0	8382.3	2778.9	0	0	0	0	1625.2	0	0	0	0	0	0	0
Q9NNW5	WDR6	56393	53878	51812	100680	67838	89518	167480	138720	160840	291000	108510	55786	369790	103940	51443	156970	84241	310670	367900	52596	77194	163500	276260	125720	81061	90599	504210	258970	163080	565160	174340	166060	251240	238410	63509	334790	270620	39085	276930	120380	56058	30816	66436	120350	38626	241120	33929	337900
Q6PJI9	WDR59	122020	95944	31924	80125	72469	114220	78928	180880	160860	107060	195110	94933	208200	44444	149490	93162	241540	116270	100200	136370	198800	60839	245100	190360	192570	132780	146420	282720	291070	146940	195810	149200	115720	133830	195880	206250	135540	193930	201810	175250	193080	125430	44426	44897	133540	149280	127540	167570
Q9H6Y2	WDR55	271570	112160	107910	100680	91533	124510	138670	538540	248140	217160	204000	54146	507940	68047	130060	445230	291260	120700	189090	310930	65006	212670	185540	121470	173310	210660	206010	108370	186750	955820	126630	192810	82472	143070	185570	57635	115000	212910	261490	220560	132510	114310	165450	71237	135100	211130	263100	450980
Q9H977	WDR54	29744	43886	116710	45109	81100	96346	155370	2773.7	36730	24733	62518	51927	114610	12288	174440	32559	37401	110710	48451	21784	0	46259	26703	204150	271680	31359	93291	135780	55823	97886	32854	110040	176660	3036.1	210030	36333	39201	219630	36073	109230	33195	14905	97570	181510	21332	155130	22315	183130
P61964	WDR5	226670	468400	288930	243030	482860	594330	472850	945130	834640	544080	972920	259830	948110	83508	514760	1160200	793010	398350	295370	846940	842770	532150	583570	882200	935550	640430	956020	792390	1130800	738190	895580	647930	1309200	534070	1329700	667140	988450	498810	843390	789160	818680	446150	528630	712530	548660	436120	1677300	884210
Q8TAF3	WDR48	322400	479000	121560	25535	724000	107710	364350	193660	89947	439820	338560	228880	124050	67987	542280	293150	188700	144730	141260	186540	169260	605690	113520	119730	116680	518040	167360	615370	212520	107660	149400	223690	126510	110880	231600	280280	330030	217430	540750	576780	228810	110250	102260	167610	203610	589870	275680	253500
O94967	WDR47	156540	15586	41274	40502	19761	12645	31926	20160	17242	24443	36352	10593	20461	56403	68313	28720	45793	43543	29814	32904	19926	39291	24260	75832	16795	49815	92164	51872	10288	47806	17777	46992	33591	21683	27694	0	32906	15443	20471	61796	22187	27467	56786	35934	19517	46528	12245	30435
O15213	WDR46	80972	59531	73426	65543	75214	252600	123720	134370	276240	143520	263490	141530	416850	68050	104530	549630	142680	178120	168160	369450	220320	109660	121740	253790	154050	248230	288080	213900	714830	350040	284370	174500	170150	114320	97183	308550	241600	190630	178120	208950	150140	169630	79144	238350	159600	171220	740920	236120
Q5MNZ6	WDR45B	93437	116030	95138	109160	175810	164310	291750	108210	248480	131970	428270	198030	234600	91357	94440	448700	222020	97806	130950	127490	112470	135330	86922	238250	156390	190650	78257	284810	193120	70498	138220	160080	227120	180760	133660	238470	132210	119700	314720	220930	97624	40539	150410	337340	91672	67215	673610	509920
Q9Y484	WDR45	112640	92100	57417	81372	65087	97088	100910	83488	145930	127210	100010	71501	123250	38671	54662	117700	118530	79946	112500	93031	146550	51363	56764	134210	135940	97194	124680	99926	143040	123650	90872	102310	189780	85437	155390	112030	68713	118310	66530	125200	129750	42505	74584	94581	74108	74413	102240	131720
Q5JSH3	WDR44	2738300	934400	746530	2955700	2979600	1038700	793660	4692200	2068200	869310	1316800	2626100	1035500	544590	816790	1943900	981520	5260000	1111200	480240	4149500	3688700	2190100	4911200	1335600	2947900	874370	3787000	630110	4718400	1209800	3104200	3100800	632030	865940	3414800	1177900	2837100	840330	914700	877640	1947300	1164600	630690	2921500	2745200	2058500	3166400
Q15061	WDR43	252760	326810	345780	316360	356520	455750	293860	568850	650950	394530	560630	322800	688010	329620	202160	1358200	1022400	539190	501990	923100	597140	511540	614730	500490	710280	729920	824620	551220	2336100	1689300	827480	783080	726910	374350	1006800	593500	491130	676830	747260	587350	472250	364380	451540	748350	503460	495870	676910	858130
Q9HAD4	WDR41	82175	47266	54479	32054	8927	263370	53461	234400	44001	188750	255850	319070	101580	72983	130590	125150	228850	245840	45325	239770	89326	88071	222200	131780	189730	129900	118690	207610	59999	56887	43138	162390	210750	96935	217630	74708	75226	80883	92963	56455	58045	10937	62393	46289	155750	273960	74642	313860
P57081	WDR4	172060	194280	92935	99273	27275	139470	142950	590930	307740	214910	320120	156220	490500	15646	145140	542310	325910	102000	202990	682740	166420	153100	161360	147560	208820	299960	431240	68299	609810	785070	288460	584070	586460	156160	316880	172770	153980	252080	229040	182700	202830	113070	145860	272620	199540	214860	304740	495220
Q9Y2I8	WDR37	674650	399820	170560	224670	343490	494350	339360	509450	547940	404300	248250	514730	315530	175240	281010	255260	376200	389150	265570	496090	641750	335170	630880	442000	641140	503710	479730	862490	297290	1753200	462340	331670	417940	690220	504800	492180	614780	501200	296500	559820	571050	317000	470130	250280	471570	464790	461670	710630
Q8NI36	WDR36	230730	281040	193710	192350	103120	279020	244470	301270	494230	524800	380680	265560	638250	134660	114800	1959000	921300	729830	472630	675490	542030	358670	354260	686390	801450	492770	648650	362480	1759400	1211800	404150	576770	449850	288520	870610	482090	446360	523170	669040	444970	346480	855880	926420	703010	432570	358240	579630	1100700
Q9P2L0	WDR35	47764	17957	358460	24724	9084.6	63014	45109	7935.8	17541	8434.2	47257	12213	63725	27097	20417	30233	81057	44966	20226	35178	40322	8437.5	39248	785160	81619	55295	95820	13974	116600	92956	38410	46854	61783	51310	90496	40773	23564	373180	43033	67007	95067	16891	229310	347870	389390	83750	842210	41948
Q96EX3	WDR34	0	2378.4	0	0	0	2790.5	6804.6	8662.4	11943	0	10091	2246.2	10967	0	0	11696	7826.6	6243.8	0	6198.8	7614.8	0	0	800.88	3064.5	10717	13712	11054	9102.2	8993.2	6373.1	4064.2	16595	4306	7079.5	8579.8	6507.1	6548.8	3407.3	5747.3	2317.2	0	15564	16503	3259.4	0	9555.3	9234.1
Q9C0J8	WDR33	266920	95579	45756	93333	39977	219240	166810	255020	265550	234990	365940	397500	183750	12301	266720	229030	203140	121560	141750	364000	168220	154700	91925	134980	135460	325680	408650	187230	360080	365840	303930	247300	132480	152490	353020	119000	146440	108700	146630	135580	98572	144720	149780	204370	206930	100860	181080	333690
Q9UNX4	WDR3	276650	196500	134270	148280	108170	462280	261210	589220	862870	522940	585000	435340	1296800	110330	119180	2070100	970240	652300	547440	1365700	589090	325270	476720	845120	748930	1098300	829230	684790	2318800	1569100	963590	990290	581380	499760	1051200	759760	425600	652340	744340	632810	1453900	403200	406740	716260	523460	702760	840100	1816100
Q9H7D7	WDR26	1902000	282440	5691600	1189000	4379900	3230200	3725500	543810	2033700	2516500	1578000	213420	560650	115930	3822400	609170	1899400	372510	403840	349390	384670	3932700	327840	2342900	1509500	296250	1717300	1596700	1444900	1114200	2464400	450100	2067000	354860	2042100	1668700	437200	2087300	853750	1170400	605090	1660800	1011600	1370300	1367400	1718000	1065800	567530
Q96S15	WDR24	57475	16571	10175	24997	21545	29407	27799	31602	79990	66187	43452	47193	64463	167160	32929	40569	139840	47504	37311	0	73728	50231	162650	35990	40693	64381	24639	55686	33900	70130	57903	29402	33467	38123	63841	89975	104220	111090	99526	81067	97102	45947	47575	33586	61767	94547	67782	58712
Q8TBZ3	WDR20	36694	57401	19313	42679	43182	147250	155660	114320	59337	61843	181600	38584	107000	36568	134150	85278	120930	305890	29817	60655	106700	24183	86791	119810	53517	59445	87846	44985	48083	145040	212910	52863	68397	75481	57820	66677	43945	159370	416470	53019	195890	48702	211220	115680	25825	129070	47204	70511
Q8NEZ3	WDR19	21884	14845	23450	338860	142090	0	74410	889080	337090	19964	415980	882780	454080	20343	93717	241150	14995	944260	181390	0	266990	22492	244560	256090	379260	255290	287330	426440	301460	211150	344070	9433.4	184120	0	25402	9573.8	23847	292290	18117	1636500	1213800	230640	66401	64194	254220	307140	1140000	294870
Q9BV38	WDR18	291990	319660	217780	268430	445180	429250	368370	906760	784040	513870	379010	324570	603800	136750	391120	884080	452270	490770	500820	516480	527920	375330	444220	604230	634510	596020	555360	540390	1696300	517030	568000	411190	821370	373220	895580	430150	225610	432470	669610	649390	333790	217230	452360	395420	358500	603190	379990	536980
Q9H1Z4	WDR13	587420	675680	662200	419910	263310	497540	270050	616690	522860	453060	468460	198690	596010	111470	579800	241460	606340	578930	462210	244720	394390	407150	526390	351360	633930	414800	506130	900520	342240	675470	364340	322740	421660	460900	494420	609550	541610	535970	898140	694770	703090	198530	649630	569590	494570	765880	668250	483400
Q9GZL7	WDR12	203620	293700	395710	292660	527540	670820	371440	838180	965470	585870	785260	287900	1636400	78715	585060	2479200	806880	732930	593870	1337900	687880	549810	344030	699080	953500	749810	851430	514610	2232800	1891900	1119300	912010	852630	834760	1020600	449710	454280	885830	862650	1193000	396920	724040	487440	1194500	542700	504070	1050400	1680500
Q9BZH6	WDR11	1930200	964320	840340	1606200	720410	1164500	1586000	2079700	1916600	1875400	1772700	1219000	2065900	829210	13506000	2683900	2092100	1758600	1440100	1757000	1494700	1211000	1316400	1685600	1817300	1480900	1638300	1448300	2577800	2046300	1769400	1498900	2453400	1852500	2377200	1379400	2697000	1636800	1957300	1698900	1508200	2146400	1320700	21543000	3011700	3053700	2455000	1818900
O75083	WDR1	17763000	25105000	28586000	19794000	24915000	26426000	23101000	18935000	25703000	21931000	24647000	16919000	19770000	19522000	24727000	20160000	23825000	24101000	22131000	17209000	25490000	33488000	21743000	28435000	25868000	28789000	21826000	22570000	16644000	16634000	26844000	17031000	34086000	21799000	25324000	21730000	22612000	24802000	29081000	34381000	25486000	16079000	22781000	22973000	24165000	21257000	19058000	27529000
O75717	WDHD1	31039	329580	14215	508430	631420	15721	176350	417770	148200	125700	152080	357840	1370400	1097500	125560	238840	524050	95590	113030	172480	56454	39544	53589	283660	73254	113230	550970	84061	219600	412590	80823	303580	249110	78817	203460	65008	37431	74106	135950	47194	34549	153470	236580	162320	56369	76958	130170	315600
Q6ZS81	WDFY4	323080	268510	65320	193830	161730	757110	290620	346260	1391000	518520	286200	409800	196610	135540	113730	276960	403280	448780	407520	210880	518760	292880	444030	949940	694200	195520	289830	302770	210090	106140	475000	155950	176570	395160	744080	107280	377940	595080	759240	882900	440630	352680	325130	414310	410730	135620	360740	1280600
Q8IZQ1	WDFY3	25194	45480	54175	16651	85407	34766	34415	19590	69062	120670	51535	35039	1418.6	27413	17633	47849	49953	53208	23239	29186	49998	85127	78944	48278	36291	24381	44320	54875	87631	17006	44536	123940	15545	14913	81252	46231	49646	42386	101330	67816	79014	8738.6	20398	14252	68902	43392	66782	75333
Q96P53	WDFY2	19002	5426.5	1712.1	7357.9	6542.2	11978	12868	22531	38312	26457	0	13489	20098	1447.2	20522	17615	11838	6544.1	24427	12298	31185	16474	54386	28694	15559	1445.2	43061	40519	10398	15319	26556	5083	19762	25109	21991	22520	37982	14747	105240	33212	44357	4925.7	20499	7119.9	60732	21989	9911.6	23588
Q8IWB7	WDFY1	996900	1300400	823630	996990	1198400	1748400	1245700	1479900	2227300	1319000	1129800	1438200	1842100	498390	1186200	1234900	1480500	1228600	1712600	735800	1235500	1524000	1361400	2418600	1364100	1303500	1020400	1926400	2000500	1035300	2746200	1172400	1508000	1803100	2072600	1245400	1195900	1423600	1825400	1817400	1065700	1844000	2079100	1492900	1886400	1104500	1596100	2272700
O43709	WBSCR22	88228	124510	6252.4	88439	64860	91336	26803	321200	263370	129150	355030	153920	0	35940	9649.5	327510	286870	105900	79294	384680	140700	134580	81798	161260	104620	146900	179410	124180	164470	230590	154070	510510	141870	60999	229480	121140	90799	91878	138190	75543	126590	43089	133930	149000	147860	108580	186400	309030
Q96I51	WBSCR16	175380	112350	31297	115170	50292	52894	84928	343970	289040	117280	390390	123080	253380	35895	161790	410490	381330	142390	176140	444440	234780	199250	132520	167330	175110	177620	220300	162150	510410	551190	345340	319120	289720	127510	422520	182310	399230	224490	234930	273180	305330	106950	111470	167790	184230	260470	312440	327540
O75554	WBP4	12359	24271	15637	3807	8567	18411	75239	99638	21374	54790	56951	25005	57260	51526	82212	44281	54033	21613	7370.1	68855	16900	40287	23456	25250	45806	47579	67205	20766	41777	16803	39358	72860	30719	42700	101030	45316	14956	7676.4	66290	8532.5	2541.3	45482	34313	35481	27524	416420	19736	94907
Q969T9	WBP2	333090	105850	215370	74869	129800	271600	410420	733370	308640	102290	107350	112890	198080	135290	204950	374580	249330	49604	128830	188500	66066	202230	341060	259530	382850	245440	255000	204620	7328.1	53042	494340	49795	216470	101540	89371	286020	323930	418390	587510	375250	316090	123960	170930	103100	122410	128420	302820	198760
Q9Y2W2	WBP11	288600	229020	83439	91189	199580	281070	567460	769930	317980	319660	308280	116190	426590	83858	400410	370060	302690	351140	217520	249240	214860	181600	265940	371890	261350	393090	426370	487250	449490	457380	310180	540580	352750	414810	493650	362320	436910	268770	13090	42781	146130	220770	393370	391710	276490	341570	391260	643550
O00401	WASL	561010	558750	282370	276990	430960	408100	517780	716600	460670	295850	568950	267490	502770	231250	440780	262140	390910	317810	229960	371450	425940	471340	465800	325350	320000	502880	369450	601060	395150	556960	565720	666910	316760	410200	506870	520540	565620	451930	353250	226660	355940	223120	312270	265310	302000	530720	469500	502010
Q9NQA3	WASH6P	17525	0	10010	37843	26971	28974	43369	43288	32647	0	29668	24652	61999	27720	39803	40638	0	0	27882	47606	0	14636	37090	52687	14841	28116	11570	39469	29175	28074	16726	0	18646	36767	45651	9577.3	38141	14508	7224.8	0	7349.3	19104	35521	12929	35552	9792.4	0	0
C4AMC7;Q6VEQ5;A8K0Z3;A8MWX3	WASH3P;WASH2P;WASH1	223400	391160	72349	208660	164590	491240	261900	511000	213140	323500	465180	502170	447440	249820	363640	189680	205980	190690	156060	189480	244360	197390	247180	447430	164910	292580	80946	498070	180900	235390	260960	247570	46753	192750	232580	159630	137580	153200	141070	233940	180440	216130	180060	157210	201480	136480	310580	279270
Q9UPY6	WASF3	0	0	0	0	0	0	0	0	0	0	0	0	0	0	0	0	0	0	0	0	0	0	0	0	0	0	0	0	0	0	0	0	0	0	0	0	0	0	0	0	0	0	0	0	0	0	0	0
Q9Y6W5	WASF2	854380	659340	300590	594080	490860	704420	761430	1015800	977420	641430	725540	609950	718850	362700	649520	658740	830850	717580	555780	479550	633390	551820	753590	861460	690860	856820	655440	1107700	742290	590970	1010300	713120	653490	803090	893460	855880	1124700	752700	619520	738070	584930	514650	640350	232540	795470	780480	1006700	1087200
Q92558	WASF1	0	0	0	0	9846.5	0	0	0	0	0	0	0	0	2941.2	10044	0	0	0	0	5871	0	0	0	0	0	0	0	0	0	0	0	0	0	0	0	0	5671.7	0	0	0	2705.3	0	0	0	0	0	0	0
P42768	WAS	715490	436690	160530	522410	236950	734540	219440	439840	1176300	589250	94217	312470	287100	191880	179780	65481	617420	392670	522470	193460	226940	176510	500580	1100500	571950	207650	183720	402720	164820	123020	598340	81298	517670	215570	519510	278470	290100	577490	253180	305570	186220	502420	686300	586690	459970	226960	320130	1043500
Q9UGM6	WARS2	450560	154810	101830	256200	42462	177540	172150	206420	137990	158470	251440	137640	233700	18184	515630	444580	89281	287780	365500	592360	360140	116010	604170	103020	449700	331660	333830	332240	258060	186270	91859	448310	324040	246630	294850	212810	277260	496640	349910	391580	560500	147420	205690	275620	248640	274650	544070	459940
P23381	WARS	12979000	10964000	3515800	10400000	14724000	15975000	9540800	33404000	27622000	10485000	7431400	16753000	24300000	4687200	5989000	11568000	17262000	10341000	20301000	11240000	12973000	16097000	14064000	27202000	14073000	12790000	15526000	20339000	10477000	12395000	21949000	9640000	21906000	9004600	20683000	13634000	13915000	12928000	12798000	16894000	14751000	14521000	23927000	11165000	17010000	12321000	15380000	41185000
Q7Z5K2	WAPAL	316600	443340	392030	715760	671130	929100	613030	1393400	1085100	741820	987660	1052300	1099500	434000	557960	1279100	1934700	373950	554500	1034600	692840	894820	634870	826470	1239400	1191200	823560	676530	1110100	1204700	1005000	1232700	620300	367690	1006400	462180	727720	781310	551220	366490	196450	329930	622210	411360	692110	498720	730300	784750
Q9BTA9	WAC	40800	148130	0	53517	21101	37401	71682	108940	127340	171740	115380	31603	150820	85939	48993	124580	202110	55305	62701	47856	32821	38799	28733	83735	56228	140980	110570	147250	394030	168160	152160	58132	27459	37906	93812	86048	179780	70265	72175	32511	16823	25271	110110	48045	164310	76483	100940	140130
P04275	VWF	1793300	1894400	3377700	2137200	2089900	3589700	2325200	969970	3227500	3698700	1526700	1855500	1403300	2112800	2589200	1753100	2672400	3267500	2883500	1713200	2076400	4066500	1048800	3088700	3032800	2980500	2301300	1510900	1992700	2491200	2190900	1407200	4389800	1752100	1463200	2644500	3372600	1694100	3849800	2967000	2264200	2733600	2310400	2036600	3124400	1936700	1047500	2144400
Q96SY0	VWA9	166630	223330	69520	162530	223810	246860	204260	395370	337160	277400	288410	225970	404910	88684	169080	286640	272590	307110	210540	369690	197870	128940	159020	348860	288430	294290	288100	192260	322960	322640	275960	227550	176920	247040	311230	250340	232590	214150	459540	172670	131800	69767	197030	288920	242080	157380	253270	331580
A3KMH1	VWA8	2344400	1069000	567130	729460	791730	1242800	807950	1713400	1458100	1344600	3420300	1342300	1071700	555920	1114200	1203800	1477100	1036700	1076100	2136400	1254900	1198400	1954300	1134100	1450400	981950	1793800	1915300	2432400	1842000	1417500	1653000	1009700	923480	951300	1877800	1483700	1163200	1298400	1994500	2562400	1153600	735950	1085600	581360	2694300	1853700	1660800
O00534	VWA5A	1989900	2943700	1840100	1883600	1783400	3085100	2269700	1542700	2335300	1862300	2789300	1974500	1241400	1338400	2179400	1046500	1662900	2270200	2151400	1282300	2240100	1693100	2761500	2217400	3320400	2222300	1353600	2097400	888060	1740300	1820800	1536800	2088800	1866700	1952700	2102000	3291600	2410200	3407200	2778900	2094500	1102900	1950600	1535000	2155700	2412600	2307500	1334200
Q5GFL6	VWA2	26600	0	0	0	0	0	27466	0	0	0	0	0	0	0	0	62048	0	6771	2643.5	0	5044	0	14848	0	15138	0	0	0	30767	23091	8795.3	0	32700	6204.4	21324	3572.1	0	20274	0	11306	19223	12902	0	6580.6	9646	6892.6	0	0
Q6PCB0	VWA1	451530	1372800	3068500	1595400	2051800	1035500	2313400	276060	533960	901100	692990	300780	1649200	1312600	883490	672770	639220	819980	208820	852440	357630	808480	114670	878730	407150	1242000	358420	284640	278380	252450	456990	461180	672170	405380	636150	420070	588090	262740	840040	1244500	492850	467910	594290	760760	479930	521330	391030	496740
P04004	VTN	2434700	6259900	6992700	9898600	7665800	2620900	3995900	1769200	3783600	5266400	5292600	48475000	2942800	17361000	3831600	4170700	3961900	3898700	5816300	3721700	3644100	6596100	3415500	3300200	2617900	6037200	14919000	2846600	3708100	874160	3915900	2794000	3983900	3150300	3601500	2157200	3973200	2468000	4707100	3639900	3215800	3727800	9622000	2816800	3916200	2970100	4333100	1764300
Q9UEU0	VTI1B	439750	297300	296250	96005	233730	307420	382560	379970	479830	478750	305470	135280	622640	149290	412240	277920	612750	212720	278870	441920	317820	336420	353580	421400	333940	345830	417890	219080	442840	309010	315680	443890	324140	289490	404490	373550	360810	418280	188610	279380	242970	210620	364990	349460	287460	393360	431890	422960
Q96AJ9	VTI1A	75658	131450	34900	11618	73236	150250	152900	213620	133960	39349	172070	14186	211150	24505	175500	151840	72932	93840	47708	151540	89511	31370	70754	96530	86304	101410	95139	127930	94060	202370	153140	70117	69884	93710	144540	80585	161560	142650	104370	80426	100460	157480	149500	179040	34486	99654	133290	156660
Q7Z7D3	VTCN1	2906.2	0	6686.1	5317.9	0	2856	0	0	9744.5	0	0	0	0	0	0	0	4902.8	0	4976.5	0	0	0	0	0	0	0	0	0	0	0	0	0	11628	5039.8	0	0	3655	0	4979.4	3389.8	0	0	0	0	2250.3	3594.7	11013	0
Q9NP79	VTA1	1149600	888320	653210	634210	618380	1351700	1007300	1992500	1511500	1496500	2074900	885930	2297400	468610	1088400	1617500	1493000	1044600	919500	2018100	1311900	997370	1421100	1484000	1351200	1341900	2123300	2100100	1920800	1809900	1268600	2715900	1910200	1816900	2335800	1406600	1017500	1293500	1396500	1102100	987790	838340	1139900	1217300	1787200	1043800	1025400	2059600
P62760	VSNL1	37150	269280	62083	50387	198700	59383	2452.8	2211900	19355	513750	204800	136010	1426100	8391.7	350900	218460	0	18243	46521	60580	108390	48792	8285.3	74597	24220	0	0	24791	3197600	432540	63898	555400	1696300	7467.6	20517	152240	42136	14184	6385.2	239370	68646	21666	79948	63964	9806	57705	11464	1542100
Q9Y279	VSIG4	104130	36955	35901	23418	115810	6202.7	37531	47074	45629	134210	5904.8	101020	24644	57810	32485	24642	17195	80987	42792	14822	53856	51218	86243	45781	63915	19874	47258	12293	0	31485	102490	41723	36503	128440	84804	76674	15558	43569	42987	103210	57578	7618.1	11352	25197	33591	29968	50883	178040
Q96IQ7	VSIG2	556320	40611	39556	3541.8	0	166440	41625	0	59130	69429	156190	44806	42577	0	7268.8	80144	616480	380540	53600	208770	224220	41772	621770	10517	448320	85690	250090	611260	302310	3755	328650	447820	79187	373500	164870	909470	465330	316110	359710	171440	355480	110530	392630	170970	686680	809950	303530	0
Q86VR7	VSIG10L	14580	18744	33162	14285	34553	53161	17449	18067	23123	15117	21533	17136	40260	138350	5815.9	8348.1	141930	93820	84100	0	15608	31375	29627	33293	0	48694	40158	0	48525	0	9613.1	24799	34790	52199	0	56141	62499	25231	0	3796.2	0	26784	118830	38211	28940	31551	22855	47412
Q86XK7	VSIG1	3569700	46414	123610	0	52023	708030	53232	33526	536810	71131	884860	139650	45671	12494	27147	105500	1762400	714410	779760	216060	1084900	308530	4225900	81517	3019000	1126400	1267000	3769700	122460	60205	640590	2912100	11295	2199300	1456000	4243000	2318300	1804100	1228900	1372200	2415500	151730	2337100	364070	2062800	5422800	1429900	5177.3
Q8IV63	VRK3	68630	7264.1	4427.9	16923	0	130530	5967.7	321740	120650	54290	86217	50381	172020	23511	15266	98463	135760	127750	78133	104880	57163	43758	47684	51981	75205	24300	204980	87117	203630	85733	35247	106380	119570	61869	120720	168980	27972	135320	69579	125220	80267	39597	46996	84117	42356	37737	112880	218360
Q86Y07	VRK2	107760	103620	35812	90035	37734	153130	102730	530920	225880	111140	74519	54834	254580	58490	52037	221340	160810	171210	99661	84526	71849	93776	68024	154460	84680	123680	112970	496750	180760	92593	174010	137410	134150	87342	95927	59578	63202	145820	101190	97339	93865	101000	142280	93872	130400	149890	119160	399030
Q99986	VRK1	372840	268290	201280	324460	269180	598470	272130	514290	464540	394850	425150	313200	1156400	216590	377000	482600	1202700	535040	334900	502570	345420	386100	317780	590940	443600	554440	588160	364950	496420	705970	381700	607590	663330	256290	880380	441040	373000	350470	279390	410990	444940	378720	497600	610530	476940	412180	492530	732070
Q9Y2B5	VPS9D1	4789.2	5200.1	0	0	8145.5	0	0	7398.1	5076.7	0	17730	6514.8	0	0	0	0	0	4137	3804.5	3506.7	0	0	3127.2	6354.3	5616.8	4113.7	2734.7	0	0	0	0	5989.6	7962.8	6718.6	2655.1	5932.6	8957.5	0	0	0	5026.8	0	0	0	1097	0	0	0
Q8N3P4	VPS8	369890	940950	706270	371820	699280	766510	496990	437860	440930	347300	431140	240020	574400	434980	299830	301680	359710	360240	288950	211630	489410	372840	485690	411190	569380	563480	487110	500910	311260	259040	429520	334600	422850	262800	428260	586910	419030	335830	503950	597530	475130	139610	297400	375050	376110	319210	252690	405010
Q15906	VPS72	18066	4877.6	0	0	8452.6	0	6826.3	27876	0	0	0	12446	15286	0	0	4583.5	0	10726	0	6902.7	26860	20019	7422.1	0	4185.4	10855	8984.8	22657	1743.4	17529	19054	71758	0	9675.4	25972	0	0	0	18910	5739.8	0	9064.5	0	0	0	0	0	0
Q9P1Q0	VPS54	39262	22909	3560.3	62496	25241	45450	10303	114550	51637	42732	71467	37299	61562	0	19290	55790	72761	32770	48704	58793	38475	26046	43017	44400	69060	61150	31602	86724	96937	45279	27914	67157	62483	55875	68624	48232	26124	47874	70544	35346	68168	6226.6	38337	30835	49510	136650	64579	65517
Q5VIR6	VPS53	446310	390210	173090	348910	329050	323280	452390	1180300	494340	360680	364470	362420	614700	133470	321700	593110	814280	293930	165510	550020	416690	303980	368790	482790	466400	408200	609230	552910	746650	666360	398740	640490	487140	360160	543920	524880	490100	484210	508780	335270	519250	232110	372280	200760	571710	481240	494320	388660
Q8N1B4	VPS52	429900	479980	550640	458420	362230	411920	484270	742600	456810	481470	535270	327380	646660	427510	412390	342930	527460	518860	451770	683100	551890	412820	409970	518750	542960	519540	480360	634580	670210	645800	533310	858720	435990	658210	592710	542730	454820	507720	563320	787250	627480	608870	469520	491320	709340	832650	777470	437090
Q9UID3	VPS51	907930	672930	454930	503670	995230	1512200	1293100	1322600	1051000	1168300	1098600	994830	1024300	332520	1186700	921610	1012200	1326100	547430	984390	1455700	626730	780540	1220800	1219100	1612300	941770	821120	1895200	895050	617980	946930	854980	781360	1050100	987530	938530	1262700	827870	697960	940020	591270	803230	614080	1017500	833810	1024200	1269800
O75351	VPS4B	1848700	2330900	895580	1442500	1503300	2058900	1939000	1656500	2538100	2369900	3744400	1736800	2108900	989460	1502400	2235600	2030300	2126800	2854100	2649800	2588000	1612400	2094200	1881800	2651400	2388500	2136500	2289400	3856900	2076000	2276700	2111100	1646100	1882800	1798100	1462300	1736500	2538400	2880300	2439900	2346800	1374000	1725600	1578300	1543300	2548600	2525100	2745500
Q9UN37	VPS4A	489110	513180	165980	372350	435830	499170	519340	718480	742630	631950	848740	520760	484460	327970	540910	699650	567070	466310	506580	630040	668830	525660	753050	800510	667040	647700	639120	910930	692310	592260	705000	572960	408550	332160	732800	808270	673300	562960	732290	620020	595420	442910	465000	461620	572940	692660	731360	858090
Q9NRW7	VPS45	856730	1411300	613480	664440	751140	1069000	739310	1162700	1170000	1627700	1114100	630780	854050	1079800	727290	703830	1116800	832880	572620	879260	781760	2188800	780490	915050	1115400	783190	1019800	794780	1647100	915880	738390	988630	1480600	1199000	931200	849950	931690	960750	880030	1074600	789500	548010	745530	773950	952640	1073100	1154300	968540
P49754	VPS41	265290	438590	226860	1127600	296980	435860	1664100	430660	362160	1730000	1823000	1034500	528500	253340	1311200	256210	1713300	283360	361440	277560	415380	1121600	211780	441700	1521700	1685300	266440	236190	1789600	1534700	1608300	597330	291310	438680	342550	1887900	2011100	402800	423710	2065900	1890100	244040	1035900	670630	1621000	1753400	1589300	2492500
Q96JC1	VPS39	334470	392070	524680	373550	567310	496720	1194200	1129700	1562300	1120700	408710	349620	599700	221050	417550	738090	1367900	377950	286280	368200	356220	1042700	328310	632320	412390	483790	918530	854480	852890	1012000	479000	789570	393870	822280	370910	1085500	535170	983880	1166800	558690	814380	260680	529450	484570	1094600	508210	515490	1193500
A5D8V6	VPS37C	160820	182970	240950	114070	148540	206550	136190	141350	129650	129870	64665	126770	173050	105710	169500	17244	117270	68885	48189	121070	145330	140120	88489	121080	110200	171190	227870	117500	119740	227540	152360	132660	59057	100450	195120	155680	153170	93876	114560	80040	150180	85216	42398	118120	67271	209210	99795	87778
Q9H9H4	VPS37B	374790	435630	225290	319640	289980	572190	360370	569570	482970	479940	665260	427000	632920	196690	240580	518420	663140	482150	382780	501740	465870	417630	331350	419460	565790	447110	575600	522400	572140	388020	548860	361450	589020	591380	416700	587340	562860	469980	312080	431610	352600	193090	470720	303480	386380	498790	491210	508940
Q8NEZ2	VPS37A	132710	150670	132450	106850	201140	133860	234410	263080	172740	298750	329020	234750	353530	86191	161090	280070	307610	227310	311730	153970	315400	232030	488800	587250	449240	183530	124730	420840	451300	229670	364160	408720	217540	128510	227470	233590	241380	393660	147890	431430	154030	224670	163970	89827	170420	191490	243950	236780
Q86VN1	VPS36	1144700	1019000	948980	628090	962890	1251400	923930	975240	911740	1223400	1984200	700630	980900	932070	1208700	1544100	1010100	858630	696160	835620	789840	1264500	976390	996740	986550	1109900	1146800	781580	984110	1298700	944960	890820	748680	1083600	1342900	912640	1171800	928830	975020	1098400	839060	565120	1024400	797440	720650	874260	863120	808800
Q96QK1	VPS35	6950900	5305200	4123700	5502000	5704600	7104800	6456800	9159900	8224000	8542500	8600100	5800100	7570500	3366600	5195600	7659500	8381100	8000500	6875500	7736800	7836700	5948700	6848600	7888500	9001400	6917200	6202700	8862000	9677100	9503800	8453600	7862200	8430600	8881700	8413500	8406000	8240100	9140700	8975500	7769600	6264100	4540100	6648500	5474600	7846700	7951000	8435900	9319800
Q9H267	VPS33B	474290	435290	295140	272140	520980	401760	460450	464120	604640	433400	501900	417260	876450	277150	145690	997220	681540	542490	447000	637900	649860	502510	493380	636850	642100	446760	326700	681980	1017300	539220	567880	823450	351270	713530	657820	886360	833300	548450	370870	655990	806070	242040	379130	230690	632920	654720	622610	551650
Q96AX1	VPS33A	688840	740350	493570	612090	608960	913860	970110	764780	931100	758520	621080	623210	614360	335560	695290	722880	909210	791030	771750	556200	710760	711200	787500	838680	843430	752880	639720	579370	870700	689260	740550	607520	652470	748160	750780	756670	923810	788940	728690	952760	619680	436150	854140	460890	822490	786580	968550	904250
Q9UBQ0	VPS29	2896500	2571200	1887000	2238700	2302000	3163200	2540600	3734000	3577100	3443200	3412800	2595100	3456100	1751300	2124700	3374300	3583900	2921300	3051000	2766000	3204000	2289400	3030500	4372100	4637200	2564500	2722200	4855500	3793800	3779400	3390100	2935200	3610000	3155900	3757100	3476500	3244100	3280000	4018500	3699800	3332600	1742800	2733300	2257700	2817900	3012100	3371000	3701500
Q9UK41	VPS28	429430	584060	577670	553750	656150	832020	859660	875220	981330	921830	869790	494470	1101700	366840	617790	709430	861290	898480	558570	836920	935720	886650	606340	875320	1049800	642740	672270	807560	1153900	1198500	899980	500980	998360	1137000	906520	597860	966710	815280	711240	875080	625060	464280	681950	728280	668830	779310	762710	821810
Q4G0F5	VPS26B	759100	615600	507440	841750	793190	829670	877630	1042700	885080	738910	954030	635530	760820	441410	719810	295830	743060	736820	660280	596710	723650	762380	894530	900260	869140	589030	687980	672440	567920	638520	732450	579100	846990	690820	986740	703150	924560	866900	1442300	1034600	1020600	605070	930460	720440	1029500	830180	1030900	1305300
O75436	VPS26A	3114300	2907900	2042100	2963100	2261900	3496900	3462500	4306700	4426500	3790200	3766700	2561300	3440000	2017400	2611700	3383500	3837600	3392500	2978900	3664200	4219400	2621600	3100600	3450600	4016500	2676600	3484200	4650700	5597100	4544800	3350400	3427000	4309700	3119000	3634900	3490200	3348500	3411200	3952900	3849700	3195200	2221400	3433000	2755200	2833400	3032500	3841800	3417700
Q9BRG1	VPS25	888410	923160	548690	272080	491680	978830	873200	757600	910420	1150200	2100600	495190	828030	361190	1151200	1505600	1013400	704530	734470	1063700	1041400	971010	1088000	1059200	1176100	1003400	1236900	713540	1137700	1450400	767260	1214600	655930	1455100	1222800	1097400	1363900	740910	970430	927130	725660	590780	1066600	766520	546810	977520	699790	694280
Q9P253	VPS18	852870	1236200	715500	692010	865810	1138700	1303600	1270600	1021200	931200	1100300	790600	1255800	395270	820680	710430	817640	840110	792640	582200	879610	723820	962590	1146600	1153400	818830	723550	832020	1426200	670600	929090	737750	831720	1072500	1017000	633490	908810	886120	1122900	1043200	826250	384210	995610	852840	919510	737670	810690	937360
Q9H269	VPS16	961980	1052900	696560	806010	777490	1141300	1456000	1039600	1112200	855260	864190	889540	1059400	733340	837310	910520	1401000	862230	857840	730630	1078700	796790	1064100	1429000	1429200	967840	902010	1054400	1391200	1058800	947420	1024000	1256700	944510	1438600	1360200	1059500	1155500	1508600	1749100	1137700	583080	1083500	879880	1173500	1346000	1065400	1122400
Q5THJ4	VPS13D	251450	580550	1373100	1093600	554530	192700	432650	186680	219660	481640	273630	93077	364240	36507	327910	719220	280910	172430	488490	133840	209190	355420	103570	178690	312160	367520	136560	317540	298110	191420	219690	135070	430600	95558	108750	181200	1479900	152280	1040100	1001300	268420	398820	13271	243230	156530	732820	894020	97777
Q709C8	VPS13C	6565500	4495300	3760400	3841100	4883000	5258100	5997700	2666500	7447400	4959200	3438000	5567100	4598200	4203000	4149600	3391200	5758200	3773600	4211200	3761600	4935800	4276900	4904000	7936600	6777500	5155400	4974000	5334400	3496200	2397100	5183100	3936400	5838500	4393600	5513700	4312800	3508800	5792600	7434300	6362600	7553600	3450000	6538800	5253800	7313500	5511400	4453200	5368500
Q96RL7	VPS13A	672010	826580	1217900	344730	1452900	1181000	497960	1167100	351110	1219400	979240	2256200	913960	1482400	446180	606140	1451200	1069800	807050	1754800	812080	1766900	1240700	1981800	1327200	1236300	1305700	1261500	651330	745530	563490	539080	586820	1314000	522670	925300	938740	578180	371840	745460	446690	487800	231640	255460	1260200	674960	955720	506310
Q9H270	VPS11	987360	1071100	778550	827290	864310	1037800	1352100	1419900	2705000	1160700	1230500	867420	1329900	1123800	841130	1045400	1068600	1671100	956350	733280	821270	1001500	844050	1469500	944800	1135600	923600	1872500	895720	1137500	1234100	917920	1252000	1028900	1761600	915620	1082500	1255300	1796300	1435800	1128800	446210	1049300	699900	1182700	994930	1397300	1124700
Q9Y4B6	VPRBP	296190	377230	134280	315770	437710	355580	147070	321000	529810	414590	141890	373640	631650	131770	115410	382390	541380	331760	247520	232630	346890	301280	295560	235050	298090	583600	328480	450700	1010600	569590	586210	247640	346130	208940	411370	211720	262140	242750	717570	318200	388840	285930	156660	153480	207340	185790	203760	421830
O95498	VNN2	32695	7186.1	53791	66493	8096.6	180480	22252	10402	35278	15858	57638	123820	4659.6	3787.2	25895	26734	59771	10737	79978	4929.6	41000	60177	65576	50344	187660	12604	87027	23819	26519	44889	19121	6623.5	137030	41753	2328.2	1704	3383.6	51064	25761	44656	24962	11416	258920	123000	41085	42282	32305	13341
O95497;Q9NY84	VNN1	206760	23316	32151	162900	71778	188950	37294	63565	61917	247560	121030	1054300	29914	110630	144120	373320	202780	162530	112710	232810	420440	605780	332250	249770	286630	179830	79760	294200	537780	85355	57890	73212	190840	2971200	147510	23729	4408.5	238350	34684	848620	167130	98470	42349	25296	152280	139100	213780	138270
Q96GC9	VMP1	98838	108620	79588	42523	74883	124690	216930	296050	62115	126780	120080	152380	176450	34906	91133	253270	51567	182070	25371	74396	126740	97158	0	11071	4313.5	108570	65495	112370	2213.3	60494	103400	60193	54534	109720	58326	0	51814	90983	87722	75153	68115	65041	122370	45959	83845	102160	169320	113740
Q7Z5L0	VMO1	8419.1	8241.8	37192	13780	45902	0	13865	6439.5	17978	29398	15714	18203	0	20908	13955	0	33140	0	8531.7	6250.5	0	4531.5	0	0	0	0	0	0	0	0	0	4135.5	2717.6	5168.8	0	0	3048.5	6398	7052.7	6650.8	4396.5	10943	14110	0	8844.1	6614.5	16231	5923.3
Q2NL98	VMAC	94035	24497	4026.7	10297	3293.8	52400	4783.2	4259.9	46681	6631.2	53415	0	5291.5	0	7725.4	2697.4	29938	26617	26453	5700.6	23876	6665.4	70287	43988	64693	19107	35506	41224	7142.3	7404.6	172200	30636	17612	63771	27972	38959	46134	41727	5847.7	4623.7	11892	0	8546.9	7383.3	31284	205670	23634	42078
Q3ZAQ7	VMA21	106820	176470	183620	152980	137810	176090	210390	301440	128210	92149	213450	51106	187630	104130	62135	195000	131150	96624	29178	138260	49192	183100	33244	75723	54617	156270	161150	188370	142560	124160	159060	169300	0	66331	179040	90818	180150	55237	170270	211300	187150	165850	38533	199130	25254	36914	165180	141100
P98155	VLDLR	0	0	4142.9	157140	8087	0	0	65802	0	0	137090	0	0	199240	0	0	0	49320	0	0	0	134160	0	0	2015.8	164460	249280	123420	94370	0	128970	57446	11924	100410	3250.6	173680	0	5750.4	10074	0	23303	128830	187830	0	173700	140700	24460	0
Q8N0U8	VKORC1L1	239430	288690	213810	229250	188310	240240	265050	382830	560510	400090	423560	222670	274480	144760	209600	474270	407810	339740	278520	347550	401640	322710	346390	398060	429300	261330	508080	466680	260380	630990	443180	569760	475470	524800	589530	621830	611470	331540	336850	321520	171500	293170	310210	246440	315850	383370	467390	446640
Q9BQB6	VKORC1	445380	409450	386200	365230	444800	593910	495670	558510	661790	571140	799080	354240	469790	423190	553490	385440	454080	532170	535930	474280	484660	550610	525080	735610	572720	482900	628990	479870	398420	348230	610090	431510	576910	393540	560790	451460	555080	471930	698260	555260	661430	383420	58035	406490	526460	439310	645450	654840
P32241	VIPR1	0	0	0	0	0	0	77106	0	0	0	0	84282	0	0	77100	0	0	0	0	0	0	0	0	0	0	0	3378.2	0	3550.3	13974	0	0	117500	92125	104490	104380	106380	100810	67144	113920	90034	23030	82568	0	89161	92102	101480	0
Q9H9C1	VIPAS39	251820	276190	210900	2134600	312350	328470	253870	319270	291210	252970	1090700	190690	330780	2917800	99819	235740	1607900	246700	225990	401170	279940	3059000	330860	339350	301350	227370	270910	378440	281180	187010	347430	348800	197560	178890	1019100	348290	313200	446670	272390	1049900	314290	124900	259030	288750	319520	1012400	329130	376150
P01282	VIP	0	10231	5225.9	0	70471	0	12029	15739	0	35860	0	0	0	0	9606	0	0	33805	0	0	16530	11326	75776	6750.9	0	7270.8	0	3900.8	0	3083.8	0	0	0	0	0	0	0	0	4275.3	0	4277.6	20961	5415.7	0	0	0	0	0
Q9BQE4	VIMP	146470	148340	45329	40141	49908	182420	129580	334320	372240	250770	202150	125120	244730	60842	113140	213730	59011	259870	162090	200040	228040	104620	167080	222750	133660	157950	247420	147470	205590	186620	237740	247660	218620	210100	73699	99333	353760	236010	106160	121510	94463	175650	164330	185170	177120	128310	235610	301480
P08670	VIM	108300000	100270000	97705000	75498000	154750000	132880000	153400000	111610000	128320000	126030000	85990000	88819000	98871000	141290000	162450000	78285000	123050000	105920000	109690000	101330000	115560000	136540000	122120000	147710000	108960000	123560000	89910000	98295000	60972000	64015000	148570000	69438000	93434000	112440000	130070000	78315000	112780000	109900000	88535000	66350000	76892000	85121000	89045000	93728000	108110000	86761000	99170000	119830000
O15195	VILL	1113600	319890	102460	135400	203310	306720	1039900	336480	313700	918000	2614700	542740	744220	80501	216130	239010	2805300	539730	1262100	1240800	2184100	1057700	1232300	26511	853610	1303000	1486500	2193800	1276300	883690	936570	1670400	477430	2433900	518250	3746800	2522200	1652700	756300	361290	737450	949540	1249900	608500	1340500	2434000	2047500	295040
P09327	VIL1	2518600	5204600	747020	1844900	2833200	1841100	161390	7253800	5769400	9718000	18183000	2712200	18143000	757330	4545800	4541800	6904600	7329500	3239600	9074600	15942000	9389500	670310	5331900	1796100	5732400	4850500	7579200	24934000	25260000	2410500	23502000	9951300	11674000	17832000	8998100	7138300	6851800	3236800	5908700	3853400	5454400	1604000	14035000	14531000	451060	3652500	6495600
P40337	VHL	46122	10575	6650.6	10240	10061	15954	11679	28553	15236	23823	20423	68285	23254	4665.4	9425.6	53188	23192	18809	19806	27977	14552	10899	12607	64894	16656	14994	81088	16814	24788	16030	19668	91926	32063	16176	17586	19890	17931	16096	20248	14167	10685	5174.9	12358	12325	10387	7574	18757	25581
Q14135	VGLL4	17403	56372	29704	26200	37730	54253	128710	81153	23901	45372	62871	48514	151960	24396	51954	46571	96734	21989	25345	58811	0	26190	17860	36284	18447	62095	19156	19352	17177	31058	73002	48252	196450	1533.1	41382	0	19037	48810	9739.4	12862	5219.7	19923	51826	22780	119420	15329	31541	99275
Q99990	VGLL1	0	0	2248.3	0	0	0	0	0	0	0	0	0	0	6549.2	0	0	0	0	0	0	0	0	4664.8	0	0	0	0	0	0	18137	0	0	0	15567	0	0	0	0	0	0	0	0	0	0	0	0	0	0
O15240	VGF	90613	92810	21548	535460	220170	116340	13250	131610	769580	1709100	21946	0	69285	0	12674	50836	95966	109140	74027	84477	110400	83112	0	0	100260	88265	1420700	11938	45208	91472	127990	678920	21702	81314	139430	80830	138490	105810	206120	118010	30908	66920	88348	81443	2620800	1404100	524190	118960
Q9HBM0	VEZT	10253	18776	9605.3	131720	78582	13246	132050	74674	16230	64383	24255	34486	55189	8892.9	124450	425740	39674	29016	61270	9872.8	31634	30727	12419	101140	40785	479110	12284	33675	161070	63444	48526	106750	47395	111150	43848	47055	182760	39925	31714	12261	11798	3564.7	180630	25884	19738	146780	57133	3359.7
Q14119	VEZF1	27882	37463	22723	15126	34738	42838	35051	136770	49045	41064	99720	0	120790	11102	20669	71711	79172	6997.5	0	45299	40807	38646	28008	52807	43247	53850	54380	49741	61940	57873	0	49466	0	33921	65832	35995	38257	29750	43908	0	25785	0	0	38082	37916	14808	49257	15447
P15692	VEGFA	5898.1	11460	0	3237	13249	12596	23599	9085.4	19183	11247	23466	51227	21875	0	28955	29594	3725.1	20383	0	9797.2	12195	144940	0	9697.4	25365	58117	29454	19879	26580	8579.6	7559	9545.5	19454	8249.9	15339	0	183040	0	74211	6722.2	4703.4	3649	77740	6039.9	29306	13127	7879.6	102740
Q9Y277	VDAC3	4377300	3685900	2691400	3513800	3024700	3837600	4613900	4235500	2979900	4579400	3822800	4264300	3751500	2379300	4442500	2708700	8763400	3193800	2541300	3371000	2613000	2893700	4635700	4593300	4093400	3978900	2415400	3762700	4857600	6162200	4907400	3595700	4315600	3949200	3275100	3928100	4347700	3633700	4501300	4040500	5827400	2442700	3959800	4505300	3856200	5071100	4446000	5758100
P45880	VDAC2	11772000	8434400	6306000	5809600	4878800	8093100	8671400	13120000	8037100	8348000	9667700	10054000	11019000	5563000	6055200	9928200	12752000	12330000	4693700	10180000	7231400	4963100	13200000	8930200	10338000	7082900	6615800	7635100	10245000	14217000	12375000	9774300	11959000	9579400	8551600	8193300	10304000	7810800	10482000	8853300	14842000	12425000	6659300	6066700	8220200	10020000	10393000	12682000
P21796	VDAC1	23343000	11921000	7286500	10207000	9323500	13219000	15852000	24736000	11864000	20045000	24571000	20613000	22245000	5593900	13443000	30168000	20203000	14626000	10608000	21726000	12072000	12533000	19266000	20403000	18702000	13435000	12276000	20175000	29183000	30097000	21385000	25928000	14777000	18204000	14945000	20579000	32566000	17636000	25871000	20823000	25884000	13265000	21030000	15811000	15815000	22079000	27279000	38401000
Q9H867	VCPKMT	20532	5630.8	0	0	7565.5	11709	0	4114.7	2008.7	12399	0	0	24245	0	9469.4	5512.6	6702.4	3243.8	13581	0	2475.9	5356.7	4938.3	4572	0	1768.5	2203.4	15356	3379.9	7606.7	5156.3	2773.5	12381	18269	0	0	0	0	11016	0	0	0	2349.7	0	0	0	23151	0
Q96JH7	VCPIP1	1714200	1084500	497730	951190	975300	1647100	590090	3079600	1293600	1137400	2138500	1176900	1749500	479450	668170	1615100	2067500	1277900	924300	1989500	3126800	1685700	774080	1708600	3317400	2518100	1362000	1248700	1651400	1361500	1730800	2437000	1686500	2148300	939280	1730100	1175200	950450	1472700	1031800	910730	656310	647740	627230	1143100	1738600	825930	1297400
P55072	VCP	31377000	27832000	17962000	25035000	22795000	31438000	20534000	34700000	43691000	35878000	38864000	36417000	35422000	16663000	21565000	29308000	30572000	27754000	31748000	29040000	41055000	29172000	37221000	43237000	39245000	26465000	46986000	51251000	91958000	32728000	34661000	36815000	51687000	31997000	33976000	42065000	31333000	40011000	31140000	36058000	36523000	20142000	33458000	30743000	29873000	27590000	37141000	51750000
P18206	VCL	24780000	71943000	96317000	62491000	92743000	63416000	68665000	34105000	29710000	41741000	43950000	32295000	49489000	78775000	72187000	38700000	41945000	53298000	41457000	24267000	58927000	85478000	34261000	40872000	38738000	79484000	28980000	41542000	25331000	22348000	59751000	23363000	34108000	35022000	46392000	32680000	39024000	41245000	44835000	66703000	40782000	47461000	32710000	32687000	30587000	34156000	39644000	22253000
P13611	VCAN	2596000	9774500	12638000	3959500	6009900	11410000	10718000	4033600	4326300	5270200	4101800	6630300	4563900	5921700	9739900	4428300	5463600	4435400	3118000	6105700	7285300	3450300	2751100	9253400	3750400	10921000	3257500	3796600	3212400	2077500	15636000	2876600	2371400	3966400	7457800	1684800	2729300	2523300	5135700	4051000	2350900	2723600	5021900	5044300	3893200	3988800	2371100	4053000
P19320	VCAM1	160550	462260	47807	180450	260200	323510	228600	242730	358240	295080	241890	835490	128520	270770	214800	130020	369410	342010	265210	252300	252350	365000	364520	368530	235340	411870	142960	260450	60905	182710	325490	74475	176400	265010	480690	63152	234210	282760	407950	239290	124770	223920	268070	167870	381290	98161	170420	239330
P61758	VBP1	866460	1069000	856280	740750	977160	1393900	982710	2991200	1351500	998890	2084500	761270	1777600	607680	748940	2132100	1375900	976060	887880	983390	1174200	1505400	926480	1685400	1120000	1084200	2794800	992440	913440	2370400	1296700	1366300	1071800	1094600	1366200	1299400	836550	990950	976530	766600	841120	749460	894410	1090800	1434800	768200	705610	1465200
Q9UKW4	VAV3	11169	471660	0	0	29291	203070	14292	12615	199150	202030	414610	10478	546500	7416.9	0	423220	191870	163640	184200	37919	177540	0	90272	120940	60493	6515.3	89772	349020	246120	2683.9	153520	0	28294	3313.6	12823	0	0	140660	5785.1	13713	68178	32947	0	4047.4	11074	0	14338	10990
P52735	VAV2	776660	641290	235040	615020	571090	438860	892540	838080	684050	384700	883980	238130	858190	83990	694460	1616100	1722600	1300000	336240	630090	1874800	707270	282370	1633300	468960	669750	763850	1134000	1022100	1192100	530280	1163500	2350000	635350	2131800	289200	1547200	1344100	1391400	855320	817050	727810	426410	953150	593040	503820	781500	2490300
P15498	VAV1	495570	229990	145710	480400	173230	605980	191760	453360	1078800	660040	216460	466620	276830	497860	150560	222470	308580	339420	564410	246750	565330	168520	311230	1226600	661070	292620	213270	253520	196660	206790	286760	159620	225320	278880	329550	968640	186030	543490	761600	903240	509190	360520	896650	281940	287680	193190	320730	885460
Q9HCJ6	VAT1L	107370	240840	191140	126240	188920	381040	137980	360320	153610	174940	139470	57190	45333	214320	164190	81834	121120	74432	89611	106600	214450	170570	335600	159090	199640	359720	134650	50593	138310	307920	123150	97983	140130	134870	409820	130410	95238	188090	293510	259390	285870	26164	78748	77143	163560	109250	142440	93440
Q99536	VAT1	5351700	9494000	6455800	6103400	9734200	12115000	7942000	5171200	6760800	6512900	6293400	5222100	11448000	7851900	8977100	8600500	7328200	7480200	6318100	3604300	6446600	6235900	7662200	13869000	7025800	8257900	5430300	8399600	6682300	3698500	9237300	4963700	5084700	6262300	7902100	5357100	12027000	5947800	9805500	7719300	6812700	4096400	6367200	5863100	6564000	4615800	5460400	7451700
P50552	VASP	2660500	4237700	2444600	2604400	2911600	3923200	3776500	4443800	3472900	3856600	4503000	3052200	5794700	2074200	3649800	5282600	3762500	3932900	2910800	2510900	3637400	4372400	3029500	4165200	3186200	3759700	4238700	5301200	4327800	2347500	3686000	2602000	3265900	3365900	3657200	3291800	3330400	3785400	3451100	3681200	1967300	2710700	4059500	3536200	3272100	3693500	3672200	3655800
Q6EMK4	VASN	30838	445770	183000	28736	810880	88284	178270	138450	22178	322550	45150	105070	592180	59314	95367	260900	372480	160780	73183	7275.2	32509	51871	128620	596750	355670	56727	41338	27008	7662.5	144460	56044	23904	51117	87215	57236	170120	49854	15182	105160	20170	87912	10777	94079	15829	99886	26261	58063	5678.6
Q7L8A9	VASH1	0	8699.6	0	5696.4	5698.5	16307	5279	5261.1	7044.8	15310	0	8337.9	0	0	3619.3	0	5755.8	0	0	5294.1	0	6699.9	0	0	0	5985.4	2497	5352.9	0	4230.2	9152.2	0	12022	0	8873.7	0	9463.1	3441.6	5299.9	4126.6	0	2451.6	12746	0	0	0	0	17882
Q5ST30	VARS2	149430	62090	22074	51271	22483	250470	283070	390250	257160	143730	748740	142080	508890	86536	155610	293980	214080	119960	227640	231810	58666	47868	144450	119420	169660	231260	161550	171750	763450	271680	102900	729520	571690	213680	225450	192320	81515	132160	811130	138580	123840	73818	135640	39805	168470	204810	370770	356980
P26640	VARS	9235800	6755600	3941400	6631000	5381600	7392700	5602700	10388000	14732000	8315600	15950000	6625700	10190000	6129200	9029000	8615300	10314000	8119300	8745900	10281000	8432900	6423700	10286000	8890000	12322000	9368800	11632000	9276800	17913000	8179800	8543200	14997000	6788800	7527000	8474300	8722200	9432900	8135500	10105000	8798700	12448000	6894200	7984200	6348300	9063800	8758300	9047000	8723800
O95292	VAPB	1145800	1153000	985280	653290	781920	1002300	1150600	2214300	1474200	1546500	2432500	825000	1634700	502890	1305900	2060800	1987300	1115400	1032000	1365100	1357100	1217200	1274800	1518300	1494700	1343300	2130900	1586400	2651100	2371900	1145900	4248300	2875600	1648400	2023000	1599400	1785300	1513500	1786100	977360	1341100	1010200	1044200	1814700	1979000	1539800	2082800	1487000
Q9P0L0	VAPA	4089600	4066900	2770300	2781100	3102300	3512500	4205800	5688100	5068300	5146300	4635000	2867800	4376500	1991100	3413800	6616600	5266400	3798500	4057300	5050600	4779200	3816200	4451400	4363600	4455500	3302100	4779000	5705700	2732100	6669400	4878500	4406100	4910100	4333100	6175600	6686400	5830900	4242000	3862400	3713400	4588900	2693000	3738500	3820100	4306100	4190100	5534900	4333800
Q9ULK5	VANGL2	65905	3443.1	0	42904	0	37372	50712	110680	10043	46147	62163	0	0	0	58187	66508	0	0	4075.9	75603	37244	44222	0	27749	5461.2	8497.8	41774	92350	35586	68440	34352	5039.8	25318	10286	28050	0	62951	39368	65340	91507	78827	30759	36746	51239	48777	76320	87783	68530
Q8TAA9	VANGL1	24053	119170	171270	9345.9	10968	6598.3	46954	51352	3259.6	5969	136260	27859	161210	0	50323	46179	37021	39296	9567.9	38636	79207	38569	22325	10091	45171	82732	4022	37547	22819	0	3196.3	33090	20164	43805	36041	31617	20747	22911	37910	10121	23998	14762	17898	54978	49468	23849	26951	33372
Q9BV40	VAMP8	647830	447780	361960	69818	252880	334960	604660	1135400	755630	943910	677080	91675	597350	87372	183540	698590	876260	956410	498750	1469500	418050	360070	721970	509660	627490	539780	863050	1045600	463040	408340	721690	1612600	534620	628850	694800	669850	523710	634190	912360	411690	529740	389780	1159100	533590	111590	349950	627890	690070
P51809	VAMP7	267200	416190	807180	157600	309670	429350	310400	550080	525870	404890	333770	440180	483560	1010500	246640	378720	742760	286980	380410	499190	380780	518510	206130	472040	423810	216540	546940	306390	339350	547920	374210	371470	391010	253310	325890	699010	312260	344060	334480	324590	265570	216850	258050	335010	248780	274790	301840	457930
O95183	VAMP5	121350	70429	36975	89400	96517	90313	70236	142060	157360	170300	127600	102380	117580	21064	71589	71847	164960	145950	71765	161830	121920	172860	105250	223090	78948	159580	113860	141700	87946	117540	213440	200740	99994	192510	124980	85524	22006	29478	100240	46791	89342	107580	119730	139210	13211	33101	91380	333890
O75379	VAMP4	34789	139730	2592.2	55619	33933	167030	14269	50525	17611	154390	170830	105570	30788	12142	17727	5346.8	25419	45887	2233.7	43904	0	170240	154160	136960	116200	41165	92118	28932	20472	34667	142130	25971	0	88447	47399	89116	138160	0	14848	30091	106240	17284	31982	7527	18173	14152	55515	24713
Q15836	VAMP3	1792600	1688900	1418800	287900	1548500	572020	1194500	2192800	1624500	1915600	1619100	429740	2000100	600980	1197900	1560700	1672600	1791900	1291400	1537300	1309500	1563500	1889600	2033900	1782100	1664400	1030800	2091800	920130	961930	1815800	1594900	1878600	1100200	1859700	1847500	1828400	1122100	1377000	1391600	1394100	922350	1477800	1216200	624810	1076000	1637800	1753900
P63027	VAMP2	590160	108070	246530	3679.7	546840	495080	378560	432170	369650	86635	146770	11314	107420	233450	250830	12061	638330	238790	236470	312980	0	275270	810380	102320	582780	535470	298830	623080	38307	122980	304350	272200	242210	278860	671330	55247	363380	446640	306980	321120	127860	238800	419930	194430	243300	463350	40677	50542
Q08AM6	VAC14	1550800	911270	573160	895810	1104700	2467400	863210	1884100	1894700	1197200	1337800	1488900	1593300	658300	849890	2195500	1485400	1182000	1389900	1617800	1323300	878240	2043200	1957700	1697900	1610200	1760800	1903900	1782000	1855800	2689400	1123200	1498400	1479900	2020700	1636800	1488300	1572900	1651400	1550100	1485600	987970	1381500	1678000	1193400	1229800	1173800	2265800
Q9UBK9	UXT	50008	56725	10651	6526.7	40281	49788	17177	91288	64207	118040	31825	5450.7	88176	11648	40561	43939	35552	57674	34309	18404	56533	62711	27885	21963	58544	32107	92577	152330	183420	139400	34356	21163	48767	0	78342	34552	66446	61304	27967	84123	28890	42877	75306	33943	43241	53886	62960	64154
Q8NBZ7	UXS1	108370	43601	133160	289040	133800	148600	121910	243790	76159	82885	226200	693430	284930	44231	51457	299250	107190	230910	124110	92397	141290	170140	37823	132760	57984	260270	78995	249180	860200	352650	305960	286450	192550	242970	198950	400250	200890	234030	214600	185260	55761	150690	258040	130640	345000	179580	317910	762450
Q2YD98	UVSSA	5066	24233	0	1586.4	13238	8485.3	9602.3	508580	1159300	71216	24876	3175.9	10727	0	0	53520	0	42324	4423	7354.3	645590	31190	37088	5096.4	0	0	5229.8	4056.9	0	11747	0	6589.1	1189000	18649	46386	0	4287.1	12586	8346.4	0	4295.2	4632.3	890100	4152.1	34287	3394.3	12428	16870
Q9P2Y5	UVRAG	97782	40684	1296900	1572900	1891100	1487100	340950	74499	146080	54101	34335	242460	93752	97184	181600	67092	63525	920490	23711	15338	168940	306980	29270	104770	63487	84211	73145	64894	38118	41347	681870	185910	332590	205930	492160	197270	225720	260580	548750	354690	97571	24458	413300	310550	444420	207400	18499	204880
O95399	UTS2	148060	14793	8716.9	343370	0	27646	645530	16404	195920	61435	0	140210	32681	3103.4	822450	0	47286	44716	81301	322660	24455	30373	91649	0	0	42344	27357	155110	149480	351050	96776	328810	190580	266170	144650	261560	236260	250170	148390	241770	411650	1095300	1484900	1618400	323450	152110	276100	69084
P46939	UTRN	4276800	6493000	5974300	3536500	5361900	7799800	6981000	3856800	4753600	5479700	3834800	4064000	7081500	6223400	7876900	3610600	5580400	6194800	4214300	2427400	6994800	8435000	7559600	5501900	7528000	8905100	2968700	6810300	3093500	1757400	7157200	2955200	3711600	4988300	7602600	4511200	5613600	6839400	8367100	5609200	6722800	4190600	4893200	4109300	6782300	6621100	5151200	3066600
Q9NYH9	UTP6	55665	33340	275400	59641	9478.8	116760	74762	188960	848850	80967	110420	39063	229600	7768	44013	1660100	806370	892030	179890	284300	98886	609890	62495	922710	153360	266480	264080	185270	789940	392960	198870	810560	212400	70599	269130	103170	85814	422670	191600	152280	136310	127510	118910	188780	176920	135860	157860	197280
Q9NQZ2	UTP3	56424	71243	14066	50440	50357	82928	27438	151230	129700	78800	98774	95785	201140	5124.6	69447	365490	221250	120170	21389	237730	60171	62459	60945	108430	85395	186740	111370	113800	353610	153690	137850	201030	47362	113920	134540	103160	75954	64265	97934	78894	32541	43618	41137	69144	81907	87931	108160	230610
Q9BRU9	UTP23	25579	1858.8	0	16681	4456.6	61722	23961	122740	72878	26497	0	4536.5	93469	2476.8	93015	150700	8614.1	18455	0	65102	12285	0	8815.9	4414.2	0	23047	29690	27933	72108	80975	8745.5	62970	0	26845	52913	7436.3	0	23239	46131	36609	36972	8457.2	45824	70390	43397	19368	75513	124890
O75691	UTP20	262140	351910	157020	407460	387380	947700	431670	1048900	468420	475040	200720	397110	1187700	178300	336820	1153800	941450	263680	1048600	777780	319910	273110	235540	507290	456200	500970	571370	609520	1085800	763140	716400	501400	615380	420130	614590	397590	477400	1234400	731140	643380	450260	321670	673950	887770	319840	834260	507320	640720
Q9Y5J1	UTP18	62605	54165	81997	62447	63431	128520	83561	202470	217550	95542	138090	74940	125760	4812.9	57524	477640	215310	178500	171900	392240	167480	146640	85618	158530	124100	280640	278030	137250	788270	498570	147840	294070	184970	137750	307820	153080	136890	288060	321490	246690	91304	190060	176490	311550	176130	191940	244620	306990
Q8TED0	UTP15	191670	215490	131950	23514000	85952	387040	21853000	411610	403370	307390	393950	290800	564810	249000	23900000	959540	798170	418110	387350	4107000	277910	287790	204650	460030	363350	433150	638300	279460	1556800	1044400	527930	7745000	433430	207870	627650	470730	383720	8479200	14889000	476060	320830	214750	199410	483560	245330	10713000	373260	519370
Q9BVJ6	UTP14A	48867	22034	0	513850	13002	219160	62064	353270	77333	116170	70555	619190	125900	425660	153870	208150	120670	357440	7714.6	543220	17868	338730	48003	74174	25722	454950	35420	101980	448260	41949	117300	156650	17366	39400	97762	71223	51054	10151	0	0	0	120310	39480	91742	56531	51940	131850	272890
Q9Y3A2	UTP11L	16406	0	0	0	0	0	1876.5	17953	0	0	11167	2924.4	23195	0	10184	103410	16336	24948	3058.1	72311	18494	7137.8	46387	3548	44744	62953	32913	42222	205450	0	2814.6	35704	14102	10923	31067	0	3547.9	0	0	0	0	4938.7	0	0	14594	0	9969.2	42351
O00507	USP9Y	0	4970.2	0	0	0	0	22038	0	0	114620	0	0	0	50691	112830	26103	1742.4	9957.8	15124	6813.2	0	1097.4	0	0	31962	23442	33203	50634	0	224250	34723	0	15472	4788.1	0	0	132990	31282	25421	22896	27997	12875	0	0	27078	15987	0	0
Q93008	USP9X	2581500	2766600	1692400	2620100	2629800	2560600	3018900	5014600	3578000	2911000	9907500	2411000	3175400	1398000	2811000	3730800	3771300	3107900	3095700	2354500	3884700	2949000	3643300	3077500	3460500	3315200	4244600	4470300	5140400	4438500	3354700	3708900	2872800	3508200	4566100	4577900	4733000	4406200	3696900	4726600	3498100	2549500	3303500	2544700	3789600	3297400	3084300	5036000
P40818	USP8	374170	237720	153400	278640	223490	372200	494970	426020	411050	485530	387950	569360	306140	80649	349300	300050	382680	401780	601430	190070	356780	194230	306770	493870	418110	412790	669350	290260	462900	492270	269620	314930	403490	125440	203740	306110	443380	477960	229180	518000	513580	513440	352410	217880	291560	533050	504240	275490
Q93009	USP7	3412000	3559000	1760000	3397900	2363500	4591600	2935700	5952000	6308100	4626100	6821400	3269800	6270400	1479900	3044800	4018900	5304900	4534000	3347100	5867100	3866200	2944700	3429800	6023600	4988900	5277200	5411600	4924400	8507500	6986300	3766800	4893000	6348400	3696100	5447200	3618600	4201900	4496200	5629700	3997900	3694500	2365000	4095300	4231100	3587100	3386500	4189600	6357200
Q92738	USP6NL	8203.4	2125.3	0	4048.2	3044.7	0	3856.4	16176	18232	5226.6	14313	4846.4	43008	56209	10734	10480	5240.5	20711	6439.3	17590	3700.9	0	10423	18124	4572.7	26062	0	26268	73654	25325	2397.7	3470	9644.8	1808.4	3594.4	8204.4	28595	11661	12173	29963	26006	0	38696	30816	166240	164200	2200.8	243870
Q70EL1	USP54	0	21283	11636	7306.9	10488	26685	84000	68717	19449	23707	33012	7025.8	57266	26992	28142	5482.9	8758.3	45476	14771	4429.2	22039	0	26798	18198	22642	0	6419	30932	43059	42641	7027.1	16813	31091	24506	7630.2	43382	51994	3131.2	11266	11555	7539.4	10157	21077	5431.4	3052.3	48683	9332.5	99162
Q70EK8	USP53	64984	0	35573	0	32762	20158	123110	42932	0	26770	28953	22820	28231	15474	75181	32024	28868	18329	22141	19134	16059	21185	0	38497	18611	0	136880	18589	35847	0	0	30017	0	15178	0	0	0	83028	82851	0	4821	0	96952	147890	0	0	0	113840
P45974	USP5	4166900	4128600	2817500	2810500	3071600	4088200	4192900	5423700	5258900	3986800	4754500	2797200	5121400	2801500	4109500	4398800	4441000	4787900	3937500	3505900	4195200	3832500	4144100	5208100	4387100	5052000	4879800	8178700	4402500	6908400	3869100	5159200	5873500	5743000	4792400	3632100	4890800	4669900	5264800	3909900	4885700	3098000	4651000	4340400	4344400	4401900	5583500	4666500
Q86UV5	USP48	362080	226490	121840	147620	94896	246690	227400	705520	382990	404620	440050	416320	688310	180710	178150	707540	528250	346140	378390	381370	432100	327210	300870	586650	516370	351450	456250	494140	330670	297700	382410	398520	469950	255850	631720	300270	319220	251600	347500	208020	405130	82661	463850	411610	334520	219930	267000	643950
Q96K76	USP47	1191600	1099300	830970	728030	1375400	1521400	1516500	1921300	1612200	1278400	1209100	788770	1386600	710460	1095100	1247600	1397100	953660	983830	1221600	1409600	1613600	1287200	1636100	1448600	1551000	1181200	1492400	1769200	2055500	1830700	1099000	1452600	1298300	1454400	1705900	1644800	1188200	1768000	1533600	1240000	951390	985310	905780	1244000	1275500	1219100	1278700
P62068	USP46	51570	21246	27913	27656	21425	27863	24317	60555	46936	57962	44774	24364	21795	19567	44106	24254	111720	50988	29816	77191	31689	26816	54961	82542	61454	48839	33506	15760	47951	42785	117190	27016	45285	58168	17798	35042	24061	37490	60363	31300	71737	19393	29835	45694	34000	56144	54545	58358
Q70EL4	USP43	0	1706	0	24920	11853	0	842100	89165	1757300	56085	58358	32278	17677	49856	1686600	20741	215630	2151400	14837	3417400	1972500	0	1675900	782780	28179	11567	40508	1819300	1918500	51564	31586	100700	1944600	2773100	1740800	1624300	64856	2940500	1418800	1003600	2467000	95195	793640	133840	2579300	70349	35098	96778
Q9NVE5	USP40	74668	42116	16768	1760.2	16702	34853	22325	63409	49767	54647	95060	34760	172400	36092	97817	77848	6147.4	45045	56612	45843	82630	80845	80740	32286	62386	77574	70800	136370	105470	87069	78828	14167	56910	114010	122960	63504	59773	126810	143120	27793	58297	11559	58711	39601	62299	43645	184870	61433
Q13107	USP4	431080	404730	178270	890510	285360	820100	430920	640300	836060	545620	363510	351690	1269100	186670	542730	767890	1061500	587620	541690	534830	628330	600800	528780	894720	794840	655120	730950	805890	670990	699650	722420	530860	731200	605040	693730	567750	636120	658480	654520	692690	1116000	240350	601720	461250	1051400	833240	662760	739150
Q53GS9	USP39	673800	654340	293110	524390	549340	787760	613260	1648700	898940	946620	864100	914400	1558300	335260	573130	1809700	951570	843610	802330	1107200	716270	650980	667530	1050300	903560	1032200	1233200	832770	1279800	1251400	1014000	1493300	941310	893500	1193300	579390	586800	786000	901700	793650	620620	553530	3265200	723020	643320	704540	752270	1427500
Q8NB14	USP38	0	155750	0	0	198250	7894.7	4535.8	25594	12442	20134	10640	6626	18724	0	3250.8	19508	11825	7110.1	472270	23561	8401.9	0	5862.5	9960.4	22586	6063.2	0	7905.6	20745	722450	0	13720	25375	0	3982	527160	589930	12582	0	5124.7	9020.8	0	4460.3	6112.5	0	5571.8	12475	0
Q9P275	USP36	5659.1	0	0	1803.3	0	0	0	0	1964.4	23721	0	0	0	29963	3981.9	5174.5	0	0	0	0	0	0	10117	0	0	43987	0	0	0	0	0	0	0	0	0	0	0	0	8583.4	45003	2889.9	0	43594	0	12751	0	0	0
Q70CQ2	USP34	81119	195050	45020	124570	60725	87478	181770	333470	257200	205240	295500	222950	190980	103480	132430	202480	166820	210900	256140	278330	258380	176700	169060	157450	139920	267450	238510	131290	352930	203000	214390	260270	281040	300840	401060	117830	448530	331580	320200	152000	249430	82121	147750	120970	214860	237770	248710	343880
Q8TEY7	USP33	13414	0	7879.8	8206.7	0	11096	13843	51145	23283	28719	44475	9643.7	44204	4970.9	0	50863	46171	7788.4	0	57760	10441	4363.6	16498	16449	22227	11766	32711	20609	14414	15639	40077	40709	29888	39289	14163	57481	16625	26284	42644	14207	30165	13562	4778.2	19065	19542	21190	34626	41293
Q8NFA0	USP32	11604	5410.9	10931	3021.7	5187.8	7500.6	0	5149	9033.3	10728	0	3881.6	22911	1305.7	2422	32478	7508.2	16230	7522.7	0	24533	0	7200.7	25099	5286.5	17662	11592	16344	14856	17392	17774	0	8090.7	29873	4399.5	7865.9	0	20007	7687.2	4904.5	4188.4	0	11959	0	4262.2	0	22383	9250.3
Q70CQ3	USP30	13466	10286	2715.4	9960.9	9622.6	19128	19003	10483	7965.3	9237.2	0	8932.2	67765	11531	18168	4343.6	0	14229	0	3176.6	10588	13734	6600.9	5473.8	7015	3049.5	8941.3	14088	25961	23036	12203	57108	22221	32674	28293	23810	25629	47691	143680	20805	19315	3035.1	10758	15504	8077.7	80873	137590	51610
Q9Y6I4	USP3	143580	76671	104940	230450	243300	395780	184140	332850	175040	245070	226360	417240	197000	246020	132120	237860	237940	37699	37322	376250	170830	133870	178610	163030	124690	135630	103730	245720	239260	223900	85509	482860	171290	156470	182810	198820	81186	262790	314530	335240	273400	67705	260750	276810	324010	79482	257910	261030
Q96RU2	USP28	57047	25963	40158	31680	21324	68138	182070	192370	77851	61897	75180	84786	228680	45139	49461	220070	129930	104020	50245	166540	84174	17857	74239	112450	59413	66858	142470	70386	250020	117870	166620	326630	161160	35178	155020	57984	71361	52562	76205	59507	46014	26107	40411	85451	36461	23008	27710	88524
Q9UHP3	USP25	106190	182680	128580	137420	54270	133660	78300	168390	209810	153110	39150	22102	246710	48969	67261	37100	54209	84887	144370	60148	103630	45309	151170	141550	107970	111250	201290	127070	208730	84314	162470	89717	92050	25434	102550	46901	133450	71935	130290	70936	41135	43687	109140	43751	83717	59675	113230	144690
Q9UPU5	USP24	1422600	1096800	530020	15951000	798930	15421000	888220	2011900	1712700	1474300	1415900	1113500	2351500	620490	941030	1879300	1834100	1347600	1320900	1650600	1572700	1026800	1548500	1224900	1916100	1248100	1554300	1947300	2071800	1478200	1788200	1846200	1183700	1753800	1889900	1749900	1491100	1609200	4660700	1694900	1812500	719600	1231100	1645800	1290500	1339400	10027000	2200200
Q9UPT9;A6NNY8	USP22	38208	6072.8	17511	27495	26702	67059	45602	187860	88199	72008	53234	37589	26311	16398	136980	135240	59329	35116	54560	72112	38403	35647	45976	80203	47940	66023	206870	61167	134710	87588	58708	96395	60366	69667	155850	43579	26626	64320	48269	57443	48011	11838	63504	52631	52487	33692	56226	83046
O94966	USP19	858560	744530	1164800	189850	807460	1071200	1399100	905000	1182900	873480	912150	1050700	899510	943390	1653400	713120	1101200	815850	958890	1469300	852380	983890	747330	702270	880510	512590	1182100	891140	452070	1049100	980900	1223500	1169900	1080900	991830	862950	982040	1168700	950420	797850	731090	1205800	1212500	1595000	1439400	1194900	970420	1345000
Q9UMW8;Q3LFD5	USP18;USP41	11828	13746	0	7920	0	4380.1	66805	20679	14475	7629.7	6367.5	8828.2	0	0	0	5409.3	10355	23933	0	0	0	3448.8	0	47490	3527.6	5413.3	0	11228	21702	0	0	0	0	0	0	6408.3	15117	3640.2	0	5516.2	0	6988	5278.6	16892	6443	24008	13486	12260
Q9Y5T5	USP16	282410	187370	114580	161300	102270	164390	155460	232700	468610	344190	202440	235590	258530	57696	145130	450970	352030	243320	232520	266080	175010	141340	297950	152890	361720	112000	336080	255500	261820	253860	186380	357850	351780	252160	214040	167260	230320	297080	212820	257480	298960	103330	243790	175290	278270	241220	291280	342580
Q9Y4E8	USP15	824090	943510	814640	893460	777030	1169100	1071200	1714500	1596100	1266600	1129500	1176900	1729600	593430	809740	2294800	1807200	1404500	1243700	1486300	1353200	1413200	1111800	1653300	1475700	1329000	1421900	1473000	1590100	2144600	1559500	1313000	1884100	1319300	1499500	1689800	1441100	1155500	1349200	1352500	1103000	729050	1158000	1222400	1089700	1159300	1030300	2020900
P54578	USP14	4019900	3537400	2441900	3421300	2672500	3611200	3146600	4658600	6124400	3231400	2831000	3548700	3535700	2537400	3343600	4916400	4755500	3454800	3737300	4943500	3975300	3959300	3951800	6960400	4320000	3724300	6173100	5827200	5469200	8171100	5368800	4148100	5531700	3195500	4716300	5230700	3802200	4346500	4642100	4415000	4255800	1868900	2880800	3784200	3886900	4121500	4016100	5083900
Q92995	USP13	97846	10704	9378.3	39046	14950	24832	24250	27879	34965	23200	14655	10321	29122	114770	0	34314	55880	7513.2	7887.7	45618	10674	34492	35198	29915	6500.1	11459	131450	32747	0	17233	22865	2087.1	143500	18598	40164	12334	22264	13551	66437	120250	37075	0	71360	80028	40242	95307	73035	157690
O75317	USP12	16893	0	0	0	7182.6	46155	22917	26471	12207	8643.9	0	0	0	0	9447.1	0	44252	26601	20074	22386	40505	0	29579	10767	42698	0	25129	33639	0	80347	59391	21564	5481.3	6562.4	45298	2097	15513	21858	15005	23949	0	8018.8	0	0	13456	14801	15582	22261
P51784	USP11	191000	292560	75839	194200	146770	464720	370530	824190	598550	234540	348430	230680	729500	131110	183280	359580	231080	704800	224760	94452	263950	159500	125660	483800	310350	580770	847890	282320	181440	344720	455390	965340	252310	215010	821550	197980	194080	221430	318150	345760	228920	254240	395420	231510	170870	167380	338180	339880
Q14694	USP10	727540	654390	280510	321470	359880	680490	462840	1661400	705600	548450	1289700	745330	1040200	311490	609200	856360	2782800	666340	471240	1308600	809770	540200	818370	506750	684970	1142300	897270	1144100	1432100	1015000	1087900	868450	852250	754530	1056500	1063400	1295300	868640	732800	617770	796210	857040	671820	662370	567460	2419100	795370	1626000
O60763	USO1	8065900	4769700	3596600	4659900	4130400	7249300	5305400	8402100	10698000	8824100	10036000	5423700	5099100	3104200	4440900	6448200	8276600	6978600	7958400	6051700	8011600	6498400	9860100	8500000	9770100	5583300	10841000	8697300	9468100	5482100	7579800	7165600	8648900	8703700	6747800	7092100	7837300	8534600	8063000	6261800	9530000	6044100	7892500	5633400	7863100	8913600	8286000	7629100
Q96IX5	USMG5	2205900	828060	725890	554320	614770	826360	669790	898150	1066300	1093700	1012000	681750	1350700	531780	803120	685200	1152500	617490	688110	1018100	875940	803560	2166600	766370	1481700	717060	906810	956740	1024100	1230200	643140	1022000	560140	829350	1009200	1118000	1052700	1113300	1246800	1802600	2542600	645940	898110	796690	894090	1427000	1667800	966960
Q9Y6N9	USH1C	72344	1217000	34771	136400	33478	555360	11544	482320	849160	1303500	1379600	101010	625410	0	64435	568380	93913	137050	76478	289600	622680	83302	37039	129240	123960	116240	604620	736020	687310	1384900	368160	256430	950400	1070400	613990	565200	1284600	1251500	800520	94132	99173	891830	162330	224410	782990	760490	679670	503100
Q15853	USF2	92009	21533	8510.7	28502	12792	45995	42973	97861	101420	71938	103890	17712	121660	17502	41113	94765	60780	48522	63567	101580	34641	15792	62069	42119	65418	49442	89712	75209	81157	70272	32126	114970	71039	62917	107540	54117	58073	96530	99784	45719	72275	78491	33914	10967	123610	76846	103440	98515
P22415	USF1	52440	79385	17226	42646	59206	91841	158900	209350	133210	92630	94511	58107	121300	23575	26152	105040	107290	64495	38944	52890	57638	112210	67366	125370	58763	77016	63971	156740	118770	84881	90492	92801	110390	495190	145450	51098	170420	48185	37047	123400	17549	16396	21254	33937	95520	0	40500	137530
Q9NZ43	USE1	73703	63553	49807	67485	63431	89470	110990	44134	87415	41996	78013	47092	74159	33139	87739	40511	151580	92636	86381	91560	105340	79628	172890	88234	32603	126850	149230	98277	55993	124170	122240	289700	53574	111320	101820	75398	104420	112140	115320	124220	117370	80818	199280	28973	35440	114620	118650	193780
P10746	UROS	59225	116010	11589	37564	89330	33666	71330	21916	111450	144690	216410	77216	39101	24013	96176	111400	38066	112550	15629	70668	158000	115280	94321	80245	177960	81367	104280	100120	71516	51609	35351	11584	117900	43579	60970	45249	47280	22536	72161	78379	173750	7154.9	90671	108360	57517	40394	30705	49539
P06132	UROD	584270	582760	500530	358450	375930	588960	510790	498330	851850	930840	674210	453350	501840	210600	416180	1371200	815540	460030	724110	805590	378670	608370	721300	730560	681720	676910	884810	782580	668050	573280	875190	555500	942440	827520	675450	688460	515630	612990	666460	577390	640480	256110	586100	845730	579760	585710	635940	1080200
Q9BTM9	URM1	84391	135510	134630	86723	152500	192450	97412	147440	299610	192860	301200	96574	275210	30879	156200	283520	286700	243000	222120	262240	276390	211090	206530	217890	314210	154190	231440	335610	360830	367410	220220	276760	434740	196730	247060	241890	336500	210360	125140	171470	175710	179370	166210	236300	217420	247780	308900	263610
O94763	URI1	60752	114600	49317	85123	46477	53125	115590	184380	262670	99223	98924	71314	340390	19247	111980	133820	83441	157890	73498	53232	90949	220490	85765	90074	60719	138320	199940	550200	573370	132360	140450	373300	46489	78815	271780	112160	166000	141950	88512	155500	105500	29289	59257	2625.7	237090	50103	58453	209770
Q8TCY9	URGCP	9327.1	43021	15427	17537	19815	39765	47701	75396	55814	37848	49377	7472.1	41786	14198	17189	62702	84367	46515	13159	70209	87510	48301	21109	40712	34954	63895	27210	38848	113950	120680	9730	115160	44166	69403	49177	91246	73718	64012	42431	35447	51075	31146	42509	23303	33322	22481	53271	58459
Q14146	URB2	1112400	23085	19274	24114	519200	658490	39928	2331300	633650	41493	1101800	1933800	230030	1733900	40539	198340	147790	38865	26926	109010	27701	669380	31600	154110	59803	48680	704960	101160	448730	984040	1196100	1462500	97648	24404	256830	43623	49035	936570	125360	99892	1591900	360960	58031	135370	463850	1109300	129160	300350
O60287	URB1	101540	90115	68147	694820	89649	293550	737980	186440	435680	119790	174310	214830	743470	0	486850	504680	431080	318150	212160	210780	215160	348140	253780	482940	207800	408590	302090	284380	796380	754720	241210	265750	497340	107490	857450	129970	155410	239450	366190	246650	363090	323500	220320	344580	270200	388640	532100	770200
O14949	UQCRQ	612170	146570	232870	111130	89392	456540	225650	31577	150760	311710	731070	115980	74651	92935	306470	40930	884080	259360	27997	613080	210890	172440	1210800	261510	618350	119800	283890	215690	905180	677590	272780	501760	72366	491770	289230	335870	221320	445050	322800	352020	1182000	239730	234130	183490	371620	374270	622610	251440
P07919;A0A096LP55	UQCRH;UQCRHL	3691900	1338600	941220	222200	1043800	1544400	1447000	2038000	1155800	1554300	1068500	446700	2215500	1307600	1843600	528460	1878100	1250400	352090	2334500	678310	562360	2656700	1708700	1431300	1015700	736630	765500	1565300	1127600	1094900	1235500	1504800	795140	975980	705700	1516500	968190	308730	214620	376590	1163600	1430900	1025500	850880	1324900	1551100	1983000
P47985;P0C7P4	UQCRFS1;UQCRFS1P1	5725500	2007900	904440	1834900	1560000	1614700	1677600	2535900	2684400	2799800	2792900	2013700	3126000	1134000	2416300	1387200	3878900	2611100	1433900	2506600	2379300	2065000	8064200	1391200	3520400	2606500	2202600	2942600	6523000	3551600	2569800	3286800	3160800	3179100	3097500	2906100	2429900	2826100	1919100	2588800	6010700	1289900	2020500	1071400	3011700	3444100	4156600	2958100
P22695	UQCRC2	17545000	7594200	3391100	7054800	5551000	8551900	4534300	9745200	8712800	9890000	11499000	6817800	11808000	3845400	8738800	4066800	14263000	8216100	5162600	11762000	8694200	6686200	24856000	7075200	14859000	8970800	6149500	7942700	21550000	13867000	8993800	12147000	11690000	10283000	8690200	8849400	14526000	9592700	11396000	10457000	20270000	5002200	7151200	4609000	9321600	12720000	13197000	10840000
P31930	UQCRC1	17582000	5878000	4005900	6542000	4293900	7207600	6333600	9011600	9179000	10239000	10124000	6350400	10529000	3336500	11247000	4645200	13574000	8035600	5215600	12733000	9314100	6777100	24597000	8551700	16125000	8615600	7441600	8867400	21444000	18015000	9191100	10461000	13968000	9906200	8807200	9342200	13897000	10519000	12723000	13481000	20896000	4893100	8781600	5862900	10317000	13204000	14513000	12014000
P14927	UQCRB	3786000	1371800	1077100	346070	843840	1351000	1275400	1412900	1383300	1722500	1326400	537620	1886600	704670	2112200	528800	2695700	1115400	536120	2721100	1434600	1080900	4855300	1476000	3251300	1333500	986320	1170700	4592500	3142500	1641200	2707600	3044400	1553200	1984500	1825300	2229500	2308300	1422800	2099900	2793200	1247600	1580800	896090	1515300	2710500	3096200	2170000
O14957	UQCR11	0	0	0	0	0	0	0	3516.8	0	0	0	0	19182	0	54305	7728.8	0	11397	14044	9370.9	58275	0	98420	0	65105	37452	51583	0	107040	92663	50209	0	69050	0	0	0	68937	71415	0	0	50984	1391.1	39622	42753	0	0	0	62248
Q9UDW1	UQCR10	1636400	420850	1064500	368970	675700	1156600	767430	581540	446960	1340900	699430	0	2108200	151900	1370000	430850	469760	1090100	352060	968420	1388300	420010	3573600	1020800	1585100	819570	298550	321530	1280300	2210000	864820	1901900	1488200	441390	395080	1435000	1082600	474270	1642300	1579700	2234400	491700	949680	1039900	331620	498090	660310	513940
Q6UW78	UQCC3	0	11783	0	19635	0	0	8841.3	5574.2	150400	5276.9	32538	3631	0	0	73307	53746	62638	0	22990	5665.1	39004	8122.2	47828	8096.4	27614	44775	31936	38066	117910	182480	170080	60792	11257	2590.7	62833	30571	58771	69697	12729	6262.8	0	0	12310	35235	0	0	34839	66023
Q9BRT2	UQCC2	224370	191490	43432	34386	116030	182460	61662	255160	258960	126670	260300	38418	355380	119970	267410	202720	323970	196650	162650	394050	216620	107360	257150	153950	227680	201840	421790	263740	632590	289120	681350	715000	287730	277830	378120	198650	229910	132490	207520	217000	245750	117110	140540	222820	116580	223700	273770	240470
Q9NVA1	UQCC1	242830	42700	11470	28829	84845	101560	58598	162190	366750	163860	207300	143070	384830	28695	161290	241850	297850	148460	129990	459200	180480	92475	195620	241930	190480	183270	492410	209930	679060	345390	543440	823060	171840	263560	197870	212110	220920	87697	121420	231470	156460	57366	95920	79499	95440	158900	265430	207270
Q96BW1	UPRT	127150	51256	44833	85839	27311	51692	101280	89544	101430	51313	104880	49131	34696	23991	50734	50076	84672	44011	79082	39994	48594	34789	109730	63117	137620	0	53237	113700	46592	244690	94035	132110	161820	49072	101390	235980	199570	104860	143750	90017	122600	17637	54018	45523	77668	95815	131960	8120.5
Q16831	UPP1	327250	132600	73937	121090	87251	166360	420450	271100	466780	221510	272190	107250	216920	136250	81764	180400	260420	225070	290920	231770	213470	120190	0	190210	114490	99461	231040	110960	111260	410180	237330	73186	291810	235500	189730	643830	458220	304630	293690	230300	65560	337580	340370	184650	159050	90189	125420	454280
O75841	UPK1B	0	0	0	6187.7	0	9402.8	0	0	12635	8780.7	80554	0	6655.3	0	0	6418.3	6452.8	0	15647	0	0	3731.3	0	0	0	56755	21881	54213	4325.2	0	0	21898	0	76731	0	0	0	0	0	4894.5	5612.7	0	0	0	7464.2	6793.6	0	13715
Q9BZI7	UPF3B	95737	70108	9834.1	35892	81037	57040	44246	280830	110660	85856	9340	84805	50491	27384	113590	228580	84893	105040	28959	95866	90241	75667	50408	37116	70830	78332	110280	108970	93147	127060	84260	178270	36138	82903	70991	82899	63445	93887	16805	24909	20472	78414	63355	145980	124880	52533	76805	204880
Q9HAU5	UPF2	273150	449500	144850	272830	712070	404780	443110	899600	600680	459120	494330	715450	1030400	212240	353440	901490	618370	510370	312950	404700	469430	327670	450040	417710	473330	476090	547430	633700	874260	663500	527170	688660	790150	314820	1094400	754390	863340	406010	508010	438380	329140	193120	749030	1550500	489420	411720	423530	1098700
Q92900	UPF1	2981400	4254700	2496100	2257800	2754700	3378500	3604200	4663800	4383600	3458500	4226100	3339500	6363300	1577300	3188700	3766100	4871900	3308300	3588300	3510100	4224600	3683800	3366900	4372400	4111100	4840700	10397000	4350100	5605200	6585700	4211400	6333500	4095000	3558000	5275500	5408500	4086700	4451100	5109800	4186400	3826000	2500000	4239400	4869800	3374800	4014900	4388900	5952500
Q9C0B0	UNK	147900	98782	52675	124840	225890	264190	124580	167150	146220	119330	139340	220990	161390	81841	116470	172090	162120	164910	134820	113160	112860	133720	251540	197290	183610	247670	215720	180190	74368	144240	144390	130800	137130	182900	169900	97097	154370	136830	220330	177430	156350	142970	123890	109690	137570	155550	235270	306600
P13051	UNG	86350	16636	0	65238	21392	31708	26643	215230	59572	64923	56127	57190	390710	0	49835	137650	52616	76205	27544	58917	34380	32681	118580	47536	87182	43098	100690	170760	559820	179420	92072	80256	168290	51090	220070	51167	106670	85829	57401	105280	75713	5749.7	34375	81976	12201	96793	103840	231460
Q9H1C4	UNC93B1	276510	249940	126350	136460	161090	185760	354220	370460	440830	362960	213710	252950	242060	53876	92284	261520	125220	76037	77894	306890	192570	201210	230370	117890	335580	145440	229730	243600	199170	173230	201610	215530	74739	236850	247170	308090	222260	139730	287030	295660	219350	147490	246610	187050	324400	266220	309390	305480
Q8IV45	UNC5CL	225560	270570	704660	280220	256550	117370	266170	121330	113680	144720	148330	104370	209460	73137	265540	157060	121840	134670	76970	56225	133320	235350	79313	134160	68157	174100	87429	71399	92796	74975	165280	195910	124210	151970	118980	152020	106720	182160	156400	282000	151710	76207	103330	111390	60148	108060	247750	179560
Q8IWX7	UNC45B	0	0	0	0	10578	3327.8	0	3324.6	0	1130.8	0	0	0	5731.1	6171.5	0	0	4590.2	0	0	117090	0	1267.1	10038	0	5062	0	1819	0	0	0	0	0	0	3685.3	0	0	0	0	0	0	3092.5	0	4506.8	0	0	0	0
Q9H3U1	UNC45A	1422300	1905200	1112800	1222700	1304100	1594600	2120300	1503600	1573300	2238500	1884100	1533900	2967400	1053200	1754100	4143000	1932400	1154700	1236500	1638100	1660500	2056600	1373000	1637400	1416800	2448500	1425300	1353500	2524300	1700100	1984900	2480800	1440200	2595600	1620100	2458500	2307700	1409600	1736500	1594400	1274600	724260	995940	1191800	1336600	1520200	1941000	1574000
Q70J99	UNC13D	949810	641690	724750	472470	377910	1385700	363650	831280	1204900	1204800	590000	538570	1097200	293130	264180	1169800	751860	710890	1451500	364050	843310	632650	1163200	1749100	1143600	1201100	782650	598680	1550000	618900	642960	706370	960850	1505100	934950	475570	910000	1652800	897900	463330	850150	825230	785400	710020	478430	851450	849690	738880
O14795	UNC13B	454050	1479000	303930	215350	265650	215750	157750	323470	639130	487010	806040	1627900	352620	2197100	1098500	2251100	1010200	3096600	8370100	3956300	3802300	3290100	1506100	395570	2095300	2671300	1205300	1093500	1482000	284010	371170	3378100	1666400	3494800	806160	666130	1679700	4317100	789260	356050	2159000	79361	100940	203130	1200700	1579600	524410	426560
A6NIH7	UNC119B	143740	201360	121240	180600	183740	220390	186260	232850	254510	320190	173110	150420	162970	85018	158610	285760	235710	196510	226830	202540	221900	223690	226420	172250	259670	238190	263670	171940	286730	252980	259740	224250	263170	377620	328260	167050	249100	240910	251510	253690	247520	100460	180490	175990	225430	190600	215440	312650
Q13432	UNC119	0	12381	7906.3	8343.8	10926	14355	10497	16681	95134	32762	69314	5175.5	21084	0	9475.6	89382	10578	8381.8	0	9633.7	64159	10058	3787.3	6716	8713	14445	10953	44330	18251	9558.4	51672	72443	9354.4	74400	23748	12963	9017.6	42202	16658	7643.4	4415.8	20357	9491.5	0	53685	0	5562.9	87959
P11172	UMPS	898700	844390	488760	654920	876010	1079000	1050000	2126800	1490800	1459300	1205200	1037300	3630000	419470	708670	3055700	1943500	1031400	943550	1259600	1217100	993500	1157200	1041300	1222300	1582700	1737000	1843700	3367700	2083000	1391400	2034300	2291800	1850800	1698700	1417100	895000	1112000	1383600	1326500	1155300	721400	1084500	1553100	784450	1428600	1500500	1874000
C9J7I0	UMAD1	63866	62379	27170	35538	46473	74817	91191	116030	76881	50847	92018	52935	96002	47157	56054	79631	75364	76626	29054	62573	23136	74660	103880	59621	62180	60160	50391	77657	71414	62851	58936	85128	30285	86858	63924	76276	146200	49202	47862	21189	38488	54459	46313	5323.3	61741	48222	59082	78292
Q6PHR2	ULK3	20116	9363.6	499480	9231.5	15763	33967	66070	33313	29110	44335	28128	31921	216230	0	17197	223540	21722	45820	41308	55367	56883	53823	58448	59215	38240	34988	97996	27048	78860	29833	81061	81628	255640	9646.8	412170	271580	337210	45392	36400	21828	20609	11427	25933	15869	57945	9586.7	53698	8339.6
Q96RL1	UIMC1	41544	12537	3640.4	11528	9147.4	108830	12616	158340	167990	173760	150590	19200	84470	11228	7837.8	147950	217460	151160	139490	18986	44138	57227	11396	113250	138860	139420	17760	61229	24776	116350	128690	26482	68307	9465.6	32529	21331	104150	98148	44531	6104	165960	35902	36594	24098	26237	11480	52196	268220
Q96PU4	UHRF2	427810	311280	137490	153190	170790	280580	148490	156900	290510	242710	217210	92783	283990	216940	137490	271730	229410	248650	213440	247720	209650	116740	248910	250130	261710	334360	269410	208910	245750	232440	223430	200170	309980	161100	126710	43793	145180	218530	320910	204400	73342	27768	108050	92637	217870	217190	221240	217350
A0JNW5	UHRF1BP1L	304130	244580	32373	213770	25215	304020	209850	370690	260260	363770	19779	233200	440120	324510	232350	73088	118660	66734	237960	30082	143250	44264	56095	232020	191910	36877	137690	114210	408680	197470	58630	884350	41464	568530	504010	63584	66313	181210	387510	161040	417630	135400	48366	30873	218210	217190	53601	258950
Q6BDS2	UHRF1BP1	38182	15650	15127	35117	25712	16786	42697	77420	82334	1124900	25417	11320	63086	114820	2373200	21951	105230	25716	31852	22572	30013	8208.3	38940	100040	50746	13976	90017	42419	54344	949350	48998	801760	29048	498810	619570	1189100	929770	29087	100920	1268600	28215	442130	2065200	566950	566950	64440	44142	4340700
Q96T88	UHRF1	7584.7	20485	5524.1	39942	33049	12805	129270	314490	67468	89539	200840	52398	915130	46909	68433	162800	221720	72639	83963	67001	19708	102930	38255	166990	37546	375390	832750	95907	104740	420840	121950	135890	143050	86149	143490	78403	50590	106180	51826	73517	33256	66226	222660	135410	17427	148680	127820	306910
Q16880	UGT8	92830	41879	32209	37826	108630	34664	61109	109200	176480	43639	137030	17784	668270	51101	66672	659170	315910	85470	128000	232340	65190	197560	91022	28377	77045	211220	299300	109800	177150	438760	264540	408610	66385	51659	202920	214820	79966	243300	153170	118010	120770	2192.3	114470	175180	212710	95677	53706	63206
Q6NUS8;Q3SY77	UGT3A1	10704	2971.7	0	5166.5	0	23213	0	0	11191	656810	880120	0	0	0	24200	0	0	507430	796640	0	734260	0	38309	780890	0	0	5132.6	0	8591.6	0	845720	0	40199	54536	3074.4	0	0	0	0	0	4574.8	616570	542810	722050	52439	0	18941	0
P16662	UGT2B7	0	59616	63415	4325	4060.3	7106.4	0	0	3922.9	0	3054	42014	0	20831	8394.3	1990.4	39635	0	54046	0	118720	8274.5	0	0	24050	3001.4	1879.6	0	2090.9	46244	9046.4	6715.8	3928.3	25090	167640	4282.1	49809	23316	22114	21532	11484	855.76	44970	58484	8123.9	101060	6560	5769.7
O75795	UGT2B17	72315	0	17124	0	0	8174.8	0	16904	9484.6	23824	62325	0	0	14144	26485	2522.6	0	0	2343.6	6882.9	15591	272530	24717	0	35272	0	125190	37789	17429	195410	21258	88019	42843	0	10772	707020	84138	83300	10329	21009	125870	73016	24738	8526.6	90002	318550	53869	44993
P54855	UGT2B15	21045	0	0	0	0	7920.3	0	0	0	0	0	0	0	0	0	0	0	0	0	0	0	0	4221.7	0	0	0	0	0	0	0	0	0	0	0	0	221860	3794.3	0	0	0	0	0	0	0	0	121920	0	0
P36537	UGT2B10	260850	221480	488300	365650	489350	201150	302950	8665.2	151720	409550	190780	389810	117500	364540	244450	266260	192700	0	348800	345980	347710	402180	183150	279870	307220	425500	302640	185600	0	7330.9	298600	149370	273640	236160	245880	126170	398090	235290	472220	0	284700	216660	5013.9	175000	3989	181250	205220	306620
Q6UWM9	UGT2A3	107680	44972	0	4374.2	5739.9	14083	21569	16464	121950	3293.9	0	0	7848.4	2605	8838.8	218860	0	20934	88716	58163	359880	32144	61471	58324	32330	31866	60312	65085	65011	125460	234910	606900	10989	820530	65017	41932	7472.4	264150	829650	3009.4	268290	250350	318060	90298	20235	73482	63562	100660
Q9Y4X1	UGT2A1	2744.4	7068	0	0	0	0	0	0	22021	0	0	0	0	0	0	0	0	0	7827.4	0	78025	0	0	0	0	0	0	0	0	7650.6	0	176110	0	166430	0	0	12585	0	113680	0	0	59168	49565	17449	0	10974	18747	0
Q9HAW9	UGT1A8	670370	545650	512740	338930	484590	312060	0	706770	396090	408990	477690	1003500	0	1363800	1804.9	0	3630.3	1231300	393810	608850	551680	516560	523390	0	752040	573770	430760	658990	410950	387220	628480	7366.8	0	645600	551810	0	454000	0	0	0	0	0	0	0	0	0	1125900	0
Q9HAW7	UGT1A7	0	47499	27261	23660	0	16322	32445	5203.5	37460	54051	0	0	5313	1482.6	90866	37797	0	2531.8	0	2528	10244	0	16930	26618	0	0	30040	0	6341.9	27011	17303	36365	28474	0	27694	27910	14394	19196	82685	57424	35562	35078	32618	70964	16018	16333	0	108810
P19224	UGT1A6	748370	637560	407360	163210	184910	1311600	113280	306020	1189200	32769	645220	252380	28820	111860	383190	13708000	3823300	1451500	192490	2265300	369970	140280	510140	605060	1091600	128780	171430	1174700	128060	113650	5252600	521200	280690	1694900	194900	7508000	402100	633460	3394300	465980	602920	352990	759900	168910	464430	2320500	861730	352200
P35504	UGT1A5	0	0	0	0	0	0	0	0	0	0	0	0	0	0	0	0	0	0	0	0	0	0	0	0	0	0	0	0	0	0	0	0	0	0	0	0	0	0	0	0	0	0	0	0	0	0	0	0
P22310	UGT1A4	0	0	0	7962.9	0	0	2903.6	2263.4	24277	0	0	0	0	0	4404.2	0	40515	2802.9	16699	10459	0	0	43784	0	17616	4987.7	0	0	26336	15827	0	22831	4850.8	3153.1	0	0	10036	0	17589	0	0	0	1710.4	0	0	0	0	8512.1
P35503	UGT1A3	0	0	0	0	0	0	0	0	0	0	0	0	0	0	0	0	0	4169.6	0	0	1574.4	0	0	0	0	0	0	0	5734.2	0	0	3517.7	0	0	0	0	0	0	0	0	0	0	0	0	0	0	0	0
Q9HAW8	UGT1A10	668240	181980	98324	52085	0	400770	2900.6	41600	1247900	8560.7	17606	436060	9243.1	3452.7	598210	5378900	1349700	2156500	427090	959630	789860	31368	215680	250620	213080	83012	473830	586040	98244	74599	429710	365480	6785	495190	11782	4323500	749170	913260	6850600	151280	792010	349070	186390	67997	241830	455100	398570	176350
P22309	UGT1A1	4564.4	0	0	0	0	0	0	0	2908.8	0	0	0	0	0	0	227140	0	214810	2004.3	6255.3	58482	0	0	0	0	3428.5	6100.1	0	0	0	86964	5049.3	0	0	0	238630	0	0	517070	0	3524.3	5835.8	4742	26154	11221	0	0	0
Q16851	UGP2	5592700	3967500	3314700	3693200	3554100	6704800	4500200	6106900	6856800	4811700	5276000	4800400	4868900	2669600	3557600	8356300	7360100	5275100	5162600	5229300	6486600	5802900	6899300	6607600	7890500	3696800	6058600	7959700	4500700	4782700	6693300	5113800	7314800	6555500	5436300	6551400	6767700	8151600	6071400	7045200	8318900	3470000	5573400	4009100	5576100	7732100	7837500	6036400
Q9NYU1	UGGT2	43302	63979	54659	24449	182650	39174	26663	174280	69033	85188	82306	29639	82615	8068.5	23996	73960	37731	118600	37264	72502	65486	67285	11645	51695	47317	22068	277910	56327	70599	24371	36592	45736	83428	56300	26914	54576	42952	24294	61141	128920	26878	20909	36343	1064.3	59972	63305	54130	45400
Q9NYU2	UGGT1	9772800	6379000	4162700	5320900	5103000	9621400	6625000	8746200	14474000	9865700	10667000	7194100	7908500	4835800	5391100	15848000	8581800	7984200	9097500	9444800	10326000	7667400	11242000	12056000	13746000	8090900	16331000	12213000	12311000	9123200	11899000	11725000	11475000	13757000	10974000	9523900	9907900	10655000	11453000	8719500	13347000	5927200	10347000	8600400	10471000	11238000	14294000	9690900
O60701	UGDH	5481700	3525000	2424600	2188800	3146000	3922500	4589100	7041300	6505400	8959200	6962400	3640000	3918800	1498400	3686000	22513000	6182700	4535300	3624700	9887200	7992700	4618300	6443000	3096300	4932700	7209100	7509900	9428200	3779300	13651000	11075000	10154000	3028100	9891800	7484500	16304000	5466300	5973000	9395800	4490900	6180600	4595500	4026700	4566800	5571300	8426400	6970500	11190000
Q9NUQ7	UFSP2	1049600	1669700	884720	737190	834450	903960	1083300	3093600	1414200	1971300	1713300	893760	2159300	664120	1492700	2377400	1706400	973130	1240100	1776100	1362600	1280500	1642000	3641000	1765600	1487300	1005800	1294000	1401200	1279700	1417700	1200100	1280300	1196600	1457200	1675500	1790800	1480200	1121700	1307400	1921700	937410	936580	786900	1281900	2649900	1601700	1354200
P61960	UFM1	1220800	880910	603610	798260	605260	1647800	748430	1462100	1926100	1448100	1559800	935630	917720	469220	1031100	861080	1312000	876630	1175100	1285200	965760	717860	1592600	1136700	1378200	875350	1658500	1486900	994980	1262900	1136800	373560	1644500	1346900	1286700	1196200	1416200	994710	596010	684590	898030	842690	1437000	1009900	1344300	1628100	1316100	1703900
O94874	UFL1	3037600	2093300	1010800	2127000	1520400	2449400	2100200	3458100	4158900	3377400	4016600	2280700	4779100	1829700	2506600	2317100	3450000	2782100	3090600	3685900	2946100	2470600	3209200	3533300	3520700	2973100	2880400	3418700	3403200	1911100	2673300	3385100	2220300	4149600	3641100	4072500	3579900	2539900	4394700	2501800	3942100	1669000	2887900	1577900	3739500	2662500	2870900	2186900
Q92890	UFD1L	653610	565930	423520	490480	493940	744220	734600	1010300	1027100	794370	1142100	734560	864240	429040	667590	1054600	923170	592640	666910	761040	787710	798800	608240	1114600	815680	818250	981860	1294700	806420	727170	868870	856270	1097500	860240	1035600	847330	808730	603740	773670	772090	601500	521130	909590	606360	526330	684800	1083200	1636600
Q9Y3C8	UFC1	320390	284370	192030	210760	228950	401660	364640	633140	420010	373370	1357500	276280	420070	201560	384550	1298400	447780	349980	451610	437780	573260	628200	557780	563370	886390	357250	386430	526310	644540	575830	498720	622990	484870	367460	401290	680140	418270	546140	518000	691510	821790	299020	641510	462160	496110	479970	463880	553490
Q8IX04	UEVLD	112440	220230	218080	125780	180250	244320	235520	168790	310950	246410	195060	94139	275150	45730	101690	181330	212470	99421	178490	326350	262340	309770	163080	327090	261400	264810	227200	231720	424070	369510	367650	70787	238790	389070	222420	412460	246250	229440	274840	363470	261050	198550	161000	147100	200310	245840	264300	220480
Q9NWZ5	UCKL1	76222	50541	20529	43352	22160	93472	85710	72279	143210	109700	123860	91484	72064	19523	24313	34459	103260	29463	32620	70969	58978	32503	93828	54155	91404	73667	163470	65153	91608	223880	110930	275130	102480	37644	122850	96683	98245	87172	137120	135350	86386	50831	69917	69374	170830	74906	88295	87405
Q9BZX2	UCK2	58225	65960	21011	110380	21799	62654	132190	331680	90222	81520	226380	106680	177020	0	84934	786380	205080	136670	94494	310760	87847	61193	83368	80803	106370	127080	134860	147670	252310	266090	144620	219850	176980	77140	157530	150480	108830	124870	85010	143410	96946	92002	50433	99664	69192	125010	203170	198150
Q9HA47	UCK1	26606	56171	29418	24663	20962	35365	15879	64105	49770	38975	51782	5676.6	38303	7502.5	9768	10066	27052	5717.3	26321	14205	8043.6	6516.6	11268	33319	23494	33498	79539	26267	14779	5608.1	41872	49282	13490	22574	0	0	14269	17930	29383	17070	15034	17299	32128	16138	34383	38639	40367	18945
Q9Y5K5	UCHL5	592180	575600	276910	425750	359140	464790	492450	898810	823070	529440	991300	427540	1034200	700540	683260	1516000	890910	697520	634140	587370	705780	728040	609480	765420	717890	610080	1601800	760640	1663200	1178900	1155900	724260	980430	509300	1058900	748990	717920	715650	652050	949790	713860	312520	614210	468820	601810	568470	581750	964520
P15374	UCHL3	1507000	1744900	758870	815950	1252700	1659300	840060	2870900	1948800	1840800	3687800	1094200	3205200	820560	1984800	1273100	2125800	1703600	1903300	2077000	2819000	2023200	2339500	2200500	2817700	2392600	3102000	2256000	2604700	3042000	1891400	2767700	3178800	2047000	2225800	2718300	2181700	2036700	2347000	1575200	1791800	1145000	1394300	1786700	2018400	1710500	1592000	1860300
P09936	UCHL1	515070	723050	996760	1273200	2293700	1537100	1083600	392240	1247300	1067200	295970	573760	563440	718790	853400	550610	840260	619420	410680	201540	1589100	823640	1245800	2450800	1103600	1224900	7190500	4320100	218430	43252	2297400	211630	437830	586600	700450	2500800	494330	323290	1120100	801140	881870	678200	927990	1362300	2122600	506280	416380	522130
O00124	UBXN8	0	6355.6	14003	4268.2	0	0	0	0	16203	0	79431	0	6861.9	0	0	30734	59645	0	3531.2	52169	27500	0	0	2239.2	48036	2872.5	0	17780	16506	23135	0	17816	0	48256	44506	7867.8	13504	5117.7	22095	1765.9	15496	0	0	8992.4	17956	0	52973	16140
O94888	UBXN7	414820	331440	142470	248800	404310	476870	420150	991290	611550	490130	554880	327720	759780	257920	230690	485480	462340	689220	253160	344760	358320	268110	492330	291460	310210	695800	486410	619540	440200	491880	922850	604660	374070	301790	1084400	196900	239610	343350	389730	430680	328050	173340	376950	234170	373470	402000	263570	481180
Q9BZV1	UBXN6	633300	524300	349560	428270	713470	711740	556040	503530	481450	671970	575050	317060	887440	462050	487550	379860	448750	490380	245750	351390	491170	641370	509470	390700	395670	675390	306060	433330	607510	502880	675280	467820	197360	426840	289750	542070	550310	436950	661530	720220	700620	219820	321100	169850	710810	604060	575380	560050
Q92575	UBXN4	1419700	719070	646890	908760	913610	1082800	1036100	1848500	1609200	1696400	3114100	1222200	1278300	1192300	988700	1182500	1411000	1524900	1060200	1703000	1351800	1567700	1281400	1106000	1533400	1924500	2078700	1923300	1123700	1646300	1655100	2232300	1282900	1879800	2127000	1600800	1697400	1123200	1852000	1097200	1134200	1068500	1091900	1076100	1642300	1350700	1359200	1579000
Q14CS0	UBXN2B	65285	43037	11426	18191	35698	22233	94520	150280	53004	55840	69252	183150	95845	32538	100180	76047	82290	84925	53618	79916	104430	63304	66587	19437	46748	45233	84202	75890	99944	30044	110000	50551	47649	71235	88153	92930	63358	104070	52748	82677	91593	27395	73415	15841	118720	88544	14255	66966
P68543	UBXN2A	0	0	0	0	0	0	0	0	0	0	0	0	0	0	0	0	0	0	0	0	0	0	0	0	0	0	0	0	0	0	0	0	0	0	0	0	0	0	0	0	0	0	0	0	0	0	0	0
Q04323	UBXN1	627750	1203200	277710	987720	707900	759510	1022400	1118500	951690	634820	777680	594980	1001700	323330	783040	966250	846910	736860	671660	897530	667550	688680	585920	1235200	742780	1046900	821430	960580	1302500	867210	1184300	1075500	660570	738020	1209100	755980	622490	777660	640760	737110	580750	744430	1035400	808920	674550	812280	809240	978600
P17480	UBTF	431520	729180	822590	623630	890290	900510	3610300	552170	693290	764600	657430	425920	569250	3414400	3531400	660510	692490	635070	951360	900180	655750	767040	904380	1145500	860980	986470	1054500	560910	1213300	625360	647390	4070600	821830	647610	886910	696260	600080	814830	5212200	635220	613590	2843600	3890400	4353000	653610	687580	1040100	7560000
Q8WUN7;Q9HAC8	UBTD2	13502	11950	9271.3	2473.8	0	16173	26783	9933.8	51520	32089	34396	9307.2	5331	14679	10654	11089	17607	4050.6	25918	6941.9	10480	32600	16412	25170	22021	0	15100	5644.8	24234	23620	0	0	22299	17331	53214	5889	26672	0	4980.9	19284	0	7180.8	11106	27027	6045.1	9007	18352	19670
Q8N806	UBR7	206530	181970	118530	265630	141790	242470	213980	205840	339620	281510	202510	162540	549850	139230	83601	381050	404730	325830	246280	325450	338900	305530	377090	318820	229620	275690	581000	234560	224180	322550	204260	263950	451970	225290	501770	193590	397370	296710	459380	187430	274900	195830	144050	110620	219080	257960	343070	574110
O95071	UBR5	1460000	191220	112250	182990	226590	307800	184710	1166100	528470	363930	1237200	234250	846570	192030	325230	755830	574520	312720	1485000	501650	252850	204380	221190	350610	502830	442050	583450	348690	777430	1074800	396500	526460	1064400	250880	523380	306830	240070	324680	447640	419130	306200	168950	265690	376160	289060	219080	253470	534360
Q5T4S7	UBR4	5234800	7088200	5169400	4732900	6207900	5333000	5775100	9029600	7699300	5617100	7587700	5614500	8226900	3416000	5171200	8194900	7464200	6698500	6073500	6654200	7364800	6398900	7104400	8751800	6126900	7489300	7355500	7246200	7830500	7107600	9024200	8699400	6370800	4787700	7378000	6189300	6815300	5941100	6954100	5287100	5611500	3744000	4383300	4070800	7094200	6446400	5828600	7790600
Q6ZT12	UBR3	135520	129510	43017	77841	81131	120190	108120	134810	212660	148780	452820	84176	202210	101220	130500	155870	244510	131680	89957	134930	166860	153920	115650	166770	110440	123830	135660	216660	273300	237410	176960	301520	162480	120240	77091	95535	182800	155170	253800	185230	142620	56191	81313	47485	117720	98868	149150	366490
Q8IWV8	UBR2	264770	221430	80828	127200	180790	454470	237790	703880	633400	262370	627980	332850	441450	43895	251930	147650	341130	199040	143200	412150	268610	263130	220140	469990	381270	388200	365160	408420	994440	325130	401510	325060	439140	754010	402510	351910	606440	267890	407150	314880	327510	135010	213870	378400	250450	262960	267180	718180
Q8IWV7	UBR1	562320	571370	520930	513160	571100	808810	1132800	584310	1173200	879610	1189800	734340	879710	438570	659400	851520	774210	725990	1025600	835550	978630	866090	973900	984850	1027800	750240	768180	863970	886050	894650	1185300	1226700	796550	726280	1073800	894050	579240	1070700	1070000	982280	901580	554460	547200	408300	853070	824700	1119300	1193200
Q9NRR5;Q9H347	UBQLN4	1001700	985870	816620	681970	769930	818980	706230	2062300	1231200	1060100	2058900	753450	1633200	251250	919750	1697100	1411500	1155200	802630	1480700	1039300	868000	1008500	1488700	1054200	882910	2228400	1883400	2325500	1591700	1396800	1629400	1896500	714640	1211800	1475200	1119700	1113800	624000	656820	658700	404950	558710	1091700	1058200	741790	841470	1905200
Q9UHD9	UBQLN2	304620	451320	463600	406520	430350	524420	523720	695360	508550	453310	738730	333950	471880	414170	570080	380220	448030	438620	372650	429050	431910	518870	426440	428530	508000	368530	722080	653020	399090	646110	448110	283770	325030	202030	512280	529470	436460	349870	353720	322700	230830	359320	377560	465350	430780	388700	227790	521910
Q9UMX0	UBQLN1	1369000	1606800	1122500	1067100	1451500	1745900	1296700	3261500	2080900	1932000	2142000	1344200	2266300	946430	1241300	1648400	2048600	1944200	1577200	1675400	1927300	1446800	1951500	2110000	2561700	1393400	2135400	2487500	2271400	1933300	1716400	1290800	2615000	1076300	1689400	2084900	1940700	1668400	941610	796610	978720	841460	1432700	1553500	1337800	1308200	1742700	2642800
Q9NZI7	UBP1	35126	88707	18536	95523	72626	104400	84229	47451	132950	212180	103100	70989	251050	66923	160600	99718	206330	40119	31169	75949	173840	107590	163610	149240	112960	95606	169530	112030	164540	258240	303410	235290	176410	120030	130600	145960	146170	115240	135890	149640	103440	50351	156040	123720	96330	98131	185150	143800
O94941	UBOX5	5547.3	11074	0	0	8810	0	0	40164	4365.9	20225	31446	15813	53741	24296	0	0	15515	6663.7	2619.3	80237	0	8036.6	0	0	42205	0	18783	6373.3	11677	15937	0	74570	0	0	19664	12007	8961.7	14128	14504	3864.5	3661.9	0	0	3207.2	12432	9930.6	2174.4	0
Q6ZU65	UBN2	26238	40355	17388	53391	34411	28628	16972	89986	10265	41696	28698	14722	71487	18666	16167	20463	32889	61801	15618	31274	17516	21929	6445.2	27707	12629	18007	32337	18851	48078	31575	24813	107190	20191	16074	31306	10082	8763.3	11048	28076	8849.5	12395	2498.4	3690.6	0	17008	12234	17471	37720
Q8WVY7	UBLCP1	678210	427040	343600	438890	491670	702880	559520	428110	829500	673210	564770	616580	501780	345460	450340	679710	715540	472020	414870	585720	521640	561990	589700	1167300	907010	575170	534830	519770	683100	1205800	637560	480300	642500	554490	893720	701970	691520	760040	925450	1028500	731580	479280	738830	492650	560700	636440	714480	701450
Q96S82	UBL7	84487	126820	0	43382	40107	86850	69313	140400	93441	95818	115810	70377	104980	39121	92893	151420	134490	63660	41403	94448	66152	71929	84581	117430	70556	95489	171160	104460	107350	26572	98350	49234	10880	37455	88682	117090	89116	40622	45488	10289	39241	86174	51220	27399	103810	32913	42507	106770
Q9BZL1	UBL5	57531	224070	100000	87033	130900	217270	111970	179340	97142	54177	155000	71070	183000	52657	4189.4	114710	198990	74434	0	194560	66668	43392	89429	63910	80860	184620	202420	194870	157780	183370	264320	87818	73814	77527	241770	71439	51979	37788	90425	91682	103370	76763	2518	26092	77778	146010	95766	385340
P11441	UBL4A	286210	95489	149860	119490	220360	318480	252930	534440	394220	285030	355470	151120	353060	141530	186700	345270	416100	284320	307240	214710	370410	490650	340630	320210	383110	243490	532340	326190	253310	642430	341530	406230	421150	247890	375120	395790	355650	311730	305470	295130	239900	327830	265650	325550	268670	298690	356200	345100
O95164	UBL3	161600	90120	52089	51015	62099	163270	75846	46044	86668	101970	125170	98856	123750	64258	82904	57555	159180	86770	128260	167860	216150	46722	212120	112890	157220	111340	68553	193340	49107	83413	140180	181510	81049	206780	140380	226780	137200	149750	217410	183000	175960	139440	170490	104190	195640	334910	73433	208430
Q9Y5Z9	UBIAD1	24594	9708.7	5844.8	12149	6076.5	10712	6578.2	13741	27305	16197	23001	18489	25708	0	3984.5	26418	27501	17317	8694.2	10092	13982	0	8921.9	11773	17067	10300	13311	20499	24275	0	21378	16822	28798	15861	0	18877	0	12507	34931	5950.5	7520	12867	4531.9	0	3337.5	3631.1	14064	0
O14562	UBFD1	93045	92600	170760	206600	137070	383720	257780	505390	213930	182380	226470	176310	304760	60603	284420	386880	522150	147770	99339	242200	302920	286780	137380	271850	176030	228330	296060	444860	377530	617270	120870	149690	541310	418110	572960	157250	264740	168220	191460	155820	101060	125580	188080	396670	192140	197670	239120	244370
O95155	UBE4B	530430	578560	296840	549260	441440	682680	701490	1071100	627220	789900	1230700	906920	796430	315230	636110	943060	760610	750890	1368400	976100	1743300	526230	455170	1260800	973240	875860	1476300	1619700	1815000	905650	1230400	1243300	868180	1108900	1169600	1560900	1107700	607640	555440	605030	631990	256080	423150	541610	972900	994370	889610	978710
Q14139	UBE4A	1090100	621540	513640	532000	512800	777450	1084600	1200300	1171000	983510	796940	540630	1628400	447610	743100	1198900	985620	1006800	768130	1064900	938360	874410	679150	994300	1099200	862110	1136300	866790	1081700	1641300	942550	1755600	988700	750610	1476800	1493700	957770	938080	1405700	1084700	747490	410440	561660	817660	748340	947350	1053500	1075200
Q15386	UBE3C	576520	920610	269820	535910	522680	527830	666390	734640	840850	539510	884260	593440	438860	288430	455570	468560	702690	530910	651810	788260	813680	620760	602460	574400	644570	654100	739070	833840	1540300	573380	665910	744980	560250	448270	493140	1072800	930710	741520	1085600	776940	698570	416880	498800	392820	724250	653110	852690	892740
Q7Z3V4	UBE3B	51938	431390	470270	39038	459440	131330	48423	62779	33224	92390	54646	34095	217120	121390	33338	64453	60983	31358	33120	11465	151090	47534	35154	163740	88280	179200	43039	92223	53532	48534	17058	27789	16897	40047	55774	27069	56802	26662	49088	117560	49256	21653	11206	38607	10899	74454	43392	20408
Q05086	UBE3A	753630	486830	356710	598720	533160	903450	669160	849250	993680	941290	748250	607040	1235100	319380	508060	1428700	978910	596740	713080	857700	713590	496390	719000	891410	818360	875740	953860	770780	1012100	1084100	585280	795000	988760	624510	822520	674870	604350	886230	994050	1082300	802480	346720	740810	586070	659330	681460	1047500	981920
Q9H832	UBE2Z	625640	580460	521990	422590	629860	826580	854310	832420	1132800	656160	760040	704660	805930	337270	592510	891410	857060	432020	488770	516850	521270	809640	525660	957620	895030	706520	838080	1073800	786510	665550	833340	354710	1146200	851870	909710	758520	825940	635920	1026200	955120	702460	613320	937490	635340	736780	646080	1154200	845230
Q96B02	UBE2W	0	0	0	0	0	17424	9242	41448	18162	12806	16980	19205	17206	0	6716.4	26643	23624	0	6164.3	21529	0	0	14118	11275	13410	14027	34892	19537	29737	13434	0	22049	38429	16213	16804	14765	0	9069.8	15529	12791	16017	0	10859	13317	0	17313	0	23480
Q15819	UBE2V2	1889900	1510600	2366600	2628100	1758800	1631000	2734900	3685600	2421200	2215100	2118300	1653000	1659300	1017600	3043800	2332800	1816100	2366300	1932700	2197000	1896700	1917500	1884400	2686100	2276900	2168500	3560900	1892400	3097300	3523100	3081000	1611800	3569400	2088700	3492000	2277800	2369700	2312300	2759700	2993500	2188900	1598100	1713900	2570300	2308200	2279200	2520300	2892800
Q13404	UBE2V1	867800	855940	784750	566790	852620	862880	739850	4111900	1210200	735540	912530	513900	985410	552110	791500	997430	825940	955910	3161000	826020	863210	871760	3007000	1169100	1015100	983920	1459200	833380	1598000	1419300	1039300	1153900	1500700	975760	1142700	1129900	1003000	806630	1096800	1087700	883530	617460	656400	1262600	1072400	607670	2307300	956770
Q9NPD8	UBE2T	0	0	0	6899.2	1976.2	21850	30971	68751	7732.2	4166.5	4965.2	0	33000	0	6978.7	146960	47069	0	17622	29696	13801	6651.1	51754	15070	7493.4	62872	61299	35271	15563	44459	39741	40907	83063	9687.6	35848	35671	28066	10565	8622.8	6232	0	3738.6	18642	15383	0	13533	11627	97947
Q16763	UBE2S	10654	2016.9	4888.2	1351.5	5618.7	4922.3	34680	259300	84758	5694.7	16062	26351	312890	2617.8	0	179170	24816	35754	21561	52503	0	26448	0	9663.3	11841	43626	419400	114640	56367	103400	25262	8377.5	184500	6713.1	81093	56550	8864.2	3202.7	8004.1	16696	0	9093.7	0	62342	24451	11632	7328.5	160730
Q712K3	UBE2R2	909010	94157	1005600	64195	291850	641310	427820	422230	173090	481050	59479	1350600	310010	383330	668590	685770	111540	196010	85465	53138	62230	202710	48813	239580	335490	180140	480150	709260	197800	99062	173830	309150	199740	331630	839040	168160	61670	5023.9	863370	515930	498550	18295	1266200	488140	678810	525480	176540	280850
Q7Z7E8	UBE2Q1	1142100	977840	887380	1027100	906640	1444800	292740	1641400	675910	1367500	2074900	1726100	1728500	215960	211080	2593000	5544500	467330	288560	625050	1142600	1438900	681070	1765700	1754300	1319400	897850	775330	1971800	346750	578340	1690900	6443200	245070	610710	397310	238850	233440	3090700	314070	273480	84364	306850	159380	689080	743930	190830	1517300
Q9C0C9	UBE2O	1196400	1256900	908420	737100	724690	874070	859330	1585100	2019000	1678500	1934500	1470200	1104400	1398500	870250	1859400	1455900	1632700	2725300	1925400	1647000	1701000	1229100	1017800	1448200	1147500	1297500	1241900	1177300	1129900	1010300	1771300	1554300	1747600	1298700	1332900	1354700	1475500	1329000	1087100	1455700	608240	833740	1468700	945850	1497300	1365200	2251600
P61088;Q5JXB2	UBE2N;UBE2NL	3894600	4279800	3804900	3765400	3734500	5550300	5282300	6648100	6143500	5941800	4226700	4195500	5084600	3173300	4543300	4966800	5457300	5370800	5033200	4188400	4804300	4612600	4946000	6627400	4322800	4622700	6623200	4605300	5861400	8706100	5225700	4106600	6432100	5052600	5985100	5659300	4733500	5755700	5794900	5273300	4515400	3395900	5768800	6385400	3378200	3833600	3884400	5841400
P61081	UBE2M	1442900	873790	892200	864120	823210	1144000	1075300	2040400	1919700	933840	1512200	1064300	1295100	664080	822650	1544300	1253800	678380	1016400	1176500	787070	1095800	1159700	1396200	1308800	1098700	2797500	1719500	1804000	1194300	1367600	1046600	2848900	1311700	1676500	1532300	1151300	2135800	1322000	1627200	1619800	1216800	660510	1220000	1317900	1300400	1618700	1087300
O14933	UBE2L6	256650	399370	126220	384820	526110	660210	603330	1773000	596690	330710	220970	492610	1115600	206730	229060	622560	692850	462910	544020	342580	328340	462830	305850	957930	592660	458490	128930	584980	372050	517050	507870	260680	814680	381420	882070	513990	261030	390910	409630	505280	645270	305520	660560	568940	559280	875180	480150	1661200
P68036	UBE2L3	3405100	3728400	3219200	2929700	3411500	4539200	3704800	6426300	5186400	4058700	5086800	3197500	3856000	2109100	2795400	6325300	5011300	4112300	4060600	2200800	3746400	4461000	4275000	5082800	4944100	4096100	4788300	4277400	3871000	5139300	3970500	3860700	5752000	5595600	5739500	3743000	3973000	4262100	3171500	4038500	3042400	2741900	4418200	4879600	4423800	4208400	3941400	5230700
P61086	UBE2K	1274800	1060600	989900	936790	991350	1219100	1054900	1517800	1501900	1751300	1841200	939540	1212000	453910	1311600	2725600	1375600	1209600	1303600	1303500	1581900	2241200	1655700	1053800	1692300	1706900	2004500	988820	1423800	1461200	1565900	1306100	1253000	1001100	1214800	1341000	1125200	1130300	840040	773030	1576800	512520	1543400	1751300	1220000	1321100	1267800	1365200
Q8N2K1	UBE2J2	4854.9	12140	0	0	0	0	15809	0	27396	4322.1	0	0	27648	0	7952.4	0	17066	0	10267	0	11837	5977.1	0	0	0	0	27820	8731.6	2006.1	0	15809	10659	0	9677.1	7147.8	69873	22259	7639.9	32830	33124	0	1924.1	6069.3	4769.1	57401	0	8341.2	0
Q9Y385	UBE2J1	696370	283660	61039	351330	173760	706690	243760	681400	2088300	941800	404880	457070	454710	368520	419600	132500	600840	596560	1061600	360110	833710	321650	1275800	1451500	1424700	357620	674570	478190	224020	296880	411970	258110	343300	323630	681030	418270	781030	970180	618980	520450	1472900	311990	1327200	646250	769570	226440	949500	717310
P63279	UBE2I	1025800	976380	653220	916470	937800	2041200	1127900	1174900	1692300	1216400	1867700	767040	2065500	387800	1126900	2437900	1760900	1437200	973300	1625300	1143200	1211200	1283600	2293100	1972300	1545700	1965800	2049000	2387400	1646900	1561800	1865000	2166700	1563900	2262500	1584000	1682000	2139500	2042000	2704000	1406200	1478700	2297000	2109000	1824200	2010500	1762900	2372700
P62256	UBE2H	52251	252130	229500	396360	283000	250090	337570	255750	331230	220120	149320	294830	223350	727670	290560	136710	411640	219480	223180	409590	115820	330520	154920	463410	137600	318790	187800	193060	139250	31875	278770	234830	338550	182750	265100	347650	157030	174450	429950	175900	125770	132380	275490	215570	250540	233670	275830	230260
P60604	UBE2G2	179090	189900	97655	54085	133480	221850	297440	382450	292350	355020	330570	148540	344540	85768	230350	437830	304340	171820	263420	334510	299530	311380	200690	247130	236540	292510	307070	251820	335690	421330	199740	536200	443180	260310	210870	242130	369900	306090	329260	135900	328550	123540	455120	237300	281700	308650	327540	261740
P62253	UBE2G1	175940	204590	142750	153170	150630	221550	237610	483040	498350	295030	292880	139370	239930	111990	253490	211680	308810	255770	334600	312040	347740	263360	404560	321150	382410	271200	259940	242000	340700	434850	261660	140040	307910	206450	537350	346830	315340	439930	341180	393800	348790	188950	302940	274180	151800	396390	274650	216060
Q969M7	UBE2F	111230	54141	101720	119510	127930	154720	148400	290910	270480	215130	268380	165720	243110	94733	91687	134170	147510	291840	153170	207840	209650	263850	275740	1065700	225990	268540	257230	240090	294690	253500	216700	245260	258080	348760	412560	277620	302250	311510	127110	339490	118230	137810	214140	209840	201210	230940	179480	440090
Q969T4;Q96LR5	UBE2E3;UBE2E2	167160	237250	119810	261810	230870	270840	234400	786730	325010	229140	435390	260130	297280	65409	224680	931300	516430	236830	343220	292320	196850	204870	296120	277360	337130	258200	410500	267200	421570	392820	480310	358390	247840	404910	383460	221920	253150	306120	418340	333220	310800	142240	153840	271130	326570	349600	316380	506660
P51965	UBE2E1	60245	123580	3279.7	49193	96076	264680	0	184720	128980	104570	99417	47639	0	0	72878	335160	0	92305	130710	148250	144880	78028	129120	82554	158300	182850	238630	104290	213830	213090	0	169470	131860	0	177750	69988	80143	132360	0	5365.3	157740	0	0	0	14397	0	133720	104180
P61077	UBE2D3	472240	400660	199560	336460	442000	372000	688590	839160	923130	606270	926210	470630	538820	210920	446030	1237400	988930	575430	688560	749510	764470	632940	788970	1099900	995660	684150	1021100	891010	1152600	837450	858140	621770	979300	800460	739660	840490	801560	916700	800110	514620	655470	456220	874300	803280	649030	821870	443770	782240
O00762	UBE2C	25932	65652	4297.5	38209	10212	100180	38173	217160	83632	92337	113990	73845	433210	0	93919	247680	167350	145130	164000	408580	73311	91851	62341	77337	88666	176320	456790	126310	407510	210520	62580	466180	313290	76494	580140	190520	85765	81335	105680	125820	32120	45356	42235	304770	30702	57796	50237	268850
P63146	UBE2B	76739	87992	72089	65923	66051	99043	64293	111250	77469	86687	65135	59881	94698	46796	53925	85871	84135	69062	19283	70682	84544	64627	75328	95310	93555	94921	108470	63149	107310	111790	70063	163420	83543	94606	93896	113080	33209	100710	111290	85014	74660	37826	71915	72065	84872	84600	81163	103640
P49459	UBE2A	67002	42761	115310	0	16533	137460	238190	281820	179350	37981	243620	27218	66912	53118	112590	342340	83186	225330	152590	164050	49029	109690	113580	96454	10724	39913	189400	99416	91023	246800	173900	153450	296430	50131	241680	384260	316140	152190	194040	139040	155800	80047	133810	206560	130850	99188	70592	402900
O15205	UBD	0	0	0	0	1868.8	0	0	14463	23111	0	0	0	0	0	0	0	0	0	0	0	0	0	0	10274	0	0	0	56506	0	0	0	0	0	108170	0	9549.3	0	0	0	0	0	0	5304.6	0	0	8152.9	0	6344.4
Q8TF42	UBASH3B	11261	10801	61137	38783	0	17559	40684	16643	47794	31412	4550.2	20961	171100	0	8493.9	123680	28482	21359	63343	21214	48602	0	28860	103370	59627	41090	10080	12456	31091	31352	28911	2910.9	12280	61590	80858	32817	34760	14527	25418	27349	16968	0	0	16797	52030	28844	35911	76907
Q14157	UBAP2L	1016400	1011200	187850	822790	1008200	910380	1352800	3323800	1870000	1275000	2103600	1557600	2361900	402930	1789400	3143600	1815100	834230	279710	1848100	204460	1070100	1109400	539740	421820	1422900	1290300	1900000	1201400	256430	1761200	848980	222160	820740	1266200	1473100	1165900	345450	163300	111180	174430	368310	678970	305840	966770	641810	986530	2575200
Q5T6F2	UBAP2	287280	356320	139960	109200	295240	111880	71207	391790	40710	232670	173570	228300	420230	46999	158700	265070	238590	86443	90247	491900	215560	241960	60826	255710	132710	208890	140680	260570	678990	46008	216760	98938	19528	234270	209920	118780	12280	118470	55480	68735	103570	171630	110240	95573	24411	46545	222980	612850
Q9NZ09	UBAP1	72148	41580	29909	321950	336150	106550	107970	127840	356200	401770	187400	82543	399650	13254	108620	214150	413770	104860	110710	87813	99915	179180	155400	95456	71731	83516	70897	386880	154990	58894	118380	412770	30252	509010	624600	375710	366500	167010	103960	28628	36842	42004	115560	62467	40771	53708	228640	139810
Q8NBM4	UBAC2	95022	185000	27571	114810	82758	176450	153300	413800	101650	206630	288780	72747	135260	14728	90452	101240	275810	91986	43876	167930	155700	121160	63056	69271	54546	21840	136980	173440	225880	210390	47831	174270	130760	104170	174660	71482	253160	92978	18523	43444	39030	56331	82883	202300	87150	87784	160230	318610
Q9BSL1	UBAC1	82583	50673	5071.7	13707	64817	47464	23873	82981	75605	63458	48327	81444	148010	50272	63264	77588	75291	51398	57619	94352	50877	71387	27286	68258	80119	62971	100260	45518	73102	57197	38605	122450	70358	37365	83712	28924	133900	108740	25980	52822	85454	20077	90144	73725	91573	44041	132240	69864
P41226	UBA7	1831100	1133700	692790	1161600	976080	1863400	1298000	1289300	2440500	1240200	467450	1036600	2107300	910560	882590	1800800	2351800	1047700	1739700	1421800	1617300	1660800	1360300	2604000	1812500	1467000	1093600	1785500	746110	1195900	2013300	1402600	2330400	2530200	1800000	907990	1466600	2068000	1840400	2823900	1312200	1120800	2890000	1539900	955970	1960800	1131300	3121300
A0AVT1	UBA6	6245700	3126700	2249500	2366300	2656700	3745100	3308700	8206100	3866600	3444900	4951200	2495300	3923300	1805900	2194400	4409400	4307600	4699700	3523200	3518000	3498800	1422600	3340300	4715900	4796900	3739600	5489400	3933700	4837600	3142800	4530100	2251400	3774500	4936300	3695500	2952800	3261400	4099700	4209500	4965100	4469400	2192800	3464800	3008900	2657000	3189700	4173200	3474100
Q9GZZ9	UBA5	755620	437780	129240	433090	321720	619550	582760	754880	1109100	489380	421730	433380	665280	328970	321380	629300	579690	348600	405000	373820	438820	407700	1078800	686940	640380	358490	614000	521000	607220	442080	624290	297490	476920	532780	694670	589330	581500	471360	627550	566810	843960	229190	485950	297090	512600	494800	717270	601970
Q8TBC4	UBA3	1324100	1633000	1332100	1099100	1375600	1514300	1466500	1798700	2143000	1669500	2079800	1346200	2401300	817470	1631100	2039400	1954200	2295000	1440200	1531000	1855000	1425100	1475400	2032400	1783500	2035900	2057200	2745400	3610400	2479000	1772700	1673600	2141100	1442900	1570100	1687500	1450000	1655100	2660100	2142300	1363800	812940	1211600	1525100	1595700	1825500	1501400	1558200
Q9UBT2	UBA2	2196300	2654400	1521500	1857800	1640300	2942100	3305500	6438300	8004000	2365100	4379400	2475000	5282400	1198900	3225900	5731900	3309700	3980200	2416300	2574600	2830400	3485900	2493700	4227000	3211700	4047100	8271400	4395700	8492600	5505300	3888600	7105500	2815300	2526800	7416200	3378900	2826300	3481100	5040800	4204100	2819100	1336000	3815700	2806400	3950800	3487000	3846600	4608800
P22314	UBA1	15934000	26044000	14610000	18039000	17295000	18904000	19932000	29332000	32982000	20916000	75669000	17649000	30287000	12330000	19422000	24917000	27013000	21183000	25989000	16768000	38011000	29128000	24698000	27429000	30810000	22794000	28084000	43703000	20918000	36612000	22643000	24127000	26180000	18729000	33165000	29428000	24451000	24732000	30569000	35284000	21949000	17362000	22085000	28470000	22978000	23258000	18095000	26550000
Q3KQV9	UAP1L1	517680	492570	263190	312210	239940	450200	428410	298160	857360	482260	411100	295270	259800	153930	444880	830350	506110	323300	268420	875610	240070	229180	304390	825000	585600	228350	295680	382900	418180	311100	816570	1051400	393420	328740	958240	481270	749600	395130	735540	628370	420920	276010	270990	285090	546980	355610	442210	828190
Q16222	UAP1	729820	357560	709000	674350	717840	1190500	468060	946360	1541400	1393400	1091900	866120	506540	601490	527360	2922900	1469700	1245600	1693700	672150	1790700	724820	2344000	1128300	1850700	1053100	1670600	1735000	752560	1608300	1059500	1982700	1992700	1280200	772860	1587900	1522500	1514400	960060	1169400	1742300	552070	1006300	996590	1417600	1746400	828520	764790
Q9BZF9	UACA	800710	1503500	616780	300890	840910	1003900	1031200	920940	473600	695100	526330	481520	783660	524320	817490	680070	711120	484800	621350	411260	770580	908540	626960	524150	562260	709820	737470	821870	841340	571540	1018400	838450	661890	388900	779970	468690	4185000	826950	561680	607940	620170	415900	807960	752560	525570	694280	510130	478850
O15042	U2SURP	901400	811960	379700	454730	612740	1102200	834790	2470000	1272300	918430	1582600	1057100	1850700	362640	811210	2107800	1206600	533610	631460	1158100	961620	711890	896720	947730	880820	1291100	1361900	1257400	2003500	988770	1475700	1415900	1234900	1057600	1344500	1132600	851310	963850	792500	818650	554340	585090	1523900	1042300	914310	682270	1285400	1744800
P26368	U2AF2	3390800	3190400	1778800	1910200	2586400	3833600	4563700	8252900	6088400	4752800	4989700	3564200	7810900	1522600	3380000	6662000	5296700	4123900	3961000	4475900	3792400	3565000	3594000	5620400	4014800	5636400	6914800	5428100	6988400	7156600	5512200	4412300	5471600	3927800	6589000	4507100	3847500	4355800	6757100	4903900	3885700	3095700	4729100	5969600	4178200	3833300	4223900	6007500
P0DN76;Q01081	U2AF1	1484900	1038800	536330	742710	689510	1403000	1257700	2589800	2355400	1830000	2178800	1500400	2282700	366610	1394600	2783600	1811500	1698800	1225300	1839600	1674500	1186500	1369600	1402200	1335200	1992400	2178100	2340000	2833700	2146200	1838900	2029600	1461900	1548100	2434600	1941300	1391400	1381300	1744800	1776900	1401300	974900	1766400	1803900	1601200	1586600	1844700	2364200
A2RUC4	TYW5	16898	0	3117.8	3767.8	6511.1	0	65173	21249	2908	45248	0	23007	3663.7	0	54257	23077	19251	15910	0	14490	10216	0	0	17181	11608	0	1899.1	6002.7	10141	44643	3014.5	2645.6	35379	18861	28518	0	0	45590	32074	49432	34886	0	62422	33266	16700	0	17019	73791
Q9NV66;Q6NUM6	TYW1;TYW1B	280550	309970	153190	213660	280870	177280	179160	75613	437360	110930	316130	125700	351950	288300	172940	289430	437000	409470	290000	501290	374750	83783	435350	623380	681380	446170	614470	525080	694780	190780	124810	155790	15188	410360	117430	58502	296950	254370	550330	399990	23987	28874	216330	119620	234920	430910	59749	362390
Q2T9J0	TYSND1	0	0	0	54194	0	0	16896	68941	0	31295	68065	7532.1	30893	3497.8	3382.9	41849	0	24942	0	29345	24862	5241.2	0	0	0	0	0	5495.8	39740	15357	0	0	61541	28692	27310	45205	30670	11697	36083	20544	0	4310.5	13260	8539.2	10054	22191	0	8943.3
O43914	TYROBP	83689	35644	3869.6	48639	26454	43530	51547	115530	92260	76933	46771	83543	62996	29501	34094	60594	73701	38466	67051	57134	38623	33564	60774	65599	28773	54134	61744	70485	25714	20662	85809	41026	35903	55725	74411	49069	29837	39663	44212	34288	29345	35868	51596	15292	41835	34041	60218	161920
P04818	TYMS	13089	86103	14346	0	33106	136170	223460	158070	58001	27232	205140	38893	320090	19372	152270	123660	54878	137150	255710	170720	9138	50998	37110	249980	78229	179320	397690	143240	57542	230630	138840	206910	133650	48670	172070	132840	155480	89291	118460	51943	181820	23551	153510	205900	104470	75925	122950	400650
P19971	TYMP	10473000	9873600	3146000	13681000	6245400	10521000	19584000	18755000	20813000	14130000	6568800	15422000	10426000	6030000	4671500	10523000	12436000	11414000	12443000	10030000	7164200	8294700	7770600	21051000	10131000	9266100	7227200	25158000	6867200	12740000	19819000	4953800	11968000	6651200	14160000	8585100	10003000	11058000	8291700	15511000	5723600	7873000	15711000	5679700	10881000	14124000	13252000	31848000
P29597	TYK2	125240	105090	10897	47367	69944	162310	72778	214510	140980	174050	131340	137660	176730	40340	64982	122550	186900	128810	126800	33276	191550	103660	130790	160580	178480	118900	98385	207070	135000	105770	112450	156090	142930	98514	103770	89630	130880	214160	162360	117370	174890	53050	120400	90430	138760	148490	143640	148140
Q9NNW7	TXNRD2	1955300	607800	523010	389830	379840	557660	842480	1651200	1283800	603640	1029400	604380	611110	197000	962840	1321800	1593900	498850	646330	587920	988320	775080	3457800	920780	2429900	868030	647470	1088600	763440	698000	1547500	1582300	1077200	1560000	1648200	988370	1373000	1154600	1604700	1543600	3223200	240610	708630	1260200	1061500	1875300	1732600	922560
Q16881	TXNRD1	2217600	2865900	2255400	2521500	2956800	3728100	2656600	5050100	3629200	3512200	3233800	2193300	2745900	1475500	2516600	8532200	3458200	3705900	2854800	4199900	3225100	2578500	2914800	4567000	3570000	3150000	5340500	4208900	1909500	4053000	6826900	2597500	3610500	4090200	3670600	12688000	5341400	3985900	3895200	4634100	3407300	2166200	3973100	2743100	3033400	3281700	2761500	7201300
Q9NX01	TXNL4B	5654.9	21164	26156	0	17363	10916	34230	4340.7	5281.2	18705	33828	10396	38887	0	0	17818	141960	0	6016.3	33119	0	0	17730	0	14241	3883.3	2849.1	0	0	0	31635	3045.4	36597	15319	41824	41017	0	17428	17365	62356	18962	11031	0	18457	27808	42513	63386	27900
P83876	TXNL4A	110850	90462	73207	123020	84779	247290	166820	177260	277390	242310	362880	96153	468660	139940	116390	334900	236490	95840	178410	239780	187860	200370	172070	258290	212650	208190	323550	382850	317020	382710	213650	236270	405350	184370	278370	240330	111600	261020	287020	309750	255260	145090	247950	291010	243190	203030	292600	338160
O43396	TXNL1	2819300	3835800	1807500	2062600	2282200	2655200	2502400	1826100	3228800	2582900	3047700	1785600	3223600	1505000	2492400	3134300	2230400	1213100	2554400	2507900	2832200	2620300	2739300	2063700	2997200	2331900	3918200	2587800	3869700	4122900	1968800	2151100	1901400	1613400	2150800	2570500	2382700	2810600	5059800	4045600	4108500	1452300	2036600	3048900	2293800	3130700	3178000	2351400
Q9H3M7	TXNIP	96703	330580	32358	64427	11894	28979	61415	212880	50401	15078	28976	74833	66394	41266	83292	7740.5	42891	43005	31251	13071	48007	75050	433840	54510	68849	28378	20190	202060	118030	9214.9	23279	0	14952	27815	45363	57740	7642.6	32478	147080	87183	41468	30018	39268	41962	26157	22144	63362	267780
O14530	TXNDC9	142890	217890	85492	177790	234520	353270	147700	229650	252040	266140	296040	302440	377580	84280	206460	575910	247040	239730	186400	301040	214090	321720	146980	251440	128230	319190	322730	333590	625880	163350	359910	378480	173830	185290	317290	155290	247450	137060	192850	212810	168440	201400	158330	177090	277410	201460	295540	435650
Q8NBS9	TXNDC5	29582000	10115000	4793400	10560000	6979800	20628000	9874100	15122000	45423000	30334000	12139000	14462000	13790000	11623000	15555000	12192000	21095000	24351000	30344000	14287000	26632000	11708000	40459000	29477000	34949000	12339000	25995000	16637000	12280000	10835000	19098000	13168000	18426000	15453000	15148000	13435000	23619000	36066000	20859000	20232000	42086000	11498000	32620000	20346000	27917000	12698000	36976000	16755000
Q9BRA2	TXNDC17	2328200	1325600	1123100	1550000	1357400	1818200	1925300	3390500	3102000	2185400	3359200	1375300	3565400	853530	1682700	3962600	3763000	1877000	2756100	2854500	3671300	1930800	3514400	3399800	4115500	2286000	2705700	2758200	5019500	4826400	2810400	3494900	3502300	2699600	3390900	6596100	3076100	3891100	3052400	1973900	2988400	487720	2811800	1509300	2259600	3166800	2419700	2341400
Q96J42	TXNDC15	68318	51868	5947.1	47108	95350	219090	67258	167640	181650	126700	74673	58355	121960	28903	47045	107040	96052	188190	119830	99863	51880	74484	103820	136510	45044	63268	181900	79082	112880	38571	118550	121550	65187	84102	168220	66502	178180	147680	193180	157790	115810	30199	102800	18295	154810	114140	94039	271300
O95881	TXNDC12	847490	980010	607950	550170	826760	1086000	1152100	1600600	1237900	1390700	1640000	903720	1495000	631900	1057400	1855800	1480000	1650000	1226800	1719800	1507100	1228500	934110	1584300	1651400	1376100	2461000	2276500	1083900	1380700	986390	1929400	2493300	1389500	1508500	1764700	1080600	998370	490990	391870	472380	1008700	1483000	1427100	1199400	1452300	1387200	2094100
Q6PKC3	TXNDC11	435010	42325	43750	128370	62223	183000	194730	151150	220760	214310	188580	44488	30234	245880	145750	128410	120240	115790	88370	62102	99599	44662	411310	143950	244790	32647	117930	157050	86925	30259	97429	52919	363680	73275	34617	110270	131350	211020	225150	262050	392840	107510	218020	152090	180360	104190	423750	232780
Q99757	TXN2	1534200	640110	360230	185460	470930	933800	1132200	1431600	1163200	1163200	1273700	480160	1117900	348200	1322800	1432200	1716400	1370900	2188700	2528400	1008300	822470	2063400	1296800	2069300	841320	1504000	1120400	1634400	2293200	1045400	1771600	1904700	1999300	1745500	1188500	1438700	1857400	760220	777610	1440800	724200	1136000	1691800	1730600	1369700	1498800	1188700
P10599	TXN	12017000	9511000	8095800	9005500	9381300	9999100	7632300	13473000	14550000	18704000	17251000	9425900	15951000	5902900	12641000	23305000	14109000	12060000	11932000	8820400	10539000	11053000	11054000	11791000	11878000	8779100	13116000	16364000	16789000	8061700	10790000	16157000	29271000	9434600	11535000	26960000	22985000	8734000	11097000	9748300	10977000	8067500	10256000	13644000	12294000	8911800	11188000	10975000
Q9NUQ3;Q9BZA5	TXLNG	71602	158980	3926	90963	118650	88283	113370	325580	235960	159460	870090	230980	341910	47827	99223	348780	254270	65503	79763	139540	47461	44889	137210	41600	116880	227720	144080	69297	562290	301190	106960	207270	37837	33597	210410	136320	133630	89593	57407	79044	37548	46891	44799	143230	100900	86130	84675	285020
P40222	TXLNA	745750	904880	384770	571800	599640	872530	955630	1132400	917590	976360	1042100	836260	1322700	295830	616300	1860100	1011300	805430	883070	998480	600720	734220	446250	660720	760990	725460	1385300	1060100	1016000	650620	810320	693410	1157000	790440	762700	443100	792170	672700	460950	527140	452680	568260	873050	785280	749140	804190	1208900	1472700
Q9GZX9	TWSG1	4404.4	6047.1	0	13441	7100.8	7922.5	24451	11232	9425.9	9414.6	6246.6	22047	6620	10861	16853	2296.6	0	9554.9	0	8952.8	0	12696	0	2948.1	0	14575	7881.1	0	0	0	14122	0	0	15941	6400.9	8261.9	6172.9	0	0	0	0	0	0	0	14188	8136.2	7377.4	4228.4
Q3B726	TWISTNB	81588	104830	16521	72916	33824	69368	93748	212310	135370	118560	202030	89864	218620	30729	105710	231570	272300	121740	111950	214020	149280	106330	102350	74721	125520	155290	268740	286540	255240	384130	118680	467570	37564	306450	176910	325430	125010	143390	164520	122250	115280	129620	57146	123300	231060	344290	133940	239280
Q6IBS0	TWF2	3502900	3827200	2570600	3019900	2980100	5459000	3193500	4442700	5624000	3990000	3991100	4128200	4147400	2320100	3116400	3977800	5357400	3571700	4645500	3610400	4434700	3785600	3530700	5791700	4570000	4257100	4988800	4151400	3276800	2837000	5179200	3061900	4354100	3423000	4848100	3668200	4140300	4293900	4421500	4771900	3176700	2324800	3931800	3781300	4032500	3189800	2934800	5744300
Q12792	TWF1	2058800	2583100	1536900	1896600	1932700	2636000	2394800	4602800	2811100	2823100	3719000	3027700	3215400	1276200	2425500	3285300	3098500	2887900	2959800	3528700	3557100	3230300	2524700	3310100	3607500	2567700	2539500	3184900	3410700	4663600	3119400	3034200	3407500	2752300	2886300	3842100	3754500	3337400	3118100	2785300	2638800	1673100	2876100	2797300	2701300	2796000	3575000	4128700
Q9NYZ1	TVP23B	207270	181860	41189	25497	46627	210690	102900	226340	281060	164210	411310	82199	230120	22819	80257	187810	255380	186400	130800	177210	144820	85950	179170	118240	749550	55587	180300	214190	93703	97862	118290	81560	76292	155780	183070	177320	143980	137470	63752	157680	190750	83734	57873	36178	94921	163280	205010	201300
Q9H6E5	TUT1	49581	32174	5478.2	6869.6	8562.3	12275	22913	111600	100400	29413	31678	23624	28836	4245	12526	116990	37280	21180	41025	27670	32440	24187	27126	45727	55595	29233	24373	21464	2621.2	65475	73549	35468	52092	31448	44989	22943	23958	30551	36005	37291	50058	3846.2	31027	27492	17092	43471	16826	72357
Q8IXB3	TUSC5	0	3285.4	0	0	15884	24840	0	23195	15085	0	0	0	0	0	0	0	11461	6321.8	0	0	0	0	0	0	0	9857.7	0	0	0	0	0	0	0	0	0	0	0	4199.5	4643.1	0	0	0	0	0	0	0	0	0
Q13454	TUSC3	0	0	24030	0	0	0	0	0	0	10112	0	0	0	0	0	0	0	0	0	0	0	0	0	0	0	0	32796	0	0	0	9200.5	0	0	28391	0	0	8059.7	0	0	0	0	0	0	0	0	0	0	0
O75896	TUSC2	27432	23681	20425	12346	13440	47724	9115.7	8472.1	25209	27661	48329	14487	59756	5033.3	13881	36050	42906	36387	23354	56534	57979	38396	4745.7	36599	39845	23362	36338	25764	19506	58057	0	24832	34504	23455	33990	42405	53377	22882	20800	6063.6	0	2614.9	17509	4568.1	40070	25195	21799	16842
Q9NNX1	TUFT1	2398200	1707400	1813900	1549900	1450400	1274900	986850	2532300	1708900	1536900	1791700	3111100	1916400	3390500	1221900	1281600	1748200	3074200	1250200	1590000	1723200	1606400	1660200	1408700	2180100	1770800	1458800	2072500	1653700	1411700	1887900	2308200	1457800	1978600	1833300	2455300	1479300	1693000	3291400	4553300	3668900	958230	1220200	1059800	1179600	1501900	3042400	1880700
P49411	TUFM	22572000	10374000	3513400	12399000	7100700	12923000	9006000	15943000	16950000	13249000	17093000	12719000	14972000	4704100	12305000	14109000	16025000	10760000	9020600	24514000	12473000	7613500	24272000	9970600	13117000	15204000	9212000	16488000	28995000	15691000	13441000	13700000	11598000	14936000	17215000	11764000	23066000	12292000	14370000	12701000	20169000	8728100	10952000	6536500	10898000	16553000	17916000	12559000
Q96RT7	TUBGCP6	389970	261860	0	167650	869210	1342300	47025	1297300	254700	279730	81926	137670	410850	176550	36076	41717	349600	49463	450160	343110	301140	343760	115290	543220	28363	36965	61002	31165	39573	56133	19953	25865	47842	0	77867	259080	60274	355540	351520	335300	374740	60911	18780	12768	419800	1133700	247850	608980
Q96RT8	TUBGCP5	151500	225610	162340	65861	138980	86063	99804	173120	72606	97242	191420	34022	130000	103760	119630	22250	178990	189100	96598	72894	96796	18707	105320	148630	89763	11928	107590	43698	69043	18774	23407	39500	36660	75129	42763	62532	19908	97482	296550	51954	37440	28732	37413	17211	54949	55844	14537	82804
Q9UGJ1	TUBGCP4	230720	116750	41631	80787	163380	80383	75123	148430	129050	150090	142560	90628	331930	176400	97331	144510	150830	72823	129550	139170	116940	227190	247310	94815	83255	116450	145190	448700	180070	174090	122480	149340	100080	69809	145200	104860	147630	115090	118790	160600	87955	208480	190250	92302	104790	456350	132480	196130
Q96CW5	TUBGCP3	444060	529980	312770	734520	708440	616290	638230	1065400	738460	681420	1044000	534510	1366900	350040	848230	832500	700930	991620	933060	754530	858770	503380	551090	689740	561340	738930	1362600	583000	637270	664810	656590	938940	724510	543090	747370	416320	490350	752490	963480	987380	877500	583920	770380	638700	669350	580520	680420	974960
Q9BSJ2	TUBGCP2	623540	697520	490710	498130	879120	911830	658790	1151000	978670	777500	1531700	669360	1491100	419510	732700	680820	1134200	661770	593400	853460	836480	939120	729740	666030	908600	968800	1179300	910780	1107800	1030600	900270	504170	705210	735020	1000300	853450	1180100	906310	938210	895100	840480	434410	665670	467860	617370	707520	675770	956310
Q9NRH3	TUBG2	0	0	0	0	0	0	0	0	0	0	0	0	0	2552	0	0	0	0	0	0	0	0	0	0	0	0	0	0	18278	0	0	0	0	0	0	0	0	0	0	0	0	0	0	0	0	0	0	0
P23258	TUBG1	1068800	957040	288450	912340	990560	1000600	1100300	1678200	1350300	1246900	1737400	915160	1906400	817670	858970	1340000	1453400	765720	745100	1170700	1058500	1066200	1095900	1175400	1065700	1332500	1723100	1265800	1280700	1059300	1165700	1181200	975460	932790	1276000	1438400	1657700	1054300	1085400	1138800	1204500	632080	844380	600340	962860	1030500	928020	1461600
Q3ZCM7;A6NNZ2	TUBB8	2591900	2754600	1537700	927030	3683500	3972600	3086800	4510400	4895400	1133200	3969300	2811000	3783900	2117800	2967100	1624900	3068100	1468200	3187000	3730900	3786200	3599200	3600600	3907500	3080100	4184700	5743400	4185000	4199600	3932500	4006400	5205900	4605500	3191200	4213700	3247900	3842900	3484900	3173100	3046200	2843800	2214500	2528500	2951600	3088700	3513400	2799600	4685100
Q9BUF5	TUBB6	2415400	6278200	4538600	5141100	6551100	5007300	5349100	4043200	4865900	4702600	4754600	3593700	5086900	5579200	6450200	3798100	4614200	4844200	3960000	3180600	6155300	8181200	3062400	5226100	3713100	5384500	4075800	3639900	3610600	2134600	7442600	3063200	2931800	3782800	4818100	2720100	3438200	3136200	5801000	5009900	3644000	2695100	2960700	2263500	4581600	3193600	2937300	4397900
P68371	TUBB4B	75592000	74757000	52802000	67120000	81789000	81986000	84426000	111610000	93574000	83934000	102380000	67719000	111770000	48502000	86362000	111350000	99738000	73540000	78839000	83206000	91627000	82312000	80832000	89446000	80716000	94463000	137500000	104590000	101650000	93162000	101800000	129930000	94969000	85100000	103070000	83717000	96536000	76148000	102340000	90447000	86638000	65051000	71975000	83873000	89432000	84999000	76677000	108480000
P04350	TUBB4A	74930	53156	62885	98864	134390	25744	37863	0	102420	75413	36515	11292	44975	50074	3244.9	24450	53374	60253	30389	63942	52779	57920	111900	87087	72281	76572	34500	44449	0	0	152650	0	45501	20687	68924	23032	62223	137110	134940	80857	111510	71434	22448	19365	71739	23922	44281	61588
Q13509	TUBB3	283100	1139900	946450	1035500	1753500	734930	1035400	2112000	391610	896660	1880300	942830	2563600	648070	1382200	735760	798860	563430	1639400	663420	1097500	1322500	477670	1836400	805060	814800	3975300	872750	1835100	533820	2608300	869820	554710	395000	1226400	701930	849320	1076900	972590	1292800	881080	753550	622800	781670	2412700	546840	460170	640820
Q9BVA1	TUBB2B	57452	28051	32567	77779	180710	24941	132620	0	30245	48671	0	0	12664	44317	140400	9694.9	39324	43648	55987	47976	80648	92153	83691	26961	54139	43616	1950400	59875	11691	44053	245250	18692	10678	21735	61991	14328	28654	58250	89903	130710	128720	61129	24405	22234	354050	29522	12318	19599
Q13885	TUBB2A	7098500	8042000	4771200	8521300	11444000	8165300	9013000	9572300	10964000	9511400	11329000	7503900	9562800	7817100	9408900	10223000	8561200	8019400	6805200	10998000	3976200	10513000	8185000	8882300	7708400	10632000	23756000	9060200	8165200	7322700	13578000	13065000	7355700	9002700	9150000	12298000	8536600	8145000	11850000	10368000	8939100	6345400	7121300	5278100	10140000	8154700	6858700	3913500
Q9H4B7	TUBB1	111590	102440	64359	99924	128760	60680	68240	47350	160990	178180	199300	166890	19790	7383	82720	60342	64667	107690	516150	101900	47220	146550	152440	19647	36345	137230	181590	46997	13341	46011	126870	58465	128310	304610	81308	80265	53813	110020	65589	7650.2	35679	79308	168650	89405	66777	84007	65976	97482
P07437	TUBB	11184000	13545000	8647800	13096000	15222000	15811000	16462000	20127000	22007000	16387000	19823000	13728000	21995000	10924000	17447000	26794000	19168000	14031000	14503000	17832000	15881000	19164000	14858000	21516000	15748000	19166000	26945000	21607000	17954000	17121000	20909000	21963000	17844000	17549000	24443000	19367000	15290000	14807000	19378000	18902000	14902000	11434000	14213000	14268000	16605000	15604000	15201000	24272000
A6NHL2	TUBAL3	734060	893720	653330	743140	796540	897620	728340	1051700	770410	678560	708930	737030	1103800	788250	910130	834080	770210	788590	388540	630140	539760	617760	468330	766770	564760	625420	859780	598050	823980	711350	619930	899900	627290	635750	700290	571310	559740	596220	1050300	954260	673650	541930	732000	902790	709650	814260	584520	780150
Q9NY65	TUBA8	0	0	4719.3	25009	0	0	0	3553.8	0	0	0	0	0	6725.1	0	45044	4806.4	0	0	2148.8	0	0	0	0	0	0	0	0	0	34016	0	25769	0	0	0	6925.4	47863	0	38671	29789	29290	0	0	17721	0	53887	0	57306
P68366	TUBA4A	2887300	3159100	1182700	2091200	1690000	2435300	1272300	2029000	3753900	2243000	1097200	1992600	3477600	1707800	1825800	1719600	3606000	2408100	1316100	2011500	3617800	2102300	3045500	2421700	2337100	2067300	3101700	1749600	6296400	3430000	2862000	2585700	819680	1815100	2136700	2349700	2797500	2620200	3840100	3111800	2093600	1977300	1748500	2286900	3678900	2031800	1564900	1816600
P0DPH7;P0DPH8;Q6PEY2	TUBA3E	0	0	18828	0	0	0	3060.1	0	0	0	0	0	1339	0	0	7233.2	0	0	0	0	0	0	0	0	0	0	3674.9	0	0	0	0	0	0	0	0	0	0	0	0	0	0	0	0	0	0	0	0	0
Q9BQE3	TUBA1C	1554400	1413200	600910	1037100	878660	1514500	1859900	3389200	2753800	2032300	5300600	1780600	3075100	526500	2046100	6355700	3419500	2032200	1927300	3438300	2846000	2487400	2282600	2412800	2675400	3499300	3385200	3858400	5611700	4871100	3635300	5601100	3394600	3853100	4012300	4440600	3156700	3092700	2150500	2189400	1981800	1667000	1196800	3444600	2484900	2924500	2478700	3862400
P68363;Q9H853	TUBA1B	7302800	7807600	5676900	7012400	6758200	6250300	8444400	9817800	10678000	8704300	8386300	7098900	10284000	5085200	8118800	10874000	10551000	9077600	6004200	7119800	8004800	7827100	8417800	7261700	8384800	6770600	12784000	9609500	11543000	5629700	9485000	10663000	9480900	8085100	10247000	10398000	9408600	7782300	9772600	9003100	7207600	6147100	9003300	9612500	7366100	8979900	8229100	12412000
Q71U36	TUBA1A	72883000	82530000	53839000	71862000	91121000	68265000	91474000	118590000	103800000	87610000	105390000	75943000	124380000	61037000	96397000	111340000	105230000	83149000	77693000	92508000	99136000	100890000	83283000	89628000	82198000	110550000	142380000	102770000	99837000	82532000	118230000	124450000	83142000	93462000	117770000	92430000	91847000	78355000	108810000	97547000	87398000	71372000	74464000	75947000	91074000	78980000	83948000	122630000
Q9C0H2	TTYH3	9339.4	32562	31117	44669	96287	23198	313330	30346	27118	42511	49097	50382	87944	40363	77158	37875	25559	84673	402580	63012	42497	75432	5936.1	40086	22473	22976	35345	30803	35474	34549	23191	133880	62097	30156	30492	12973	58202	17974	70955	39074	9841.9	11192	33364	28130	53337	14970	20765	44822
Q9H313	TTYH1	0	0	0	0	0	0	0	0	0	0	47419	0	0	0	0	5837.6	0	0	0	0	0	0	0	0	0	0	0	0	0	0	0	0	10279	0	0	0	0	0	0	0	0	0	0	0	0	0	0	0
P02766	TTR	5813200	9997400	13121000	13668000	14903000	8308700	14258000	4115000	7122300	17297000	7776200	15632000	6829800	21433000	11128000	10889000	7190500	10560000	5607800	7096300	11368000	14835000	10097000	12187000	11378000	16157000	9894400	10450000	7806800	6943900	9303300	6793500	8769400	9954800	11461000	6836000	8359300	10453000	15732000	5562700	8261400	5369400	4862200	8838700	9303300	10297000	8260100	6900400
Q9BTX7	TTPAL	14235	46563	80854	15863	31304	18840	5534	32311	15054	27099	54128	4572.2	52107	20206	12415	70022	61770	17297	72600	24555	21902	23963	9047.6	67472	46972	16159	62227	13939	141050	8542.5	13487	39468	42960	19364	83590	16560	15727	28306	39430	12935	16754	24946	4499.2	50989	0	9446.9	16445	15587
Q8WZ42	TTN	6004900	8130300	4849700	3056300	3762100	2415900	786210	2067700	4230000	5282900	7867800	5896000	8581500	10215000	651030	3694700	2553200	6166400	5033300	2736900	6799100	6378300	1962800	8692800	4049400	5031400	4358800	2715200	6124900	5017200	3039500	7857500	3230600	4446000	2342200	2327800	2360700	1995700	2490100	893350	1762100	1335200	927980	4828700	1877100	4611700	2406700	4449800
Q5BVD1	TTMP	0	0	0	0	0	0	2056.3	15661	0	0	0	0	0	0	0	0	0	0	0	0	0	0	0	0	0	0	0	0	0	0	0	0	0	0	0	0	0	0	3435.2	6934	0	0	4682.4	0	0	0	13383	0
Q14166	TTLL12	3105100	2102200	1316000	1781600	1851600	2140900	2367800	2339100	1833400	2247800	4348500	2048100	8147200	1187300	2466600	7069100	4080400	3237600	2222700	3330300	2656400	2095200	3575500	1830400	3386100	4087300	2176300	2623700	5606300	6341600	2482400	4251700	3231300	1501700	2980400	4178300	3954100	2385500	3542700	3355700	3297400	1588900	2708300	2370200	2722300	2933800	3152000	3901300
Q8NG68	TTL	39153	13196	3326.8	2231.4	19081	38441	23625	46891	41313	3232.6	6323.9	12978	17281	3763.5	18996	16003	25803	9526	0	14676	4337.9	31650	3416.6	7905.9	18575	12000	102540	8664.4	42145	19734	19716	23969	33018	8148.8	38749	2949.8	7814.3	19839	38386	18522	9901.8	3601.9	0	30002	24106	1318.3	13234	36636
P33981	TTK	0	22298	5652.3	3250.9	0	109640	12902	146780	14423	7571.3	12265	2892.8	169550	19365	26009	96884	78655	6327.3	23971	100600	0	1261	0	66366	2076	15055	73261	0	100790	225260	0	189350	444330	0	188040	45067	1822	28058	5932.8	1667.6	0	0	67694	51608	0	12744	0	57016
Q6NXR4	TTI2	8530.8	12645	41874	57479	14677	70037	39715	59140	83328	40027	55891	37792	98190	7583.8	45741	113860	47785	11137	53401	106940	55016	22103	24477	70647	71374	63692	112740	40001	147710	153890	67788	69923	103790	30371	136450	89616	26728	66353	46366	89232	27831	10847	52969	50425	36360	65179	44896	40752
O43156	TTI1	126010	105780	35717	139370	49385	602030	102380	445540	250960	105850	219770	161240	326310	16735	125160	626680	420270	76994	123850	589720	119010	505670	105980	164210	223650	164510	369440	209030	393650	437310	1278900	271980	218520	168520	162890	179540	174070	123670	188200	92898	137010	82374	50327	150360	91498	116020	113500	177230
Q9UNY4	TTF2	76886	95283	47542	60898	34272	88022	54829	111930	22852	54637	74545	20080	304120	32828	55677	64052	285770	54295	16820	254770	73642	23534	12387	29776	51127	50117	29794	69694	58756	98771	2487.7	117650	63567	22308	41876	34685	32594	74287	106020	82619	90729	72834	47175	102980	83862	107250	125480	299300
Q8N5M4	TTC9C	106680	97535	47766	44835	96412	115330	108760	207250	139930	146840	117560	72882	206840	72192	94601	166090	124680	113150	121990	120780	127760	126230	92563	135860	98439	468970	147040	109270	142900	93731	174060	124820	102070	112450	196450	138250	104500	85672	110350	178020	129920	49797	98459	98089	90423	97000	118300	128140
Q92623	TTC9	14707	0	0	4316.1	0	4637.2	15062	0	22198	0	0	0	0	0	0	0	0	7581.5	25919	6851	14498	3940.6	0	0	42718	5432.8	35941	9402.3	16390	0	6510.3	8043.4	7429.8	8226.5	0	9985.9	43162	22958	10564	0	33527	0	15779	9762	0	20215	4884.4	0
Q8TAM2	TTC8	7938.9	18845	9326.5	10820	9790.7	18404	18068	14324	0	14024	16352	13547	18226	0	26577	4825.7	21985	12795	6984.3	0	17028	31955	12336	24625	9928.7	7399.5	7445.8	10768	7237	15033	31208	0	10625	8278.2	27378	0	7786.2	0	31686	13702	9488.8	12076	8747.3	12631	21129	4482.1	0	14371
Q86TV6	TTC7B	208840	265660	243110	132140	194310	184940	107180	79940	184850	114110	77105	67512	127070	85522	105820	80772	128370	294050	149600	36053	127250	132240	265080	100320	179430	147140	96621	73543	13874	45677	132890	84358	63960	55540	166360	83217	61090	56039	194770	189930	235040	51055	43642	58822	128820	87071	84015	52794
Q9ULT0	TTC7A	29619	20211	0	2711.4	32750	45168	18177	27637	90348	59391	100640	76448	42114	11701	27717	47371	61893	36779	57539	73924	100260	39360	75000	112920	32013	27732	21758	8367.2	28526	115650	84798	90092	48363	118650	121910	23761	78706	64045	121110	56559	35469	20749	28823	44461	50495	32956	31711	84088
Q8N0Z6	TTC5	88276	77486	12453	49382	73281	92807	41978	266620	91995	86583	70107	59947	129780	21984	37320	26948	33991	19642	40071	46902	92288	61777	15041	50663	22698	62788	96656	127810	58631	143660	109640	113020	79807	54405	78153	159230	34129	43664	61116	24270	45533	27008	56840	69572	34133	51684	70268	111810
O95801	TTC4	187950	86699	24423	73682	39033	86286	91650	70744	92232	56525	68320	138000	312310	45742	83798	265880	131970	128090	83006	203000	46059	89979	139450	131140	138970	123010	133230	252910	236520	383320	151670	210410	299630	89558	102720	212010	285810	121130	122080	149150	57215	94148	148340	177270	57844	140460	260830	339710
Q8N584	TTC39C	71651	84602	74946	32122	63920	178420	70770	100230	90627	66261	67727	134240	77297	28049	237180	104820	101040	80046	84083	66914	45464	109510	33745	64999	49444	55766	151460	59799	71220	69351	441660	73654	47177	24279	50147	119830	133280	240970	151760	140810	98423	121280	172970	182660	76226	54420	285380	134060
Q5VTQ0	TTC39B	127180	167400	82291	164190	115450	128820	101360	481880	181370	200460	227640	228840	229900	47431	171510	136320	210880	113360	257280	86488	162010	166440	370060	166510	244180	37006	319090	410650	78985	294750	86727	220140	419050	189870	654320	416580	301630	347710	258560	234340	194910	78715	97619	195540	109480	300210	287420	376230
Q5SRH9	TTC39A	66480	580840	27638	414260	19994	133280	33773	46117	77336	107010	957210	528380	61333	507270	74619	722700	100990	42526	83971	8812	432250	624660	165990	7295.1	640110	636650	495920	965560	220710	91717	23723	342120	135770	280170	588740	840960	397490	441080	239980	433610	610080	113260	123900	74798	226530	644820	858620	27799
Q5R3I4	TTC38	1150200	636210	433520	286910	396420	805290	827710	172680	1067800	1006000	1316300	574040	693980	382800	836230	619190	1458100	656540	643050	1053100	1353600	662830	1601100	867350	1519600	726440	1019900	1439400	1762500	2438400	619760	1469500	1559600	962450	1236900	1271600	1067000	1740000	1459700	2255900	1513000	605620	1240800	742620	1493400	1565800	1168300	1635200
Q6PGP7	TTC37	2239900	2535400	861350	3548200	2789500	5582600	1311900	4125900	4159300	4229900	1573800	2724600	2780300	2272700	1436700	5568100	4549100	3912700	1393000	5820400	4805100	1392100	5550600	5564800	5669100	5323200	5316800	1976200	1696700	6705300	1802100	3630900	2193100	1817300	1914300	2037200	1957500	4555500	2138200	2521200	2829900	2476900	2718200	2612500	4649800	2185200	4269000	5138100
A6NLP5	TTC36	48717	50476	94700	111800	152740	2016.9	69436	22939	0	154120	29331	86993	28476	97885	84618	0	30176	46067	21018	70346	10907	5572.4	16485	36918	11010	16936	0	7557	5666	0	13506	13954	6207.5	4866	7650.9	2880.9	10472	9237.9	30458	7555.4	13420	18395	96853	27281	60914	54082	0	13807
Q6PID6	TTC33	38123	13507	0	8000.8	311430	190350	74664	74111	21088	550720	55023	13480	105410	0	33295	39212	32051	12230	8435.2	6142.2	12730	14423	15704	36326	27091	25045	101540	70331	23519	850360	18644	50377	31036	8688.7	14289	44266	38744	14537	36570	23374	15822	14701	26958	26581	26315	39839	611620	15205
Q86WT1	TTC30A	14587	14232	4410.9	2527.7	5671.2	15818	2899300	4012900	13693	10206	31175	1645400	6499	0	3056600	12142	8172.6	3634	7076.5	8854.2	3330.4	8800.7	0	0	8445.5	23628	2773700	13893	69637	19112	3402500	17600	15195	2623.7	5932.3	1444	3535700	20542	91660	59851	4331.3	1585.4	949100	244080	18056	1613200	16753	2851.3
Q96AY4	TTC28	27973	188050	220720	324780	280580	216820	235330	97379	117250	156730	16488	12826	30234	190540	236100	110210	89617	42581	60013	73574	22161	156730	38216	27602	32303	91517	102860	1861.4	107340	65176	69297	40186	49959	71427	20137	24882	34336	113570	148930	104170	103030	50336	121840	218100	79896	45770	71841	93938
Q6P3X3	TTC27	139490	153230	51552	141520	98300	156350	141810	230030	218810	136080	40772	160420	291900	39372	205970	735850	422970	175820	115840	266190	193520	136440	94769	85056	143680	234290	234380	296600	719440	527940	215780	361760	319120	153510	498130	133950	391040	221860	260090	271630	190020	121650	129540	119570	77355	243640	288170	292540
A0AVF1	TTC26	9115.6	39557	19216	10051	25355	5458	5868.2	75544	3490.5	2616	26311	15367	30420	0	20692	35252	23621	10430	9056.2	23311	15179	17717	1743.8	4068.2	20857	8207.1	84707	6521.2	99682	16256	24503	3922.9	51589	0	74686	22309	25696	5848.7	8430.6	24169	19144	13238	2539.9	27775	15150	14512	7026.5	25710
Q5W5X9	TTC23	60160	14618	0	3665.1	354140	20560	2044	197660	63131	859180	27393	583460	1233100	0	0	1314300	2304.8	46416	3205.8	55149	10686	1143800	604820	1154600	40743	735440	161180	64276	15342	64569	8813.9	0	0	0	1198400	0	826650	133380	1088500	71462	0	26227	0	0	1109000	39865	46344	1852000
Q5TAA0	TTC22	3219.5	7980.4	10483	3926.9	0	5682	3706.2	5146.7	0	12003	4094.8	2581.4	66243	0	0	2235.5	12162	14656	0	5335.7	11157	13425	3539.5	0	15042	0	0	39947	36529	0	0	4273.7	8920.8	10704	2120.4	0	5313.3	23606	8809.6	14565	3701.2	0	4713	0	0	4419.8	26795	3727.1
Q7Z4L5	TTC21B	113850	72062	56182	62320	31756	42520	58972	51464	60029	72032	118420	67760	61028	27524	84087	87311	72564	59476	65364	126820	39754	58463	111620	19996	110860	46649	172320	181270	176570	112120	83004	85791	89214	47327	72089	50909	89098	148800	132330	123430	119610	24723	82911	64981	82896	150410	83598	74695
Q6DKK2	TTC19	147370	50602	33205	1944.3	148370	62031	84261	220890	168290	139420	192350	16516	106190	14094	86718	163390	297300	88239	131210	183290	110390	95469	205220	96683	171810	141930	152670	244180	423200	283800	124600	103330	210540	102830	238430	135490	194490	148760	33971	88053	114810	78856	120880	66843	8164.3	111850	206690	95295
Q96AE7	TTC17	36562	62441	153120	43638	18595	8555.6	28051	113740	360380	72134	79676	79937	834320	49859	16779	88604	55922	409200	56818	41863	62837	88844	20967	71177	63100	30659	157050	52698	44270	58391	8058.3	21478	154290	1005400	98817	50926	341580	14357	47842	54099	49642	40622	23094	26785	445720	659330	31245	101060
Q8NBP0	TTC13	40150	16415	10051	32233	52599	24888	15309	134710	116040	55179	53318	31953	56301	11523	20445	117610	92342	42063	31867	107400	34686	22488	43825	26199	104680	30023	88213	48407	204700	45269	54667	88436	172720	60285	71202	47798	20163	48640	35423	28867	67136	13643	29136	76367	95819	37257	65619	97008
Q9H892	TTC12	10918	48625	31832	43455	100870	22810	38092	24544	5239.7	5779.6	21083	0	21362	0	49849	33380	15479	5509.2	9624.2	2814.3	5595.6	53750	12845	0	9170.8	15462	3886	16640	93150	36407	0	17850	9362.9	2965.4	14473	22932	30503	3056.6	38394	6608.1	12131	0	0	31933	0	5625.9	15015	21894
Q99614	TTC1	709980	773800	410240	520780	320210	636680	466490	1296400	944760	741780	668620	501820	1202400	470500	325480	1111300	637790	423130	241680	561200	271270	580380	531400	944980	670200	619290	598190	644860	916360	1418400	963620	723510	997000	513700	1175900	549740	834370	415090	293490	349520	232670	414700	407060	614320	545260	654900	759880	792300
Q8NFU3	TSTD1	589650	549290	203610	265310	427990	722150	283120	1151100	679360	413550	1842100	339970	807710	324300	280670	414820	993350	678720	732240	470730	715500	1083900	970390	612480	1158400	671730	627740	497580	769320	300410	746310	946130	1450500	686910	695980	495190	1024100	590880	396490	488880	663000	501490	369510	353370	1000900	775180	740720	674950
Q13630	TSTA3	5087100	1723500	1372000	1797400	1925800	3371300	2225300	3353500	3429400	2505400	8249300	2005700	3716100	746270	3356900	2540200	4378200	3332200	3224200	10548000	6967400	4325200	5333700	3374500	9725100	3142200	3423900	6020900	9078800	4721000	6364200	6599600	14429000	6033300	2978000	7076400	5724600	6673400	4770600	4289400	8146200	1757800	4393400	2826400	5152000	6673800	3947500	3552700
Q16762	TST	6572000	4461900	1464400	3286500	1479600	2768000	4170100	4966700	3156300	4377000	8398200	4407200	12076000	591120	2595400	5447200	8690700	4940700	2952200	4540800	7279200	3303500	5757600	4272400	7368100	3077800	3101100	6805100	11630000	13525000	5613200	10490000	11209000	11802000	5890500	7865900	11539000	5740700	14048000	6641700	7946600	1964700	6962400	4121800	4851200	8874800	7558200	5174200
Q9Y5U2	TSSC4	30058	60047	0	53368	82179	80461	94228	166880	104250	74140	64469	60313	158300	69505	82730	129780	50295	88913	19386	125150	112370	154180	58296	72291	0	83732	78063	89610	131700	58968	87470	224110	11896	85139	53366	58363	54602	49599	48673	15827	37398	60728	48425	2881.7	29037	45975	69239	115410
Q53HC9	TSSC1	286350	299190	237390	266620	272020	395400	322180	746950	595060	456050	464520	298640	794250	159080	266060	699930	742680	408290	473230	569660	507540	423160	547690	662260	590990	431970	553500	567900	1048700	650910	550020	473020	753290	493270	656480	544410	550930	509210	541670	447320	474830	303350	437120	318810	465630	406100	521390	536790
Q9UJK0	TSR3	17899	0	0	0	3895.8	9065.7	4459.4	3818.7	0	34209	2357.8	55887	39276	0	0	11519	10088	7593.5	11863	16516	4677.9	0	0	0	0	36474	0	3581.9	0	25548	0	0	36159	0	0	0	3909.6	0	0	0	0	0	6857	2890.2	0	10468	21998	0
Q969E8	TSR2	93123	173960	103190	86142	88191	73634	46705	22222	82590	138300	205280	89847	110000	65176	74285	175770	95151	139880	52794	76806	130570	98215	68421	56139	119350	89516	94179	233750	86229	109750	104880	114920	43608	38569	121200	98307	33309	66740	69945	84995	74019	34614	75054	77907	108940	40502	51448	152500
Q2NL82	TSR1	84418	219000	38212	129630	95063	246130	181870	1882000	540060	264840	320970	280620	547290	75061	160880	1081500	762510	259770	361020	501410	183040	163640	155690	332390	265790	689700	386650	326000	1097100	215000	413570	460380	257490	619110	267150	462180	179800	344200	215180	368940	219640	130460	393100	309130	278550	162930	126510	516500
Q86VY4	TSPYL5	120950	20200	49355	253320	10622	44469	85521	77740	49937	36912	45665	18002	8942.2	38649	20349	42011	58282	142110	34479	0	1470000	176850	84444	29589	16003	141550	619010	166680	1096000	25546	80028	322940	35612	244980	85760	845440	813960	1604600	58048	96238	64676	21074	12387	813110	96335	84060	272050	175440
Q9UJ04	TSPYL4	0	6008.2	0	0	4355.3	5225.7	0	14709	0	0	0	0	6339.1	0	0	0	0	0	0	7464.5	0	0	0	1397.6	0	0	0	0	0	0	2599.2	0	0	0	6242.3	0	0	0	0	0	0	0	0	0	6322.8	0	0	0
Q9H0U9	TSPYL1	46814	57742	17542	27745	0	78156	10738	195940	44098	84872	0	109170	183910	54244	7012.2	0	111670	85851	0	107170	19356	7348.8	0	100060	31787	11049	0	21028	10745	4372.5	134720	103240	3922.6	9559.3	125250	30584	24653	105150	0	78993	126430	0	69629	5848	72796	65992	106420	147560
P0CW01;P0CV98;A6NKD2;P0CV99;P0CW00	TSPY10;TSPY3;TSPY2;TSPY4;TSPY8	0	0	25909	5860.6	29783	26896	39988	4791.8	55276	29695	55096	24922	9142.3	21034	28736	7732.9	27336	4285.6	36342	0	0	2317.9	70305	44529	31101	29894	55151	0	5907.4	0	9097	23992	2399.3	67202	0	6218.7	3908.8	33012	0	0	11835	0	0	29810	39666	0	52624	37780
Q01534	TSPY1	0	0	0	0	0	0	0	0	0	0	0	1733.3	0	0	0	0	0	0	0	0	0	0	0	0	0	0	0	0	0	0	0	0	0	0	2286.5	0	0	0	0	0	0	0	0	0	0	0	0	0
P30536	TSPO	615280	1141600	521310	395580	575960	628450	1145900	366890	542490	771720	1300400	833180	1118300	290820	1086100	1129400	1197300	637310	389880	870220	837650	872930	1151500	644340	937950	682570	634380	1556400	1406600	694030	858030	811750	1034600	570390	755920	1344700	1216400	962150	1365200	1215700	1597600	354940	1208000	982640	884630	1650500	1579600	1718800
O75954	TSPAN9	50717	156420	147990	71989	115280	137780	121630	51922	106770	67133	43479	46773	60002	71495	113360	50730	69437	73365	50872	0	140130	122290	55887	81875	68758	112900	152450	70512	53230	35330	58736	39904	25374	98958	96558	46535	80150	59697	207300	140430	98762	38734	116890	106490	22663	67765	53324	47048
P19075	TSPAN8	796410	762460	120270	786460	181290	284510	194130	267360	450550	1795300	628500	2294700	132380	1306200	202280	392400	488770	468940	332840	602550	817220	204750	458460	356830	661150	416380	310420	873800	363170	863940	1012100	465180	811150	1556200	967570	1732200	589590	1025300	432090	19085	198090	55753	489790	363390	238470	790690	972430	710740
P41732	TSPAN7	0	0	0	0	0	0	0	0	4792.5	17904	0	0	0	0	12734	0	0	0	0	0	0	0	0	0	9140.8	7324.1	0	0	0	35683	0	0	0	14743	0	29806	0	5343.1	16350	0	0	0	0	4081.1	0	0	0	14982
O43657	TSPAN6	4004800	4163000	3955300	206610	3781500	4353600	147000	4961000	4447300	233080	5022300	4875000	165390	3721700	440330	659520	6015000	327460	198150	98304	195850	4335300	245690	79874	4799400	4763400	276020	405010	309630	577200	134830	410940	347710	450200	389900	256570	223320	262630	165170	212830	189040	143830	268190	814480	2481500	315500	1085800	67929
O14817	TSPAN4	0	22254	13692	3962.9	9746	24170	21430	0	26040	0	0	0	0	0	24210	0	3955.5	23510	0	16075	4034.2	17554	23267	7530.5	18401	30675	6776.5	10663	2985.7	25555	32001	2113.5	19920	0	35761	7586.5	9642.4	8150.8	27151	36324	23657	12122	10748	12708	18415	20968	26716	19082
Q86UF1	TSPAN33	28099	7458.5	0	7635.4	8680.1	21302	4366.5	22248	20960	15967	6137.6	20844	0	2110.9	2753.5	0	19531	34443	20018	32174	31482	20331	26433	0	40473	16589	17163	15530	18829	20211	11793	15780	21555	9766.7	46879	11406	17809	28737	33554	11591	16999	6629.9	5585.3	14445	16252	7864.8	15894	7884.4
Q12999	TSPAN31	51717	36171	39709	37879	66208	68901	48395	67506	61890	45310	46968	62107	30237	31121	44643	0	46594	44987	46596	0	52129	40149	64777	43549	66963	47136	49372	52908	39411	48086	57345	26909	22051	0	49277	47084	0	49183	51783	45352	63163	38058	71385	50857	61371	62492	72848	57533
O60637	TSPAN3	28232	11631	0	28696	23489	11505	27008	29229	105980	55098	55168	77362	51023	17550	17174	280070	5864.6	127910	15476	97862	39584	46884	22765	33339	40271	177510	37431	62839	42552	47004	6230.4	48918	94754	94209	32573	53562	56693	59997	46825	31188	39406	18998	25347	45772	46298	30964	65638	64784
O60636	TSPAN2	0	22967	71689	12939	22310	28144	89544	0	0	6984.3	0	0	0	45122	60005	6084.5	4034.2	65864	12715	11186	64805	61635	0	0	0	35599	33318	0	13527	25289	10362	0	19971	17871	0	7124.7	0	6205.8	0	12063	25439	7271.5	15046	40955	6291.9	52237	0	0
Q96SJ8	TSPAN18	19847	8502	75483	0	147680	64174	1830.4	31949	0	51092	48607	4475.8	3479.5	25404	45296	14541	18123	10334	62232	24094	0	66941	42800	10344	0	0	33374	39285	7310.7	14064	29538	0	20187	23682	0	21994	8267	16435	0	0	0	0	24741	13446	11170	55042	6817.2	0
O95858	TSPAN15	374560	231540	284020	239620	329260	227010	306670	160980	151350	239800	331150	341690	350240	274080	157480	227580	318420	343800	244040	181930	397800	277880	469950	176430	481200	253390	143680	555030	504350	229650	250120	495440	249080	643260	282340	533730	439430	451310	273640	303150	360100	155530	329370	171280	319720	658140	573530	189840
Q8NG11	TSPAN14	113560	55149	118260	127450	57611	162300	112600	141880	153780	104390	79999	142190	210400	83324	87038	67179	95279	63678	153100	73431	69286	82908	152140	81783	88719	11225	73145	75480	102410	157190	76972	111360	183900	148830	87375	145220	103960	100130	85714	139180	74945	115390	114020	73362	122990	108040	148830	185760
O95857	TSPAN13	380830	135450	96942	171750	41370	313450	492820	252050	718120	189260	476800	145450	257510	31690	154630	291580	634920	316660	330900	690240	289740	479930	246160	273240	608190	156760	526640	547800	741780	540340	221630	714760	906570	1057500	590330	825980	446780	428020	1376400	386100	509760	496850	345810	225730	405210	716730	277640	161290
A1L157	TSPAN11	16396	75967	26533	73518	41896	2654.4	95757	0	11620	11706	0	0	14638	9307	124670	0	14632	11131	0	0	0	53236	0	6714.7	16503	15502	0	0	0	0	8897.2	5759.3	0	0	17778	11814	6874.4	21401	23406	98121	22909	40499	53948	88685	3194.7	0	7320.2	0
O60635	TSPAN1	3826.7	423310	0	0	82667	174190	851280	0	0	231120	252180	864030	507240	1164500	17062	401820	144980	993840	516050	290160	526160	225020	99292	0	163930	185460	213420	262850	494570	150620	107200	203620	32401	220770	49860	551320	29801	382000	239800	289680	128140	131660	0	33114	293720	203350	248170	20386
Q99598	TSNAX	955700	1194400	658900	855440	828070	1386800	880810	1718200	1332800	1282900	1566400	1017900	1213200	595770	1017500	1962300	1993200	833770	983700	1753300	1235900	1093000	1039400	1459500	1397400	1556900	1793700	1517000	4403500	1724000	1664900	1861800	1505100	1273100	1795600	1228200	1378600	1087200	1259700	1106400	1069700	491020	689320	1024600	766280	1174700	1086900	1680700
Q15631	TSN	3282900	3747300	2283500	1093700	2298300	4637300	2806000	5081900	4193800	3895900	4840400	1930700	4169500	2177100	3120300	6723500	3698000	3834500	2730100	5867700	3772800	3515100	3302600	4167500	4002600	5047400	5930900	5016000	3927400	5016600	4831400	5343700	3901500	10024000	4937000	3720300	3697100	3897400	4620200	4017900	2808600	3358400	3645900	3660000	4354900	3956300	4031000	4941800
Q8WUA8	TSKU	0	0	0	0	6503.8	3298.3	20298	21667	0	0	13292	12708	17981	125060	2456.3	60490	0	0	0	0	25971	0	84136	0	0	0	2898.8	0	48563	0	124120	20209	0	29304	0	28440	296180	620040	26309	14540	6163.7	2168.9	0	5982.4	15015	7102.1	6413.6	50993
Q99816	TSG101	435900	463560	607730	498260	613680	1032900	932490	1127700	641560	689750	1226100	484810	944550	336830	689720	489920	618380	549910	813350	889040	730580	637720	591670	533040	646320	696300	777210	797960	834300	1244500	679350	838280	809830	902740	789090	1136100	1266700	719260	1018500	975840	596310	523220	977100	752860	860020	1599400	1255600	886270
P43897	TSFM	763010	417230	307870	444520	261740	490400	528740	1174000	905000	503980	420020	777960	1005100	211860	508700	875580	1156600	590770	491680	1469400	410540	333440	608990	530370	601970	734520	607700	709660	1985500	1309300	406030	728920	375170	647230	856420	743730	1103500	800310	649560	759990	772680	364630	699590	1012100	523980	643560	834210	973240
Q7Z6J9	TSEN54	6696.7	0	0	5909.5	0	32080	23815	18180	4866.6	7497.7	24750	24364	33196	0	6509.1	84071	51117	9118.6	0	4712.7	0	0	4313.1	0	0	12196	8109.6	2823.9	19852	131230	7108	16399	6244.7	9230.1	0	4725.7	0	3371.7	0	0	0	5900.1	16146	35296	0	0	16655	81858
Q9BSV6	TSEN34	35570	14111	10254	71586	19392	37259	11805	80228	55354	55268	69247	92057	117330	28029	18282	112600	83218	17306	8112	43552	15500	40378	3403.8	77880	72991	55318	0	59169	137890	45745	31665	61062	6333.4	62443	40550	31502	44108	72473	55617	31817	57969	35406	9317.5	24360	45171	12442	40426	124520
Q8NCE0	TSEN2	28487	2818.5	0	5211	153390	15625	28444	11352	2353.7	0	11973	66102	48107	122990	25274	111290	47173	0	0	0	181030	47323	0	253300	4079.4	69640	10613	6419.2	73840	46533	41395	25705	0	8531.7	22361	19735	0	0	0	6584.8	14121	0	17353	8565	0	12998	7118.2	23723
Q8WW01	TSEN15	60243	35152	36261	65736	25187	88405	74564	195800	68711	45480	49953	43607	95954	40420	63697	151970	26021	91959	106530	60903	26652	25919	26340	49009	119480	75200	34021	73022	121330	124340	104990	59040	108830	46648	70932	122150	37766	39902	107350	54434	42944	18908	74362	101080	76656	81298	66321	136630
Q9Y3Q8	TSC22D4	195530	121610	27673	33601	113600	162490	105670	296540	335030	130650	153770	101990	180730	87311	94049	205590	299050	297600	122020	98364	168550	128890	179300	251720	176670	212970	198800	230740	138500	156130	185050	202080	236840	169150	201090	173200	189240	136160	120450	122180	156320	116180	179210	73683	259230	145560	229180	405680
Q99576	TSC22D3	13453	1826.9	0	60476	8142.2	15336	11223	22591	60174	10488	27935	0	0	49073	62209	6770	3473.3	14388	13716	0	11370	22992	21309	9948	14439	19190	15091	14025	0	7079.6	26736	0	12454	0	13623	0	9420.2	12955	6628.7	3389.9	3587.5	8162.7	0	0	0	0	0	32764
O75157	TSC22D2	243400	284420	179820	65028	245990	171470	276110	275850	175880	152870	200600	97388	471440	174460	230120	314310	186990	140650	138670	216560	211200	215480	216110	161230	164490	258370	179500	368470	205000	333180	272870	246600	107310	180550	344890	91594	186230	114750	232790	123630	118370	149840	143750	115350	105860	118270	103970	268410
Q15714	TSC22D1	87852	247770	326050	54010	249770	123590	201670	242770	97109	182320	177540	53906	491950	256220	328610	273610	198760	155460	117120	98256	152550	182510	115490	148250	120440	166750	108310	130710	101270	78152	154930	113570	61954	93111	157010	91237	112920	78966	42973	30669	26578	89473	67455	86274	89800	58449	50484	155030
P49815	TSC2	334660	387320	145720	267980	299580	763680	361750	738200	531440	635040	358860	414910	393400	135310	305610	612440	517260	336270	250540	501620	493260	380780	312340	526040	618360	518410	337710	847820	397900	628920	467300	543580	550110	404060	236350	285510	496180	418790	601620	579270	373880	153560	219630	435060	212830	439470	492890	594320
Q92574	TSC1	80420	49981	4067.4	45746	56296	84583	58045	112590	151280	33303	54285	43932	137100	29908	58180	62460	85736	162420	88464	53774	82461	66009	100690	91872	166280	70183	181330	161630	137090	68528	104170	84573	122350	83265	80329	94043	127130	63682	66928	90165	93297	15111	73290	37188	59857	65561	75350	119060
O95900	TRUB2	8332.2	2874.4	0	5242.3	0	7353.8	0	45119	10766	7692.8	47866	13106	29304	0	43110	69077	24063	0	0	26555	8075.3	3877	3165.8	6149	6908.2	7020.6	25296	14329	48166	30875	1573.8	3858.2	20113	0	7538.6	10130	31935	12410	8548.2	0	11828	2579.8	1813.4	4470.9	2725.7	8488.9	15379	60798
Q8WWH5	TRUB1	63344	22655	19036	27057	21552	34890	68506	130680	75548	72419	137800	45791	45740	0	57098	121100	97526	52472	68415	235770	116870	44685	40567	52803	69235	21870	58933	52431	123220	256590	87996	108710	81024	76823	117570	83931	80246	84035	73717	15873	113040	37666	70025	49555	80631	39619	64191	48572
Q9Y4A5	TRRAP	848470	1002400	1133200	2088400	734230	1099200	931960	6006300	1652900	1416400	4083400	8082000	1934200	1233600	803090	1526700	1776900	1088400	4127400	6056200	3708800	934250	3182300	1559800	1259200	4237100	1911000	1308900	4452800	2255000	4846300	1570900	5142700	1051000	2254900	1357700	976490	3970300	2397700	1397400	1368800	2152300	1098700	1169000	946500	1015300	1184000	1778600
Q9Y5S1	TRPV2	134360	211530	69879	189490	144280	264060	114890	292340	277720	256790	138700	151480	181660	219160	120910	251070	703200	170140	80955	138630	108710	88813	164000	341470	208160	149310	98858	196900	133510	122000	143060	126490	340720	193540	215600	196880	178050	347700	260730	209280	121290	539200	216080	223210	220140	156980	190090	402130
Q86TN4	TRPT1	46167	0	19007	0	3743.5	23232	109460	0	3063.4	4811.8	34200	23258	46908	10522	0	19657	42006	49684	4157.2	5337.3	0	4918.5	38474	7004	28506	26205	38104	3545.5	40899	13807	17697	36406	14133	19045	23783	24209	15225	18643	20114	45800	5656.6	12985	33768	32692	43567	4700.9	72029	9647.9
Q9UHF7	TRPS1	0	0	0	0	42268	0	3804.3	0	66934	0	0	29310	46444	36866	22652	45540	0	64613	12026	5496.4	21647	45097	6920.4	0	15341	31803	0	0	0	8877	27839	7765.1	45902	8182.5	0	17375	46323	11491	0	0	0	0	13778	9379.4	13054	18013	13611	0
Q8TD43	TRPM4	715020	394910	126590	859040	666180	535470	943450	1397200	614220	489510	1642400	793380	1169900	81479	437200	688760	1919200	1008800	286000	1092700	423150	777930	952120	806350	840870	555530	603000	931960	893280	514790	662300	798770	476750	493280	342340	1018300	518340	504550	748780	250190	739820	317830	398050	523730	699810	513900	613850	453760
O75762	TRPA1	1146200	2200600	1644100	761770	701090	568560	475300	837710	895820	1955800	2426400	1564000	79047	1602400	864650	1529300	1448400	2171900	3242900	92708	1353300	2188200	1389800	33461	1488000	1863700	721840	1123400	1252000	682090	607960	2202200	1301200	1941100	1122100	1057000	10230	79022	813470	614490	1456500	844460	588930	1282800	872600	45907	826690	355970
P10155	TROVE2	2131000	2908800	1963900	1824600	2432400	3086300	2250300	2874700	2920100	2475500	2709300	1686600	2309200	1828900	2523100	2463400	2783300	2746600	2014200	1641000	2616900	2896100	2335000	3853800	2609200	3193200	3595800	2549800	3843800	2313000	3540300	2088100	1999400	2254800	3098200	1921100	2239100	2857100	2634400	2841800	2339700	1768300	1919600	1267300	2548200	2210300	2343200	2895800
Q96Q11	TRNT1	852300	493790	317090	462890	335160	668360	470670	571410	733990	511240	627420	608510	1160800	259580	562990	804870	696190	483540	603470	448050	531500	443090	704300	765230	916890	389140	708820	544070	962690	909360	696470	717480	531370	419350	561920	628750	686860	852680	839100	889080	807120	375820	674310	505680	512460	532270	797580	692770
Q9NX07	TRNAU1AP	14373	52334	49928	47770	38284	72803	69488	66642	85101	55842	83952	35318	100010	45853	63481	0	114420	35507	9194.5	79341	6344.1	44487	21620	49313	38836	43233	122090	86020	61450	63996	7535.4	88450	56214	72049	50224	78115	45086	14817	40086	31956	49467	32445	2663.1	26001	28625	66705	54361	50334
O75648	TRMU	44798	25171	8256.5	28846	1610.5	51738	55624	71850	43146	41826	29213	73255	149100	17145	8115.5	50981	68417	77064	16136	106150	29782	28394	42032	40032	50955	27758	82069	179020	128670	266190	42564	223710	200250	18765	122010	56477	71423	118570	70689	26913	71203	16710	11421	58932	26763	60260	69057	45797
Q9BVS5	TRMT61B	41316	12238	35411	48202	38491	15486	8976.5	49162	16012	0	41706	14411	13588	2856.9	8791.1	53380	66066	9681.4	3780.8	92216	29358	37652	0	0	58380	25594	53958	5920.6	196590	63322	33824	67195	49787	38030	48048	59336	0	21242	6017	16707	33138	71471	34955	20452	19804	18947	62659	80984
Q96FX7	TRMT61A	86465	792210	33695	66395	39751	128540	67744	482080	432410	162820	607300	132150	573260	29439	77828	439820	107000	123990	97947	204010	93217	93631	55110	157760	137210	145250	361270	167760	1027700	570150	599750	968820	347290	133410	491000	74117	104200	110750	224000	120850	94449	52136	54553	360800	206620	270030	215150	557690
Q9UJA5	TRMT6	106180	148100	21709	233080	47129	106480	131020	753350	449010	251540	295910	125400	493540	25306	209270	527440	83185	184960	126310	294510	169030	181780	75672	88953	90866	253350	261120	223280	1019900	318000	1147200	958090	266980	133840	917930	275020	215570	77619	329370	133230	112780	100240	134140	393710	318700	193250	359050	196990
Q32P41	TRMT5	13848	82587	46170	64177	103380	199400	104490	143890	164470	114180	200110	352360	706630	0	60725	289250	344170	122380	87340	197880	67674	134560	97756	142250	131220	240260	278730	25020	442020	416140	180900	342040	186040	132500	116310	100020	69119	67881	86536	71080	115680	55431	71871	135970	115670	80863	121710	176210
Q96GJ1	TRMT2B	203270	183070	119700	105630	102490	102490	61494	201880	104570	104910	180780	124220	126650	67945	58335	102140	113560	80007	48414	84845	88831	68769	111240	106930	144560	62044	107840	102040	135630	105650	92152	81628	122170	101970	109610	130480	109330	82163	150980	182140	169580	59150	38305	87586	84470	123610	129290	90632
Q8IZ69	TRMT2A	326680	84593	16947	222940	316380	553870	114680	994140	169070	785720	792260	235850	1122700	38561	241830	128220	184210	70303	59314	103710	44639	46783	215780	126770	95891	153550	82174	117550	161580	564770	149930	118640	65175	131530	173960	102380	169200	391850	152760	377320	249760	192350	255500	240450	528750	276110	527190	898740
Q7Z2T5	TRMT1L	285130	351080	95280	429520	181280	397740	422330	819860	527460	391800	1462900	450130	658280	255480	385330	492210	678430	397010	239670	572160	461740	367870	411070	475690	486830	676310	647620	857830	1945200	638540	623510	500050	360200	544860	776270	608130	487560	360580	537270	401780	417260	309860	359260	425290	414510	471820	661190	650970
Q9NUP7	TRMT13	4700.2	0	15462	23983	34242	24110	24500	37874	6938.1	31771	107480	20155	41412	18884	68453	15524	46439	65858	2554.5	22886	9074.6	5231.9	57386	27196	12455	39295	12493	31965	26035	14779	6003.6	35040	0	25614	16631	86676	88681	45694	7200.6	57361	70685	23962	19006	12971	90506	53389	25738	49439
Q9UI30	TRMT112	534120	738960	450830	342440	494580	722170	860110	1473500	1177800	795750	924660	640440	1247400	358430	426610	1179700	884350	756340	617340	871290	682710	683800	751040	790350	699170	827240	899380	555600	1065900	1092700	438530	1003600	916630	804470	1062600	581460	480180	660090	899950	720070	484050	496790	458350	763800	527270	362210	678900	1000600
Q7Z4G4	TRMT11	63832	162510	187110	296070	172440	152310	248790	177330	220580	302890	212640	201980	306280	123660	320520	189120	93375	121240	221880	102920	189820	217720	159600	73537	136340	153700	246700	180910	288860	239970	200060	245590	238540	198440	163790	131080	100720	196600	263680	167360	92688	179100	338680	266990	74366	165070	158870	182650
Q7L0Y3	TRMT10C	562080	430840	240890	443150	625040	697150	731360	1923600	1003500	926580	671000	843860	1115000	209190	762880	2324700	957710	614540	535340	1513400	785960	540470	732500	753730	911820	904380	955980	1013100	2847700	2087000	1073400	1730100	1265300	937470	1301300	685080	659000	523210	490290	684910	624240	476780	614120	847780	766970	875020	1202000	1254800
Q8TBZ6	TRMT10A	8224.2	11175	0	3209.7	9438.2	0	5920.7	0	8007.8	0	0	5446.8	6109.9	0	8179	43397	17547	8336.9	7910.6	0	8775.4	8738.9	8090.1	1363.1	5316.4	19846	42277	6573	2003.5	61449	19829	17711	25152	22246	13073	19717	11099	10845	13624	10526	25192	0	11783	17609	21582	13749	37596	2240.4
Q9NXH9	TRMT1	149820	400620	241840	121690	299480	139690	125890	504440	192750	250180	185020	165820	608620	46299	217780	225000	274630	139630	157190	243230	142370	202320	111150	192290	170340	224370	197050	101990	724310	730150	201420	178140	414110	123270	313090	161410	130450	165280	348430	225810	143910	129870	135990	183240	112200	323290	243710	575150
Q9H3H1	TRIT1	4055.1	1917.4	0	0	3224.6	8020.7	2817	31673	6085.6	3289.5	83734	9831.4	66168	13280	3963.1	110860	26321	504250	10919	83606	6793.8	4082.8	6345.4	4525.4	17877	6018.5	31219	19556	162530	80585	31464	37980	5361.8	21510	47580	6896	13220	2861.6	7908.2	12633	6281	0	12550	11223	5087.2	4909.8	4423	44963
Q629K1	TRIQK	3547.1	0	0	0	0	0	15952	0	0	0	0	0	0	0	0	3879.7	5432.5	0	0	0	0	0	0	0	0	0	0	0	0	0	0	0	0	0	0	41275	5687.4	3128.8	50721	0	0	14609	0	0	5636.2	31196	18881	0
Q15654	TRIP6	493240	1889200	1416800	1165000	1634100	1729900	1675200	1626900	1029100	1161400	1022200	1004900	3464100	1707200	1878800	2040700	2203500	1427000	833920	1216300	1012300	1307600	749980	1550400	779720	1699600	788130	1621700	1438200	550520	1174100	1074000	1130500	635540	1320000	753170	563320	660930	1266900	1724000	829730	1168300	833410	1059700	742810	920490	1650600	798820
Q15650	TRIP4	493270	361440	74629	167830	37282	266150	198530	586250	341260	327040	485500	307950	439750	225570	222690	566590	578450	486440	137170	702980	446250	243450	445050	304440	421600	324170	440690	320150	465770	322140	475560	810890	120400	342130	635790	570130	227440	523420	188910	209580	215270	262660	285040	195640	317250	347310	302810	405920
Q15645	TRIP13	206660	258040	72571	7076.2	277090	131540	136140	503970	168500	239950	73566	55489	1514500	82683	132590	636260	98079	104040	89641	209720	103150	106640	18890	127560	69501	199540	1530500	318270	731660	228650	38147	622090	594640	62544	211360	385490	122770	114120	103650	70055	77671	68330	99915	234100	167640	70293	117770	838020
Q14669	TRIP12	1042200	1205100	674590	1042500	734640	1249700	1230100	2372500	1679000	1680300	1773000	1103000	2280400	269300	832610	1058700	2226700	1160200	1056500	1948100	1600100	1482300	877120	1580700	1616700	1465200	1559000	2300700	3412600	1479000	1507400	1485400	1618100	1158100	1301900	1246400	1236200	1731000	1388200	1443700	937270	1511200	1142800	929410	965010	1337100	1619100	2011500
Q15643	TRIP11	1495400	947020	555000	1148300	506920	1335600	1148300	1268500	1950600	1327600	1774700	1225800	1549800	522900	843450	1567700	1841000	1118400	1142100	1335400	1665600	1281700	1585500	1991500	2037500	1215600	1091200	1841300	1700900	1764900	1740500	1314500	1576100	1773700	2144500	1406200	2120200	1501500	1215900	1207600	1432800	883900	1250200	879630	1829700	1599400	2061500	1612600
Q15642	TRIP10	281920	762270	660460	508520	644670	675200	902310	747130	515580	493910	1781700	568550	1284400	952340	592470	806620	712200	854610	1274900	691480	797000	670660	549860	675950	480640	1002700	436270	771710	1257700	1075600	818770	544220	615700	841530	970160	639950	788650	550270	581800	785560	492400	350570	740050	723600	435470	509180	1377800	677010
Q9H2D6	TRIOBP	691520	788290	781420	536590	2809800	692070	923660	542110	626700	693610	1664500	574390	1259100	663950	865210	1578200	1311500	558630	338330	472940	1536700	766650	750970	1837800	691730	661850	425830	1029800	1642400	1058200	782510	740640	1358600	562380	959330	705060	937410	673050	730280	578410	455500	373380	581000	784340	627360	787800	541700	584610
O75962	TRIO	196700	463210	361210	262500	512270	475800	592870	547880	334830	278780	269250	199960	849570	149140	384850	306470	356150	235190	227890	236740	255910	394380	179310	427890	251070	527470	742520	147130	296920	309610	491610	239340	266420	309150	406410	123090	195180	199540	291490	378150	167170	87031	123420	140760	361940	169320	198420	285090
Q6ZMU5	TRIM72	5568.5	0	10520	23821	38112	38676	5014	5406.9	4640.6	47487	4004.4	40142	0	21114	837600	13588	19730	27979	44325	0	24777	72701	46843	16035	19937	15061	2072700	17272	27532	5308.6	26778	29773	9129.6	14950	14837	9754.2	2504.4	44357	8047.4	257170	16275	0	7303.8	37918	1181000	9620.9	33322	12560
Q2Q1W2	TRIM71	0	0	0	0	0	0	0	0	0	0	2100.8	26654	102130	0	0	0	11907	9530.2	0	0	0	0	0	0	0	0	0	0	25915	0	0	0	0	0	1865.4	0	0	0	0	0	0	21626	3889	0	0	0	0	0
Q6PJ69	TRIM65	169200	113610	91689	206070	128780	268980	232880	231890	316840	94242	276180	151050	495880	50926	114700	488860	169240	236300	247380	263590	234830	84089	163050	208770	179880	252360	142000	232360	243770	284290	195110	110550	220890	135730	216580	219230	313580	323170	350800	379360	208930	113460	126610	67622	201920	192790	380430	573260
Q8IWR1	TRIM59	0	0	0	32829	20246	10160	10070	5454.8	0	2020	3030.9	0	37384	0	16568	19164	0	13325	0	10197	0	11638	5067	52009	7205.1	8159.5	13826	7736.2	0	20684	0	4593.4	3795.6	19752	0	0	6477	7535.9	8282.4	3919.9	0	0	23566	38055	0	0	12198	82854
Q9BRZ2	TRIM56	443120	414660	397600	256460	631980	445750	361240	577190	485450	461680	400600	314860	756010	337590	363640	432500	528050	449010	439870	422600	732340	343770	294090	488200	305170	452380	274840	512300	549080	509920	354110	577470	521500	238750	534340	385540	451110	207970	477360	274950	263610	265880	310530	302790	228340	255140	338730	705460
Q9BYV6	TRIM55	0	0	0	0	0	0	0	0	0	0	0	0	0	0	3932.3	0	8228.4	0	0	0	0	14593	0	0	0	0	0	0	0	0	0	0	0	0	0	0	0	0	24242	0	0	3523.9	0	0	11788	0	0	0
Q86XT4;Q86UV6	TRIM50	90909	62833	0	25574	21424	52565	96086	51670	0	21940	30987	0	181800	0	28740	78666	10293	29951	4781.7	0	0	7789.3	137370	43733	4000.2	23669	48318	28068	0	109910	37618	36338	69427	13915	213170	5546.5	33823	91142	30044	9938.5	234280	77838	46068	21530	16915	112980	26911	20695
Q9C035;Q9BYJ4	TRIM5	145270	149360	68821	76784	132410	128660	111240	1964900	111110	51747	79695	2802700	115020	86492	73256	129250	57108	62912	125390	62044	92519	70950	31460	121830	96394	75811	29285	114270	38345	107320	34584	75454	125300	47030	37935	48675	172060	105360	132580	108140	26794	125630	131810	78344	102830	113110	130190	136350
Q96LD4	TRIM47	424930	780200	551140	657320	676290	937130	903740	461970	688270	381720	701160	506680	1123300	486300	498070	1398200	829600	629920	504320	418340	817630	777660	705770	1105100	579910	947980	413350	1031900	266290	169720	993640	306970	960410	399280	571880	699010	726530	644440	1030300	1003000	738480	666550	618650	399080	741440	958810	1220600	888370
Q9H8W5	TRIM45	74385	0	0	0	0	0	467570	0	0	0	0	0	0	0	0	603860	0	0	0	0	0	471920	0	0	0	0	0	0	0	9106.7	0	0	0	0	0	0	0	0	0	0	0	0	0	0	0	0	0	0
Q96DX7	TRIM44	0	27277	0	56308	0	0	34248	14567	31020	6422.2	0	0	3836.9	0	12360	2876.4	2399.6	101690	77835	4972.8	0	2434.8	20089	0	0	0	1185.1	0	36176	0	14324	0	20893	0	5623.5	0	3550.7	31803	0	0	32830	0	0	1524.5	3365.9	4092.8	4423.4	23666
Q9C037	TRIM4	295180	149170	119970	76714	143980	87424	96662	241750	226560	128960	286640	75940	267120	64671	226440	160980	243050	149160	90538	64605	187360	111950	109810	224600	176130	99795	154530	177680	124940	107830	262480	298970	98333	82584	165370	122320	243440	281420	342590	399220	210380	90497	94322	50155	144490	225180	193570	259790
O00635	TRIM38	271040	398010	193340	221920	275880	347400	203000	156000	483080	281630	385700	219490	359620	150530	262680	272580	381860	289160	317520	111510	342170	317620	235740	233310	415080	336620	224480	404680	448130	311910	416990	199230	436840	197820	330710	286090	319440	352590	473800	454480	325980	177740	264590	159230	240980	238630	342340	468820
Q9NQ86	TRIM36	0	0	44398	5416.6	0	0	0	0	14838	1112.4	0	0	24824	63269	0	0	51614	0	0	3106.2	28615	0	9741.2	0	0	0	46058	0	0	0	0	0	0	0	0	10214	9181.5	4353.3	10580	1286.9	28918	21732	0	0	0	20546	5383.5	0
Q9UPN9	TRIM33	181710	217780	110570	66471	63143	167700	230450	351330	214200	176650	195010	119650	462620	26886	249780	398890	340700	158210	86376	356360	100150	101670	131020	254550	244300	250720	424590	565590	388460	293910	190880	463610	224040	430710	459070	263230	278530	167490	267390	141830	113650	85743	189870	192130	133340	157060	357090	1104000
Q13049	TRIM32	61215	157490	63167	96841	92553	116280	174490	254420	210270	199930	286740	146210	366350	113040	135640	247900	218690	206650	181670	180100	218750	208830	117190	189940	185500	226780	268730	244790	201720	119910	216410	192180	235770	145580	206690	182300	140910	204540	246760	154900	208220	81620	120060	74309	127380	137780	245160	189620
Q9BZY9	TRIM31	2470.1	0	0	0	1351.4	0	0	161010	14767	47633	11908	0	0	0	0	10592	83276	0	0	146110	7904.5	43979	1768	3300.3	0	0	0	199080	85876	97435	0	8309.7	2838.2	45765	0	10137	0	22310	0	3842.9	0	9132	0	3002.1	0	9667	0	60624
O75382	TRIM3	87280	209190	99065	115300	136540	132190	168770	109050	160030	131150	452750	40734	169490	124810	141220	132510	140170	140840	64110	92723	184850	167020	101360	158130	143580	103280	51340	158020	319820	141820	155740	131180	264800	175870	151160	144730	102260	114200	278650	174180	195600	11116	66401	51293	133740	151360	39701	103810
Q14134	TRIM29	21969	487480	1680.1	154990	62872	63677	38171	274160	34436	47299	798230	420460	2561300	22984	161890	575790	112270	64774	343530	23393	235360	251650	0	32663	45399	5775.9	11416	9342.8	1342000	980.3	37160	635490	307780	5479.2	29640	0	0	47490	48652	800300	30296	54231	41009	115250	91886	22841	74630	79920
Q13263	TRIM28	8537700	8926600	4035600	6760000	8046600	10925000	10160000	38085000	27711000	10504000	19978000	9389200	30192000	4366900	9658900	20277000	10518000	6717500	9833200	14985000	8105100	9378200	8113300	11248000	8162400	16027000	23228000	22167000	36254000	21428000	17747000	16867000	16499000	12702000	35483000	9225200	8006300	10134000	13042000	9277100	8798400	4708600	12116000	10236000	8798800	11055000	21358000	16752000
P14373;Q9HCM9	TRIM27	43144	10182	0	8640.8	31289	24948	85982	249560	54089	48595	133960	15347	93212	11468	186690	62424	65931	406530	8976.6	173580	330160	302150	10070	61656	207410	45265	130190	9436.5	115140	20870	11372	189790	45663	0	243360	157050	6298.7	318110	208990	94410	23912	20096	98759	48918	49154	36110	42264	17856
Q12899	TRIM26	159850	555470	551670	534940	527720	663870	224600	321480	544350	411700	435170	264180	753750	349290	278770	434720	492900	411520	268460	377120	465820	510600	220480	620600	347320	534620	250050	736240	630590	462140	519460	350650	704290	484680	468990	371810	198220	308190	536610	620590	389080	230870	301080	236480	334600	351680	352250	545030
Q14258	TRIM25	4268200	3477600	1748200	3245900	3208600	5211100	4513200	5797000	6023200	4946900	5654100	4213800	6142400	2045900	3746300	7675200	6512500	5634800	4641000	5878600	4702700	3877800	4806300	5005900	5485700	5080200	3405600	6137100	7227600	5570600	5201100	3867100	5307800	5175800	5033400	6004500	4332900	5463300	4885200	5208200	4738700	3334000	4727500	3884900	4260500	5428300	5873800	5504400
O15164	TRIM24	119600	48331	33317	60052	144060	116190	94149	674460	420590	199740	422550	73768	308240	15245	74533	90934	204260	114880	59774	231640	59978	59719	82543	200420	140610	71319	342070	448430	434280	275970	166270	285530	437470	53106	435230	126890	89698	113120	118420	85510	57181	52014	92328	150790	88089	100800	287880	408570
P36406	TRIM23	370830	791690	160590	178750	660620	670300	700290	183970	287170	331500	1606000	457970	433940	167700	479480	1264700	1247900	188810	537830	193240	332300	1394400	388020	397780	472130	377060	235490	1383900	224630	378360	1063200	446060	602650	390200	1225700	933760	769770	1014200	436370	856190	401350	137610	260570	201760	216240	434960	1959700	335470
Q8IYM9	TRIM22	449240	269600	210280	317390	400200	531410	357790	349350	549380	349270	176330	262290	611020	171130	169630	214590	387120	293740	503870	471810	381540	283810	252460	543750	467060	259040	176490	451110	86865	220300	336940	158800	395950	305690	427740	155990	207000	430320	401920	516500	374110	348710	492630	288180	363710	385840	410510	905740
P19474	TRIM21	2228400	580620	529390	739630	634780	1409700	1014100	1171200	1189700	711270	598750	767860	1161400	284770	421090	707190	1086500	702540	959790	734790	745820	680730	706170	1082500	852460	731430	555700	2625900	937630	969130	767180	428420	766700	887260	836970	618550	1893100	1017700	918530	1277800	738930	466270	1072100	566100	636150	1082200	1103900	1270400
Q9C040	TRIM2	574750	616060	254410	260560	339890	495920	468950	758750	494350	1509500	1144000	534510	606840	94964	401490	1949800	1953700	391100	345950	528490	748080	478450	1017500	160040	654810	379140	449240	621980	1617400	1182300	659160	466040	748150	564370	981860	729520	694250	522550	657830	1208300	963780	297670	272480	705520	905050	696470	487760	383850
Q309B1	TRIM16L	0	0	0	0	0	0	0	0	0	0	0	0	0	0	0	0	0	0	0	0	0	0	0	16541	0	3013.4	0	0	0	0	0	0	0	0	0	72153	0	0	0	0	0	0	0	0	0	0	0	0
O95361	TRIM16	427010	644190	383670	305020	332600	810450	521780	62806	459940	535180	872340	275820	881180	166400	312790	1427200	1090000	1138200	1015100	805830	1294300	577910	576640	729690	611690	774000	369320	1542600	2030700	1006900	664720	473110	421860	1876900	644870	1526000	557950	1452100	611040	506650	591830	412740	541130	261500	468990	184570	647710	507920
Q9C019	TRIM15	0	0	0	0	0	0	0	33470	0	0	21855	3841.5	5649.3	0	0	2793.5	0	4988.9	0	6283.4	25078	0	1675.7	0	0	0	0	0	16066	20241	0	0	14568	63191	0	7306.5	0	10312	7142.2	4489.4	11090	16552	5896.5	11273	0	2357.3	11168	30187
Q14142	TRIM14	89342	28883	3504.6	67133	56580	76742	69314	86936	60702	76875	10898	109880	191150	20612	4099	57575	86810	259640	83204	123730	42253	21578	42832	81260	45581	28129	8311.2	78491	59699	25309	19488	13628	13921	41269	62791	120940	42514	134480	28446	51864	50453	34454	49779	44004	43673	49650	65314	84556
O60858	TRIM13	0	15959	0	0	10566	67642	18881	7029.3	19402	105690	26864	4823.7	0	30533	30592	55591	52202	8233.3	0	27170	18207	8068	0	12485	29615	12476	6922.1	75252	5786.4	0	3993.8	88157	0	2339	6794	100620	94128	0	3773.9	0	0	0	8551.2	0	0	0	2350.9	3445.4
Q96F44	TRIM11	12434	8083.7	3807.6	7769.7	133640	29232	0	54169	15653	26190	33230	15095	80944	39695	0	0	44459	10512	12429	29185	0	16774	0	22377	12579	20932	14501	14811	34875	15774	24002	11639	14727	7820.8	0	11705	6180.1	0	0	0	0	0	35540	24244	0	0	0	15991
O43715	TRIAP1	95430	28345	2245.5	4224.9	41498	78936	99362	108570	6813.9	93297	19813	45786	48219	25649	106000	0	86961	0	4572	98944	0	0	13343	15495	0	7125.8	6803.8	0	0	24516	3720.2	17350	0	0	34403	3945	28281	23985	0	0	6595.9	42511	133240	94928	38190	50791	24844	80562
Q9NSU2	TREX1	250800	109320	26219	125650	79320	119340	160210	93367	167760	135120	144700	144270	180420	51011	69419	98805	150700	151410	125190	174400	92011	83336	69814	343030	169180	132570	127570	185460	103920	84092	254240	155980	130900	142670	166600	143080	116310	136600	213660	215820	245020	150290	58548	58295	247510	190460	135070	195780
Q5T2D2	TREML2	0	0	0	0	6008	0	0	0	0	0	0	0	0	19283	3786.6	0	0	0	0	6328.9	0	0	18320	0	0	0	0	0	0	0	0	25545	0	44630	0	18522	0	0	0	6757.8	0	0	0	0	25815	17623	12025	0
Q9NZC2	TREM2	1904.9	7490.2	2674	9525	2869.1	8397.4	15512	4806.7	0	0	0	27249	4350.8	0	1890.6	4490.6	5686.4	2668.5	3813.2	4435	0	0	0	17406	0	5541.5	0	0	0	0	4404.5	0	0	3868.8	0	0	0	0	2069.1	2094.1	0	0	9959	3344.7	0	1777.6	1490.1	16514
P01850;A0A5B9	TRBC1;TRBC2	56576	15482	0	11294	17961	81891	2845.8	18762	107700	21653	0	14431	22804	16507	0	0	15963	8463.1	36916	0	27203	12283	24005	100080	25191	1979	0	0	0	0	34247	0	19831	0	41019	0	2101.5	24224	22236	91217	0	41033	61865	37918	12838	0	1826.3	41712
Q96Q05	TRAPPC9	435170	247160	156870	241410	166350	441770	243760	550440	600590	339050	463000	270640	203500	273810	203420	478900	282480	299570	469480	333900	502340	367300	523930	505520	471810	288380	472580	351260	379110	392820	175860	420330	321960	416410	579310	489660	633950	489580	370930	319840	341150	192600	200810	144850	319640	360490	407730	446680
Q9Y2L5	TRAPPC8	586770	895880	1099500	1424500	1203800	640970	1035100	533780	710250	651460	651630	656710	711880	815110	1108100	618120	813100	641180	729760	637350	857340	961160	660910	680410	1007700	739990	480440	775840	605710	650490	786860	539860	702840	693090	681570	657180	780030	921380	1188600	1225500	1005800	457460	567660	502740	623370	671210	727580	706740
Q86SZ2	TRAPPC6B	842090	174950	92063	13290	98211	278880	147740	219350	253130	154350	105250	43975	71174	50689	203890	87827	162300	213120	112460	111910	121480	68298	308540	175670	303790	255600	122810	226640	126070	94310	245940	105760	172090	113890	81880	187800	167520	121230	245400	298630	394400	137590	287070	107470	249550	301990	170730	136610
O75865	TRAPPC6A	0	21527	0	203890	0	5175.2	20512	0	490720	0	10302	0	70394	0	3152.3	34791	41720	2831.1	3215.9	8023.2	19949	203570	0	0	15107	0	19283	13377	25263	0	0	30417	0	0	227040	407230	4720.9	11207	34675	10530	10450	0	345180	268610	437000	505730	41204	19551
Q8IUR0	TRAPPC5	200240	416710	83973	43468	120910	165720	167150	151430	202270	144950	157290	82502	146010	68464	158530	167840	172400	118110	183580	230170	225160	118620	172380	183780	190350	148640	163790	223970	146190	181790	104110	188740	149100	224460	227830	337070	273950	293400	230100	229640	202550	107920	207790	133700	161660	137480	275540	167960
Q9Y296	TRAPPC4	379700	355580	270200	319880	322130	377250	360480	358410	449260	348100	329570	277280	506850	139720	322590	343950	239080	312360	318720	350380	245740	236100	390280	505520	402650	338000	501340	282820	464470	226990	412310	330530	390380	416700	535970	437130	465380	343180	609320	551000	383280	284050	438560	421320	377250	349330	418320	483520
O43617	TRAPPC3	312480	244050	266190	109280	259240	364650	409010	276270	505130	220100	355540	119810	238920	134110	431880	324790	306750	342810	175690	302450	283160	253690	264860	267930	220050	215670	309690	231060	248370	500960	312390	332700	339380	262440	356440	462960	379570	443480	396550	521300	325780	329810	463220	349270	265450	344560	380350	937050
Q9UL33	TRAPPC2L	156230	139500	45929	75234	84032	514020	191470	182880	255320	248570	219760	116580	219660	63402	123900	177630	286090	163170	212870	251040	191380	134100	216500	288250	316330	243660	210410	235750	226020	199100	244460	190700	255650	212100	219480	258490	261060	245360	242880	211650	270120	121100	179840	177560	205550	215140	236430	259010
P0DI82;P0DI81	TRAPPC2B;TRAPPC2	171340	112860	68698	30536	71872	126060	98005	121130	144480	132940	141930	56033	119750	40176	79341	76924	161250	246610	170260	100090	119080	135470	62541	163550	151280	115410	50766	96314	61926	49290	69620	60478	17582	59824	149210	116860	137620	148010	142590	142380	125170	16381	100970	64099	111870	111240	128400	132930
A5PLN9	TRAPPC13	64746	122900	41183	37548	79787	71211	106380	137470	113620	70855	62307	59418	31705	42277	37432	83649	93584	56196	59174	59884	86960	114310	118420	115710	96686	65332	66681	103960	61522	53252	148060	41037	95432	51119	89325	88142	130220	103480	154530	56080	99155	5822.5	85189	64995	52828	86947	128080	85171
Q8WVT3	TRAPPC12	361810	219260	134590	146370	177500	244380	350110	261720	396980	393450	347580	240780	225010	82386	192960	253580	444590	180350	191190	292650	323330	250830	396290	309510	358180	278810	281170	401560	366700	286010	271290	249290	205030	306810	353930	311050	444530	362370	387760	368590	386810	139910	242080	229430	278810	292320	267020	391250
Q7Z392	TRAPPC11	299630	352980	230610	183710	274490	301980	384030	365490	481270	498730	521610	320270	403430	126560	366050	349440	476230	264840	465050	282480	370490	369630	443050	485590	557640	363470	281750	318900	370660	345780	355030	220560	335210	407280	427180	520240	466700	421250	709920	688320	437680	162550	538660	225290	243860	305210	273070	279600
P48553	TRAPPC10	425210	246180	151400	130540	192950	448540	183470	328540	631280	531400	281190	209100	345290	188170	177630	176610	415330	272620	300930	320870	440440	304970	440370	436450	494770	305150	384250	384700	230880	381050	425030	350530	346410	405330	446040	278560	525020	397920	520640	448170	581910	201710	331030	175690	238280	279910	403820	512700
Q9Y5R8	TRAPPC1	304550	284040	209410	48353	169810	300670	237820	355940	421560	563300	158880	150820	471150	129880	271370	237910	378060	294560	531950	316720	369500	379500	558820	379640	581820	398300	275250	387640	398900	234970	282790	275290	325190	647380	483680	330770	232140	376860	451560	255920	332980	233360	328390	378200	309050	313700	394690	379910
Q12931	TRAP1	4074500	2004900	1113300	3984300	1566200	3124800	1548600	8126800	3161200	2761000	5096200	3184500	7353000	576900	3168800	11480000	6655300	4248700	2799100	9775300	3114500	2208200	3872200	4384400	4285600	2876400	4219600	4185100	7111800	11555000	4877400	888450	6651600	2294100	3370500	4521800	6215100	4036800	4269900	3772300	3885300	2300800	2700200	3530500	2328700	4215600	5030700	6512300
O15050	TRANK1	173240	69761	73501	225140	172210	274690	144080	219020	269830	101020	49445	104400	78541	78311	123690	37387	284680	126780	123370	155780	204040	60378	173660	148010	318760	127340	41058	71763	126500	217240	28615	140500	79516	109940	81502	161740	177720	179670	190920	173340	187950	173240	115580	88918	205980	166310	221710	229410
Q15035	TRAM2	58681	71685	584400	114160	90034	105130	64685	98820	256040	209650	515630	91774	242500	106250	68009	140370	88332	101370	196260	63202	103700	656000	82454	488050	620040	84900	548270	492280	74538	68899	103330	399350	50505	77083	307310	543790	120170	189940	113970	97241	93025	41540	116800	122230	112380	19158	88004	82672
Q15629	TRAM1	1306200	1187200	802150	507840	1313100	1223000	874150	2109800	1686200	1614600	1063400	1759300	1010000	1488600	876120	961740	1026900	937950	2305600	1304600	1057800	1439000	1029100	2117400	2149100	1319200	1391300	1113100	1149400	1045500	355910	1003600	1065700	709880	929860	943690	1230100	887040	711820	1023900	1378600	805240	1144100	849970	1206000	762100	1097000	1178600
O14545	TRAFD1	268080	461640	498510	352040	309480	392390	205960	614350	435510	744560	1148200	565870	636650	468680	146230	802370	677800	468600	2118800	1055000	1024600	1134900	284810	591740	827980	937150	506960	903810	849290	293000	517690	926570	664050	1072400	740260	587990	703610	539850	486840	343420	666350	449360	223170	319500	882830	1014400	755020	1108400
Q6Q0C0	TRAF7	24561	10517	4105.1	33410	4906.5	42646	31708	72989	127760	48178	45047	66578	81057	7826.3	18766	55064	24500	22623	35286	91394	69530	22194	62370	41994	21431	28216	25293	7243.4	46550	25521	24414	67468	68818	66140	74339	42924	74498	64911	46051	32269	35208	61041	19251	14013	32283	100840	37590	32980
Q9Y4K3	TRAF6	113050	58560	31513	52796	62962	94292	30328	107120	177270	122240	108300	71432	118220	50541	28201	193490	61611	52320	51195	48695	111700	92458	62952	134210	70246	93717	60121	82971	62363	93264	147830	29560	54712	53030	64342	45726	101880	74605	124010	142060	92250	43018	43712	28272	66904	74408	125780	136280
O00463	TRAF5	60525	130330	99255	54102	125200	135600	32678	284690	102220	84119	206170	89562	193290	107240	14959	270790	137920	155120	138140	61311	104590	164980	112000	165770	70173	129560	72579	218920	164100	69613	85458	9995.2	387060	97092	76991	117630	112230	112580	189690	101930	49723	39514	0	8038.4	76079	112240	21109	49270
Q9BUZ4	TRAF4	25558	21734	0	3965.2	2526.8	112410	16053	79639	11825	22668	151470	62881	65031	95472	24863	132840	175000	13176	6959	86610	57027	116680	12516	59954	49739	9171.5	53326	104620	34363	23580	10234	65242	76425	55570	26283	98688	147860	91111	15222	35443	25714	20906	29654	62031	26028	34013	59717	62539
Q9Y228	TRAF3IP3	389780	255590	71483	169560	225430	513520	78856	427310	446980	368980	140600	192930	253910	267990	66906	97813	432250	224630	193920	104040	293210	80440	335010	677550	392870	238340	127250	145080	21927	40706	265140	108840	217080	71344	309510	110290	238370	437660	362600	336890	297470	262570	222930	115140	251180	174920	232030	470180
O43734	TRAF3IP2	4079.3	14231	0	2503.7	8503.4	15400	0	17534	23015	5177.9	2088.2	0	20466	0	12023	32679	12114	9079.6	5218.7	11577	13504	5093.5	0	2764.7	0	0	14116	30415	13809	36871	0	1207.8	23162	7120.2	35619	25708	0	10078	51015	26479	17141	13729	0	13691	20581	49693	38293	23131
Q12933	TRAF2	318310	256510	93095	198790	273800	261880	372400	598090	433980	285640	826680	436500	370820	92276	196180	488510	253000	440520	449330	445180	508740	335810	232440	337160	362030	209530	685690	755810	587330	658550	374110	849390	1083700	336340	484480	289070	758640	369330	402930	327920	417220	193420	164190	240640	484110	310480	554380	521840
Q13077	TRAF1	21046	33466	5842.7	54314	16315	151150	30112	78481	186470	45635	23817	11965	31780	8258.7	11681	5507.3	31129	9253.3	23956	0	66856	3938.3	23212	107160	59118	22119	18660	59769	73817	24503	119710	42485	46867	8525.3	111560	8409.8	46167	71313	107910	145620	88069	87731	52012	53246	71834	6133	53281	141180
Q15628	TRADD	570720	616210	284120	408860	428990	853510	481120	608840	910360	462370	754430	527570	437350	333910	466140	973330	796250	661640	623820	540310	556300	448960	672510	748600	696920	567770	439730	767730	409090	260830	718720	358440	377180	285700	577620	544440	299480	629310	677400	846290	817920	518190	778610	546350	596090	584220	549840	756760
P01848;P0DSE1	TRAC	35808	45774	43777	33476	32271	63982	38481	103640	80031	44166	21296	37604	17630	10517	32315	33981	40544	25527	48184	9647.4	56102	21429	33268	86092	35097	27703	3096	15277	0	0	48920	22083	8662.4	9606.7	46798	0	0	32364	21757	27808	22427	36728	47869	18363	22239	28504	32120	99281
Q9H4I3	TRABD	352060	231290	36821	224780	68603	238700	218430	311010	404050	301580	252740	260370	256450	74849	171100	399290	391430	181160	285290	279410	257530	218190	188990	379520	430180	166170	291420	301700	407200	244990	136050	400530	240800	166550	244070	255280	197540	303620	312510	269590	336910	229590	220120	163520	313060	213890	354010	553460
P62995	TRA2B	1664700	1600900	1045400	986690	1180500	1771500	1430600	2889000	2445100	2017100	2683300	1571800	2785000	798640	1457800	3094200	2542800	1653900	1139400	1873200	1785400	1524900	1511500	2349300	1960500	1996300	2555500	1905500	2638400	1657400	2644700	2159300	2165800	2054100	2375600	2218000	1642200	1661600	2293400	2061500	1602800	971190	1619200	1745500	1743500	1940700	1764900	2651400
Q13595	TRA2A	332500	293520	186890	237540	250280	331530	361560	594120	562560	452060	438600	329970	495190	157480	252210	475250	511440	309740	225360	485520	486230	272520	372610	675680	315300	315410	736000	464450	678940	877530	400090	1027100	371880	424400	604100	356720	428820	473820	398580	412310	359010	274060	265650	401410	401240	417470	444830	398440
Q9ULW0	TPX2	79533	75934	62966	4831.8	0	126690	4704.5	525850	114840	106120	122670	106110	304040	0	13356	153310	200750	26817	0	218770	68825	75213	81729	164530	105950	40494	248120	99962	171480	223720	84932	425720	247630	0	20344	17861	91873	4004.7	16623	0	3296.1	3525	0	100180	7518.8	6707.6	0	241220
P13693;Q9HAU6	TPT1	2437400	2367100	2059300	2284300	3166500	3912600	1803900	5891700	3618700	2531800	5700200	2221700	3757200	1360100	4131300	13082000	4586700	2967800	3063100	3322900	3733800	3581800	3129400	3247400	3778000	2874900	5065900	3672300	5098200	4639300	2537300	3498700	5231400	4751200	3367800	4956000	2698500	2553300	3136100	2028600	2576600	2489900	3997800	3643500	2816800	2225000	2863100	5314700
O60704	TPST2	29261	22945	12640	8679.2	9209.2	25596	9997.1	23370	48984	35740	18393	17279	16451	14437	2453.2	6085.8	9147.6	22205	37731	4887.8	21080	17395	15207	32224	22389	6084.8	10962	2059.3	6143.7	7352.6	17736	5902.9	10734	25885	19161	3933.5	6747	27261	0	0	14887	13236	5439.8	0	11461	4841.9	25114	70735
O60507	TPST1	8051.5	14383	3795.8	16979	30308	25920	13876	30918	6742.4	26986	11844	37918	4047.7	26840	20751	56186	57193	22653	21660	24619	8236.8	31254	4505.8	47452	5233.6	15030	36016	52619	2507.1	2349	18546	0	4465.4	176930	64845	23811	3501.7	0	19082	9876.3	25931	11011	9995.6	27161	48861	17466	11007	36784
Q15661;P20231;Q9BZJ3;A6NIE9;P05981	TPSAB1;TPSB2	10810000	9090500	11193000	3910400	6516800	13162000	5239400	2604600	10726000	14839000	4871600	4012800	5059000	6084100	5901500	6969800	10892000	5397100	7745300	2386100	5749400	4214400	9486500	7827000	14646000	7739300	5847200	6226000	3664100	1164000	5062300	2552900	2206400	2962600	8237400	11078000	9666000	9510000	25095000	6917700	12355000	6263300	4390200	5950400	4757500	13106000	13004000	2467800
Q4KMQ1	TPRN	61629	72666	0	117550	299000	130620	40994	173240	29842	53301	213440	42595	63410	43661	8690.9	42519	48667	33658	30495	72804	199360	63959	72094	6364.6	19127	15620	4543.8	52734	159460	138250	54874	177240	193960	9194.7	29421	83358	114200	23302	431440	4438.3	6419.6	4435.4	2682.7	17850	7258.7	15178	33572	66211
Q9Y3C4	TPRKB	336730	410440	153530	61214	298040	495200	419560	632640	557250	494180	515320	151200	486800	213240	321270	534930	466110	378830	317420	395370	485180	320040	344560	654930	368410	349270	344420	481840	359810	422400	366510	457950	401580	231650	450460	303110	272570	389420	524890	330270	299580	123030	273070	420000	383370	268720	245870	471600
Q5T0D9	TPRG1L	193280	339570	140320	189540	113930	172360	115130	244000	256930	198770	92029	207890	213430	198180	220370	279510	281650	143500	87895	315160	132310	158580	188190	203280	132990	131050	127410	156310	249000	163360	205540	127580	165170	61763	179920	680850	283160	344440	308930	297330	446560	206470	70675	108480	388550	551300	189610	676770
Q6ZUI0	TPRG1	8506.1	0	7151	72414	7624.4	22638	0	9354.9	0	16210	0	4316.4	2170	17930	0	0	23984	0	8593.7	5898.1	7887.9	0	8949.3	0	0	13602	0	0	6275.7	37502	0	0	0	0	0	0	9559.9	40345	0	0	0	0	0	30850	21403	0	6955.2	0
P12270	TPR	4843200	5912500	3457300	4281900	3730000	7302300	5696700	11573000	6977900	7229600	9375800	5091000	8221300	2576100	5023500	6480900	8004200	6805500	5877500	7245900	5858200	5018800	5517700	6892900	6249500	6954500	9349900	6498900	11184000	8840000	7435700	7900000	7408100	5428300	9299300	6482100	5530700	6716500	5731600	4964400	4208800	3414500	5303900	6436300	5169700	5837400	6941800	7164000
Q9BW30	TPPP3	386590	1581100	455710	375490	789210	767470	1375100	395910	506700	1016400	3997900	666840	591880	288360	1168600	1211400	498510	1536000	567310	811760	669320	1238600	1419300	5278100	1229300	892260	762980	999890	2076300	314000	1085900	362450	1024400	362060	696570	246400	1631200	1219700	323420	580740	754160	444860	137390	1078600	1295800	3977300	3522300	7428000
O94811	TPPP	32361	258690	283790	133600	212540	93422	148660	41545	18309	115440	22401	42449	162950	124750	28463	82164	8265	106440	37818	65901	157290	211630	31741	198680	150560	234920	78152	49527	164510	73495	138320	69579	72773	474810	15945	137330	41636	84540	170870	103980	81304	25400	2421.4	4231.1	96456	23000	50015	314330
P29144	TPP2	3554200	4416900	3156500	2313600	3624700	5177200	3697600	9829900	5819000	5620300	5203600	2939600	8825900	3922300	5727200	4236500	5913700	3878700	4233000	5473900	6248800	4829900	4772100	5480300	6156600	5068700	12301000	6073100	6942600	6583000	5667500	6051500	6777800	5405400	7600900	5586500	4906800	5175200	5213300	5032700	5401600	2715100	4421800	4224100	4690300	4167700	4133700	5832300
O14773	TPP1	5895500	7164800	4594600	8473700	5608500	9156300	7976400	10136000	10134000	9882200	7233200	5952700	7440100	3930400	5416100	5292900	9840600	6812600	6409300	7476700	8067000	5507600	6444600	13961000	10214000	7445800	4634600	6491200	6911500	11753000	12307000	3036100	7148100	8578200	8838800	7787600	7025000	9232900	13984000	10430000	6243600	4415500	7486100	5253600	6989900	5550800	10268000	11151000
P51580	TPMT	1010400	660640	309200	523610	473860	804150	876100	2904800	948930	1148400	2968000	708250	1040000	204440	505960	1253700	1340400	1284600	851600	1959700	1814000	814410	1075900	796110	1102800	953280	1450000	1451700	1856600	1534400	1376200	2393000	1757700	1082300	1082500	2047700	1026800	1228400	1306700	1001900	878700	694430	1078600	568590	851760	856190	1556200	1813300
P67936	TPM4	7402700	21786000	17710000	8639000	17970000	18325000	17258000	16144000	14107000	14530000	18063000	16609000	17478000	12635000	14961000	14869000	14483000	12835000	14694000	9617300	13155000	12473000	9175300	19096000	11720000	13620000	10973000	11277000	10128000	9883200	19867000	5587600	12573000	10000000	12601000	8493700	11697000	10509000	1397900	1785800	1124500	7419300	13688000	11815000	12969000	9816800	10025000	12884000
P06753	TPM3	6935000	10814000	10692000	2203300	11662000	8893400	8288700	8698900	8338400	7377500	9444100	4425500	8420300	6484000	7467000	8501000	7608200	6791600	5561000	6523100	6187900	5926100	5472600	7815000	6243500	7528500	6700000	7556000	6456900	6318200	11116000	6501500	7293100	6578200	7673200	8178400	6547300	6643600	695100	1067600	1249800	5141500	7723600	6764900	4185800	6953700	5503900	10012000
P09493	TPM1	18595000	42019000	69951000	14600000	57190000	32036000	38209000	19597000	16259000	24688000	19847000	13606000	23726000	38303000	45878000	21227000	16452000	22563000	16505000	10593000	24757000	36532000	15789000	24476000	14831000	35068000	13666000	19164000	11841000	10029000	24785000	17524000	19539000	13686000	18546000	13811000	17023000	24367000	4814400	6454400	4920300	16274000	15063000	17600000	11517000	21100000	13010000	10232000
Q9H3S4	TPK1	90502	68781	147350	55290	84297	274940	225500	107990	185710	67159	21295	102340	143990	58616	26447	72804	73128	104330	42370	94263	86516	77329	113010	222190	186440	111980	98612	48415	45137	87594	89804	79179	295780	147440	197920	86414	182500	192930	195660	61150	191380	75567	222600	23031	111160	131310	286570	196070
P60174	TPI1	35237000	37253000	30913000	28709000	28163000	41355000	42354000	45406000	49162000	43704000	45372000	31452000	38897000	27669000	39086000	45232000	44923000	48466000	45653000	33706000	47179000	42541000	53430000	44863000	58594000	51302000	51494000	64526000	49625000	74457000	52177000	47708000	68578000	52976000	50071000	46116000	67227000	53810000	47325000	54134000	51869000	40302000	49543000	48012000	51028000	52458000	58563000	59843000
P17752	TPH1	27943	14785	6075.5	2852.5	7005.8	0	0	1242.5	29422	19323	0	0	0	20599	0	10443	0	22021	12324	0	13746	0	0	11896	22352	0	559950	5353.7	17876	24724	14204	0	0	21911	0	3632.1	9116.3	4271.3	10552	64664	38452	7679.6	3035.2	26217	5492	4747.7	25209	0
O43399	TPD52L2	3140100	3335600	2252000	2676700	3096300	3590900	3824100	6184500	5165900	3753800	4709200	2571500	6041900	1987900	3674500	5163200	4552500	5093300	3369900	4195800	2831700	3598300	2332700	4849900	4196200	3806900	4319600	3891400	7767600	5210000	4762100	5214900	6611200	4177400	4122600	3993200	4862800	3786600	2135600	2404100	2075800	2420000	2421300	4259800	4120500	2864100	3854000	5755900
Q16890	TPD52L1	459490	136560	22645	76517	46018	149180	151850	14994	123490	54968	385720	29735	347010	57944	144490	468230	404480	92236	239720	1952.6	297630	469870	585500	10302	448090	396900	80350	292350	674860	0	136120	85656	253720	178040	358600	621830	172030	62657	22415	84793	361750	92528	32774	49325	262250	253500	309380	9175
P55327	TPD52	3562800	1323000	441280	1105700	703420	3115100	1997800	7594600	5512300	4654900	2113100	1703200	2773200	1251500	3463800	2713800	5161500	2490600	2769000	4191500	3218700	1757000	5449300	2680100	5584100	3503700	9324500	4392700	4719100	4983600	2751900	3637200	2627800	3993900	2080800	3975000	4721600	3712500	1439300	1919600	3192200	1825500	2599300	3158900	6097700	3950100	3245300	5118200
Q9ULQ1	TPCN1	26195	148650	31714	76164	68244	126220	76883	253580	122480	202720	117810	93532	168550	52839	47657	178400	188330	61637	60136	34476	70799	117380	25562	132230	31965	61923	46026	35613	17908	37927	61638	15677	23725	32727	42184	60920	151130	91356	73012	102010	90991	9930.7	11818	11630	108290	72412	133770	198840
Q13641	TPBG	26183	70118	97867	47030	83508	89938	145240	99781	57316	78833	165100	67232	122280	56417	121030	130180	68789	63550	52252	61952	64733	109890	38613	58704	47052	93233	289280	30762	78140	13331	55291	29505	76999	54099	66671	22833	34833	46041	102700	37746	48475	65156	35984	104910	118180	28949	25682	37910
Q9H3D4	TP63	0	0	0	0	0	0	0	0	0	2794.1	0	0	4722.5	2920.6	0	0	0	0	0	0	0	0	0	0	0	4037.3	0	0	0	0	0	0	0	0	0	0	0	0	0	0	0	0	0	0	0	0	0	0
Q96S44	TP53RK	595000	454710	166130	270130	227230	478360	462830	606570	625470	434860	476340	300540	399640	160950	368660	454000	517860	426410	402020	560540	456030	423640	642020	634990	665510	465940	414930	570470	664660	500110	515010	496360	437760	381490	760200	559240	539770	382170	681740	388270	470910	166860	507060	586170	439950	385290	428350	486320
Q53FA7	TP53I3	725720	663890	488800	179890	597330	675090	884440	930710	563150	908380	1060400	420400	751870	180620	850900	1158300	1300500	697230	1002400	608340	1059700	1134400	746680	1493000	818320	468460	1148800	773330	1035300	618960	1091200	3712000	594620	1631000	1313000	681310	964730	1301000	858810	1062500	970400	1104300	862380	1275000	1016200	1202400	1422200	1451500
O14683	TP53I11	179400	250250	168890	443460	368550	512140	678710	197460	331010	419130	618590	268730	375410	310600	329240	434260	451380	388690	282850	409630	268290	525570	141450	364630	287910	204970	217810	400070	235760	355590	321620	351700	177150	208410	397850	188850	458660	268200	541450	251040	163440	329550	252550	118560	232090	272440	240800	372500
Q13625	TP53BP2	178490	22907	13815	37319	108270	166120	132870	381890	56207	65688	182520	102390	144470	26998	161020	52194	103320	115230	29610	105180	98727	81843	23381	37115	12391	168780	133950	44834	346810	96474	107900	17277	62913	96041	79101	74763	52627	81384	216920	21691	33526	34934	131750	42721	20936	12987	132380	160070
Q12888	TP53BP1	1191600	1633200	1137700	1907100	1173800	1334100	2288400	2321600	1565700	1927400	1492100	1478700	2719300	585060	1892000	2145000	2363400	923460	805320	2394600	926460	1423100	1226300	1091400	1336600	1498100	2027800	1980400	2563600	1004200	2066600	9319600	1257300	1416500	2490600	1287500	889200	1028000	1115400	472260	1007900	791130	833430	1040200	2184400	1440200	1768300	1388400
P04637	TP53	2170	132220	0	19420	10733	34169	0	2188500	214930	0	139340	18995	10057	0	31086	46765	221510	10956	0	45021	3657.7	1983.6	38776	136020	10446	41379	12702	37784	0	4565.1	254120	13208	683290	0	0	4502.9	2348.5	31763	263290	52775	47569	0	5161.2	164700	9347.5	0	3139.6	3465
O94842	TOX4	149410	75973	45344	91251	46295	60311	43861	176730	239510	100680	277210	107750	287510	8408.8	152030	121840	200590	111440	81105	102050	58271	96992	139730	137010	145300	102700	224480	184370	287500	272520	94422	278200	232220	189630	221750	307780	187240	59335	36442	80088	28473	135810	79317	84020	99120	28675	175070	253940
O15405	TOX3	5583.1	0	0	0	0	0	0	0	0	0	15307	0	7824.1	0	0	0	0	0	0	0	0	0	0	0	0	0	0	9926.1	0	0	6690.9	0	0	0	5829.7	8884.5	0	0	0	0	0	0	0	0	0	0	0	14140
Q9NXH8	TOR4A	297960	166460	40119	333800	161920	441240	382910	334520	268500	328540	702840	313550	592690	120830	129450	282300	299850	384260	466490	333210	409200	175220	196330	287030	387540	415500	302990	165430	442760	596350	349070	482040	573490	637120	287750	407380	286630	290920	522900	218230	180240	306650	248710	271110	178470	161920	544060	559060
Q9H497	TOR3A	127240	72609	0	132290	103200	132530	26048	357060	188630	110990	187670	82038	104620	80179	74665	81527	186910	122260	168510	88912	195530	166480	183880	611820	243330	142100	161170	148640	60544	84641	262010	81048	134970	103660	122760	60576	98543	174470	104520	239340	87110	10871	155830	106900	112520	110190	158680	278420
Q5JU69;Q8N2E6	TOR2A	174120	370440	49899	692880	372030	358210	73371	717680	718640	590200	397170	608260	227840	189000	66357	563480	422370	595700	728120	101580	583140	437760	389620	167450	485400	503960	504700	1053300	572490	466680	920340	284480	668570	157140	684960	394670	687900	244070	86418	80970	109120	150640	104480	144730	279470	154660	313890	898810
O14657	TOR1B	493460	427700	150170	194270	441620	286730	397590	575450	495220	691500	578880	494330	623010	145260	209040	418560	384070	466600	422760	343210	472410	290680	731760	331680	658780	267930	410990	801390	648370	290470	388040	488170	478300	356940	509540	358390	1754000	525010	301760	245790	608880	137630	437860	369670	270880	716460	577600	522360
Q8NFQ8	TOR1AIP2	492950	662490	405900	361810	567380	689790	497800	1242300	658090	644040	763400	537080	739030	189690	420740	768940	663610	699310	651160	362390	639720	546290	439040	747410	542660	673480	588340	971270	616420	387170	584360	513180	588460	532200	836260	308950	973980	409910	454510	396120	491510	336430	250890	277490	518650	602430	639150	645380
Q9H496	TOR1AIP2	0	0	0	0	0	6090.1	0	0	0	0	0	0	0	0	4517.9	0	9867.4	0	0	13481	0	0	0	0	3250.5	0	0	7968.8	0	11756	0	14114	0	0	10781	0	0	3445.6	7190.5	3595.7	0	0	0	8081.1	0	0	3460.6	6327.5
Q5JTV8	TOR1AIP1	1797300	1542900	897010	1311100	1073000	2138200	1513700	3016100	2332000	1570300	3634300	1642200	1636700	1150600	1841300	1485400	1356800	1620700	1410600	1371500	1427200	1654800	1772400	1806100	2029900	1987400	1674000	2254200	1377900	701890	3068900	1410600	1810100	716870	1187000	823400	1562200	1281300	1606300	1434700	1068900	1413100	1690700	1216000	1546000	1185800	1542000	2109800
O14656	TOR1A	237070	404500	237860	247620	357970	344040	208400	582940	481780	332050	332160	284740	593050	201350	217400	263700	302740	286700	294860	275960	386760	268730	212980	495770	300170	388340	330530	461860	291390	266840	204340	167590	425780	174490	314090	210850	399670	276880	253690	243810	232580	183050	253050	176910	213570	180520	309450	555500
Q92547	TOPBP1	59420	84861	23816	7021.3	25933	39817	38428	84477	50843	59903	51070	20470	85844	84656	53308	75776	53460	39438	36196	37745	31526	21561	44686	26963	65695	23304	80976	46698	68372	28642	21064	62691	37427	35196	51401	19555	77958	77195	71422	52314	38086	42593	50682	30748	52534	24209	38405	127430
O95985	TOP3B	107420	106610	56241	20809	69416	142860	35747	328410	668220	150340	128630	163020	182570	23509	97094	106730	225410	48962	86188	133130	174350	61459	132610	194530	135940	64805	116090	95117	151230	183790	41423	73977	181170	83506	147970	152780	85215	79088	193260	112130	135100	56710	101340	108920	65528	73611	85605	161190
Q13472	TOP3A	58065	0	102390	99363	48401	59433	38416	132970	11665	8788.7	48188	0	58403	39650	11737	37442	113970	6118.3	1644.5	85553	14440	32980	3349.1	22082	11242	82424	13255	5387.1	83381	94502	21897	110790	32809	89953	34411	52074	16785	59893	132270	108920	139120	13474	10245	6968	48318	134630	89264	75336
Q02880	TOP2B	838120	1179800	619800	1722800	1612800	2736300	3433400	2430100	2650300	3149000	2363700	1066500	3609300	1290500	718890	1502200	1661700	2002500	1203400	1664400	1016100	840940	1591500	1808600	2512300	2155900	1685000	1159300	4115200	1526000	1298900	1358000	3287900	1480700	1518600	1401300	1934300	1685500	1878000	2698500	1086200	1103800	883940	1549100	1894700	1536800	1738500	938170
P11388	TOP2A	548880	598210	423930	604340	525810	694150	1376500	1290100	1502800	1082000	1641300	898440	1798500	1482000	335090	3370200	1419400	6095400	747880	6056300	459930	686080	342060	1035400	881960	1239900	3280500	846100	2003100	11065000	2691000	1586500	2336000	850200	1333800	1081500	672020	841030	954460	868820	409650	635160	441110	2080100	546840	1238300	972750	2100900
Q969P6	TOP1MT	0	23224	14176	0	0	27717	0	85624	0	26862	55161	32370	53708	0	0	0	0	0	0	81161	0	0	0	65254	0	0	0	38460	121370	0	0	86218	0	0	0	58253	0	0	0	0	0	0	0	0	0	0	0	0
P11387	TOP1	1350000	930310	405590	929850	492530	1217800	1239900	4621800	1816200	920070	1641000	1310400	2596400	622710	1347500	2682800	1348000	701660	1093500	3020900	668210	833890	450080	1508900	919730	1331600	1647700	952360	3461000	1627900	828920	1888300	1617600	581140	2467600	1342600	860300	1053600	2092500	1275500	1164700	943900	751310	2485600	1157900	1205700	1442900	2794000
Q96HA7	TONSL	33632	81418	26182	15640	2340.1	18267	52742	211360	50384	155640	263000	112200	398320	82123	61867	70832	128670	15894	1701.6	202230	1794	64579	648790	155130	621900	141830	321360	242110	228710	179800	564310	64044	65330	464780	34744	72742	256460	25260	17227	33103	31189	9184.2	48891	65349	21051	38370	28963	153230
O94826	TOMM70A	3415500	2525000	1354900	1889400	2520800	4000900	3930200	7124300	3194100	5066400	4400200	2879500	6331000	1796800	3249600	7715700	6765100	2664200	3422400	4971800	4147300	3489500	3883800	4204400	5097300	4473000	4920400	5162000	7782700	5743000	5611500	6749500	4434300	2636200	4306400	5144200	5468500	4364200	4116800	4199800	3072600	2306600	2880400	3453700	3654100	4313800	5468700	6440500
Q9P0U1	TOMM7	3173.7	13028	0	0	0	0	0	47467	28088	10421	26067	0	0	0	10076	33524	22047	10827	0	5089.9	22028	5565	18685	10820	21001	19431	37055	31996	79970	42454	26753	0	0	5802	0	2432.2	3291.2	15699	0	17427	6571.9	0	0	6162.1	0	6955.5	36009	29211
Q96B49	TOMM6	194060	217230	51618	6447.5	169220	0	234170	494680	361680	312500	337160	21983	505970	28554	263160	714890	289710	429250	148110	270700	206460	170590	142620	100320	181600	307820	361590	342800	862900	367030	158960	420670	171280	195780	310590	195450	165730	140050	158400	194180	164220	146350	128020	209200	57482	72032	373620	384500
Q8N4H5	TOMM5	155520	84470	41812	0	29914	86306	109900	194280	50881	103750	22250	0	75162	0	118080	87281	14395	21618	4717.3	111280	36713	18862	21029	51226	33284	53916	78102	119290	186290	130520	61443	154920	88075	50868	82260	101920	16531	53232	55607	81113	72709	67369	108170	233170	0	0	67753	37118
Q969M1	TOMM40L	185420	42831	168660	152520	125260	197810	99597	101480	69009	87304	87944	59365	94133	178680	61161	220660	137250	73815	28674	115900	184760	103300	140120	147270	128900	103460	82970	90010	330980	188720	130150	78951	222810	102660	66753	104000	76744	97417	260790	158110	152090	65815	71510	69508	91973	95296	134080	129570
O96008	TOMM40	1840900	2214600	1045300	1425500	1176100	1118100	2659700	4861800	2510200	2174900	2038400	2549700	4056700	620090	2679700	5527600	1852100	2911900	969340	1911100	1392600	783760	1628700	2292600	1628500	2806300	4586600	3138800	8476500	5416300	1772500	4247000	4504900	2051700	4034600	4599400	1838700	1750000	2467000	2111800	1803500	1139700	1800800	3720600	1588300	1830900	3085600	3212600
Q15785	TOMM34	598190	627040	158700	302070	359610	503360	358850	2267700	558310	368230	1903800	757350	1755600	280920	668560	1372000	740370	722930	364650	1435900	542130	419920	267170	617640	454300	528070	720490	712160	1573000	768980	585510	1222400	712640	572880	2012300	1005300	766090	416050	429040	338500	449080	412320	331820	932710	744620	304500	374440	712410
Q9NS69	TOMM22	2038700	2253600	691240	810280	1528300	1511100	2245800	5248600	2582200	2932900	3180900	1500800	4252000	590440	2251400	5709800	3046900	2756900	942420	3275800	1674100	1273200	2724300	1381900	1497700	2431500	2874400	3228200	7103900	3689400	2771900	4129000	2432800	1994500	4385200	2383100	2303800	1362300	2259200	1930600	2227700	1308300	831460	1509200	1582700	1974800	3759100	3229300
Q15388	TOMM20	204360	157190	61084	6294	105460	177360	159420	514230	163150	274510	338730	135160	313500	42226	429990	246260	194250	204490	87157	338410	147510	130420	164640	171670	142250	188680	248400	201600	416800	378080	200970	440900	34275	59191	52992	190240	172010	177330	65318	159590	100750	268240	128940	214870	6682.4	150370	269190	31613
Q6ZVM7	TOM1L2	498540	1453900	553430	126480	541060	308260	293720	309430	403740	273530	318280	567470	403090	248140	1290100	561050	774030	206120	170580	1033300	255660	393530	728300	331460	433430	467060	198460	383050	520070	181000	1209500	234720	183700	171730	955040	401370	584200	276940	654170	683250	515170	147880	913660	958920	996630	414140	705990	233280
O75674	TOM1L1	522890	183590	70328	78388	173520	308870	166780	138320	180580	184470	170190	103650	186930	61426	104930	427210	257590	220620	266560	145330	349190	317870	474030	107660	403370	191410	172110	648420	407960	324580	123310	213490	214430	577430	238760	340580	363260	435110	346330	209310	302210	324770	361800	243100	232340	427420	535030	34614
O60784	TOM1	1280400	1529400	557220	939580	884380	1169200	1459500	1213600	1205500	1211900	1903700	1488800	1337500	974490	1191100	1519100	1403700	926980	908620	894580	973410	1087800	1298000	1041800	994750	1127400	1129100	1022700	1264900	743440	1110300	1509900	1028200	1095500	1463700	723710	981350	909290	858220	1021500	917170	599270	1218400	602390	1671200	1036700	1377500	1375600
Q9H0E2	TOLLIP	733410	677260	472500	498130	419250	696690	848520	612160	530590	667520	368560	497070	549950	373600	540100	626210	591350	563170	666240	530670	801430	766780	1055600	714970	820110	647530	621130	959270	1148900	713080	632360	674990	688480	760250	1041600	564830	967560	733840	1015700	729540	697100	497140	776260	652370	1042400	708730	792330	547140
Q96GM8	TOE1	74460	160840	152400	84656	180120	113010	100710	212280	293960	144040	201890	107370	191770	124250	68390	561570	190510	202190	90689	218470	97804	45604	46056	147540	115900	155710	201640	131750	303050	168480	75182	373580	108910	205040	203020	227010	95304	242570	63926	137570	112590	35487	74889	109350	63019	102190	135060	626490
P22105	TNXB	3734100	8645100	6380900	3185100	3667600	4609600	6346800	3281500	3405200	3962900	870080	2249700	1778900	3194000	4434700	1086000	3322200	4573800	1230000	1042500	3226900	2354800	4146100	6203100	4383900	4130000	1616200	1987100	792600	281940	4087600	459420	723190	743110	3802400	2181000	4530700	5002300	7556900	4053600	5842600	2379200	2748400	2331100	1970300	1997900	2468700	1250400
Q16473	TNXA	0	0	0	0	70383	0	0	0	0	0	0	0	0	0	0	0	0	0	0	0	0	0	0	0	0	0	0	0	0	0	0	0	0	0	0	0	0	0	0	0	0	0	0	0	0	0	0	0
Q8IZW8	TNS4	25305	0	0	2985.1	63519	0	0	11595	12750	4361.1	90360	28695	1620900	0	12022	779400	5984.8	22426	21178	24657	19097	0	0	0	22226	2042.3	0	2133.8	445200	80491	9075	0	17894	0	0	4087.3	8847.5	40245	56117	14203	0	0	27316	6229.9	6840.5	0	7115.6	1863
Q68CZ2	TNS3	1151500	1505700	642450	1581300	1274500	1681000	1553600	3686700	3483700	1687700	2297100	1923600	1648200	431540	1008600	1286900	1810300	1294800	959110	1761600	966290	1112500	1488700	2349800	1364900	1448600	1386100	1846500	1063900	1952400	2068300	3283700	1638400	1415600	2805200	1259300	1211100	1047600	1170500	1393900	1072000	887220	1925200	1024800	1624600	1237700	2104800	4440500
Q63HR2	TNS2	623810	1369700	1090000	732710	1507000	1311200	1921100	492820	714390	546650	319540	363140	843620	1567200	1506300	414560	614140	950120	540310	231400	944130	1417500	991920	594270	587990	1594000	335060	487130	185390	66567	1008000	188860	373830	304200	703620	304410	622220	573410	1144300	1154800	905810	309850	406860	229130	825050	548870	514200	295250
Q9HBL0	TNS1	5125500	18749000	22798000	18502000	31429000	18409000	23242000	4495200	5717200	7726500	5677600	5391300	17674000	21713000	21129000	7421000	7970300	12204000	4445600	2809700	10416000	20997000	7598300	9244000	6169100	22623000	3730200	8232700	3322300	1219000	14027000	2469300	2697700	2791500	8802300	4234500	4303100	5451200	9994500	16005000	8165700	6015300	3983400	4190100	5624900	4786600	3838600	5361400
Q9UPQ9	TNRC6B	144150	2322500	6264	153060	116390	112350	165050	238440	242030	315190	306310	1871200	2197700	30408	143220	157870	2360900	2045000	2485500	2158200	2549000	2481400	2099300	3220600	2613900	2607500	2505700	282120	2051200	1589800	2776200	1850300	2115600	2139300	352090	1841000	120760	147850	116260	65439	132960	63289	140470	218170	251120	92537	190590	403980
O15417	TNRC18	678370	0	302890	909110	899480	1641800	807350	55989	0	1235100	2101400	886230	49845	0	0	2196.2	1300100	0	1624300	1267000	3248100	2895.6	0	3172.5	0	39079	1651300	1821700	18175	1969700	1858500	1306600	1873800	1638000	1604200	2051500	2170800	16175	0	0	0	931160	988450	1138200	787390	896750	1275.1	1410200
Q92752	TNR	3829.8	0	0	0	0	0	0	0	10634	0	0	0	0	0	0	0	0	0	7512.2	0	12943	0	7584	3376.2	0	0	58229	0	0	0	3534.2	0	0	0	7910.2	0	0	0	0	0	0	0	0	2996.2	16845	0	0	0
Q9Y5L0	TNPO3	1067600	1248800	441550	877720	782790	748050	1009300	2565700	2012400	1293300	2146300	1008000	1741100	448150	1540600	935620	2120700	1126200	1185700	1724700	1982300	1131600	1410400	1413100	1427200	1348800	1207600	1676000	2552200	1823700	1240100	3325500	1474700	1303300	1755000	1921000	2315000	1502500	1696400	1024600	1451700	1016400	1344300	1173300	1078300	1107700	1727000	2070100
O14787	TNPO2	634840	958340	674700	547650	953220	675620	825400	1097700	1120400	785920	1458000	598730	2318500	781960	773430	881330	1037400	1120700	593030	718550	618220	652780	845750	861450	673940	1005300	1279000	790600	1118600	779770	811710	836020	1227400	820720	1012400	423170	641140	679720	978760	697550	706780	461060	549620	495400	788630	785380	797160	691070
Q92973	TNPO1	2926200	3226100	2412300	2678400	3557200	3358900	3075900	5737900	3743200	4346900	3544900	3220000	4151100	2364600	2813700	5819600	4585200	3140800	3860000	3803600	3406700	3514200	3560000	5331500	4352500	4511400	4726200	4018300	5066600	5121600	4902500	3620500	4455000	3346100	4773300	3942400	3931200	4123700	4125000	4648700	2824200	1955700	3082100	3201600	3555600	4340800	5258800	5120800
P19237	TNNI1	0	0	0	0	0	258240	92965	78045	0	186770	427450	422580	0	65641	55933	0	962100	0	210390	0	463690	194770	565140	0	571330	0	384430	985110	0	0	401570	828750	134310	848440	344130	1179400	926170	555810	1063200	305510	618790	209620	952460	0	838560	1762200	751280	0
Q9UQP3	TNN	135480	111710	28532	76767	0	33847	5640.7	8717.8	0	0	1920.3	0	121010	3856.2	64335	3254.7	19979	1840	0	0	19701	150750	1849.1	0	0	72563	0	37042	4420.1	6191.9	4538.2	0	46076	15764	21975	39542	22932	106710	149350	154550	25712	18854	91604	66173	0	42259	37329	0
Q9C0C2	TNKS1BP1	4765400	2968100	1250300	2225900	2555900	3672700	4384400	3550000	3703500	2975500	4859600	2816200	3846400	1783600	3875300	3166800	4582400	3114700	2277700	2696100	1878100	3864400	4989200	1862900	3015500	3295600	2963300	4620600	5531000	1963700	3706400	4465200	3108900	4690200	4607700	4492000	4616800	2809800	2702900	1851300	2492900	1798800	2531200	1424200	4127200	4247100	5092100	2325900
Q13470	TNK1	29231	38862	0	73726	9814.7	18893	68746	90070	25270	21176	76119	161490	37888	0	92013	38261	118820	0	13438	85877	81928	8028.5	44500	6215.9	56198	24063	0	129850	104080	48094	99271	42654	26226	47065	28851	227520	73040	32820	87699	4783.2	34838	11217	65344	35593	31061	71349	105350	5325.5
Q8NFZ5	TNIP2	50676	114810	63633	63032	100400	101140	80386	106310	145240	117940	85906	49548	111370	25664	64741	43808	62968	78986	112040	17041	124740	42716	59340	133370	78163	83926	35278	96196	83336	44852	118550	45072	122950	45300	85534	38189	68957	86149	99113	79584	45266	40299	88674	99982	55015	50243	33826	76384
Q15025	TNIP1	72382	58670	75312	75708	69679	93632	48180	109380	115710	138070	158700	105920	290650	30604	78673	306080	386050	151890	182560	101430	148280	154040	116120	92437	139210	31603	173350	112990	129770	149120	186370	68434	108670	114110	37319	145690	267320	167810	93855	144500	231860	7067.7	24145	110360	136330	143890	154710	163350
Q9UKE5	TNIK	62397	11821	9583.1	31991	118400	43430	62998	9482.4	36406	25509	232060	53569	356610	3154	34374	210890	41599	168560	29345	87236	55391	15647	19362	17483	90931	74998	17139	60288	56908	15640	33694	29966	25177	147060	9902.7	56261	23470	20935	36441	27661	6440.3	15425	35195	13402	4962.6	29109	0	31272
O43557	TNFSF14	0	0	0	0	0	12040	0	17700	0	0	12235	0	15730	0	0	0	15643	6878.5	0	0	0	0	25853	19097	13477	0	0	0	0	15482	10260	12598	0	0	0	8791.8	0	0	0	0	0	0	7946.8	0	0	0	0	13859
Q9Y275	TNFSF13B	4501.5	2709.6	0	3634.4	3439.9	6015.6	0	3122.1	5842.9	3723.2	0	19092	0	10652	0	0	2131.7	0	0	0	0	0	0	9021.9	0	3971.8	0	0	0	0	5449.7	0	0	0	3203.1	0	0	6031.7	8473.4	0	0	0	0	0	0	0	0	4224.4
O75888	TNFSF13	30611	39272	47201	56447	32158	58649	48684	52913	74386	85489	32708	117020	64931	8790.4	0	83826	90983	8982.2	47875	209340	74453	26416	23935	41559	42272	40566	7621.8	35571	53632	2179.4	68695	25406	91416	59315	9591.1	36192	1637.6	30253	58328	39210	25774	42896	82991	11921	46592	60723	93236	126880
P50591	TNFSF10	4283.2	0	0	26337	0	8125.1	114620	2830.7	0	7594.7	0	26881	5187.2	0	135030	0	0	13678	13119	4162.8	0	3287.4	0	5163.1	0	0	0	1372.2	0	6931.8	0	0	10041	30895	0	0	2071	0	121270	13519	13891	0	128820	2015	55277	22069	33979	75918
O95407	TNFRSF6B	9449.7	0	0	38011	10903	0	0	0	0	0	7682	88711	3746.6	29893	0	0	0	0	0	888.1	0	16014	0	0	0	0	0	0	0	5350.6	0	3903.2	0	51105	0	0	3526.1	11102	0	0	9234.9	0	0	0	0	0	195150	22117
P43489	TNFRSF4	80785	93350	61271	76009	53545	89223	102530	129090	153670	115190	134030	93647	118170	35405	0	178040	133260	0	113370	132690	116820	101550	0	127980	137000	119000	150290	128120	0	168400	149430	135450	157340	114870	174630	103120	93086	125880	117150	122330	99646	94925	131240	156000	113250	120260	120240	171320
O75509	TNFRSF21	551380	1151800	1883200	2081200	2379100	893570	202020	16798	61910	167980	793350	2187300	498220	1750800	206950	680950	440040	1425400	995110	871890	1330900	1643100	1597500	1024900	880710	1437700	774810	942460	786200	555810	1202900	540230	573460	977460	989350	703060	8405.3	879400	350440	284870	380090	854480	117490	186560	1065900	870730	642530	601110
P20333	TNFRSF1B	0	0	5147.5	7395.9	0	8518.1	6472.5	9461.5	19768	9994	0	3613.5	26206	0	1309.5	33788	8979.9	0	6415.5	6800.6	0	0	3022	37681	0	0	2917.7	0	0	7580.1	6078.1	6511.4	22954	0	7977	0	7623.3	12953	6677.5	0	0	0	0	2252.6	0	0	0	30760
Q92956	TNFRSF14	48334	0	0	16452	23011	42947	13565	24009	42704	10226	0	7359.9	0	8837.8	7452.8	7622.8	10047	5730.5	0	0	11474	0	18981	12745	0	0	17291	19347	0	0	9435	13890	10189	0	0	17592	0	19266	26305	6945.2	21140	4417.6	22213	26089	12430	15633	27996	33603
O00300	TNFRSF11B	0	3795.1	2262.6	0	3503.3	0	0	0	0	5699.3	0	136620	0	0	0	0	0	0	0	0	0	0	0	0	0	139130	0	0	56473	0	9491.5	0	0	10691	0	0	0	0	0	0	0	0	0	44589	17735	0	0	0
Q9Y6Q6	TNFRSF11A	0	0	0	0	0	0	0	0	0	4453.6	0	0	0	0	0	16260	0	0	0	0	0	1350	0	0	0	0	0	0	0	0	0	0	0	0	0	0	0	0	0	3025.4	0	0	0	0	0	0	2095	53955
O14798	TNFRSF10C	0	0	1414.9	0	0	0	0	0	0	0	0	0	0	0	0	0	0	0	0	8865.5	0	0	0	2069.3	0	0	0	0	0	0	0	0	0	0	0	0	0	0	0	0	0	0	0	3684.7	0	0	0	0
O14763	TNFRSF10B	0	5528.6	0	3447.2	0	5753.8	15158	3461.9	0	787.22	11812	10844	52657	4968.2	0	98278	17093	1634	5118.6	22345	3174.1	0	0	0	2190.8	0	0	0	57803	8004.6	4234.6	0	0	6098.2	0	2139	4842	5683.2	0	0	0	0	0	0	1347.2	0	5406.7	0
Q5GJ75	TNFAIP8L3	60036	196110	51057	8248.7	104620	142730	111000	24717	97704	59508	11731	10110	94436	250730	82766	35923	57838	127480	49978	5993.1	629080	229640	66237	76737	79887	122800	416660	22477	10106	6414.6	102510	0	7465	22721	88842	31187	14037	148090	100900	135270	48971	10923	18796	1989	15289	24425	10955	7253.8
Q6P589	TNFAIP8L2	239260	152980	123680	33180	111920	262250	139860	249180	426330	384030	114930	52400	190850	991790	99251	95443	189870	278270	272650	150120	191130	142080	200960	472110	325600	200720	172030	184170	93452	102800	289350	89033	229610	152930	365720	128420	238540	292660	220600	212940	145950	107630	197590	133010	66773	152260	163530	415710
Q8WVP5	TNFAIP8L1	0	3323.1	5050.5	0	8029.3	0	7951.3	0	25279	0	2610.3	4127.2	5454.3	0	0	9333.8	0	0	0	0	40904	0	0	6098.9	6929.2	8067.6	11779	0	10684	0	28227	11718	4157	0	4954.7	8642.2	7348.2	11521	13351	4905.8	0	0	3457.8	2407.3	5841.7	4299.6	4296.8	3934.4
O95379	TNFAIP8	1664500	1055500	443690	904210	1516100	1371500	762660	572300	508770	625460	209390	688000	657820	2888700	458080	276960	582390	570120	458070	534430	536680	468850	597180	1515600	678090	569450	500090	398270	145660	240770	653760	203160	393750	487580	574280	212070	335550	575560	950370	525680	588050	343090	555550	350050	324290	236050	434900	391090
P98066	TNFAIP6	2808.9	233810	152370	349820	159850	260620	212520	556230	615960	424050	341650	285360	214230	216790	266790	368640	494300	202150	269890	274690	222030	293730	192160	153410	258490	237710	257530	300550	453970	362080	323990	346400	170760	269000	416400	235890	212360	222620	157110	226860	252480	275200	273260	235190	356130	304970	281640	225600
P21580	TNFAIP3	234580	704290	0	187780	346610	443230	3795	809220	616660	592540	704880	332920	1089500	2232.2	10541	996480	817860	876940	559780	0	14093	14669	485510	838480	657300	649170	13434	118800	364060	13144	37602	20446	18815	0	27996	5514.7	7151.4	477710	29298	318700	563050	16969	8885.7	7732	205000	0	148430	45755
Q03169	TNFAIP2	560250	1074400	333200	681160	832770	1780100	651670	881100	1325900	1588200	642650	773410	420060	413320	387810	630960	1849900	636620	731620	687630	841490	769480	938930	1444100	810550	658560	450220	1012800	617610	303730	975270	425430	1246300	873210	733430	656010	597740	821610	746750	918880	641130	808290	747890	561300	818420	920200	2071300	2053200
Q13829	TNFAIP1	47409	6419.5	0	33144	6265.3	0	1337.5	46381	88678	33491	41971	2507.4	76411	44724	85485	87972	128090	3638.5	6360.4	68442	49438	74018	83017	8661.7	0	52463	3775.3	73489	17613	121800	36777	36756	11262	91225	54667	57710	75178	6470.7	54318	55800	37121	3635.9	114600	7562.1	0	59856	4737.4	72405
P24821	TNC	2722000	6752500	22972000	6375100	4034600	4270000	6954700	1984300	2131000	2883700	8933700	2377900	3120300	6473500	3836600	4915400	3972700	2000800	4709900	2046800	2838400	3605200	946270	2341500	1704300	3813000	3872400	2241700	2152400	2322400	3210400	1452400	5161500	1194500	1159100	4011000	1278500	2155200	3508800	5245300	1594500	1958700	2405800	3784200	1991300	5006400	1559400	1281600
Q9H1E5	TMX4	424540	513110	488790	422220	511740	532450	495150	819760	523690	528500	694150	369430	444900	402540	429380	339640	438230	492610	396330	387950	408710	594600	446030	509790	460130	594950	897150	549310	400750	331320	538870	396750	709930	395570	592800	366730	525730	466990	807160	690950	461020	351670	393620	333570	1046000	710690	671040	887710
Q96JJ7	TMX3	983130	1313100	753720	830480	935840	1010900	1125900	1169700	1587200	1423000	1400200	943270	1758500	893620	1269400	1275800	1238900	1189800	1030700	927920	1131900	1311400	904460	1153900	1079800	986540	2241300	939630	1709500	1019400	1262000	1019300	875940	898860	1417800	842570	1115500	1175800	1668800	1033400	1121500	768410	948280	904790	1067700	1050700	1184500	1562300
Q9Y320	TMX2	399560	382270	491950	335370	198880	551240	598420	1184600	908720	749560	727840	469620	622990	286480	351990	820070	848940	657650	317540	1283500	464210	406950	655650	495310	664700	503040	573760	431880	877860	843090	312220	624920	835610	705950	772820	628230	655120	569110	594490	469200	554060	366090	500150	439790	421010	483380	797100	550850
Q9H3N1	TMX1	1210000	1193000	820160	1077200	999230	1648200	1588900	1444300	1608900	1731300	1207500	1129600	2828800	595540	1364400	1363800	1966500	1192600	1393700	1060400	1011400	1096000	1493600	1786500	1310500	1449300	1916600	1460900	1268800	2153000	1476600	1303700	1597800	1546500	1726100	1522400	1757500	1421500	1909300	1468100	1509100	1594400	1935200	1655000	1359700	1809100	2238900	2278100
Q71RG4	TMUB2	121740	134060	59681	105060	116440	86952	182930	225170	233400	106410	592740	135330	263290	91740	34382	243610	126440	164330	7851.1	27577	127730	193980	78495	117300	57155	128580	158210	173240	67235	132510	123500	57550	140880	207100	192890	144110	127130	122810	153140	110890	100850	118800	16689	33863	134160	163160	231160	132660
Q9BVT8	TMUB1	70061	222520	35824	96926	142620	96956	149290	294680	296910	92217	189980	175020	241110	85211	82972	19810	263280	138430	50156	182660	45369	31595	118260	100280	28049	71299	95836	136580	97540	266480	150110	398730	121760	114760	103200	228620	77211	61902	94037	43951	92916	58142	18676	58369	105550	248860	138650	142000
Q5T4D3	TMTC4	19081	9395.3	75909	18315	9627.2	54582	1495.2	23180	25640	34078	103420	12381	27190	16617	35534	50732	29030	19039	20112	39444	30016	14544	27304	30006	45414	22639	74134	98368	24162	62109	9382	100720	32187	7679.6	42131	51070	52481	29529	11063	41960	13063	3921.1	30667	26171	20667	54426	26825	56550
Q6ZXV5	TMTC3	896330	797040	559740	413370	604230	788990	593460	899120	759540	871230	798330	746980	1013300	618490	680710	979130	833240	625220	638300	693210	559700	671690	991720	876880	790110	876660	898510	812060	1013800	996500	665850	410880	952640	707290	1147100	593750	558050	489470	745350	489090	501170	350560	380780	435010	626380	539430	493240	456700
P62328	TMSB4X	11669000	3210400	1318600	2344900	3525600	5361000	5049000	2762400	1914000	1383600	1110200	6607900	1654900	8176700	1709500	699210	2932000	1372000	1226000	631840	1139600	731290	1042300	1330900	1124900	859890	908290	1317500	776370	788000	828030	963590	687080	1156400	1132500	1324000	1012500	960860	33075	47182	115010	1139300	1225600	793460	3852500	4281700	776240	1111700
P63313	TMSB10	3577800	2278500	334900	318480	3669300	4167100	3654000	6678600	162400	1025400	316440	1106900	1458600	1631700	1820400	377160	539060	1053700	183480	362800	157180	126880	0	712100	138040	206200	155200	290260	201350	117180	237800	447540	213690	230000	359400	168430	199640	160160	0	0	2667.7	362600	441850	296490	515860	437820	30360	764770
Q9NRS4	TMPRSS4	26663	50993	22253	25527	48799	28036	4234	248650	32998	33011	192830	43235	131030	0	14611	443110	68379	21429	78196	75702	74656	24356	0	11250	8142.5	51632	0	12107	174780	59626	12130	26187	27376	14024	59180	76685	69107	42091	114230	25416	14960	7133.8	42338	96689	27758	28974	18311	234410
P57727	TMPRSS3	0	0	0	0	0	0	0	0	0	0	0	5412.8	0	0	0	4361.3	0	0	0	0	0	0	0	0	0	0	0	0	2549.5	0	0	0	0	0	1738.6	0	0	0	0	0	0	0	0	0	2247.5	0	1348600	1680600
O15393	TMPRSS2	106390	219070	288030	11354	17914	26587	246450	34492	61165	223280	156960	68131	97974	375360	10758	229900	138940	281170	90920	102900	143200	123650	118350	29411	29621	28118	6855.8	50591	206310	163580	30195	118180	145770	270080	161600	151330	185270	112930	118990	115780	99440	45884	182950	88025	41724	275740	184140	256600
P98073	TMPRSS15	1547900	225300	131670	279540	460430	508830	155280	533040	785160	1347600	706210	499820	484630	120850	212620	686580	378080	393970	1138200	219470	688120	400170	506510	594530	349390	118530	278220	16402	646570	204910	124670	29417	261340	176580	662820	927990	818050	228670	464490	493080	2842600	150600	780720	860860	281270	485510	544360	237510
Q9UL52	TMPRSS11E	5325.8	15700	27273	20843	19554	10852	0	223640	22685	7528.3	8596.2	0	13375	18229	0	14583	10179	0	12741	0	6797.3	0	3287.3	10611	0	3719	0	9878.9	53131	0	4198.5	33884	3617.3	4017.6	38635	5075.1	0	10723	6326.1	0	1571	0	0	6658.6	1724	0	0	2194.9
O60235	TMPRSS11D	115430	19526	0	86396	10559	17124	122710	139640	114860	86394	143820	3020.2	113750	53511	209850	118100	20811	27831	63031	14492	0	10969	74807	87345	56349	18548	76806	26829	95351	55247	79419	21069	65585	22331	107960	0	0	24494	77432	20577	28194	10897	76566	52268	23485	93553	109540	58437
Q86T26	TMPRSS11B	39162	48546	0	17363	79092	47397	49769	20405	15245	12352	0	0	42930	81521	0	0	14002	12680	0	2966.7	24080	9847.6	30111	10435	0	14275	11687	10017	42567	70028	44970	0	21804	0	19685	0	25894	16234	33820	19429	0	7779.2	47304	92382	8265.3	12021	0	45125
Q6ZT21	TMPPE	114930	142110	43391	72710	55534	83041	259530	96108	84224	94765	120100	110490	94181	44598	67087	99497	155530	142210	52413	119350	74189	60679	121880	115620	94938	95824	65636	63742	58693	80130	94809	145800	91614	110980	63644	553640	105140	93980	100660	135860	138930	279840	92958	48847	46606	116160	176870	123400
P42166	TMPO	4730800	4653800	1762100	3512000	2723300	5046300	4457100	14179000	3695500	9263400	5983200	4404900	6264500	1858100	3726000	3132300	6846000	4783000	2464100	4897400	2442800	2802300	3488700	5650300	2687200	4361900	4398700	4351900	2052800	4462000	4258300	4981300	2743400	6239000	5656800	3424300	4092800	3616900	1912400	1277300	1337400	3139800	5762700	4899800	2757600	3153100	3073300	10017000
P42167	TMPO	1727600	1164600	101420	700430	495100	969450	1570600	5343700	1152600	1534700	1457500	1866700	1379800	676950	1483500	931490	1039200	1016600	443110	1561500	777900	725520	1180900	515120	504580	2152400	949290	1563900	423090	592360	1914000	1598600	247730	2322200	1873600	1143900	931610	612160	918130	293980	932690	1004200	1021500	294590	951010	857540	1229500	3166100
Q9NYL9	TMOD3	1880700	1507900	1113100	942510	1473700	2016500	1818900	2627300	2370000	2244100	3642300	1327100	2683500	594990	1111000	3945500	2440000	1708600	2388600	2196500	1753200	1136800	1663600	2316100	1848200	1720400	1293300	3031800	2542700	2398600	1983800	2249700	2306600	2369100	2024200	2627700	1878100	1875500	1112500	1060000	937640	936740	1823600	1626500	1277500	1601800	1990000	2908300
Q9NZR1	TMOD2	71000	33087	60645	17559	109030	43134	71815	105970	63185	81787	36185	9854.1	17199	0	51950	67956	148410	24441	53029	12385	60855	98328	47817	274580	164900	48795	100160	29521	0	9453.2	58243	44531	30811	29573	42302	18758	73962	67147	21206	47160	84297	29428	71577	86917	20872	48411	42395	194990
P28289	TMOD1	772400	1518200	1024100	937500	1018000	567650	518980	263470	142730	300230	130810	90000	406340	449400	373440	143760	296640	307050	322340	188310	270190	550490	250340	232500	225960	573250	165290	785620	38716	87354	214290	105680	197040	153250	64531	221200	218430	652460	102190	314780	685660	187430	36051	502200	60314	223000	103350	20410
Q9NVH6	TMLHE	501300	273150	173790	325710	178950	331820	209240	999320	576620	439650	268750	280210	259660	145070	279960	296950	350030	378340	83399	239870	508840	427670	711040	388690	648890	273310	172670	861040	403680	848170	521080	456940	337970	264790	469650	366650	300040	354010	1070100	540490	443100	223120	272650	321690	309620	428820	289570	451180
P82094	TMF1	305810	303230	74795	260340	164020	442460	328760	557700	594790	585830	553700	641130	651780	100830	257920	417140	738900	557970	447130	479640	561320	543560	472570	556960	550120	334840	563060	514880	527940	476520	457180	255620	677190	503560	284070	509260	563330	412060	196210	345950	231740	252920	612980	245980	356400	539120	898650	327850
Q9NQ34	TMEM9B	121320	84907	0	93916	75143	86160	108840	142170	160780	116610	149480	100500	247160	23757	79330	190650	128620	68644	65959	94745	103210	136170	115900	81364	125230	94225	65268	95506	99060	72197	51601	64923	94020	34554	44378	59900	112190	39008	124760	101050	150610	118290	92079	90017	101300	96111	107980	85923
Q5BJF2	TMEM97	545350	29606	22148	98153	192040	162230	169290	162950	371400	261980	187870	287000	111590	0	195100	444330	254080	181210	142900	317200	241230	183210	476600	78302	253380	264580	222760	1044600	287680	295870	145080	439620	416880	310070	340070	319950	404820	435250	296410	205930	501640	477350	285760	345020	249060	588430	856000	204620
Q9P0T7	TMEM9	22076	33905	4964.8	20679	17800	17985	20814	66375	5223.3	18526	143980	18231	28689	0	19549	78639	17399	12732	0	39724	0	22098	0	0	8493	25404	20898	42024	54412	23004	22390	17136	22728	11615	23465	12814	10443	11207	18277	27734	12486	6948.7	17557	34659	35333	22505	31852	35285
A2RUT3	TMEM89	58476	0	0	7665.7	0	54920	61608	83569	98975	88462	91816	3519.9	80920	28103	161580	111510	57768	60485	49989	217610	74537	83224	57117	47329	57372	75919	108830	92382	137800	124470	78095	120540	75527	91255	109150	87483	78869	76236	76346	71031	64977	55210	61073	87996	75469	93490	91351	102850
Q96K49	TMEM87B	380150	269620	166300	210940	166950	307550	235060	375450	412430	337980	622360	268350	345150	117800	184030	455630	247150	405400	270250	670070	364620	294120	342140	263420	484550	305830	409050	601000	849180	329570	369510	558990	677590	625010	438200	284150	295480	364420	615990	320980	311520	439280	228030	90932	364390	383150	367520	449900
Q8NBN3	TMEM87A	455330	410920	197350	411950	265260	461930	778270	733820	489230	423730	938330	496060	770220	277730	495710	567280	489360	404380	440560	485470	533610	377670	509180	519040	626960	415710	435460	569270	417910	338350	567210	776480	704690	552090	574690	584850	531910	495730	652670	424220	740400	270200	359040	332580	704170	449290	588570	331710
A0PJX8	TMEM82	0	2975.9	0	0	0	23584	10015	3345	0	0	31850	0	0	0	10969	0	27216	16388	17215	4520.6	15908	0	20974	0	0	2926	0	0	0	22329	13322	0	51688	0	0	13096	0	0	13510	0	2966.9	19371	0	12572	5607.3	0	0	0
Q9BSE2	TMEM79	7820.7	0	6760.1	0	7761	6173	5843.2	0	0	0	4329.5	0	0	12032	16935	0	0	17491	0	0	0	0	0	0	0	2680.9	0	0	0	0	0	0	0	0	4090.4	0	0	0	0	1983.5	0	0	0	0	0	0	0	6386.8
Q9BUB7	TMEM70	443790	3285700	3200400	2725400	5045800	1514800	122070	579980	454130	257250	170720	178730	2298500	105210	240190	209310	319800	153330	163950	364450	186320	178410	274510	214860	247500	174610	334720	196890	707310	471810	124940	409880	7740	96131	270430	296280	297640	225540	177620	195360	289900	163140	110230	123850	228150	196280	285790	294460
Q5SWH9	TMEM69	16813	10162	0	4669.6	6142.2	18548	8388.3	37906	12925	26881	24685	0	42023	0	17102	60920	24307	20417	9382.7	47178	12276	9885.9	19009	16515	13677	12990	22542	24504	47201	17813	17396	21335	13570	28006	23548	15823	15246	14495	16673	10917	15772	24367	0	11785	14271	28461	42936	30311
Q96MH6	TMEM68	111260	56190	69297	139430	126700	132480	76034	457440	198690	207340	95330	219830	353400	80430	95594	188390	135480	159420	135520	200810	198340	204780	267570	201090	122050	184680	301710	162040	299030	206980	175370	204220	234440	203220	176640	88757	244090	191880	62181	155260	78834	59842	142250	86666	174120	129700	270050	202430
Q6PI78	TMEM65	53588	98661	95748	78137	93816	125550	99406	148170	131890	85559	76838	62585	211260	42085	96675	91730	100370	73172	84421	37009	95442	114110	53776	144820	97784	108620	197410	78957	108220	120140	183530	211760	57283	41865	147770	31658	118160	64928	157840	108970	98125	75764	38083	73445	158950	89673	60312	145290
Q9P1W3	TMEM63C	0	2369.5	0	0	0	0	0	0	1265.6	0	0	0	0	0	0	0	0	0	0	0	0	0	0	0	0	0	32128	0	0	0	0	0	0	0	2407.9	0	0	0	0	0	0	0	0	0	5172.9	0	0	0
Q5T3F8	TMEM63B	113840	20938	30840	233150	466670	176840	149710	508320	457700	283020	412600	64846	87175	312450	40194	255990	394260	223700	486870	90089	199360	60856	84167	425520	20257	115330	309320	157770	543100	219990	72438	185990	816340	153080	50055	438610	892300	484840	120440	240690	237140	114460	81506	109720	188140	383540	475070	550280
O94886	TMEM63A	2698000	2615300	1362200	2175000	1972900	2917500	3344100	4366600	4214300	3964800	4403500	901520	4020900	1829500	4595800	3931200	3751400	2633300	2440400	3501500	2675800	3238700	2675200	3303900	4063400	2397200	3521800	2838800	2533000	4320800	3447900	2886800	3852400	2970500	3148800	2986100	4033900	2827200	2865700	2960200	4408300	2048200	3778800	4006100	3767700	3968100	2107700	3762100
Q0P6H9	TMEM62	62331	83085	9225.8	154120	49238	127650	423580	306140	222370	143760	473460	155840	229280	8090.1	69845	706750	139350	387730	187800	90722	113630	57686	68971	179920	132840	81589	90966	378610	796410	107300	70444	183400	397720	194290	110990	247720	290440	146400	93469	70244	91258	55855	146640	155990	160310	182180	184160	176310
Q9BXS4	TMEM59	100960	101560	6609.3	35699	5813.5	49942	255410	66775	146270	139130	108440	134850	102120	5743.6	13080	352090	153730	25553	33878	384300	69338	270150	51442	73095	50509	55647	226600	104190	70273	78402	25977	217680	138600	96702	17714	116450	39326	69892	324750	11587	57690	16492	49799	18144	176780	41772	116500	289920
Q8N5G2	TMEM57	242220	229250	173500	190570	198150	462000	147260	433990	482270	386050	414430	276950	171580	164830	128350	311190	605370	108510	257070	44145	269470	471830	65328	830880	517050	355690	474280	659480	522000	395370	266220	743080	512280	232120	634590	379700	634390	630480	243650	218420	238320	239280	62691	127120	449770	355990	503160	336320
Q96MV1	TMEM56	22254	30919	0	10599	21003	0	19355	49556	31819	9822.4	18786	10271	6401	9244.8	34131	21000	26176	0	0	0	18576	0	38392	0	33923	30378	0	0	0	53377	26459	47808	28404	15714	30189	25704	37349	33873	0	23842	40019	26415	0	0	3770.2	32913	24428	0
Q86T03	TMEM55B	71866	181020	101170	106210	93179	164450	185210	112430	207070	222760	136600	93852	161070	35106	135400	85573	94283	72516	128110	140680	111120	44332	69947	123510	158510	153950	154580	46336	155400	165930	100520	103600	165830	162310	106400	74716	33291	145320	143370	87183	150160	99908	163520	207320	226780	94964	145860	130520
Q8N4L2	TMEM55A	63591	70038	148770	42471	157160	113160	1054600	140190	102440	72571	50746	102900	226190	54612	1830100	111820	93455	144670	171870	127850	428460	108160	414380	184560	167990	118730	220760	64231	225190	0	67572	104460	118000	65088	109530	140630	90916	119770	99814	128050	46279	214280	242620	234750	99833	80898	209140	153520
Q6P2H8	TMEM53	320850	145200	24037	73058	174440	6759.2	216400	33457	8554.7	0	45266	13934	4875	11671	67298	11232	33594	0	0	5394.7	25220	25789	4268.7	14848	21854	10621	20207	15185	13032	19655	11614	52451	47738	0	7043.7	14849	52276	43395	86464	32470	40682	0	9905.5	15067	24070	0	12594	46372
Q9NW97	TMEM51	160030	22261	12134	2358.8	4965.2	9013.3	11958	104460	41509	11409	60752	44282	89769	0	8861.4	56270	39734	9656.3	0	102530	0	42644	76519	2408	3543.2	21976	0	81912	37122	0	69437	183280	0	66849	31792	98695	49936	0	0	29294	0	0	0	0	55040	46530	51846	116870
P56557	TMEM50B	7283.9	8064.2	0	18198	20950	0	15981	0	0	0	0	11919	19915	0	3753.7	7814.2	0	10031	0	33820	0	14287	14099	0	20862	18289	21509	0	91138	45898	17051	15956	28423	14020	0	0	64152	15956	47318	17579	0	32877	0	0	14507	12122	20777	18908
O95807	TMEM50A	735990	28148	14761	1969400	638420	1004500	978550	806480	1578500	0	0	2843900	0	11509	1101400	14024	1119000	0	916650	865810	0	1010700	610760	22754	0	0	12497	0	0	15578	1127100	14495	1850.3	691030	978470	0	27216	496210	1585700	507660	660430	223990	7057.1	999040	897260	443740	430790	618000
Q96B21	TMEM45B	16868	73266	0	34132	0	33374	41517	127200	55566	85532	38422	136510	72853	3189.6	21727	71808	128820	94778	63412	177310	177700	36590	64231	15123	39627	6773.3	85442	63812	119470	264090	31878	312550	164780	172250	251120	104030	86971	91243	99272	46808	94588	77442	23358	158470	104790	33761	32757	137930
Q9BTV4	TMEM43	2927300	4858600	4033600	3445700	4136200	4896900	4154400	3135200	3132500	3644200	3508500	3167300	6144800	4212400	4145100	2658500	3302300	3249200	1146100	1497300	2626300	2512500	2318900	4881500	2862200	4106700	2314400	2403000	4718800	2050900	4099200	5596900	1962900	1962000	3594400	2083400	2426700	2203100	3936000	3554600	3032200	1649200	2180300	2186900	2323500	2229400	3079200	3090100
Q5BJD5	TMEM41B	167920	103980	48236	49609	29207	118420	139030	233000	266970	113900	97664	63210	122820	0	76547	194890	72434	64417	148910	157440	107750	59714	132880	143200	155560	53382	169810	103330	97395	174080	205360	114350	119610	129900	123700	132040	129990	114640	132240	143850	135810	56976	114340	176500	131880	111660	90956	95224
Q96HV5	TMEM41A	23266	24616	9640.8	11442	31992	21158	47814	101690	60518	38460	38194	9147	81966	0	16923	56554	0	75845	24875	36434	35295	20118	30251	16003	23870	18971	23420	44911	0	104220	20562	58067	76827	45000	131900	58431	10439	47865	33074	29212	38737	25120	99615	56464	38151	33878	85214	30393
Q8WWA1	TMEM40	0	7383.2	0	0	0	0	0	0	0	0	0	0	0	0	0	0	0	0	0	0	0	8895.3	0	0	0	0	0	0	7393.6	0	0	0	0	0	0	0	0	0	0	0	0	0	0	0	0	5337.5	0	0
Q9NVV0	TMEM38B	87816	114580	11550	63790	36537	40029	28935	219060	22015	19830	36625	51588	73923	0	15744	0	32197	13533	14260	0	16283	0	3613.8	0	23247	0	44783	23621	41608	33210	20563	20532	16302	10447	0	0	0	0	50355	0	10277	8423.1	3139	7294.2	11204	39212	17456	6877.6
Q9H6F2	TMEM38A	97468	11262	10629	78582	48020	194350	98580	1150.9	6434.2	0	125830	27418	15899	0	37125	9071.5	130150	54017	52349	62923	6732.7	94186	26039	11265	205710	17040	324390	26727	10106	11630	55034	31209	69996	44805	12040	25371	45863	138220	111510	110200	37749	51886	168530	178670	37390	197240	41738	53993
Q53FP2	TMEM35	0	0	6319.3	81720	112630	3485	15355	0	0	0	4482.1	5193	14275	38484	37434	0	0	0	0	0	6664.8	5121	0	0	0	14446	0	0	0	2254.6	0	0	0	0	8685.7	0	0	1799.2	14229	94697	8165.5	6648.4	0	0	0	0	8934.5	0
P57088	TMEM33	1064900	838550	452500	585110	541440	815360	576880	1666200	1439500	1275200	1653000	829190	1116000	331030	690220	1161200	827250	1406800	881970	1156800	1920000	917420	1223800	1510900	1217100	1048100	1646700	931150	778980	647020	942900	979380	783740	775230	819370	1010300	909100	734720	822420	779250	1174900	610280	780990	692770	808120	712980	1081100	1533600
Q3MIR4	TMEM30B	36542	9430.7	2817.8	29491	18148	59114	49436	16224	24172	119230	101180	32141	46014	2317.9	64467	85394	151030	34314	10079	96716	134800	23250	90749	16340	72611	55091	105430	76657	71132	100910	31270	155570	25358	123260	58665	31222	125530	128410	96226	71309	111160	100900	38441	96206	78190	179910	149310	51064
Q9NV96	TMEM30A	272760	179730	168480	276160	224940	405660	183890	385760	358360	399640	551100	165260	387300	154510	228400	405960	430700	534440	301110	531400	295280	493360	298700	309720	335130	326340	392630	257320	169430	145700	261400	327320	330170	352420	437360	375550	316650	352910	398390	281220	513660	241410	470360	356430	428260	356340	539070	502570
Q8WUH6	TMEM263	757630	227650	140220	329910	346770	554300	482920	878380	298050	345970	404550	357930	255010	324550	405110	221270	236250	512660	234330	293380	136680	315860	392360	390490	189090	177410	442660	411840	182280	247260	379840	261730	442200	572140	193920	166700	259050	191970	92058	174540	330070	183950	218930	153170	351240	187690	184070	370720
Q96GE9	TMEM261	206580	53304	44561	164930	81217	168320	128200	278790	276320	236080	284520	233510	436370	112140	109100	128190	301260	127500	100230	483140	187560	31121	655260	82194	70622	257620	197610	418700	54012	67021	162290	305330	118630	83873	258710	345810	186920	82133	436050	350340	103860	284410	466230	430290	172910	373960	61262	237870
Q9NX78	TMEM260	26087	35230	3372.2	1735.3	11289	8065.3	7617.8	63394	6426.9	43296	135730	2860.2	153840	2215	6130.9	141080	26092	80478	192290	0	0	4340.5	39338	68596	70056	74031	34421	169980	30300	38814	54676	25364	3399.7	12094	78605	5939.5	13246	20279	13170	18817	38119	0	8511.1	0	17650	21308	39259	17282
Q4ZIN3	TMEM259	11153	16148	7078.1	50003	18678	0	27320	69140	0	22254	8753.5	22901	67247	0	0	14394	23444	13573	8142.2	7791.3	5540.8	22675	27921	35094	31719	23940	8385.5	24768	37779	39443	0	9033.6	5311.2	29114	11768	14308	9901	12206	34292	20853	31336	9957.4	55786	4950.8	34253	6722.3	15293	5220.9
P61165	TMEM258	38665	29394	48964	2640.8	33558	33367	28465	24683	66102	32805	11531	0	31102	5690.5	46805	21854	0	31499	20250	20691	0	31426	45815	33750	4152.4	31823	33715	23644	41053	41373	26426	36303	11878	32377	51580	45564	15579	34406	50190	86131	62630	68713	43090	78062	51964	23467	66025	63829
Q8N2U0	TMEM256	269750	74524	38378	13243	75861	204230	143290	408800	288910	53039	167350	36594	214880	25143	54717	215410	197900	67708	50453	156640	224000	94448	464680	257660	333300	92865	78215	159190	309300	369170	362490	367390	345330	115330	420250	294720	156970	149950	392340	363640	377370	90862	74663	46252	178930	97357	156820	148580
Q9NWD8	TMEM248	5550.5	11478	10816	0	9088.1	11514	0	9814.5	0	29415	36467	5286.1	18985	0	16754	12551	20709	16757	0	23783	15495	32410	15587	0	7295.7	13206	8320.8	3991.3	27266	6160.7	13131	31173	7396.7	5995.6	0	26843	2881.2	0	0	10485	0	5139.5	13823	0	0	27570	16814	10865
Q9BRR3	TMEM246	86181	37870	0	111080	67620	33869	35905	249880	233070	83306	324440	161460	246130	62399	25340	135820	49826	154830	163010	266520	67833	208340	778770	340830	426030	333150	394310	366020	36601	401480	253930	55839	373070	316410	240940	331290	474230	336960	181680	50221	378040	138700	37798	7790.7	51567	386420	204710	31260
Q9H330	TMEM245	174130	219490	329040	233510	227370	231170	267450	130110	225330	172520	142070	193780	158250	156760	186010	145760	234490	206790	169570	63531	264390	234340	257420	186950	214610	350960	151300	231320	136290	154330	320410	133930	179710	193390	162650	200340	364710	228010	275750	218980	370260	126940	147670	140620	78699	239430	248960	136940
Q9BU79	TMEM243	28694	16355	5304.4	6892.7	12835	24479	7143.8	27555	31900	20715	16571	13705	20131	9401.9	0	19247	31670	20640	15592	27282	20031	10451	21550	21922	29253	12990	18335	19350	12701	25096	23638	20518	24624	18714	24621	20010	22397	24231	30771	24089	27278	27368	24037	18800	12641	17413	0	35868
Q9H6L2	TMEM231	0	8436.2	0	12868	1634.6	5392.5	0	0	7311.9	6659.1	31873	0	58147	0	13504	35880	7637.6	18931	0	0	13777	0	10443	14955	8641.7	0	20983	19706	0	0	31680	18351	0	10220	0	0	8805.3	11986	18028	9917.9	11629	33537	0	0	14204	23529	17256	34956
Q96A57	TMEM230	68152	68747	24536	73221	31856	61210	40206	134550	223350	137000	126900	78355	146390	47117	103990	96908	83178	129340	92191	145890	88298	124910	68421	67221	91855	106770	205460	148890	45544	80870	98844	325200	189750	57734	157260	112180	152420	97979	168960	130340	105350	106750	82471	151510	148160	124340	98525	133480
A0PJW6	TMEM223	79474	404430	3646.7	53674	601800	428540	61542	55063	199920	32289	33184	6951.4	449600	0	180410	233680	33617	12176	436060	43528	23971	37151	40943	0	11888	39827	25478	10016	86736	25935	16047	76650	0	29412	23098	55702	117910	39059	279290	137610	44412	30534	31551	0	26742	28811	44903	32959
Q9H0R3	TMEM222	46923	40685	42667	2410.4	32902	21330	49377	20657	111400	79505	164970	65406	127390	0	73743	247460	107120	93323	144940	12503	104530	97380	175740	66353	161940	115750	127950	164090	137850	120130	161080	187060	202760	164920	163290	159720	176510	157630	218130	182270	131570	4476	106000	60598	97002	205230	171280	148970
Q6NUQ4	TMEM214	1437200	1836900	1205100	1221700	1636100	1557300	1031300	2004300	2368000	1861100	2274700	1206500	2237900	743290	1162500	2125100	1697100	1904100	1711300	1406700	1694500	1175800	1961000	1896000	2302400	1268400	1551600	1892200	3460800	862120	1459900	1967900	2351800	824850	1442700	1184500	1412100	1651800	1512000	1485700	1945600	1025700	1428500	1076800	1878700	1261900	1571100	1810200
Q96SK2	TMEM209	188730	145490	12439	102860	132870	47955	135250	659540	243310	181170	387460	160000	470760	72347	100390	163000	291960	140660	126990	241790	121980	105550	158210	112600	153110	161330	204110	230840	316700	148520	216850	378530	115950	100830	291290	203860	139640	104000	258120	167470	212910	120120	104680	142990	212910	107000	267400	377170
Q9BTX3	TMEM208	54181	25200	0	18687	9687.1	40220	32315	96655	122220	54173	78659	52263	54449	41009	35052	107170	75885	59217	50889	64794	48773	22920	70890	65271	61698	39066	38860	71911	37068	48744	70410	42015	58311	36652	63825	58884	0	51842	98671	45937	93318	0	110500	43990	56300	55444	64198	76879
Q6UW68	TMEM205	1776600	2289300	909370	628580	1128200	1908500	812900	1658800	2108000	1508700	1200300	804740	1124400	820300	1369600	401180	1822300	1190300	906620	1196000	1710200	1130600	2074100	1901000	2006400	1508800	2256000	1489500	798030	2133100	1144100	1350900	1540500	1751200	1579300	1361700	2769600	1831900	1664000	1526100	1805700	2104800	1247900	1364900	1302800	1984400	2293300	1648900
Q5SNT2	TMEM201	112590	62534	176630	186070	59443	215310	170180	248280	242950	89828	265920	150790	191000	29187	133040	351330	92617	95112	111870	136760	116550	68606	68816	170580	72087	102530	142610	82352	101940	444930	170990	171750	216020	45236	185290	144430	183070	130480	202770	179190	98419	109760	117640	215860	273540	77576	140480	232270
Q86VY9	TMEM200A	0	0	0	255510	259610	0	1548200	3087.4	0	1774.2	0	0	1081.1	0	0	2000.3	0	0	0	0	0	0	0	1600.7	0	0	0	0	8774.7	11469	633240	0	0	0	5940.3	0	0	738940	0	0	0	0	0	268690	1054000	1367500	1398000	334700
Q9UHN6	TMEM2	568070	443100	405260	232160	181110	699120	558310	852090	672300	696690	842850	371470	409700	139090	370820	1183900	709680	674250	467390	661020	371930	317030	940690	478660	1253200	404570	565450	1293300	1452400	526760	440160	614690	1463500	1164800	1122600	949160	1148000	527520	461510	457770	338370	240630	216420	540780	471920	530270	861170	1476500
Q8N511	TMEM199	0	8790.9	7280.4	11841	157140	27530	58349	53323	48200	46120	46057	29934	20736	6710.7	13620	30853	50518	45150	1265.6	79176	9952	3767.5	13302	72054	52922	22768	54606	30866	26163	15184	46503	58303	69388	15041	27112	2746.8	48610	2764.3	12621	11909	14212	20399	24582	33049	35943	13881	30000	14727
Q8IY95	TMEM192	134320	157700	46187	88917	126420	203060	88537	81244	84440	189610	189610	158730	102180	37185	49371	123260	97405	38801	72791	121660	188170	72765	202900	71139	152620	142390	230310	174970	54140	29185	155380	69102	0	36054	102730	81000	128030	166620	160350	30444	150550	132830	74232	92799	149960	144670	132610	86241
A5PLL7	TMEM189	4345.7	16330	0	5197.9	9929.3	20174	12471	46817	49191	23530	79277	10151	66156	0	35038	67251	42776	8503.8	35866	54771	36361	27686	1567.1	39717	21910	8864.3	120100	2898.6	67494	38566	11404	88666	71324	0	11567	46756	52362	37122	34659	27522	16056	19954	21325	83418	40520	10437	17566	30287
Q96B77	TMEM186	20908	0	0	15291	5090.5	14651	17156	26112	27585	20722	24304	14520	38580	0	15158	42220	103460	20397	0	63775	27733	7962.6	25544	43608	47774	30895	18034	15963	39068	101380	13824	38191	52806	44204	25691	96061	30275	20068	64293	26347	63744	16543	13876	9743.4	9760.1	20019	36784	28147
Q9NVA4	TMEM184C	29819	19637	0	16313	18700	17369	0	30450	31403	0	34550	3407.5	20694	14766	32097	36975	0	0	0	32499	12809	49360	30143	0	3667.9	0	21647	23818	3692	0	23232	27702	0	19298	21349	17728	20303	0	6245.7	5814.8	0	20226	0	0	26542	0	25961	31306
Q9P2C4	TMEM181	45951	31912	21767	10043	27551	40690	44367	51731	37926	33455	67659	43411	32884	9239.4	38979	56402	41982	20976	21969	30522	54806	37452	79756	33994	55583	31905	73657	91476	63781	37555	33857	95894	23020	177190	43778	58958	62884	34004	148700	45699	95486	29405	48641	39292	136100	79125	26305	26016
Q7Z7N9	TMEM179B	62027	21465	13307	22025	17316	103630	83813	127990	144250	132290	154930	50828	69403	5924	16263	121300	41450	93276	191920	81586	76627	10362	78208	92769	100230	18197	83380	104890	111370	73518	20602	140370	131300	116450	93251	80407	54747	80149	171200	34618	73446	49665	23281	26423	146360	107680	33297	124980
Q53S58	TMEM177	192820	7961.5	0	9367	6078.8	30834	0	38810	36758	43985	45460	8709	19239	0	3976.8	138290	98939	16495	5642.7	75835	33852	0	78926	10205	71120	0	7210.3	81428	347320	32586	52386	58538	97795	75820	59473	75680	45476	41184	28303	55376	43781	2782.1	13418	62691	24621	31040	52374	101780
Q3YBM2	TMEM176B	122940	465610	42477	181500	97695	274390	102480	734620	158540	387490	365060	296660	189740	175230	258260	251630	543010	249840	229980	113250	305470	297770	157290	287820	363630	168310	408120	363610	465750	462210	196580	873810	464780	166690	305590	266970	668530	409410	155300	175620	216100	120650	51501	283150	301720	99177	107540	476440
Q96HP8	TMEM176A	20095	66480	0	13487	18863	27899	36801	142600	15331	36666	10663	8303.9	15023	0	59130	22322	46061	0	14675	4653.1	18485	102970	3956.8	26814	27062	0	85460	0	47180	134090	0	39952	5231.9	11404	31725	14297	186130	25258	20725	14721	16787	13384	4322.7	35686	22550	7691.6	11635	45059
Q9BSA9	TMEM175	73680	38249	6528.5	4557	62180	60803	27263	68994	57953	76245	42037	35091	32346	44555	16663	52676	74057	5474.3	70188	48422	58228	27804	76730	21750	56265	71562	73566	61633	17453	20773	50786	29022	80964	77363	89556	20742	71179	41256	78005	57374	99743	0	72317	34087	62188	60386	44016	57443
Q86WV6	TMEM173	999200	339980	493240	863080	1055800	1036200	1516600	1471100	458060	1051000	989060	1483900	920840	868860	1406200	515950	690870	692880	512870	678440	651180	366660	181890	1137100	741470	1045800	626900	1088300	315930	73523	974190	137700	1489300	873010	1045700	306390	1181600	124170	221800	1082500	916030	443290	1086700	790930	1171100	656190	411350	431280
Q96HH4	TMEM169	4661.7	16587	16621	5855.7	40842	0	0	5814.8	9881.8	26162	13670	0	17076	33699	0	8081.1	10230	0	0	0	0	15562	0	14973	0	20981	0	10224	13701	0	0	0	6981.3	7996.1	10817	0	0	0	0	0	10174	0	0	0	0	4299.4	0	5402.3
Q9H0V1	TMEM168	47428	56484	121540	92440	74049	53561	91466	62320	155490	65133	438230	64638	64713	28992	29455	196070	253660	128800	68505	235640	118210	115140	129410	46588	135900	111770	70551	134840	125800	176100	130120	213430	213790	64001	95878	128310	219970	131720	141450	41709	122460	23371	45651	53573	42017	133690	327910	281500
Q8TBQ9	TMEM167A	182730	125560	123840	95871	91990	116620	137960	121900	198470	175060	130480	46817	72392	43672	127880	129970	182180	119070	205560	210160	92958	165160	184240	104450	187500	157100	229630	221160	111090	142140	123580	72577	136660	176530	101780	232750	239370	220420	240440	233430	256980	179920	170120	165170	192370	229190	330360	105880
Q9HC07	TMEM165	716860	567810	680900	794990	676690	822900	869000	1857000	964870	1663100	2246100	1197900	562560	247700	460120	1538500	1408600	1547700	801750	978250	885590	1206100	721230	898820	918440	923010	1236300	1281700	1004300	560330	812580	994210	1935100	1163700	703520	1309800	1528300	991130	583130	744240	918580	687560	815340	636060	774190	957550	1154200	1347800
Q5U3C3	TMEM164	8900.7	36466	0	16441	0	0	10932	2573.9	0	0	13818	0	12991	0	3549.1	63653	31729	0	0	7060.7	0	30964	0	5821.1	12176	0	4842.2	3691.2	20366	105420	0	10557	18487	0	30578	79212	18435	37631	10892	30209	13487	10089	5641.9	10827	0	24440	9794	53055
Q8TC26	TMEM163	18417	40756	12103	33771	12938	40080	49239	10494	29741	15375	74458	62419	0	0	27150	62182	52776	158680	36446	48515	24838	37483	29948	15282	35167	20523	53138	24121	48567	16964	28718	16326	48191	29361	30608	0	33553	45163	44402	47113	20501	14103	35274	59778	73918	43805	65116	20970
Q8NDZ6	TMEM161B	123710	7904	2444	0	3754.7	10437	12824	17068	23117	29420	5664.7	13712	105760	7293.4	10893	8780.9	26179	8679.7	15679	25626	9810.1	5331.6	145570	21078	63800	9278.1	11015	40747	4048.2	15708	16740	24360	16300	11020	17570	21178	34054	35786	12679	34225	89471	0	20387	4447.9	9871.3	47589	37814	11980
Q9NX61	TMEM161A	64705	127520	29956	61316	63509	25728	19927	126030	80152	63828	81448	29806	182060	16671	22128	100380	96976	37834	24666	143380	68445	27832	177650	97987	57461	47251	140690	34088	41326	88379	35674	137500	21866	37019	94739	48380	31340	36334	70334	18861	140150	5055.9	22835	43560	62212	67891	39511	37013
Q9NX00	TMEM160	25614	5864	0	3694.4	0	0	26996	58092	4146.7	1294.2	51118	10081	0	2965.1	28211	88479	38398	31876	29446	59007	8166.4	12087	44081	41518	47257	8666.4	48223	28831	93107	111540	82689	75956	80572	129280	60174	71283	42587	37311	44652	29740	39846	27583	25456	35722	23625	57501	49443	81313
Q96B96	TMEM159	0	0	28085	0	0	0	8845.7	9210	0	19751	0	0	30841	0	0	20980	19921	28256	7073	0	0	0	10640	0	0	0	0	0	11212	3914.8	0	0	16854	0	9995.9	15134	2851.7	17482	31525	25397	0	0	0	0	0	9997.4	13627	15719
Q9P0S9	TMEM14C	1280000	988450	815530	656960	904020	1326600	1169400	1488200	1363300	884420	1560400	751790	1592900	621500	1404500	1206600	923370	748560	653100	975290	1227000	837220	1321700	1465500	1333600	1167200	1421700	1365700	1783400	1057200	1304600	1349000	2123300	1231300	1310000	1371700	1139000	1025300	1349400	1046100	1176600	304160	879820	861180	1040500	1258300	1064400	1046300
Q9NUH8;A8MWL7	TMEM14B;TMEM14D	30865	20335	0	15436	16973	18335	17355	46422	60679	21858	44088	12144	50016	6163.8	29907	65633	23258	9205.4	16736	37399	29499	16880	38226	28320	0	0	33113	40332	54386	25613	21728	53073	82293	0	31181	48373	18100	19691	26498	21492	27653	0	18097	11140	13150	24068	21466	31872
Q9Y6G1	TMEM14A	4009.2	0	0	0	3166	0	0	25584	0	0	0	4572.5	15890	0	0	3462.9	0	0	0	0	0	0	0	0	0	0	0	0	0	0	0	0	0	5918.2	0	0	4610.2	0	6732.7	0	0	0	0	0	0	0	0	0
Q9BVK8	TMEM147	62069	35060	7003.2	32381	32660	39294	41963	94958	82056	45715	20809	28083	45342	18498	46505	26628	20291	56779	19742	63769	79011	47067	42005	50897	40563	61471	85988	874770	60653	136470	16469	26236	901170	29163	1459500	168690	40181	57940	79412	35209	42417	12407	46389	0	23291	42619	30428	13815
Q96AN5	TMEM143	44449	0	177580	10222	13199	52646	12074	36021	0	64385	0	6026.7	12950	38745	39818	0	0	0	2589.8	0	168670	113090	37123	0	0	10500	0	0	5461.6	3917.6	4778	175280	41926	34454	32702	21400	385400	0	17330	310980	21091	0	1584.7	229280	2567	320280	7860.9	0
Q96I45	TMEM141	1143.4	0	0	0	6396.4	0	16963	43077	6381.9	7191	0	0	8381.3	0	0	0	2058.4	27372	0	0	26808	0	17574	0	0	0	0	0	0	9566	0	15791	0	25909	0	0	0	0	2296.9	0	0	21167	0	5231.3	0	0	0	0
Q9NPI0	TMEM138	0	0	4906.5	0	0	0	0	0	2930.8	0	0	0	9370.2	0	0	0	0	0	0	4211.3	0	0	0	0	0	7102	0	0	0	0	0	0	0	0	4219.7	0	0	0	11273	3471.4	0	0	0	0	0	0	0	7066.2
Q86UB9	TMEM135	6052.1	7904.7	8569.5	17169	5179.8	30117	9550.3	0	5084.9	21227	8612.3	14383	4389.7	37091	0	24634	33583	5754.5	11172	15357	4320.5	6055.9	5882.9	11023	22049	14514	19005	30845	0	6613.1	5856.6	20640	11583	4492.9	37950	36015	25758	0	17103	0	3946	38348	3184.1	0	18356	11714	9001.9	56433
Q9H6X4	TMEM134	0	0	0	0	0	0	0	0	2913.4	0	0	0	5740.5	0	0	0	6398.2	0	0	0	0	0	6620.9	7082.8	7105.3	0	4266.9	4543.7	0	0	2703.3	2027.5	0	5993.3	0	0	5388	0	0	0	3865.3	0	0	0	0	4682.4	0	0
Q6IEE7	TMEM132E	0	0	0	0	0	0	0	0	0	0	0	0	0	0	0	0	0	0	0	0	0	0	0	0	0	0	0	0	0	0	0	0	0	0	0	0	0	0	0	0	0	0	0	0	0	0	0	0
Q24JP5	TMEM132A	23358	7783.2	0	18168	1346.7	23528	15789	87510	28394	13008	23517	32177	66753	0	37812	60350	64978	51658	20100	21435	17635	14595	8980	19949	35898	30191	57000	37647	122550	55088	8444.5	62551	69745	5740.9	22681	29839	32810	18689	51790	35227	27971	17141	48172	30964	33731	51424	20110	62264
Q92545	TMEM131	48882	42507	82289	12072	66540	47448	13190	154430	164810	145570	78323	90845	162880	61461	4939.9	209560	30077	82250	190660	113970	56593	138030	108770	90506	62929	136500	174310	56817	160300	92779	38259	166360	123490	41368	122400	77040	56256	83180	44304	31640	103280	5384.9	85751	49915	68895	70845	111840	109100
A0AVI4	TMEM129	56587	31369	11468	16308	36702	37878	32151	14817	31881	81390	29029	11082	86996	34692	36339	25025	48888	59640	11163	13939	70007	77782	33665	9910.8	34670	4301.6	10794	25164	43266	8823.1	223300	111260	37808	32373	25643	8934	14590	86441	70430	87423	80604	19778	77780	64705	139400	107900	22612	88128
Q5BJH2	TMEM128	98351	78298	24090	40051	32669	79947	56907	164330	78050	95539	164500	65031	25021	13847	41896	94884	107430	104580	62099	128610	63477	75500	81292	74289	107700	77874	152020	113250	41145	85902	74167	114680	157920	100790	114530	66808	89234	65809	24712	91025	63788	65061	46543	87168	67058	82057	120820	98560
O75204	TMEM127	0	0	0	0	0	0	0	0	0	8455.5	5593.5	10395	0	0	0	18453	0	0	0	11767	0	0	0	0	0	0	0	0	32746	21593	5804.5	3659.5	29123	4217.1	0	0	4332.1	0	10392	0	0	0	0	0	0	4112.8	0	0
Q8IUX1	TMEM126B	35602	30126	5379.7	23141	5655.1	5694.7	92996	33492	35886	38711	37373	36788	91179	0	83294	84614	12884	6296.7	7705.9	59971	14935	15498	58739	3213.8	52974	26900	26321	23471	49022	28862	17872	18951	69829	12597	60576	21108	63803	5836.7	62600	37642	60314	42974	11336	0	22906	41799	51762	70682
Q9H061	TMEM126A	601040	229860	226240	237300	196430	312630	418950	472580	410580	316310	218020	270330	366020	115970	322540	1189900	361690	224410	235050	437460	356750	201110	501670	330700	477650	316460	420410	294100	657610	403570	495530	343060	294990	434870	510650	475340	331680	354160	656770	543350	694560	242520	269450	286410	355940	502970	473870	519530
A0PK00	TMEM120B	48776	4997.4	13630	9194.4	9868.9	20826	23416	50689	33967	23281	41745	8685.2	62219	0	12254	0	32542	28154	15837	19955	12720	4773.4	42393	14103	36443	9019.9	58395	11314	16199	36514	31813	8440.7	29071	35591	27780	32637	26102	69311	35624	38870	51636	7246	22999	22096	19604	44992	47694	29174
Q9BXJ8	TMEM120A	227460	207190	89368	116460	63472	247310	161000	247320	184420	115510	395730	75380	301590	89552	162040	155570	389090	156410	169520	256820	393770	213250	203480	256180	183290	136800	182300	258890	233680	233720	248960	604070	391680	165910	265050	315950	241200	167380	303570	248150	234000	144350	193810	213840	242900	225650	241760	304680
Q4V9L6	TMEM119	167210	107450	128740	149650	342360	544740	241290	347940	472950	356680	108790	276760	267730	191710	226480	118680	182580	332120	136270	92980	43047	117020	489820	313170	153210	227180	72919	247700	67655	80506	467410	121420	79098	158340	540650	72793	165180	183230	213990	203310	132590	149860	180170	167600	122900	92826	76627	218630
Q12893	TMEM115	181400	20360	9776.6	42935	17806	38839	117280	145960	159720	134240	171300	85713	116010	17427	29052	151390	204480	60129	96930	130630	68453	96027	226060	119510	85971	72664	89063	133760	60535	35411	198890	168650	32296	280240	136490	203080	58682	105360	105300	54623	191860	22418	63658	23215	144560	119470	171870	248200
P17152	TMEM11	280550	230690	206610	122130	269890	180100	213670	383930	326980	381210	231550	183720	223040	153150	338410	316260	306870	171880	151780	207050	264100	242070	377020	291030	375990	283120	227960	297230	453460	242710	399450	310380	248600	458450	389550	306350	225400	283880	304960	342030	380900	86291	199320	136970	253310	280630	282140	258950
Q9BVC6	TMEM109	1518500	1653800	1359900	473020	1338900	2048500	1663300	2052300	2078000	1202600	1207600	638370	1881700	1308600	1467900	954510	900300	1634900	1629000	954010	1436700	1322300	1649700	2130400	1732900	1906000	1218200	1281100	1059200	1388000	1735600	1146000	1301500	916530	1639900	1221500	1551700	1427800	1738600	1802800	1518700	1343900	1530000	1541900	989790	1460400	1478200	1447600
Q9BVX2	TMEM106C	3897.7	0	0	0	0	0	0	11252	0	0	0	0	3041.7	0	0	0	0	0	0	13990	0	2657.9	0	10785	0	0	15007	0	0	0	0	2586.9	0	4725.7	0	0	7939.9	0	0	0	0	0	0	0	0	6254.8	0	0
Q9NUM4	TMEM106B	162110	262100	60921	195480	142070	142270	323580	265600	293140	233830	261930	205150	355850	127350	219840	242170	205790	189920	193630	260290	160830	174380	143320	148590	199940	288770	235970	195100	415790	322180	279980	453360	156040	333870	327550	183200	275730	186160	396340	179910	188640	205510	191630	74905	230750	196140	342770	318080
Q8N9M5	TMEM102	15725	0	0	8366.1	3128.6	12633	30897	122120	31347	69327	16972	13067	28729	0	12891	62898	89790	23461	0	41378	0	1563.1	37127	23881	22586	1976.8	3311	33451	53580	126250	15677	51039	68644	71503	30516	78452	12567	24338	4838.7	26195	27986	11425	33668	2851.2	15751	42259	73240	63918
Q9BVK6	TMED9	4818300	2481500	2032900	2861400	2576000	4880900	3013200	4575000	4802000	5013500	4761500	3328200	3241100	2277700	2721900	3287000	3576700	3601300	3318300	3256100	3337500	3007800	4947300	4314600	5324700	2765500	6133400	4393600	3523000	4979100	3234200	3500400	4637100	4658000	4685200	4008300	4517700	4228400	3635800	4147100	6790600	2066800	4509300	3938200	4063500	4335400	5141100	4939600
Q6PL24	TMED8	36035	41437	0	28266	16807	15645	29753	106680	63426	5493.8	0	24055	38585	9766.8	44123	29120	16006	41502	0	7039	0	8425.1	32442	14451	0	12642	0	20054	2251.3	0	58888	4935.2	0	0	10173	9963.9	13120	0	2799.7	29291	24571	11073	19412	14712	8276.4	9167.3	10293	17372
Q9Y3B3	TMED7	3979100	2364500	1868400	2424700	2435800	4190700	2881100	3332200	3856900	4416000	3309900	3545000	3768300	2244100	2310600	4157100	4019100	3178200	3096100	2903100	3611500	2492200	5155500	5426200	5675200	2901500	4469200	4198700	2155500	4075800	4268500	2413200	3779600	4792500	4177000	4278000	5260000	4286000	3402900	3358700	5602100	1942100	3290600	2845900	3619100	4248100	5597600	3962700
Q8WW62	TMED6	41102	11276	22888	8790	3671.7	0	17529	9654.4	8063.4	8451.3	41890	0	7640.7	3914.2	14027	0	0	0	0	0	0	17857	38336	4365.9	59767	5048	5734.3	0	0	7724.9	0	7808.6	37646	0	6815.7	26836	61129	2849.5	28230	15335	54825	0	16508	17699	0	9571.7	0	4439.8
Q9Y3A6	TMED5	1312100	714940	521980	500200	582670	1163200	625550	1535100	1850200	1566100	826550	517200	626850	759830	736540	696200	1209100	1185700	1069800	1294100	870070	879940	1373500	1612600	1837600	605940	1397100	1173400	762790	758310	712840	1197300	942320	1169400	1181000	1074100	1057100	1338200	1099200	1185100	1684900	861750	1359600	1192300	1255000	923170	1832600	1355300
Q7Z7H5	TMED4	1110800	1278800	566620	919220	660430	1081200	1143800	1145200	1278400	768210	2387700	1091600	1105600	409980	625130	1661900	1500100	2123400	877450	1745700	989200	857420	1584200	1547600	1416900	855420	2235600	1586100	1465700	1874400	909230	1849300	2369000	2017700	1416200	1466800	2109000	1448200	1653600	1266400	2123700	723520	731580	868850	1680400	1551700	1940800	1124000
Q9Y3Q3	TMED3	641520	355390	188480	618390	360070	407220	743530	883620	867850	539780	1203100	269480	704980	146880	718240	1317600	1151200	208360	493120	895880	605100	459580	542780	665680	880740	282980	1443400	770830	1155400	507220	261600	1003900	1245200	905330	723940	765350	775980	578600	872730	463310	1015900	397590	458700	556080	1043600	672010	658040	564430
Q15363	TMED2	3275800	2134800	1865700	2191400	2006300	3397100	3302500	3174900	3988600	3184000	4375900	2294800	3254400	1540100	3093400	3255700	3383000	2587600	2682100	3257400	3249600	2316500	4303400	3903700	3648000	2404300	3774400	3354400	2991600	3373600	2988000	2971600	3553500	3845600	3448200	3278200	4159100	3361100	4167600	3158900	5064600	2070100	3828200	3185200	4241100	3544500	4815800	3895100
P49755	TMED10	7436800	5108900	3832300	4737900	5086800	6380800	5315800	6759300	6984700	6745100	6835200	4934000	5503700	4049900	4150500	5704100	6668700	4131800	3902000	6031600	4275700	4549500	7621700	7843000	7964200	4717100	7790200	7118800	5330100	5642800	6087800	5942200	7229100	7693500	6486800	6974600	8184400	6636000	6585000	5821400	9271600	3625600	5440500	4597400	6982400	6933900	8834400	7683800
Q13445	TMED1	393800	167690	170650	158760	245510	338120	186150	355070	377660	192640	281130	241420	197330	160840	129310	88872	252920	249410	231560	183480	224610	217930	362690	200610	329290	257780	344390	216520	234380	239220	239990	243350	455990	320730	306620	168160	237960	182290	203320	168580	265810	308710	247310	221400	247920	274000	578380	222810
Q96DC7	TMCO6	0	5166.6	0	0	0	5974.2	2013.1	25450	4095.1	7307.4	9131.1	4815	15409	0	1979	4362.5	9662.5	0	0	6037.1	7088.3	0	5073.1	6167.5	5571.8	17405	0	2858.5	9651.9	5710.4	4404.8	6748.2	4476.5	3366.5	6496.3	0	8096.5	0	0	0	0	0	2177.5	3397.8	0	4599.5	0	6748.7
Q5TGY1	TMCO4	89553	135010	26304	35529	28158	53268	85900	25153	73335	21029	31008	41367	126450	35322	34133	104950	33622	83112	12419	82641	27988	51682	72687	118320	49798	39586	35839	64673	136950	8784.1	27113	137880	77567	65202	29738	48622	115310	83277	148810	51779	88496	13792	41698	22137	111240	54453	10098	45314
Q6UWJ1	TMCO3	7827.4	4842.8	0	0	0	27997	4440.2	28627	2738.1	33913	97880	3313.5	29293	0	0	0	10417	12587	0	7988.5	17883	39229	8667.4	0	124280	97582	108370	69755	3121.1	0	27704	8596.2	0	86462	184310	63665	16154	30335	6778.7	7897.1	29720	6347	39459	5236.5	51299	46561	28718	77794
Q9UM00	TMCO1	347450	350740	133070	349670	232930	366610	272390	708090	508460	140690	1133200	285200	311540	93049	236920	877970	444970	405240	392100	805310	508030	451330	381920	447970	527540	329200	738820	535650	975390	884720	382300	1360500	966820	452710	534680	1066900	1005300	455730	286110	465600	324160	345440	244080	351620	394510	332330	570410	456390
Q9ULS5	TMCC3	116470	215500	38961	45490	40522	58284	93733	161860	82549	276290	885880	156830	5072.5	24903	45432	14673	192930	456110	85029	75599	53919	0	20603	56631	61398	31109	9291.9	121970	259510	12412	14439	21818	116570	46241	66623	116410	26742	33744	86072	89718	22238	25008	50826	138090	64685	64804	66555	174270
O94876	TMCC1	25276	3823.8	4837.5	11131	6826.9	20195	9115.8	49622	0	25599	33075	18448	15055	2676.6	0	0	18789	0	5831.5	0	32071	31759	45985	31703	7374.1	27376	17016	21908	27516	20028	0	27524	4525.1	32048	6600	0	0	6547.7	15195	10418	16223	0	0	4180.8	38264	2293.5	9140.9	16816
Q7Z402	TMC7	0	0	139290	130250	213420	73769	0	0	0	0	0	13690	0	0	52432	0	62407	9672.4	0	0	0	12373	0	73314	0	0	0	0	105020	0	88981	8885.5	94620	67942	10706	9516.6	17666	70647	138710	0	0	0	0	5726.1	0	0	0	0
Q6UXY8	TMC5	103720	149820	26356	276680	76812	185230	100720	127190	199540	153880	343620	261800	188680	56274	151550	437500	139800	869230	125820	777520	119890	131150	115180	180140	149560	276240	194720	143150	213580	177040	155830	161320	428480	131500	52259	207710	257120	270650	3048100	369460	117770	78233	117600	110960	138220	135050	259860	303640
Q7Z404	TMC4	105570	10187	6001.3	46595	18758	45432	96728	397880	74425	33029	184380	161150	97685	16159	72487	212810	62585	685130	48044	75774	139550	127340	65093	16591	29150	105210	56066	341550	283090	147160	51250	208090	292800	98089	152950	196570	178620	55084	175920	140610	101980	39503	74701	59562	93608	88895	310300	80113
P55061	TMBIM6	305110	145940	72390	15639	99562	207720	91385	504520	298900	217280	294280	41692	285050	35487	87919	422500	312720	165200	213670	219000	233330	56947	259050	272910	336510	196130	202290	234470	158130	215730	111780	286860	302460	248580	245140	379230	387770	293560	190980	213330	322050	117920	194560	183310	102320	198170	202180	145940
Q9HC24	TMBIM4	15002	3178.2	0	0	1102.4	13145	13492	52465	10431	17659	6604.4	0	4645.9	0	9190.7	6483.3	0	17711	4613.6	32308	10724	36158	19218	0	0	4595.6	0	20672	32840	17156	13877	50736	16876	28018	20078	18660	27401	26959	15956	14534	0	0	11602	13096	0	0	25205	16698
Q969X1	TMBIM1	77477	139540	161240	74499	129260	96174	229160	146740	234610	286070	273230	65141	197270	32347	204040	252490	305750	296340	143590	395890	316690	154830	177380	165890	190260	202740	120120	302240	434500	177400	265800	408350	246080	300110	306030	309770	308320	261210	261030	191060	148100	327000	242830	312510	308020	53422	250750	258530
Q96EY4	TMA16	29984	117240	22643	51927	36890	274630	144430	220800	292660	219980	461710	232400	197730	85027	199340	169240	296600	242140	236910	256040	328860	105750	211450	96708	156020	304420	286220	132200	115030	222130	92649	277050	195200	249900	148020	125300	209030	366530	38576	54445	232880	127120	148890	344940	142070	273700	215430	323850
Q92544	TM9SF4	2249200	1943100	904530	1286600	941960	1990600	1998100	2585500	2442200	2551400	3534700	1784200	2071500	681010	1186700	979150	2066500	2238700	1786500	3032200	2370200	1899900	2144800	1976700	2803100	1985400	2499100	2619900	2708400	3692300	2536800	3696200	4091400	4878000	2206400	1915700	3030400	2119500	2683200	2345200	2603600	1316900	1769200	2031600	2093200	2462100	2958800	1990000
Q9HD45	TM9SF3	3836900	1510200	794920	1806100	1685100	3172700	1965800	3626900	3532500	3301300	6962200	3584800	2455200	912110	1247300	4193900	3487600	3341400	2460600	3581200	3492100	2329800	4116400	3523300	4791300	2792000	3337000	4591800	3390400	4579700	3316600	3405600	2996500	4285100	2605200	3704600	2909100	3525100	3576400	2916000	4224000	1481500	2969800	1733100	3484100	4156600	4185800	3088700
Q99805	TM9SF2	3803300	2399400	1342700	2028800	1834600	4571500	3055000	6416600	4443300	4351100	7734100	4673500	3977000	1121700	2318500	3544200	4482600	3720200	3752400	5778500	5900200	3568900	3686800	3283700	6734300	1715300	5250300	5665100	5721700	5100300	3226200	5200700	8380300	7981400	4190200	6211300	3868100	5460700	4049600	4219000	5658100	3107700	3616500	2802400	4683200	4654600	5786700	5459300
O15321	TM9SF1	659760	438810	288240	299220	385970	450400	558800	421000	801460	418660	1343900	544070	879630	189670	287610	830630	709480	519550	506690	438900	549970	458840	496730	778650	627280	495880	623840	742780	496220	447040	463120	496920	967250	1204400	607070	821630	589460	455720	686690	395520	698410	485130	441440	500640	660860	615600	834080	765690
O76062	TM7SF2	82641	13102	0	18071	16400	18419	64391	29604	36543	15927	61423	2466.4	54037	41737	43022	33037	33577	16231	1799.4	34377	0	16744	142170	29865	42071	56364	24714	51274	62479	104530	88203	59445	53434	66001	107400	43513	45879	11304	50520	141440	110540	45262	25994	70024	59017	35499	65120	59613
Q53R12	TM4SF20	8156.6	0	0	92469	11714	0	0	15604	0	116530	0	112540	0	2068.3	2321200	30224	0	1969900	10022	144520	49910	42136	0	0	4565.3	5290.3	0	0	0	2020.5	0	129880	0	65210	8008.9	0	0	24371	6211.3	56259	10940	112200	0	148390	0	0	0	57523
P30408	TM4SF1	14626	0	0	0	0	0	0	0	0	0	0	0	0	0	0	0	0	0	0	0	0	0	0	0	10159	0	0	0	0	0	0	0	0	0	0	0	0	0	0	0	0	0	3835.2	7530.1	0	0	0	0
Q9BX73	TM2D2	4984.3	3892.1	4959.8	0	4415.4	4912.2	0	7341	2121	5082.3	2762	0	4310.5	0	0	0	6610.7	2464.6	0	6940.9	0	0	0	4616.3	0	0	0	0	0	0	0	2618.9	6078.5	0	4318.3	0	0	3271.5	7173.2	6279.1	5184.2	0	0	0	5980.8	0	8148.5	0
Q9NR97	TLR8	103050	18432	1961300	1597200	493820	757910	13667	137960	398120	341020	28717	28980	0	0	0	10633	472390	42835	296420	0	15261	415870	261330	109590	14101	993450	833870	9437.1	0	130880	934210	142360	1260500	32594	927950	90474	206610	194860	731150	1120500	16816	326460	17798	320380	329160	268210	217920	401690
Q9NYK1	TLR7	3435	6812	7706.6	15142	0	27069	0	5097.7	18780	0	0	18993	23239	1652.9	0	0	0	19030	0	10112	0	0	1711.6	64695	11007	25133	2999.9	12997	6146.7	0	33733	5494.8	14888	5440.6	13066	0	7930.3	5019	22747	15034	6603.5	0	10761	4955.6	6603.5	6184.4	12940	36839
O60602	TLR5	6133.9	0	8061.4	4157.1	11316	25766	5715.9	0	0	8774.9	0	0	11158	0	548050	0	9823.1	27771	2363.7	3870	4134.4	5066.9	0	10764	10243	0	2450.9	3789.3	0	0	5792.3	0	9651.5	0	6875.5	1343.1	0	4830.4	14116	18113	7389.6	0	4938.5	274830	0	8181.8	3953.5	0
O15455	TLR3	474310	1545600	1265600	827430	121330	1375100	385080	828020	769960	909940	853310	443920	1333400	1078100	281430	888350	924250	38995	96381	318470	925920	121440	655770	1119100	913600	1191600	346140	970930	514890	256120	261510	525330	538180	476240	882820	534590	634500	114470	150080	984880	720240	12458	295580	122180	275330	473730	395880	671870
O60603	TLR2	31154	41987	17509	95287	91247	90814	55451	63806	125510	937560	117450	157860	110280	11920	67419	29609	56265	49263	130510	85928	48705	57608	49468	246440	78008	98221	21201	74148	39313	69018	178030	65449	201620	69357	120690	43975	35018	94615	38626	54305	58778	25483	263350	92938	35133	81156	170510	202620
Q9Y4G6	TLN2	2243400	2661800	2462800	2438300	4281500	4130500	4281900	2946000	3694800	3948700	2097600	2083200	1552400	1411800	4772400	2697800	3132800	3864600	2021100	2652100	3533900	1970800	3938400	3126300	2431900	3665700	2378300	3228600	1281400	3729800	3221700	2862200	1881500	1971200	3975100	1927800	1878100	2555300	5451700	4411300	5896900	1624300	4354200	4860500	2624600	3856900	3222300	2706100
Q9Y490	TLN1	40976000	94248000	120250000	77889000	93807000	86671000	90891000	54021000	66184000	57701000	57234000	53159000	76939000	84315000	84554000	57960000	62891000	67656000	60343000	38685000	72134000	104660000	50573000	74336000	61640000	106480000	50145000	60154000	88421000	34018000	75551000	39658000	60705000	46288000	68147000	41828000	51520000	56652000	72538000	114830000	58402000	45538000	47100000	47245000	52660000	46740000	48491000	70941000
Q86UE8	TLK2	0	0	0	4322.2	4820.2	11139	9622	28942	9363.8	19181	0	12573	48690	0	0	18727	11417	2369.7	0	0	9699.4	9124.4	0	19666	9483	21421	36445	21863	11636	33336	14771	22247	34458	87877	25444	0	3809	20101	22254	6505.2	0	5408.1	11411	23031	7780.8	0	14020	14841
Q9UKI8	TLK1	190030	50684	28030	25262	51645	82573	245140	589620	89904	568310	477650	54055	1245500	46578	158860	192690	266710	199720	56053	100520	536670	66014	71857	88069	84134	125590	66746	132620	138730	98133	123460	144690	173040	198000	125720	54351	1015500	111850	190290	63255	86200	79719	75074	111810	564960	504140	112900	283690
Q04726	TLE3	431290	258560	139340	259030	184100	439450	308050	645170	798370	552160	810210	317730	540620	607940	319810	534180	569670	296090	484070	450470	499380	360170	504560	575100	725690	558500	589680	394350	949440	772540	512470	950380	586530	276770	1302300	212140	278190	434560	629770	1103600	550280	247430	550850	478070	650580	406150	466470	628420
Q04725	TLE2	263870	4378.5	0	0	141650	0	21001	356700	965860	60184	189060	201040	228810	1491600	40943	7056.4	303920	31952	3479.4	451410	9109.7	232980	0	1190000	300130	24384	43153	358620	219290	100320	47951	246790	25900	155840	27393	371930	252530	0	413100	262780	52868	0	70614	12594	41425	175630	0	96114
Q04724	TLE1	39393	16843	44009	29082	87266	53088	77165	102300	164230	58652	62211	73041	73620	33804	49924	89975	109940	136290	92583	46917	71574	95483	116760	117800	170810	145080	127750	241620	119440	77669	111620	80124	167820	121210	126990	147520	160230	122420	111090	64533	110420	54438	19492	86147	78462	131480	128210	123720
Q6P9B6	TLDC1	706420	1285600	161210	190310	1263800	293490	941530	668330	786320	1010900	1424700	907720	859140	74893	331710	534440	932800	620310	1121300	1702200	394730	848360	4087300	257200	944360	974570	997330	1368900	818820	684670	934540	753210	900590	338070	542140	791940	1381000	530420	442020	798710	898850	886830	357370	542080	386400	371130	1045100	1254800
Q96CP7	TLCD1	40804	22807	9817.9	22770	23445	49303	85203	171750	50385	38642	161890	52167	47632	3813.7	50679	227560	105440	33963	13376	54466	50217	35394	23373	50069	30687	102980	69436	27546	187510	70776	43241	99454	40998	109020	43523	42295	64463	36721	49473	0	28831	29934	19408	22264	21011	43454	98224	79544
P51854	TKTL1	168020	364090	3212.9	8060	23382	60712	50027	56096	96098	70951	139820	21050	78864	4879.1	47700	60618	27938	236700	207580	39685	228110	492230	36759	120950	148070	272790	58700	265750	33112	47838	67070	57758	135130	132900	9929.8	42086	30670	190920	28420	119980	263510	15772	11717	561010	170120	98485	96623	48065
P29401	TKT	23367000	27454000	23832000	22662000	19191000	29095000	23515000	25178000	29030000	24260000	33362000	22382000	39222000	12077000	20630000	52971000	36180000	26097000	26172000	28386000	24872000	37754000	27925000	38670000	35694000	24172000	26873000	30751000	31394000	28360000	46748000	26726000	35149000	22815000	23651000	50315000	28920000	35769000	50234000	28458000	29567000	19400000	20857000	25902000	27781000	22966000	18812000	24938000
O00142	TK2	195220	118110	140810	124200	111300	207700	260850	226020	246730	259720	277840	218860	215710	109570	205090	454190	261540	242500	293950	140110	336380	251580	174250	326110	308410	362930	146930	388560	224750	154320	329070	110950	245040	215420	303330	382390	581120	276310	357400	281880	381830	153870	231610	205850	313420	358230	460050	276800
P04183	TK1	64888	21047	5560.5	226180	24721	262970	452490	598150	242770	164090	386890	418150	1103000	4574.2	121070	808980	231640	53739	227970	326220	89841	205390	28059	125280	49087	389970	186260	178370	81531	621840	70864	681170	2414100	158090	229130	307810	117610	247830	162270	256940	394120	285640	239660	318580	76755	185990	180160	2232300
O95049	TJP3	1329000	805830	502670	753330	669640	1449400	1376500	1133200	702250	1560800	1967400	847530	1075200	725580	1206400	2398700	1992700	1252000	421310	1390000	1000100	891350	1033300	719010	966150	815980	561440	2100500	1923100	1356700	2214600	1473100	1362900	2338600	154400	2381100	2011700	994240	820660	345040	883040	709690	1110100	929000	928200	2081600	1930300	888330
Q9UDY2	TJP2	2692700	2324800	563960	1135600	3286000	2351900	3017200	3185100	1816600	2076800	2574800	1656600	2531100	1748900	1331500	4469300	2060500	1947700	1152000	3706200	1681000	1015900	1962800	1133200	1766800	2857700	2100800	3548000	2497700	2340200	2260300	2602700	2536700	2205300	2034300	4716300	3414900	2480000	1277000	1008900	1591300	1316700	2323100	1924100	1844000	3181000	4188500	3299000
Q07157	TJP1	1990200	1414500	1426300	1770900	2145500	2426500	3299400	2969300	1006700	1882600	2521900	2552600	2601900	1488200	2373500	3717300	3493800	2446800	1429800	2650200	1883100	1845200	2292700	1408400	1757200	3918600	1969300	2610100	2561400	1063400	4255600	1945000	2132900	1989600	2251500	2783700	2135200	1667700	1217100	1583600	1515900	1348200	1488700	1662400	1715700	2183100	2298400	2077700
Q5JTD0	TJAP1	2717100	118260	66307	49498	71395	192850	292050	282250	194930	181860	160860	87420	194710	178800	276030	132920	175990	243630	353200	170680	75238	93257	2689000	183760	157090	79601	261320	89647	276030	73181	338070	103790	96207	548290	199220	1696100	1694100	1059900	343740	1082500	2817100	257170	177960	110090	305380	1375600	399480	68387
P58753	TIRAP	9768.6	4368.2	5397.2	3547.9	4052.7	13693	14575	13147	5552	16542	9579.1	4234.4	18606	0	5399.7	0	5138	13235	4309.8	4758.4	7779.7	12306	14858	0	13579	11335	7416.3	0	5887.8	11878	0	13771	18339	4147.5	6054.4	24511	19101	20326	14957	18405	6237.2	7747.9	3757.9	5957.5	0	14001	12803	6923.1
O75663	TIPRL	816990	986270	732110	1039100	882180	1287800	1085500	1529400	1237600	1272300	1828300	642070	1371700	790710	992660	2784500	977720	932890	794340	897500	1124600	1382500	924670	1666300	1291300	1151200	1726400	1173200	1214900	1439200	1511500	1157400	1682400	1301300	1649000	1137300	1047800	1058700	1453900	1721500	916440	624920	986010	807050	895490	1251200	1292700	2383700
Q9GZM7	TINAGL1	149980	280150	284560	172360	155200	263150	1107900	106500	237220	163820	224670	264930	437820	456510	104470	839250	224420	248200	203280	217040	81624	106670	42057	93712	34250	73009	42759	73467	389820	109550	131360	159640	219310	51620	99443	99610	153410	89534	77676	139170	106530	113820	223060	418850	79771	182180	323140	197760
P35625	TIMP3	237110	128310	24019	52771	99266	186320	210600	54554	205190	62390	646970	2192800	124310	61525	59375	171370	232570	60108	109830	10351	138440	71736	32585	76861	129170	271490	59707	60490	0	14723	100380	59054	61489	38580	74803	31380	23456	13634	166870	65342	151630	113200	53158	112110	53101	62777	148740	88368
P16035	TIMP2	433780	651120	533990	587890	395470	538430	432030	98594	135910	177360	924790	834720	164900	577300	390180	350150	209050	391990	143170	1526300	860030	542990	202270	576390	477690	824400	89937	277210	268830	68089	313260	61251	226060	347440	122270	541130	189910	199570	206690	67457	139910	135840	133320	106400	343940	640210	816740	63380
P01033	TIMP1	489590	2023300	1744400	1598400	1045300	951800	1480400	1003400	468380	1042700	1084500	2087100	1247700	687780	1249600	1434300	1312500	886140	1237800	288690	1834400	603610	448920	1475500	1108700	1663700	1978100	481700	980960	740230	2709700	419270	898730	1090600	987600	650830	1910200	1113700	958250	1113100	422530	1088400	1694400	998650	2283400	842320	319950	832100
Q9NPL8	TIMMDC1	409540	189890	97996	143190	124510	447500	187040	847760	276110	181600	438660	373180	491900	68031	77887	593770	416290	304090	88475	204900	164080	129440	529360	164550	345620	228270	311280	560840	593270	661090	177270	354340	362150	439180	320100	267610	238190	148790	266470	200310	260450	104910	166430	109160	284780	273520	481920	386860
Q9Y5J7	TIMM9	900000	562230	573550	30445	580520	793990	1261500	765140	889480	755800	728690	100840	1016900	326500	894120	695100	1140700	631100	529570	757970	616190	465860	1119200	866890	999350	825480	1116700	621540	539410	763620	874480	512490	787700	572590	785630	535050	971940	621230	176100	285750	203630	442480	652360	851960	204290	663060	748070	625380
Q9Y5J9	TIMM8B	231980	139040	87556	34383	123800	129580	240050	273820	171220	217450	200090	12484	401050	32421	260060	150770	286370	226440	157320	440030	212560	157030	352600	114110	200550	227910	284580	132900	121180	578100	155280	294980	146000	167840	287860	146290	100460	220630	113400	127110	127060	121600	141580	240860	22473	151420	197600	196650
O60220	TIMM8A	459750	448630	244020	202960	286660	520630	456590	1037200	563170	749690	599570	290120	243620	101080	639230	1003800	739880	367960	278030	974670	250320	554260	691210	311610	661310	440910	562090	233460	410230	1578300	686900	564500	534520	306310	506140	608050	775580	343440	340580	66234	78089	266520	261310	441140	430170	784690	261290	654060
Q3ZCQ8	TIMM50	1325500	1416400	772090	1162800	1064000	1377100	1779200	2449600	2360700	1431800	2030000	1089300	2489400	689340	1880600	3130600	1824800	1519200	1253600	1430400	1623700	1449100	1715300	951240	1293700	1634900	2137800	4497500	2802500	1940100	1606200	2663100	833230	667030	2374600	2037700	1712300	1612900	1084500	1413800	1499300	873040	1035700	1330500	1502800	1487400	1610600	1799600
O43615	TIMM44	1386700	882490	314510	911070	552860	1209700	1042900	1524100	1323700	995690	1301600	778410	4869000	471100	1241500	1457900	1486500	1353800	846280	1379500	1091500	901690	1322700	1164300	1093700	1085500	1085900	771990	2184200	2217500	1440600	1859600	953240	963260	1372600	1010500	1360500	1062800	1402700	1061000	1490300	762310	1106600	886350	1031800	1388600	1156000	1394100
O14925;Q5SRD1	TIMM23;TIMM23B	287370	283940	74459	269150	235860	287080	269940	517560	354470	193570	344660	279100	464570	69248	223630	666910	372000	219590	199120	385120	236710	192390	240620	223330	285390	371580	415150	421510	577770	613690	240470	390410	264620	292070	415580	267890	263080	251380	304720	260330	335590	181020	201850	226890	179610	276820	332030	257990
Q9Y584	TIMM22	72142	42529	13693	57612	105470	83048	81661	111690	109270	77530	73286	71030	104450	40349	61646	55884	132780	21346	0	25116	82468	47635	31333	22397	34872	23660	118320	17398	137720	162240	18622	24327	30949	49898	0	69173	102430	103390	60153	68957	121800	42638	49775	87058	53065	83708	84033	54969
Q9BVV7	TIMM21	110830	40738	13521	53724	14954	29428	22151	2956.8	47346	44142	17455	42187	28518	12511	48376	60610	43810	5293.6	7978.2	26198	34401	5235.2	53866	12243	24325	43596	62764	24666	91729	23727	10339	42345	40690	38072	24709	0	28819	85504	80611	95370	111060	28583	55303	57054	35974	77959	44340	23534
O60830	TIMM17B	74526	80508	13972	80354	69158	15629	55485	154470	89197	69452	120700	84699	264050	12145	61399	150530	246210	30297	92608	64626	78290	111300	141150	63339	102350	80747	105230	140660	79906	268200	102910	157180	46055	133600	126070	70401	148110	92309	170870	153120	154410	82730	199350	294850	154240	132710	165130	90652
Q99595	TIMM17A	0	20410	9364.5	6729.9	0	3598.5	7191.9	0	16440	15318	13111	17727	30428	0	1641.4	75637	37525	10050	0	54065	0	0	0	0	0	21981	109300	14919	27058	9003.6	0	175650	20839	16999	19212	23399	4950.6	130490	5964.5	10612	93368	0	0	0	57829	31968	16568	27074
Q9Y5L4	TIMM13	1162000	464330	288810	135980	340310	538040	863060	1105700	658030	470650	605990	300130	654830	164100	717600	811310	540760	446030	407980	551480	475030	488130	1370400	391100	1189500	369350	623190	356750	708290	2353600	472530	744990	606700	466930	685160	488940	671060	618300	507270	580200	347790	434450	706890	966570	635350	669280	587070	631450
Q9Y5J6	TIMM10B	221470	192230	136550	7905.9	204500	277610	1324200	242310	420560	310590	420950	98940	283570	61792	215660	97626	266500	135810	158020	248380	156700	113570	313040	196940	285100	193460	183980	137660	175640	172770	190270	150450	218100	117930	267770	125140	244710	189320	151910	144770	213610	79825	77236	137290	67483	159070	144580	176090
P62072	TIMM10	471920	268400	297130	11586	219970	515550	796440	492290	710170	418960	466280	219670	674710	247100	538360	254600	722420	404970	327470	569750	450640	337730	361200	450840	581210	268160	402680	253810	636420	638630	475480	442150	505020	478120	658260	442700	774930	450730	86206	10072	59060	200150	499550	494450	131300	280200	594520	246770
Q9UNS1	TIMELESS	280170	53361	37996	63725	22323	53952	0	121320	109230	90897	120900	73034	189840	27479	0	106740	120060	65262	27964	85606	60391	65622	246900	48038	157700	67901	166050	0	49752	91902	66130	97038	63342	79847	121110	9296.5	110610	34456	63588	102550	237820	0	15734	9564.4	72937	123350	125950	74508
Q9NQ88	TIGAR	512730	932570	242050	503430	474050	825690	500900	1209900	2300600	762460	681550	497740	2366200	478240	562490	1004200	867340	1340700	584930	979520	845530	888690	756030	941220	1095600	692840	804460	1080800	1317600	967150	845300	650450	1013400	904500	1045200	661560	1073400	824670	1064600	1165500	625810	453870	461030	479630	995120	1031600	1175300	1218100
Q6ZNK6	TIFAB	15937	0	0	0	0	0	0	0	3936.2	0	0	0	0	0	0	0	0	0	0	0	0	0	0	0	0	0	0	0	0	0	0	0	0	0	2477.7	0	0	0	0	4557.6	0	0	0	0	0	0	0	7740.2
Q96CG3	TIFA	438940	0	10479	0	0	133440	12935	38151	149760	25285	172140	48285	10889	22319	0	420530	407220	150460	147230	1899.4	215070	48043	434310	26370	346540	195980	195650	9066.6	14290	20796	248380	294310	18635	363120	13883	0	404190	320670	167340	170420	326870	226540	210880	61470	422580	960300	220720	25867
Q13009	TIAM1	239980	7017.2	0	675640	36336	323310	24489	107880	435770	846780	530340	525700	5723.4	5484.6	32049	187120	316750	7562.2	7883.4	0	9161.7	21164	22061	278240	314740	397560	41058	13126	5717.6	0	62005	75520	1573	49282	18789	0	24658	18954	49468	10250	48694	15371	8277.2	2741.3	27854	19130	36749	46121
Q01085	TIAL1	513500	477310	352360	540280	440430	1218600	747210	965130	969950	703140	881930	514010	904580	300640	360810	1078100	1011400	581500	582370	715250	713110	652630	688550	918900	839310	683650	791330	722470	959550	1222900	691480	735560	971820	585130	945590	722160	715720	532530	867600	713080	600460	478320	615710	671460	647760	606590	749710	1417300
P31483	TIA1	277700	355150	192350	207350	303480	365030	517610	464700	698740	510360	669470	397140	717180	139450	473890	504470	551590	444000	469820	372650	584520	442980	532970	756120	595290	692490	1074500	894160	663150	803690	501220	1027300	798090	545320	1018300	508610	405960	525790	724180	542710	372830	552210	632150	908050	736320	449880	495950	934170
Q9P016	THYN1	289550	338340	205100	254190	247160	410890	330780	270840	419330	334190	352730	251380	624660	208940	287480	150530	386950	449890	484080	246010	391770	290480	492020	587810	566450	692760	556540	328360	489410	451390	471750	296550	303340	218510	552360	248530	349730	402960	354220	463820	474800	322060	552670	696890	374470	313990	332330	509760
P04216	THY1	1741200	6606600	4220900	3958400	8009400	5183600	5263100	2012200	4223100	4115400	3223100	4822000	5542400	9646000	6521800	2602700	2172600	5100200	2524800	2064500	3426300	5930900	2881900	6971700	3382900	4537300	2432500	2495500	1699400	1605000	5171200	2811900	4078000	3365200	4836400	1154100	3514400	2378700	5130500	2117900	2471300	2625600	3366500	3758500	4030900	1706700	2349900	4250400
Q9BV44	THUMPD3	91450	149590	73175	108410	129620	155440	188180	198280	209680	217090	167430	142650	457820	199340	117020	688490	169120	180730	123460	264520	242680	127210	241100	227890	188580	246820	264780	168310	226850	179910	233590	57078	146360	417430	261650	127260	78687	101250	161890	203820	140330	32867	33015	139500	154310	85128	196560	158800
Q9NXG2	THUMPD1	1295000	885220	600160	1067800	648060	1088700	991460	762180	1483200	1351200	1761700	1117300	1277600	456780	875830	1048900	1333100	1472900	769220	1589000	1329500	829410	1596500	1142100	1549000	1913400	764140	1689500	1625800	1318700	1140300	1138400	992200	998380	1526000	1026500	1173600	1200500	1828100	992650	1270400	1272900	1162400	743840	1092300	1523000	2109900	1490700
Q9BU02	THTPA	70389	111610	103710	70322	52134	146260	88404	28848	184420	53324	99955	42917	60649	123430	64525	118360	94830	79359	91438	87103	95555	134910	122280	170110	100450	168840	57675	44969	33867	116080	59756	79896	77836	115880	114210	79009	79246	65382	78014	208350	74811	36636	72709	73580	58267	126660	158590	45827
Q9UPZ6	THSD7A	0	0	18456	0	18108	2708.8	8696.1	0	0	0	0	0	0	4499.6	13344	0	0	0	9964	0	15599	18520	0	0	0	6121.2	0	0	0	0	3749.9	0	0	0	0	0	0	0	1070	0	1902.6	0	0	0	0	0	0	0
Q6ZMP0	THSD4	252900	80346	116110	68377	105060	234620	386750	167780	77980	180620	16561	201280	224290	254270	322770	72908	157530	54389	32147	37896	92270	48179	60959	238460	92305	240510	30375	110230	87642	39566	194450	15265	82370	288410	405550	61691	146870	198620	48089	289360	70936	112170	61906	169310	260010	225590	181070	202690
Q9Y2W1	THRAP3	2660500	1648200	340830	1747300	1393100	2635900	2124200	3910700	2352800	2772700	3498200	2277700	3598900	911790	2215200	3086800	2806200	1698700	960640	3092200	1624500	1603200	1666600	1827100	1499800	2725100	2282100	2286400	2910100	1295000	2752600	3092300	1169100	2132100	2933400	1487300	1916100	1308800	1061900	1316300	1270300	1775900	1896000	1633600	1983700	1288400	2272900	3467800
P52888	THOP1	766730	1002800	507170	885200	573510	1351800	743510	1675300	1143200	888040	892530	685650	1787600	783120	1035100	1071900	1498900	1164400	1124900	963140	826100	859570	1004700	1164600	1145300	852560	1520300	1026500	1450600	2089700	1489900	850630	916280	998390	938950	721870	1032000	1172100	2039400	1314400	1109600	846490	1484500	1180600	902780	1000700	1024700	1586200
Q6I9Y2	THOC7	277050	206170	168920	144490	119170	227910	152340	460680	321500	472320	337040	142320	512730	61171	202100	507550	368820	228620	237780	267910	253140	193770	242970	283400	330620	259540	390870	321410	425140	674740	310610	409430	226790	227160	392400	235910	218740	223340	178020	182930	148530	166050	227680	345550	184560	156280	319340	465320
Q86W42	THOC6	470730	216500	215400	344870	459600	662230	484740	776110	690820	698040	853130	512500	766640	284040	522090	663030	775070	277960	479950	950600	611940	505910	497100	818560	718670	894330	945240	629450	985870	1655800	412670	703330	715780	506420	869800	472580	693030	585960	723290	606540	311930	387680	521160	1027700	610200	357430	459970	811580
Q13769	THOC5	392200	239980	206590	227240	256000	561430	434560	939450	943980	732600	816350	424700	968030	228830	501110	1150600	928400	514650	480890	641340	610240	563650	499160	849500	723100	597960	998230	814020	1284900	1588800	881440	955530	585530	554440	1061500	470220	642460	672010	817980	789190	441140	272330	455940	722510	465610	409700	716670	1031600
Q96J01	THOC3	263030	206660	66720	241270	226610	246100	191900	258970	579420	395390	372230	287850	528990	95685	287940	811810	353170	291740	306030	376920	250120	247770	319210	345940	309260	206230	525650	319360	693980	1324100	257480	435310	281400	281970	673640	294610	380330	332110	410540	503740	283770	201130	348530	402680	527520	149850	396550	555490
Q8NI27	THOC2	852110	1088900	545050	649230	686390	1235700	997860	3130800	2232100	1630400	1664800	1113000	2331900	376410	1155100	2700800	1889700	1245000	1127200	1419000	1187500	1226800	1086700	1421300	1529000	1082100	1798500	1739800	2641900	3418500	1509400	1783800	1039100	988800	2026000	1282800	1187400	1269700	2121900	1833100	863490	1014800	1293400	1761800	1084700	1119900	1521900	1771400
Q96FV9	THOC1	360110	374550	104610	318910	165520	274780	206910	1085200	1282300	524920	545890	374200	490840	43972	718770	662340	574620	433360	302620	322340	311180	361010	384300	464180	363340	368010	745370	437520	821650	1814400	740340	928240	648740	507690	635290	238500	408290	691670	714770	628670	252960	289620	683370	605340	571130	239650	540700	561840
Q86YJ6	THNSL2	55860	3178	0	34329	36310	68824	58687	140250	79385	56386	67848	77567	107900	36940	55889	131180	72903	3832.3	2396.4	75885	41585	41611	0	0	3490	7506.3	76289	63317	23221	100790	0	95717	0	0	0	0	18638	69656	140110	109780	76249	53014	41068	82791	46480	55929	116750	74905
Q8IYQ7	THNSL1	441860	425190	107970	173330	98332	565060	202900	626320	547340	266270	229120	528470	489770	53593	310410	460190	588890	326110	450180	611300	162670	255630	398670	392030	451480	353520	420070	449480	2827200	924880	778530	483460	103170	208690	321580	673350	1168400	525680	537650	509270	798480	187110	262780	253220	623820	292630	462500	458690
Q9NWX6	THG1L	111170	76167	57163	89412	94684	158580	96976	101900	252580	168420	193700	123480	350630	59051	70395	399320	163220	78188	172790	196980	216840	131920	135320	174330	155670	147040	192070	148510	395480	268820	139420	297170	99843	143490	449190	148740	114790	161190	169020	195200	128700	101450	124630	120720	146120	269360	245790	238970
Q5TEJ8	THEMIS2	345810	271900	106890	594130	215170	499660	221750	436660	939070	439660	128260	303020	270270	154370	291700	149040	475850	290170	580220	184060	145450	112270	326830	666540	451000	269630	215060	266740	96692	124040	478800	66369	282730	215700	339690	557490	323130	497600	487640	562800	387850	237440	381290	257560	397080	266410	404260	864710
Q8N1K5	THEMIS	40286	4872.5	0	0	7255.7	12501	0	17454	42154	15904	0	3091.4	3356.1	4748.9	0	0	3824.3	3834.2	9792.1	8403.8	11351	0	8614.8	18918	15974	12977	3098.7	7014.6	0	0	9443.9	2222.7	5849.8	10437	0	2045.8	161420	16708	13749	27897	10388	6912.1	0	0	19661	9675.9	10143	22415
Q8WUY1	THEM6	970730	859160	269430	681850	483370	657360	803890	1548900	876840	709730	815880	319360	1406400	155240	625560	899190	1135600	881620	870180	1568700	903320	579650	757350	1479300	974250	787120	782150	1035200	1245300	1647600	999460	1813600	1095800	970010	1032600	999830	2346400	759950	1402300	450280	382080	281480	475940	367880	687580	551490	737120	822920
Q5T1C6	THEM4	73949	15249	58648	191620	69939	94293	102120	163790	124130	48345	159850	78135	62169	74232	103850	466130	114760	99608	87845	338900	48441	59268	0	85491	67146	183440	198840	159840	393730	354880	107070	626290	303570	192980	396080	256680	190050	436130	114100	179800	315960	177310	48449	73773	285940	188630	118590	129610
P35443	THBS4	101930	608310	5165400	3630500	1902600	4049000	3506300	288880	7121800	4704600	3193900	2020200	1301400	1745400	5975500	858990	2309000	491230	179150	258080	1779400	5964600	661200	7844300	94507	4337500	64701	3863700	61676	53858	6273900	38399	3456300	188250	240290	110760	5123400	4274600	4334100	3762000	3709300	107920	88369	392580	81992	40594	3101800	178280
P49746	THBS3	1788900	226880	395360	146130	279690	145340	411240	170140	73636	70510	234970	85258	67732	84063	253770	180250	175530	265780	83584	75974	236130	133230	130410	306560	144890	174920	201880	221360	185960	10994	313940	5492.6	10589	164340	61738	3469.1	13798	104480	179290	189720	165040	70028	44592	36711	135700	15098	31093	117620
P35442	THBS2	178160	636620	715820	695410	1418700	659910	607670	828940	613170	583830	1807100	4145900	1473300	576870	801570	2851100	540260	339970	807220	191680	748270	436040	154490	2178500	632920	802450	807610	678980	202030	400660	3598700	128330	786200	339400	508550	190710	204140	413960	129160	366460	208260	506680	1316200	635270	210340	386780	830020	1112800
P07996;CON__Q28194	THBS1	1143400	4358700	7398200	4901000	9019400	4037500	2723000	4635100	3038600	4073400	4787200	26891000	3330000	3369000	1938100	5769900	3502500	1923000	5669300	1416700	1741400	4170300	799850	3652300	2046800	3931600	18647000	1766500	2205900	1731200	4610300	2503900	6517700	2756600	1942500	1109800	1641800	1053000	1976600	1937100	865340	2247500	3715600	1976300	1899100	3301200	1250400	4639900
P07204	THBD	91310	57254	124600	24820	106430	109590	90875	51031	174560	62867	50459	51460	52348	80034	67797	162370	69009	183560	89980	110710	43723	88518	208200	54994	97455	84631	61419	31331	104030	13318	107140	39337	166570	77428	113650	52522	162040	92723	212830	98084	101160	67895	48283	37126	96624	29610	72463	66186
Q8WY91	THAP4	142430	37009	38250	48123	5841.5	112300	6505.1	33967	56916	39736	41381	79231	37064	0	7583.6	58899	227040	18534	26699	175950	95851	54652	223510	4483.4	133510	97288	232420	110790	46254	27973	77916	56615	63723	158180	75814	96210	155150	118960	126260	82767	139820	3539.3	61650	28599	277870	224960	176270	9220.6
Q6YHU6	THADA	67857	125490	37166	85144	523310	168350	157990	337120	117840	115160	251920	114960	255400	21274	59093	327290	424100	68295	1289000	258550	127460	78675	138400	71848	279500	139890	272820	116820	270280	298610	216870	256470	228950	111000	406810	212780	130320	192080	170200	155820	300040	104760	184690	67355	325130	132150	111290	655290
Q96RS0	TGS1	6614.3	0	265910	0	4016.4	53624	18517	177300	35527	37053	26506	21542	26884	48097	8714.1	153380	14302	8478.8	675780	61581	2405.5	0	30329	0	15316	28485	38622	16484	73038	531410	24284	20631	503300	9368	29897	18640	469020	12470	22063	41381	4813.8	5922.5	23600	10021	16223	33190	33480	83592
O43493	TGOLN2	557310	338200	165970	148260	129030	393170	489820	640400	653700	597970	1224300	311240	838880	267650	282800	770830	327360	385240	275150	553900	92186	381120	325900	310380	502220	274460	316270	763590	417520	277540	366670	531280	852000	609530	469220	321680	485470	244420	449620	300570	292620	241840	314590	220530	1031400	437050	499300	744750
Q08188	TGM3	36634	149650	55728	319690	264560	39808	415960	40093	306470	43659	69966	73490	62400	277380	253300	107630	0	68553	303420	61883	55094	106970	160180	44071	100610	230550	258310	151890	2971200	135370	207870	145290	175870	175300	180150	181280	53404	192280	87487	6803.5	37167	239840	99884	117550	250130	115390	104490	176120
P21980;P49221	TGM2	4256200	3153700	6624300	6765900	7988300	4358000	5360800	11794000	5469200	5135700	2746200	3750200	5691200	9632400	3437500	3384800	1610500	1623300	2914300	1664500	2315500	2477800	937480	5797200	2619500	2948200	1823800	6329100	2528500	7231700	3771200	3540400	6269600	1812800	6573600	1480400	1966900	2211300	2384000	7179700	1956500	2968500	4022000	6297400	2363200	2618000	3261100	8062200
P22735	TGM1	0	8979.1	2182.2	9985.6	17913	29829	23209	39757	76872	13575	6499.2	38161	12764	6100.5	0	22508	42577	27118	23415	3000.1	18888	3280.3	14383	65532	17275	0	48466	20422	117310	11259	9374.1	24544	40984	15666	48723	416200	24176	1294.7	247240	49510	47274	14367	0	554470	21535	8911.2	44682	0
Q8WUH2	TGFBRAP1	307140	235160	131260	159780	168710	225940	323210	303760	315490	210710	201730	188960	219780	134180	206670	447980	265700	192940	189340	231770	189160	143900	269300	249390	352890	274960	264540	271190	227470	135280	259200	201250	300040	222890	239620	199970	295080	291070	339990	315700	353650	142590	212180	139360	203400	348510	247710	254910
[truncated: 9,165 more rows]
[truncated: 158 more columns]
