# Supplementary material for: Integrative proteomic characterization of adenocarcinoma of esophagogastric junction
Source: Nat Commun. 2023 Feb 11;14:778. doi: 10.1038/s41467-023-36462-8 (PMC9922290; doi:10.1038/s41467-023-36462-8)
Supplement: Supplementary file 17 — Supplementary Data 14 [file 41467_2023_36462_MOESM17_ESM.xlsx]

## Sheet: Supplementary Data 14
# Supplementary Data 14. Gene counts across 85 AEG tumor samples and paired non-tumor samples.
Gene	AEG098_T	AEG099_T	AEG100_T	AEG101_T	AEG102_T	AEG103_T	AEG004_T	AEG005_T	AEG006_T	AEG007_T	AEG009_T	AEG010_T	AEG011_T	AEG012_T	AEG013_T	AEG014_T	AEG015_T	AEG016_T	AEG017_T	AEG018_T	AEG019_T	AEG020_T	AEG021_T	AEG022_T	AEG023_T	AEG024_T	AEG025_T	AEG026_T	AEG027_T	AEG029_T	AEG030_T	AEG031_T	AEG032_T	AEG033_T	AEG034_T	AEG035_T	AEG036_T	AEG038_T	AEG040_T	AEG043_T	AEG045_T	AEG047_T	AEG051_T	AEG053_T	AEG056_T	AEG058_T	AEG059_T	AEG060_T	AEG061_T
AL669831.7	0	0	22	0	0	0	0	232	4	3	51	23	0	0	0	0	0	28	24	25	16	0	3	9	0	0	15	0	0	10	10	3	4	19	0	8	0	0	12	0	3	8	0	3	0	0	4	0	0
FAM41C	0	0	5	0	5	5	4	162	0	8	3	0	5	0	0	0	0	0	0	37	0	0	0	4	6	0	3	12	0	2	0	6	4	10	0	0	0	0	6	0	8	11	0	9	15	0	0	0	0
TUBB8P11	0	5	0	0	0	0	1	12	0	2	7	0	0	0	0	0	0	4	0	6	0	0	0	0	0	0	0	1	0	4	0	0	0	0	0	0	0	0	0	0	0	0	0	0	0	0	0	0	0
AL669831.5	0	0	0	0	0	0	0	0	0	0	0	0	0	0	0	0	0	0	0	0	0	0	0	0	0	0	0	0	0	0	0	0	0	0	0	0	0	0	0	0	0	0	0	0	0	0	0	0	0
AL645608.6	0	0	0	0	0	0	0	0	7	13	0	0	0	0	0	0	0	0	0	0	0	7	0	13	0	0	0	0	0	0	3	4	0	0	0	0	0	0	0	0	2	0	0	0	7	0	0	0	0
AL645608.4	0	0	0	0	0	0	0	0	0	3	0	0	0	0	0	0	0	0	0	0	0	0	0	0	0	0	0	0	0	0	0	0	0	2	0	0	0	0	0	0	0	0	0	0	0	0	0	0	0
AL645608.2	11	0	16	11	0	243	562	0	461	97	85	370	29	419	4	28	21	4	5	926	30	24	7	87	15	5	26	7	36	7	27	21	28	24	68	40	17	0	0	0	620	13	0	32	78	4	120	183	6
LINC02593	126	143	327	200	265	62	866	14	575	188	299	139	196	226	135	506	1213	376	442	420	127	306	277	1036	49	159	348	116	155	216	531	228	192	1128	963	448	194	102	93	104	157	72	103	141	292	167	265	170	113
KLHL17	681	1114	612	402	421	444	1016	647	844	769	2428	903	657	572	665	555	1050	1008	916	1236	1342	1068	621	806	1051	774	586	924	1907	603	1400	1093	928	727	1339	669	722	630	716	1141	519	751	685	405	1112	607	719	1443	706
PLEKHN1	165	208	245	123	197	371	548	586	648	427	1268	358	361	218	153	201	325	252	185	362	425	538	172	156	500	332	414	141	334	500	441	788	169	439	154	117	681	686	413	486	352	107	170	482	199	52	288	789	119
PERM1	0	0	14	46	0	0	38	128	23	9	39	4	17	0	0	78	31	14	0	21	19	8	0	0	26	0	10	0	8	5	10	21	0	0	24	16	0	22	0	3	0	25	0	0	10	5	13	3	0
SAMD11	313	346	793	494	464	165	1569	58	1741	196	479	453	487	722	381	1604	2074	856	1194	512	2046	601	1095	1680	274	333	761	287	434	386	968	460	393	2220	1764	745	504	255	373	396	245	101	251	359	524	635	819	484	824
NOC2L	3373	6114	5150	3260	3279	4332	4121	6097	5145	8150	10152	7555	4137	6783	3508	6212	4434	4510	8213	8522	10282	5021	4333	5747	9963	7442	6049	5844	8537	3651	7725	13039	6961	6211	5994	5216	4323	5784	6619	4932	5385	12203	4495	6053	4980	2674	6017	8564	2506
AL645608.7	148	89	202	243	168	123	546	185	870	93	553	87	19	112	187	1215	313	224	223	77	288	187	278	111	282	141	176	49	692	142	81	825	116	118	189	352	281	122	141	559	75	40	97	149	534	391	139	53	11
HES4	780	479	524	746	412	307	1578	1248	2234	690	2052	494	454	346	359	1553	1180	949	684	453	585	1052	869	706	930	424	764	214	1240	607	507	1450	411	770	875	746	1564	142	231	461	331	352	192	349	451	976	655	1169	970
ISG15	3450	6927	2626	14398	2230	2328	4821	5203	7151	3546	15068	4407	1865	4232	1322	3203	5327	2014	1590	1794	1277	796	1568	897	8511	3947	1606	1421	5887	2052	6603	4836	3497	1165	3025	1688	4069	1677	3580	13928	2006	2512	2705	6418	4835	1642	12063	9857	7645
AL645608.3	0	0	1	0	0	0	4	0	4	2	0	2	1	0	0	0	1	0	0	2	1	0	0	0	2	2	0	0	3	0	1	0	0	0	0	0	2	7	0	0	0	1	0	7	2	0	0	0	0
AL645608.1	17	9	14	3	0	6	15	2	14	8	7	8	2	0	2	10	10	7	6	3	9	1	8	0	7	0	1	5	21	1	15	2	4	9	4	5	6	31	2	2	8	1	0	11	10	4	4	4	0
DDX11L1	2	2	7	0	0	9	0	0	0	2	0	0	3	1	0	0	4	2	0	6	0	0	0	3	4	3	0	0	0	0	7	7	7	7	2	5	4	0	4	2	0	2	3	0	5	5	0	0	2
MIR1302-2HG	0	0	0	0	0	0	1	1	2	4	6	2	0	0	0	1	0	0	2	2	7	2	3	3	6	0	1	2	2	0	0	3	2	1	0	0	0	0	0	1	0	0	0	0	4	5	0	0	0
MIR1302-2	0	0	0	0	0	0	0	0	1	1	1	0	0	0	0	0	0	1	0	0	1	0	0	0	0	0	0	0	1	0	1	0	0	0	0	0	0	0	0	0	0	0	0	1	1	0	0	1	0
FAM138A	0	0	0	0	0	0	0	0	4	0	5	0	1	0	3	4	9	0	0	1	0	0	3	4	0	0	0	0	0	3	0	0	0	0	3	3	2	0	0	0	0	0	0	0	0	0	0	0	0
OR4G4P	0	0	0	0	0	0	0	0	0	0	0	0	0	0	0	0	0	0	0	0	0	0	0	0	0	0	0	0	0	0	0	0	0	0	0	0	0	0	0	0	0	0	0	0	0	0	0	0	0
OR4G11P	0	0	0	0	0	0	0	0	0	0	0	0	0	0	0	0	0	0	0	0	0	0	0	0	0	0	0	0	2	0	0	0	0	0	0	0	0	0	0	0	0	0	0	0	0	0	0	0	0
OR4F5	0	0	4	0	0	0	0	0	0	0	0	0	0	0	0	0	0	0	9	0	0	0	0	0	0	0	0	2	0	0	0	0	0	0	0	0	0	0	0	0	0	0	0	0	0	0	0	0	0
AL627309.3	0	0	0	0	0	0	0	0	0	0	0	0	0	0	0	0	0	0	0	0	0	0	0	0	0	0	0	0	0	0	0	0	0	0	0	0	0	0	0	0	0	0	0	0	0	0	0	0	0
AL627309.1	38	10	28	3	2	15	39	4	36	38	34	17	27	16	12	14	29	34	13	24	15	37	11	11	27	23	14	28	40	20	23	12	15	33	22	17	19	33	31	26	26	56	10	18	50	4	6	10	0
AL627309.5	191	107	83	8	27	49	92	55	155	243	339	80	96	53	56	86	137	117	84	216	65	81	76	83	205	87	79	158	61	128	155	125	138	171	200	182	141	303	80	75	70	205	86	32	171	13	64	13	6
AP006222.1	52	17	106	36	28	55	89	66	150	395	89	38	42	44	48	58	98	176	47	107	33	53	59	82	118	102	70	192	189	80	18	50	70	135	59	78	74	60	54	77	45	63	93	29	207	42	37	47	30
AL732372.1	3	0	0	0	0	0	5	3	0	0	0	0	2	0	5	0	4	0	0	0	0	0	0	1	0	0	2	0	3	2	0	0	0	0	0	2	0	0	0	1	1	0	0	0	0	4	5	0	0
AL732372.2	409	544	326	82	168	281	661	55	516	688	1425	553	339	247	204	413	481	358	318	1302	705	327	275	440	812	492	294	479	222	441	584	1319	398	980	815	705	378	996	212	334	419	1034	349	244	861	58	168	73	2
WBP1LP7	0	0	0	0	0	0	0	0	0	0	0	0	0	0	0	0	0	0	0	0	0	0	0	0	0	0	0	0	0	0	0	0	0	0	0	0	0	0	0	0	0	1	0	0	0	0	0	0	0
OR4F29	0	5	2	0	0	0	3	5	0	2	3	1	0	1	0	0	0	0	0	0	1	0	0	0	6	1	0	0	2	0	0	0	0	4	0	1	3	1	0	1	0	0	0	0	0	0	0	1	0
AL669831.3	93	286	144	40	58	91	388	47	224	408	264	179	154	241	46	85	88	109	146	304	118	146	111	113	89	65	117	141	124	176	130	404	239	192	168	134	157	205	53	127	138	208	126	90	216	37	87	23	0
AC114498.1	0	0	0	0	0	0	0	0	0	0	0	0	0	0	0	0	0	0	0	0	0	0	0	0	0	0	0	0	0	0	0	0	0	0	0	0	0	0	0	0	0	0	0	0	0	0	0	0	0
AC114498.2	0	0	0	0	0	0	0	0	0	0	0	0	0	0	0	0	0	0	0	0	0	0	0	0	0	0	0	0	0	0	0	0	0	0	0	0	0	0	0	0	1	0	0	0	0	0	0	0	0
WBP1LP6	0	0	0	0	0	0	0	0	0	0	0	0	0	0	0	0	0	0	0	0	0	1	0	0	0	0	0	0	0	0	0	0	0	0	0	0	0	0	0	0	0	1	0	0	0	0	1	0	0
OR4F16	0	4	2	0	0	0	4	6	0	2	3	1	0	3	0	0	0	0	1	0	1	0	0	0	7	0	0	1	2	0	1	0	0	5	0	2	5	1	1	1	0	0	0	0	0	0	0	1	0
RNU6-1199P	0	0	0	0	0	0	0	0	0	0	0	0	0	0	0	0	0	0	0	0	0	0	0	0	0	0	0	0	0	0	0	0	0	0	1	0	0	0	0	0	0	0	0	0	0	0	0	0	0
AL669831.2	0	0	1	0	0	1	0	0	0	1	0	0	0	0	0	0	0	0	0	1	1	0	0	0	1	0	0	0	0	0	0	0	0	0	0	0	0	0	0	0	0	1	0	0	1	0	0	0	0
AL669831.1	1075	2213	1236	412	766	843	1836	1822	1755	3278	3067	1631	1438	1174	1094	1101	1420	972	1473	2845	1343	1104	1112	1225	1573	1016	939	1625	745	1042	1877	3543	1662	2290	2262	1828	1092	2400	1071	1212	1368	2292	1351	877	1838	284	622	355	54
LINC01409	92	277	263	44	21	250	144	245	135	209	317	256	100	67	66	85	243	209	203	161	61	150	55	121	214	91	34	217	165	115	115	189	101	429	147	166	115	75	93	93	270	277	102	112	216	73	47	76	19
LINC01128	831	869	1348	355	449	726	1452	495	1595	768	1448	1114	481	875	252	803	1633	1081	795	1524	583	690	560	1585	809	690	581	611	1168	1452	971	1770	717	1379	1643	946	814	410	675	682	847	1396	662	630	504	707	1038	935	327
WASH7P	997	710	514	666	756	977	1672	1358	1773	1064	994	686	1077	627	1043	998	1088	1665	1373	1015	1421	1194	811	1356	1628	772	902	1439	1661	1065	1986	1210	1355	1564	1121	1571	1013	874	840	1175	841	894	823	747	1359	586	1046	1721	462
MIR6859-1	33	17	22	27	20	27	44	17	41	26	23	19	27	6	22	27	34	31	29	10	32	27	27	24	36	30	25	32	35	32	57	27	31	44	28	40	30	27	6	24	32	24	18	17	33	16	21	16	4
CICP27	33	13	19	2	3	16	15	144	16	27	52	15	10	6	14	29	13	8	16	11	6	11	12	21	22	12	15	18	9	39	14	15	12	23	42	34	33	107	16	19	15	26	12	6	64	2	8	3	1
AL627309.6	374	359	213	109	93	100	280	3835	532	324	1006	198	186	143	424	961	233	360	105	446	232	269	117	218	493	187	345	235	106	205	340	243	193	314	263	191	247	1828	569	164	433	698	306	29	914	42	93	34	42
AL627309.7	174	152	107	22	30	35	134	467	179	128	647	63	134	48	109	410	128	123	58	181	69	120	48	104	222	58	67	121	54	155	225	124	184	157	140	103	121	1052	181	61	149	239	164	12	353	7	33	13	5
AL627309.2	49	18	7	0	10	14	26	2	23	30	55	20	23	8	7	29	14	19	6	38	18	7	17	19	28	16	15	26	8	19	17	31	23	20	25	35	23	78	13	12	13	40	21	7	36	0	11	4	0
RNU6-1100P	1	0	0	0	1	0	0	0	1	0	1	0	1	0	0	0	1	0	0	1	1	0	0	0	0	0	0	0	0	1	0	1	0	0	1	0	0	1	0	1	0	0	0	0	1	0	0	0	0
AL627309.4	2	2	0	0	0	0	0	0	0	0	3	0	0	0	0	0	0	0	0	0	0	0	0	0	0	0	0	0	0	0	0	0	0	0	0	0	0	4	0	0	0	0	0	0	0	0	0	0	0
FO538757.1	4	0	0	0	0	4	0	0	0	0	3	0	3	0	0	0	0	0	0	0	0	0	0	0	0	0	0	0	0	0	0	4	0	17	0	0	0	7	2	0	0	1	0	0	5	0	0	0	0
WASH9P	1510	1616	1157	1195	1210	979	1821	2690	2292	1560	1235	1421	1677	1526	991	1771	1729	1806	2080	1538	1536	1627	1416	1646	1601	1258	1555	1923	2095	1505	2735	1668	1882	2383	1705	1869	1677	1235	1306	1726	1458	1329	1376	1459	1576	837	1764	2051	1047
MIR6859-2	8	7	14	9	12	13	24	10	29	16	11	14	17	13	10	19	21	14	20	7	20	17	14	21	16	20	10	19	21	25	24	20	20	25	22	29	16	16	5	26	19	19	10	14	24	9	10	7	4
AP006222.2	4	9	10	7	0	0	0	15	0	11	0	6	13	0	0	0	0	0	0	0	0	0	4	0	0	0	0	0	0	0	7	0	0	0	0	0	0	0	0	9	0	1	0	0	0	0	10	0	20
RPL23AP24	6	10	2	7	1	8	1	23	8	6	3	5	10	2	2	9	10	7	21	5	7	0	10	6	4	3	4	1	5	7	5	6	7	6	8	3	4	3	7	4	2	4	8	1	5	9	19	15	18
CICP7	13	22	11	2	7	16	24	13	11	15	36	9	9	5	5	12	7	10	20	1	16	8	7	19	13	7	14	13	10	11	10	18	13	18	31	24	28	40	13	6	7	16	7	7	25	3	6	2	3
AL732372.3	514	618	405	153	216	161	447	2412	755	767	1527	531	377	289	599	813	451	447	434	1020	700	432	316	314	788	459	333	488	219	334	676	973	480	757	630	486	339	1565	586	352	525	1052	429	172	1030	80	140	84	28
U6	1	0	0	0	0	0	0	0	1	0	1	0	1	0	0	0	3	0	0	0	1	0	0	0	0	0	0	0	0	1	0	1	0	1	1	0	0	0	0	0	0	0	0	0	0	0	0	0	0
MTND1P23	1205	1805	1040	9269	3897	3352	954	12530	1486	2390	2223	2403	771	2507	4641	3559	988	1433	3302	2276	2057	1452	1134	1366	1843	1158	707	1028	923	888	2367	2461	890	1461	1173	899	939	3488	2352	1789	2158	1967	1814	757	1884	1594	1898	1898	1351
MTND2P28	33833	36241	30732	135894	97430	75319	45536	211364	53954	116466	82240	67913	43197	65472	98256	117176	33564	39923	161162	76261	69904	57498	56879	68858	65208	48412	48061	103067	29778	61888	81982	93193	27983	85536	38816	40744	53046	154241	113519	33438	112433	66554	79196	94686	59076	24951	53508	44350	30452
MTCO1P12	41229	151222	40482	271316	128372	70934	51548	136880	90745	43348	71130	57563	41074	77860	128815	106216	49438	35106	118354	65042	36418	74112	70071	69058	85118	55622	48595	41450	27378	57831	56351	65803	29637	63032	52792	57030	41916	96302	86757	44139	71054	79879	42542	39098	61040	76296	89721	52857	49012
MTCO2P12	299	804	480	6686	1684	1774	750	4724	1026	644	1373	894	575	1564	1566	1761	316	425	2356	956	856	1404	852	650	1104	1031	828	998	402	670	876	1129	296	823	459	561	348	2786	2231	740	3072	1361	984	1481	1068	700	894	930	797
MTATP8P1	7	4	6	173	9	22	2	32	10	7	11	13	7	268	37	9	1	4	5	14	1	6	2	15	3	4	3	13	5	8	6	4897	5	2	7	5	7	34	8	5	105	15	16	8	8	5	5	3	2
MTATP6P1	49456	56539	50112	255182	151595	61745	54066	230182	86826	72533	93412	91601	73762	97788	152690	166390	40945	53864	171871	97292	54757	122350	87443	68455	99168	70218	89072	143124	46184	70132	79806	114487	40756	100356	47295	78469	67955	132152	104675	52747	204167	176503	98485	102947	82577	41628	58172	53654	35670
MTCO3P12	422	764	487	10882	2002	928	680	4313	887	563	815	684	667	1450	2025	1595	687	415	3709	1117	355	908	1149	641	1759	1647	497	771	324	677	508	1742	285	829	433	517	387	2346	2413	719	3025	1767	1102	1377	715	1258	1392	877	1031
CICP3	16	18	8	5	7	12	14	13	31	26	45	17	6	6	11	11	16	13	23	2	8	18	8	14	7	2	4	13	20	10	6	23	5	21	23	30	18	26	13	13	9	13	1	14	17	4	1	2	4
AL669831.6	1	1	2	3	1	1	1	0	1	1	1	1	1	0	0	0	1	1	1	1	0	1	1	0	1	1	0	1	1	1	1	1	1	1	0	1	1	2	0	3	1	1	1	1	1	0	1	1	1
AL669831.4	29	15	43	8	3	38	24	11	17	5	35	29	6	14	8	9	16	8	18	56	3	0	6	26	3	12	4	18	19	34	25	34	11	39	31	15	11	24	16	18	14	44	7	29	8	13	11	15	11
FAM87B	19	79	39	0	23	11	23	0	18	17	9	16	5	15	9	10	33	31	16	17	7	22	7	26	42	12	24	17	8	32	27	11	0	33	28	32	17	29	16	5	13	30	12	6	26	7	2	20	22
LINC00115	147	251	147	57	52	123	218	34	222	124	218	247	70	58	100	61	95	138	150	230	43	138	111	76	158	101	87	103	205	112	90	133	124	196	275	128	91	74	65	116	213	188	48	133	125	135	164	233	105
LINC01342	12	55	18	11	23	25	21	66	9	103	72	131	33	14	70	31	49	27	31	35	27	87	17	48	98	43	27	48	75	25	53	87	96	116	19	63	9	87	27	11	77	34	15	22	27	4	0	10	0
TTLL10-AS1	0	6	0	0	0	6	19	0	9	14	9	0	0	0	21	0	7	0	36	0	0	0	5	4	0	3	0	27	9	8	0	8	0	48	24	3	0	29	0	7	0	20	0	14	11	0	0	0	0
TTLL10	20	33	37	42	38	5	70	23	63	54	253	7	30	0	12	97	33	9	46	15	7	6	26	12	13	29	36	98	74	29	32	35	6	66	25	31	34	62	32	25	73	214	20	48	16	5	35	6	37
MIR200B	6	2	4	1	6	5	4	0	0	6	7	4	2	0	1	2	10	4	2	3	0	13	0	23	0	0	4	8	0	11	1	6	2	8	4	10	2	36	0	7	0	4	0	6	8	0	3	6	0
MIR200A	3	0	3	0	7	3	2	0	1	3	7	3	2	2	5	5	12	3	4	0	0	6	1	18	3	2	4	17	0	1	3	4	0	10	3	1	0	32	8	4	2	4	1	5	10	2	4	7	0
MIR429	17	18	24	14	18	18	18	11	16	36	42	55	8	39	27	5	39	20	55	22	14	43	13	120	9	24	19	36	10	38	30	44	26	44	8	26	15	155	23	17	29	38	3	23	46	4	8	7	1
AL390719.2	684	831	683	555	744	629	468	2658	1126	1463	1695	1873	491	835	1204	868	856	930	2614	601	307	1469	733	2670	1130	744	739	707	685	1147	1323	1807	901	1165	361	767	723	4197	1297	790	1935	1797	333	946	1603	195	669	665	284
TNFRSF18	379	446	198	134	392	382	264	120	108	384	471	165	480	490	213	40	184	243	352	264	167	469	423	98	370	192	423	161	429	347	538	595	453	119	954	456	251	444	57	658	175	280	406	68	194	188	651	316	844
AGRN	8131	11718	6016	6156	9530	6122	14212	24058	13405	13124	37253	9905	7593	8049	5130	33734	10030	8261	10227	14104	17585	8165	3354	5624	11830	15518	10589	12668	19029	5276	12890	48601	7696	10734	6882	16669	29346	30723	16180	12183	12383	12737	6169	16215	14135	3388	6233	21900	2941
AL645608.5	0	0	0	0	0	0	0	0	0	0	0	0	0	0	0	0	0	0	0	0	0	0	0	0	0	0	0	0	0	0	0	0	0	0	0	0	0	0	0	0	0	0	0	0	0	0	0	0	0
AL390719.1	64	47	429	25	76	20	186	108	49	289	752	110	112	34	99	167	9	78	93	20	56	44	30	49	165	79	52	89	171	76	49	596	118	44	116	85	180	646	36	44	72	232	16	135	124	26	28	144	98
AL645608.8	0	4	49	0	0	11	29	0	24	0	160	11	6	0	0	14	14	0	7	0	20	20	3	0	23	12	2	10	12	11	6	92	4	0	0	0	42	51	0	16	0	20	2	17	14	0	0	18	0
C1orf159	761	1027	987	701	802	753	1223	1013	1176	1776	2512	1577	743	925	840	957	878	983	1482	852	633	1076	828	1295	1106	567	961	1053	1466	743	1288	2721	1290	1237	1076	1224	922	1447	1115	1384	1326	2377	1258	1120	896	481	987	1580	686
AL390719.3	0	0	9	0	0	2	0	0	0	18	17	11	7	0	0	0	0	4	0	9	0	0	3	0	0	0	0	0	0	5	0	0	0	5	5	0	4	7	0	0	0	9	0	6	0	0	0	0	0
RNF223	58	118	111	484	184	62	47	434	208	143	505	602	123	147	283	118	37	29	112	25	0	229	55	120	108	82	59	70	489	66	143	830	78	67	15	37	102	857	209	50	225	737	24	74	171	33	40	130	170
C1QTNF12	9	185	34	224	63	166	291	925	212	47	383	307	43	272	41	62	74	34	332	216	86	173	95	298	561	54	141	77	228	39	185	305	36	88	176	66	364	1595	190	250	806	362	465	36	289	26	70	385	207
AL162741.1	11	13	13	18	7	15	20	53	21	20	21	10	0	15	18	6	21	10	6	15	18	21	13	17	16	36	12	4	19	15	13	41	20	14	13	29	29	39	8	0	17	62	10	13	20	0	0	19	24
B3GALT6	1069	1269	1187	939	1023	952	1340	2326	991	1409	2604	1231	819	1320	754	1216	969	947	2204	1593	1537	1525	663	1097	1039	777	1133	1410	2374	656	1379	2595	932	824	1267	1105	1239	1414	993	766	1038	2308	754	1105	684	681	1330	1624	1233
TNFRSF4	650	409	328	322	306	562	628	130	239	296	485	318	645	840	405	248	154	473	302	362	309	725	492	108	570	232	386	235	687	521	881	449	553	242	1478	782	216	92	223	1423	202	195	485	66	267	330	1094	649	1005
SDF4	8807	10179	11844	8245	8831	9040	10579	7015	8656	14568	18424	12553	9590	13385	8620	19644	8995	9432	15925	13088	10254	11150	7159	13445	11386	8287	11848	9710	12475	8125	12773	23672	11453	8390	11656	9680	10253	15263	9787	8793	11202	16190	9148	6521	8514	6104	10452	17600	5964
MRPL20-DT	196	517	375	128	205	443	213	329	244	681	621	393	246	157	148	230	302	178	529	333	295	185	134	265	547	224	159	429	407	222	373	876	286	501	418	422	261	346	193	309	297	379	242	296	172	98	282	215	134
ANKRD65	234	273	3044	681	371	70	453	53	677	220	2072	411	219	373	914	362	414	354	529	271	39	180	192	145	124	166	178	201	198	153	166	180	76	373	1458	371	365	118	218	117	108	60	294	73	26	416	665	215	595
AL391244.1	3	15	31	17	20	8	10	11	7	12	24	32	6	0	32	7	8	0	19	0	6	0	3	0	8	5	0	0	5	0	7	0	8	23	11	17	10	7	0	11	0	6	0	0	3	0	18	10	12
LINC01770	20	49	168	88	39	24	86	115	96	554	175	80	28	54	89	100	103	21	94	117	20	126	50	20	108	25	7	17	83	87	11	110	8	163	81	69	99	239	59	121	103	167	157	21	24	182	162	154	43
VWA1	6456	7404	12909	5035	4347	3015	7934	12770	6685	10317	17838	10170	6146	6302	4753	21469	7731	4648	8993	10044	5681	7384	3998	2931	9902	7860	4183	2698	5215	5204	3371	16397	5118	7906	5808	6230	10251	10649	6765	6470	4668	11383	6623	1601	3577	10486	11704	15251	4413
FNDC10	157	218	518	187	192	160	557	193	254	1290	167	386	229	607	397	201	253	420	1475	295	518	494	247	394	902	341	407	86	234	134	798	1894	137	372	380	1004	172	805	342	231	395	26	165	775	72	161	537	547	282
UBE2J2	2175	2925	2917	2581	1952	2027	2559	4026	2582	3681	3818	3970	2150	3325	2225	3508	2176	2762	3434	2543	3317	2518	1934	2665	2344	2047	2616	2299	3370	1984	3267	4899	2624	2724	3346	2545	1872	4981	2625	2182	2860	4779	2296	1770	1994	1638	2819	3652	2223
SCNN1D	132	149	157	87	53	70	474	389	246	329	282	145	207	180	321	146	287	247	196	266	63	176	132	172	49	55	210	84	146	110	270	242	78	286	528	600	193	560	131	144	68	366	174	41	178	71	73	117	45
PUSL1	306	683	939	537	335	573	481	1126	1023	846	1139	1256	443	775	340	929	449	807	1072	887	1006	861	627	714	985	449	842	696	934	559	733	1991	796	1015	681	618	570	783	484	420	1032	1847	565	586	653	556	790	1116	616
INTS11	3763	6558	5188	3690	3784	4153	5476	7326	6466	8446	8841	6383	4876	5443	5358	5720	6304	5012	9294	6169	5628	5358	4272	5702	6273	4734	4822	6607	6452	3914	7156	9279	6586	7115	8337	6362	4767	11518	5411	5327	5893	9003	6243	5065	5076	3995	5835	7036	2782
DVL1	2220	4277	4342	2417	2687	1935	4638	5102	4949	5253	6304	5533	2343	3907	4587	5361	4514	3491	10246	3724	3160	5338	2686	3180	3946	2514	5720	4257	6046	3168	6151	9426	3870	4089	4025	3929	4241	10955	4211	3016	5181	9086	4847	6200	4508	4059	5893	10247	2967
NDUFB4P8	0	0	0	0	0	4	4	0	5	4	2	3	0	1	0	0	9	2	1	0	0	5	4	4	6	0	0	0	11	0	0	0	12	19	3	9	0	19	11	0	0	10	17	0	8	0	4	0	0
CCNL2	10509	15422	14421	4880	6395	8451	13554	7322	15210	18147	24247	10555	8265	5292	5800	7969	16646	14078	18418	12859	6639	11686	7774	9344	13830	10048	7278	12239	9997	9250	12654	18338	9859	17700	18167	12945	11244	13359	8656	10122	13835	22167	8407	8547	11220	6814	7278	9165	3015
MRPL20-AS1	983	1443	1653	967	1011	1127	1142	1158	942	2035	1991	2413	999	1453	1232	1840	1235	1125	2080	1260	1648	1339	607	1545	1573	1367	960	1369	1605	833	1580	2988	1379	1474	1984	1314	1120	1628	1323	1048	1603	2164	1321	909	682	877	1291	1828	1200
LINC01786	15	12	28	0	7	7	46	24	38	16	19	26	18	7	5	7	74	23	42	21	12	2	13	49	15	21	0	14	24	16	32	10	0	48	104	43	33	40	30	18	0	21	36	0	9	3	5	27	0
ACAP3	2030	2459	3831	1260	1711	1425	4524	4370	5621	3635	7165	3116	2377	2284	3409	4281	3515	4461	3694	3175	3627	4235	2358	3618	3215	2020	3057	2410	2203	3094	2596	6884	2816	6032	3719	5918	3232	3403	1759	2049	2953	2740	1987	1691	4009	1333	2075	2117	1024
MIR6726	1	0	1	0	0	0	4	0	0	0	1	0	0	0	0	0	0	0	0	1	0	0	1	1	0	0	0	0	0	0	0	0	0	2	0	0	0	0	3	0	0	0	0	0	0	0	0	0	0
MIR6727	1	1	1	1	1	1	1	1	1	1	1	1	1	1	1	1	1	1	1	1	1	1	1	1	1	1	1	1	1	1	1	1	1	1	1	1	1	1	1	1	1	1	1	1	1	1	1	1	0
AL139287.1	53	130	146	48	63	91	98	0	152	236	260	98	100	85	100	70	159	109	115	87	128	41	86	147	116	49	80	157	150	72	127	195	106	172	198	198	157	172	0	85	80	178	61	164	114	48	42	39	17
CPTP	870	1515	1972	1954	1696	710	1277	3842	1461	1535	2276	2171	1089	2120	3884	2702	1187	961	2881	1454	1596	1937	970	1368	1350	1236	2083	1072	1543	937	2045	3283	1377	1278	1738	1106	1570	4096	1691	1039	1822	1895	1660	1149	930	889	1548	2185	1193
TAS1R3	259	165	798	83	274	43	59	259	53	110	79	87	215	257	339	0	58	356	184	255	94	382	207	15	343	274	441	96	168	310	194	61	531	241	291	124	55	116	45	148	24	70	153	179	186	67	184	37	179
MIR6808	1	1	1	1	1	1	1	1	1	1	1	1	1	1	1	1	1	1	1	1	1	1	1	1	1	1	1	1	0	1	1	1	1	1	1	1	1	1	0	1	1	1	0	1	1	1	1	1	0
MXRA8	6945	4226	3957	1651	2026	1196	20888	2963	16922	3102	11098	1916	4615	4437	2092	13013	10791	19500	6831	6848	7749	7256	8131	4612	2702	3271	4459	2361	3523	6499	4306	4061	2359	5333	6881	4990	9441	3353	2898	4025	2152	796	2673	1795	1247	10168	8381	11634	5923
AURKAIP1	2662	4297	3411	4728	3095	3417	2511	8010	3822	5815	4584	4511	2328	4813	4520	4354	2688	2653	5116	3561	3852	3391	2707	3017	4514	3006	3596	3201	3596	2198	4558	7006	3667	3078	3460	2420	2257	4109	4919	2994	4484	6713	3656	1988	2833	3086	4998	8375	5614
MRPL20	3013	5519	4915	3920	3646	4199	2911	5792	3866	6357	4759	4371	3097	4167	3291	4325	3898	3662	5865	4242	3053	3230	2637	3817	4659	2736	3520	3930	4539	3008	5369	7637	4086	4138	5017	3210	2943	4365	4151	3227	4752	7730	4470	2105	2445	4345	5611	6360	5846
RN7SL657P	1	1	2	1	1	1	1	1	1	1	2	2	1	1	1	1	1	1	1	1	1	1	1	1	2	3	1	1	2	2	1	1	1	1	1	1	1	1	1	3	1	1	3	1	1	1	1	2	1
ATAD3C	212	201	1050	76	155	59	300	135	216	300	484	461	40	187	76	1079	76	128	311	174	98	613	287	330	168	87	213	424	137	135	60	1145	133	127	142	123	128	535	155	81	857	728	98	134	146	192	410	75	270
ATAD3B	1727	3607	4372	1387	1767	3428	3000	2636	3447	4754	5318	4952	1843	2480	1981	2907	3237	2807	5425	3605	2903	2961	2458	2885	4107	2101	3107	3297	2881	1902	4427	6913	3095	3431	3817	3014	2130	2986	2199	2716	3224	6038	2752	3192	3279	1237	3302	3467	824
AL645728.2	23	0	45	4	0	13	14	111	9	27	33	11	0	36	28	29	0	9	24	12	10	16	15	7	0	0	21	12	28	33	28	16	16	8	27	0	15	13	0	20	12	8	3	0	24	24	22	0	37
ATAD3A	1483	2984	2516	1403	1277	2664	1915	3166	2541	4358	4038	3552	1372	3153	1674	3302	1776	2071	4616	2995	3333	2390	2290	2223	3544	2141	2578	2627	2903	1247	3341	4696	3229	3581	2005	2589	1724	1842	2572	2121	3319	4993	2289	3136	2084	1076	2871	3773	1046
TMEM240	50	59	49	18	43	35	154	42	178	52	138	52	24	63	38	155	245	111	159	61	26	48	99	94	78	37	82	29	68	57	74	31	53	177	102	120	145	86	27	52	62	15	97	47	16	270	150	42	35
AL645728.1	42	41	55	19	23	29	24	29	33	99	27	34	21	18	33	42	41	61	134	11	17	19	9	22	21	10	33	25	34	38	16	48	11	34	32	57	6	34	19	29	15	21	11	23	18	18	42	40	11
AL691432.3	0	0	0	0	0	0	0	0	0	0	0	0	0	0	0	0	0	0	0	0	0	0	0	0	0	0	0	0	0	0	0	0	0	0	0	0	0	0	0	0	0	0	0	0	0	0	0	0	0
SSU72	4777	7136	8936	6908	4996	6403	5452	4837	6162	9594	8714	6888	5397	7317	5236	8963	5461	5992	11917	6905	5877	5919	5224	6656	7297	5771	6800	6192	7958	5612	6896	9759	7170	7125	7795	5960	5837	9096	7613	5980	8717	11039	4756	6033	4492	5063	8263	8889	6996
AL109917.1	0	16	15	22	0	3	8	15	0	25	11	33	0	0	12	6	13	11	25	40	8	13	4	0	18	3	5	13	14	8	13	62	12	25	14	33	11	26	14	0	33	52	0	15	0	0	14	0	0
TMEM52	7	238	117	142	46	295	48	255	129	203	427	245	184	52	90	176	88	24	383	224	213	373	133	111	285	118	61	82	222	39	99	763	61	212	29	51	47	120	236	69	283	700	113	78	83	36	565	202	103
CALML6	15	9	31	8	19	40	31	47	25	195	42	35	34	0	42	6	22	23	39	26	13	86	21	24	41	4	7	12	39	13	22	39	39	71	62	36	5	36	13	14	45	488	0	0	14	3	120	0	0
AL391845.2	31	21	65	0	9	5	123	254	19	8	65	29	29	9	0	29	13	0	80	29	0	366	214	29	40	12	6	13	24	22	3	312	10	34	0	17	16	7	21	66	60	9	28	4	0	0	45	33	67
CFAP74	46	15	220	0	10	12	14	57	15	59	177	43	0	15	0	7	62	25	23	221	112	15	21	10	42	5	14	13	9	27	0	132	4	44	0	6	12	15	28	47	0	95	6	0	0	9	21	13	0
GABRD	443	106	442	61	104	64	233	593	184	233	249	129	66	263	29	416	214	166	103	128	151	406	181	93	129	143	156	121	101	68	168	365	117	453	91	94	198	115	208	772	28	139	97	67	73	89	315	456	95
PLCH2	103	139	43	143	347	136	322	251	137	51	569	85	214	160	168	43	107	170	118	267	33	1667	232	61	154	105	210	45	119	169	152	365	439	123	803	160	445	60	205	235	42	828	72	29	312	13	151	28	60
AL139246.4	0	1	2	0	0	0	10	0	0	0	3	0	4	0	0	0	0	0	0	0	0	7	0	0	2	0	0	0	3	0	0	2	0	0	8	0	0	0	0	0	0	5	0	0	4	0	0	0	0
AL139246.1	2	0	0	0	0	0	9	0	2	3	0	0	0	0	5	0	0	0	0	0	0	6	0	0	0	2	0	0	0	0	0	2	7	0	6	2	12	0	0	0	0	4	0	0	0	0	0	0	0
HES5	0	5	24	8	5	0	21	3	12	7	14	0	0	0	10	10	5	0	16	4	3	29	15	3	0	0	0	0	2	0	0	0	3	10	10	0	0	0	0	16	17	3	0	0	0	5	6	3	0
AL139246.5	72	41	37	71	64	40	71	49	51	32	78	55	34	48	30	25	37	44	83	76	15	100	30	36	59	42	47	14	67	20	49	81	86	101	104	37	20	36	40	60	15	74	25	26	40	12	47	41	162
MIB2	1489	3180	4588	1627	1696	1325	3860	10125	4371	3551	5211	2651	1868	2867	2571	3432	4126	3063	5603	2456	2827	4624	3342	3121	2486	1920	2455	2115	3115	3079	3195	7448	2433	4522	4639	3029	3502	3415	2038	2205	4293	5679	2280	3965	2885	2194	3948	4716	2927
MMP23B	186	213	324	130	138	73	482	636	351	157	451	193	219	238	303	648	758	464	166	432	417	298	209	555	120	170	168	84	298	337	144	250	174	777	639	453	484	344	157	192	283	64	259	158	116	397	380	536	560
CDK11B	3496	4950	5361	2088	2471	3750	3701	3870	3427	5909	4029	4546	2484	3717	2114	3410	3771	3288	6852	3617	2991	3723	3184	4027	3645	2679	3280	3195	4351	3190	4201	5580	3694	5415	5259	4417	3093	4531	3741	3460	4535	8269	2811	3701	3193	1931	2520	2892	1163
FO704657.1	0	0	0	3	0	0	14	0	0	2	1	0	3	0	0	5	0	0	4	0	0	0	0	5	0	0	0	3	0	2	0	8	0	0	14	4	0	5	0	0	4	5	0	0	0	0	4	2	13
SLC35E2B	4808	7032	12018	3108	5684	5039	5860	2020	5764	11866	8386	6405	5936	7313	5876	6701	8090	6705	8458	6668	4210	6255	4301	7746	7304	4027	5325	7347	7258	5579	9964	13219	7027	12340	12195	9210	5828	6145	4631	4063	6554	13632	4801	5022	3674	3082	5975	2608	2140
CDK11A	3602	3271	4475	1691	1760	3147	2792	3203	3246	6297	2305	2713	2436	2895	1858	2493	2887	2682	4511	2471	2171	2934	2601	2615	2608	2206	2460	2878	3757	2530	2777	3933	2290	4286	3914	2541	2659	3479	2499	2688	3669	2128	1842	3315	1744	1019	2494	2395	974
SLC35E2A	2383	3344	4749	1173	2355	1965	2220	1304	2142	6351	2411	2009	1838	2504	2468	5360	2969	2760	2927	2956	1724	2034	1450	3258	2099	1469	1648	2785	2372	2061	3136	4028	2319	4196	4568	2885	2484	4492	1863	5061	2520	3005	1834	1840	1258	873	1905	1707	729
AL031282.1	35	29	71	6	11	21	33	0	14	41	8	22	20	12	19	12	11	3	36	44	13	11	3	27	28	25	16	24	28	15	24	38	25	53	54	23	44	24	15	14	49	17	10	20	12	7	15	27	0
NADK	4641	6830	8214	5248	5206	6628	4958	4946	4277	6743	6992	8291	5237	7180	4492	7480	5554	5373	8419	5220	3671	5641	3665	7912	5941	4603	5991	5949	8579	4632	7557	12741	7316	6792	8656	5935	4046	10635	7632	5634	7686	10461	4229	4378	6130	2836	6398	5795	3714
GNB1	19217	19845	30511	12659	13403	16143	17884	9394	17706	25681	26088	24646	16891	20926	14616	29385	17094	20210	24853	18708	14383	17220	14790	23861	19238	14362	23002	26192	25631	21681	22674	45319	19305	22086	25245	20976	17211	25905	17740	18484	24961	33268	16958	15865	12042	13759	17267	21289	9870
AL691432.2	245	318	743	234	165	136	328	140	227	308	393	352	248	224	375	229	322	306	395	295	254	240	147	259	288	154	293	175	231	310	343	304	348	501	447	296	231	418	186	159	166	490	145	166	341	338	277	217	235
AL691432.1	47	191	109	33	51	295	82	5	42	1391	384	42	319	332	185	179	138	70	106	169	109	97	56	110	558	135	183	159	377	233	122	523	143	1288	310	573	434	359	27	384	48	1374	155	245	65	72	85	82	26
MMP23A	128	94	174	138	105	57	303	312	250	133	323	91	150	172	187	493	533	323	109	295	280	179	135	356	81	129	130	62	209	219	125	176	66	593	481	308	383	315	122	165	237	42	230	126	75	342	321	463	458
AL031282.2	652	1003	1064	271	532	327	448	209	666	1128	450	360	386	439	624	257	714	787	609	996	332	293	272	1167	441	294	511	765	549	690	1003	1772	1042	982	1882	1399	533	742	370	559	371	1532	305	511	144	172	244	303	204
PANK4	588	917	840	467	693	609	658	149	548	651	981	1232	721	574	673	726	695	532	1029	842	472	559	562	714	649	430	846	615	796	554	781	1258	1213	539	1025	677	424	651	567	714	531	1116	502	417	541	439	774	719	353
PRKCZ	1161	1914	2597	1408	1087	1503	862	6904	1457	2486	3466	2869	1533	1611	1285	2258	837	1090	3721	1989	1345	1202	1079	1493	2810	959	1868	1854	1318	1527	2823	5179	2106	1791	1473	1916	1365	1987	2095	1591	2505	3132	765	2549	1751	569	1453	2065	1163
AL590822.2	0	4	14	3	3	19	4	0	27	16	22	26	6	16	0	0	4	3	5	26	6	3	0	4	10	0	5	19	18	7	8	34	4	4	27	8	13	4	7	2	8	27	7	10	3	6	7	0	0
PRKCZ-AS1	50	156	147	103	87	133	137	157	184	342	412	122	103	98	105	149	293	101	393	149	124	165	80	245	253	114	262	149	219	206	269	381	169	165	187	190	220	109	80	214	99	212	75	195	127	82	104	118	15
FAAP20	1315	2676	2599	1928	1258	1531	2408	4886	2551	3045	3040	2297	1679	2055	1551	2936	2397	1826	2185	2394	3165	2610	1270	2144	2298	1309	2114	2187	3421	1654	2858	4503	1922	2697	3358	2042	2211	2937	1796	1856	2227	4618	1742	1455	1952	2687	2783	3230	3074
SKI	4942	4573	5127	2190	3168	3393	9855	2230	5830	5519	9246	5386	5438	5427	2670	8834	8491	7256	7419	6792	5347	5271	4695	6788	4767	3546	5882	4108	6000	5553	6128	10696	6797	7307	9925	7736	5302	4636	4862	5907	4007	7423	3816	4423	3081	3566	4780	3695	601
AL590822.3	0	19	44	72	18	35	51	42	86	66	73	25	13	29	131	15	44	70	28	37	98	29	62	21	22	18	6	27	135	5	27	115	20	26	164	181	33	10	8	19	8	251	39	12	329	31	21	68	8
AL589739.1	0	0	0	0	0	0	0	4	0	0	0	0	11	0	0	0	0	9	0	0	0	0	10	0	0	0	15	0	0	0	0	0	0	0	6	10	0	0	0	0	0	1	9	0	27	0	0	0	0
MORN1	151	420	556	219	175	271	335	231	140	571	423	445	208	238	174	486	386	243	258	408	358	239	236	305	173	197	139	160	315	157	240	803	253	208	390	497	312	295	310	290	375	442	160	218	383	218	168	466	128
PEX10	719	1225	1446	1162	1294	839	1156	1384	1153	2013	2150	1923	618	1207	918	1492	1528	1324	2187	1631	1133	1146	993	1147	1066	931	1350	1471	1176	635	2065	2876	1137	1886	1362	1697	1413	2377	1371	1268	1021	2379	890	1695	668	958	1873	2652	1394
AL590822.1	10	0	1	0	0	0	0	9	0	2	3	4	0	0	0	0	0	0	0	3	0	0	0	0	0	0	0	0	0	0	0	7	0	12	0	0	0	0	5	0	0	5	0	0	0	0	0	0	0
AL513477.1	72	72	213	49	146	84	231	201	113	249	294	72	85	127	230	79	263	147	93	133	103	42	127	146	49	24	46	117	166	134	59	598	168	120	210	187	56	62	198	103	47	148	83	13	218	59	73	62	39
AL513477.2	16	18	47	6	20	10	10	214	18	52	54	39	17	8	9	22	38	3	43	25	5	3	14	5	4	6	0	28	7	8	15	26	18	46	15	24	4	26	41	29	37	46	7	6	20	4	3	15	5
RER1	6474	8120	10982	8874	7926	8585	6818	8993	6533	10673	10205	10629	6481	8854	6612	10407	7165	6284	10945	6582	4698	6600	5377	8927	7489	5658	7963	6162	9304	7581	9292	12577	7339	9311	10026	6207	7385	13387	9030	6866	8788	12784	5780	5512	6956	6208	8602	13603	7535
PRDM16-DT	16	404	250	1727	1400	150	275	30	137	341	2239	4042	153	203	14835	36	533	84	372	436	1880	10	194	101	485	221	300	339	122	62	202	766	187	148	1021	122	53	22	37	100	27	521	20	45	683	163	49	161	204
ARHGEF16	1260	3137	4181	2489	3028	2287	1518	2541	3008	7192	5222	8402	2671	3190	2583	4191	1701	1771	4123	2117	2146	2982	1753	4641	3163	1468	2665	3283	3292	2799	4456	8586	2569	2323	1603	2177	2145	15299	4338	1272	6199	7241	1240	2680	7140	556	1232	4481	987
PRDM16	32	739	657	1163	939	365	797	66	549	920	4286	2327	1626	389	2804	140	1363	139	1658	1015	1115	69	301	213	698	703	597	1111	217	259	909	2688	573	158	769	668	202	50	42	253	52	1927	58	97	732	341	309	570	158
MIR4251	0	0	2	0	0	0	1	0	1	1	1	0	0	0	0	0	0	0	0	0	0	0	0	0	0	1	0	0	0	0	0	1	0	0	0	0	0	0	0	0	0	0	0	0	0	0	0	1	0
AL008733.1	0	3	114	78	35	25	0	15	10	74	25	12	37	3	105	0	3	26	14	17	11	12	0	0	0	25	0	0	0	0	12	42	14	0	0	8	0	0	0	5	0	29	0	0	48	0	12	4	18
AL512383.1	0	0	0	4	0	0	4	0	0	0	2	0	0	0	0	0	9	0	6	4	19	0	0	0	7	0	0	0	0	0	0	3	0	0	2	0	0	0	0	0	0	7	0	0	0	0	0	0	3
AL590438.1	11	24	54	10	0	10	22	107	59	254	221	36	0	0	0	16	74	11	211	32	7	26	68	4	13	4	33	27	0	19	10	17	0	0	32	109	3	6	27	0	6	263	12	26	35	8	48	42	6
AL354743.2	42	119	366	3	20	15	41	51	246	416	201	81	17	36	0	114	77	96	335	144	25	251	267	2	83	16	107	50	21	112	61	13	3	5	39	236	27	31	198	9	26	146	23	89	11	34	80	212	129
AL354743.1	3	22	9	11	7	7	18	0	5	8	73	16	8	0	0	4	45	0	3	16	199	0	3	5	53	19	13	1	0	0	11	48	8	0	0	2	0	0	3	0	0	16	0	5	4	0	0	0	0
TNFRSF14-AS1	438	1070	694	313	801	461	1342	435	447	294	2304	406	355	1126	487	399	436	388	920	497	379	763	275	638	1468	188	1032	1369	701	241	2328	951	791	382	1066	1432	1230	264	792	628	836	2227	384	1959	1093	163	383	1057	217
TNFRSF14	3896	5149	5668	3185	4137	4883	4535	8280	3441	3406	6190	4603	4022	3962	3835	2691	5237	3601	6208	4859	1876	4217	3314	3679	4695	3124	4836	4446	5217	2817	5891	4426	6563	3793	11058	4653	3475	3805	3461	6678	5219	4920	3089	2293	3974	1849	5172	6079	5733
PRXL2B	832	3376	2006	2080	3054	2300	1373	3631	2550	2551	7355	3444	2686	2405	1516	3017	2309	1465	4499	1827	1653	1516	1693	3329	2737	2063	2795	3491	1641	1354	5913	5177	1704	2898	1918	2725	3102	3134	5385	2105	4086	3697	1710	2905	2243	1089	2406	4867	1461
MMEL1	0	72	176	405	130	36	27	285	17	86	230	279	131	79	255	134	30	22	60	70	30	129	10	97	78	50	22	80	86	35	82	439	3	72	57	52	46	343	76	0	207	825	41	13	94	39	93	151	122
MMEL1-AS1	0	0	0	0	0	0	0	0	0	0	0	0	0	0	0	0	0	0	0	0	0	0	0	0	0	0	0	0	0	0	0	1	0	0	0	0	0	0	0	0	0	0	0	0	0	0	0	0	0
TTC34	22	59	10	22	60	7	53	57	31	72	99	55	29	6	20	17	49	26	50	49	67	46	7	27	26	36	36	40	44	31	59	28	46	44	79	105	17	19	13	42	0	152	16	8	18	0	14	11	0
AC242022.2	0	0	0	0	0	0	0	0	0	0	0	0	0	0	0	0	0	0	0	0	0	0	0	0	0	0	0	0	0	0	0	0	0	0	0	0	0	0	0	0	0	0	0	0	0	0	0	0	0
AC242022.1	0	0	0	0	0	0	0	0	0	0	0	0	0	0	0	0	0	0	0	0	0	0	0	0	0	0	0	0	0	0	0	0	0	0	0	0	0	0	0	0	0	0	0	0	0	0	0	1	0
AL139246.2	7	39	6	22	36	14	23	5	6	13	97	12	31	19	20	10	13	16	22	7	12	13	5	28	10	0	10	26	12	11	30	31	24	9	16	50	25	9	29	21	9	76	4	29	42	3	13	7	0
AL139246.3	22	80	118	156	104	120	18	512	5	138	154	63	46	90	39	37	44	30	124	27	6	83	27	99	22	16	38	33	27	78	30	65	13	55	87	50	38	474	114	57	86	283	54	11	70	26	28	59	63
SMIM1	27	125	80	57	39	32	41	248	28	122	65	59	46	15	95	95	34	24	45	78	123	67	20	0	43	18	37	82	93	22	46	226	8	74	47	16	56	92	47	26	19	120	61	27	35	88	47	131	133
LRRC47	1844	2886	3610	2559	2534	2458	2566	3140	2915	4719	3892	4337	2571	3382	2357	4363	2814	2969	4827	3400	4040	2898	2416	3218	2952	2018	2580	2782	3471	1834	3481	6964	3274	3455	3590	3158	2425	2866	2784	2853	2725	5129	2366	2146	1995	2052	3526	3503	1203
RN7SL574P	21	12	11	0	15	5	24	0	5	4	5	3	3	33	0	3	16	6	13	3	5	14	0	13	0	13	7	0	17	3	12	22	29	7	16	20	11	10	0	3	0	3	7	6	7	2	9	3	0
AL365330.1	46	85	75	58	65	41	89	45	65	153	153	86	67	57	94	75	74	89	84	121	111	117	82	111	82	44	113	136	74	79	124	249	138	168	189	124	97	92	30	105	56	187	61	67	91	64	50	92	23
MEGF6	1572	2352	1915	695	1074	1290	7680	3239	3079	2113	6807	876	3616	1114	1066	2343	3111	4778	4152	1833	1006	3773	3506	2939	1237	1526	1663	759	2073	1850	1075	6731	781	2513	6991	3316	4132	2471	2109	1791	742	754	1083	6054	2707	759	861	2342	686
MIR551A	0	0	0	0	0	0	0	0	0	0	0	0	0	0	0	0	0	0	0	0	0	0	0	0	0	2	0	0	0	0	0	0	0	0	0	0	0	0	0	0	0	0	0	0	0	0	0	0	0
TPRG1L	3426	4085	6316	3773	3774	4132	3832	4232	5362	4471	5051	5484	4602	5086	3745	5712	4789	3546	11041	5778	4015	4881	3184	6838	4854	2720	6188	4525	3230	3704	6581	9598	3763	5257	4792	4118	3602	7467	5992	3369	7230	9214	2385	5201	3176	4210	5565	7650	3887
WRAP73	1288	2006	1647	795	1118	1135	1826	1365	1394	2105	2677	2146	1376	1428	1178	1751	1860	1508	2577	1630	1580	1523	1145	2121	1602	1240	1597	1804	2392	1549	2055	3011	1949	1859	2707	2136	1478	1998	1343	1933	1529	2252	989	1487	1358	984	1737	2493	1052
TP73	130	99	177	31	283	227	199	208	131	572	475	196	399	158	95	25	197	84	133	201	136	122	223	101	54	57	234	60	110	146	160	1021	288	38	83	297	203	177	137	206	48	338	111	66	443	54	106	381	79
AL136528.1	0	8	6	0	0	0	0	0	0	9	3	0	0	7	6	0	15	0	13	6	0	0	8	0	0	0	0	0	0	7	0	0	0	0	7	0	0	0	0	6	0	7	0	0	0	0	0	0	0
TP73-AS2	0	0	0	0	0	5	0	0	0	7	0	0	6	0	0	0	0	0	0	0	0	0	0	5	0	0	0	0	0	0	0	0	0	0	0	0	0	0	0	0	0	0	0	0	0	0	0	0	0
TP73-AS1	1033	2211	1883	1020	1077	1135	2427	854	1621	1813	1595	2005	1111	873	1488	2039	3188	1548	1600	2324	2837	1291	806	1362	653	635	1091	2241	2268	1252	989	4636	1015	2931	3728	1993	2425	1726	791	1027	450	1947	951	204	1303	1271	1934	1281	555
CCDC27	1	0	0	0	0	4	0	0	0	5	3	0	0	0	0	0	0	0	0	0	5	0	0	0	0	0	0	0	0	2	0	6	0	2	0	0	4	0	0	0	0	0	0	0	0	0	0	0	0
AL512413.1	8	25	30	13	7	56	11	20	21	13	42	14	3	4	3	79	22	16	14	3	11	12	15	9	24	8	4	5	11	12	17	2	3	60	11	39	12	40	13	0	62	44	9	14	32	0	2	7	0
AL513320.1	33	39	52	18	8	20	28	110	24	34	46	18	12	14	20	24	28	35	92	34	27	53	29	20	45	14	8	36	54	26	41	32	20	33	62	18	38	21	20	30	36	26	18	22	58	12	14	18	15
AL136528.2	0	0	0	0	0	0	0	0	1	1	0	0	0	0	1	0	0	0	0	0	0	0	0	0	0	0	0	0	0	1	0	0	0	0	0	0	0	0	0	0	0	0	0	0	0	0	0	0	0
LINC01134	48	47	248	104	92	60	53	79	116	249	298	147	41	56	29	66	59	26	61	89	152	177	27	455	78	53	26	68	239	25	252	64	57	68	47	66	24	21	55	16	33	161	37	30	83	17	15	22	16
LINC01346	0	0	22	0	0	0	0	0	13	39	4	0	0	7	0	0	0	0	0	0	10	17	0	0	0	0	0	0	0	0	0	0	0	0	0	0	0	0	0	0	0	0	0	0	0	0	0	0	0
LINC01345	0	0	17	0	0	0	0	0	0	4	0	0	0	0	0	0	0	0	0	0	0	0	28	0	0	0	0	0	0	0	0	0	0	0	8	0	0	0	0	0	0	0	0	0	0	0	0	0	0
CEP104	1594	2379	3105	886	1489	1753	1712	1173	1889	2220	2816	2282	1851	1670	1516	2583	2245	1907	2761	1870	1581	1573	1774	1638	2404	1469	1483	2108	2710	1780	1977	3481	2025	2773	2864	2171	1554	1952	1880	1564	2029	3287	1661	1761	1593	1302	1474	1369	696
DFFB	645	863	852	324	449	672	528	348	502	829	1089	734	546	514	412	770	797	874	1489	793	333	735	531	722	757	407	846	790	974	488	895	1870	1037	989	1110	1013	510	459	644	612	626	853	619	871	563	330	763	594	335
C1orf174	1646	2251	2819	962	1441	1768	1211	890	1048	2507	2419	2126	1718	1406	1044	1558	1617	1457	2279	1359	1227	1467	1254	1775	1967	1431	1680	1444	2731	1544	1889	3013	1706	2656	2128	1935	1152	1392	2149	2209	1797	3443	1376	1782	1149	1192	1662	1329	1205
AJAP1	102	15	147	16	32	193	170	46	37	63	63	11	106	11	7	75	209	181	24	124	647	167	78	19	245	88	274	25	104	177	55	73	29	35	141	138	85	7	163	111	32	21	16	45	6	141	80	212	0
Z98886.1	4	0	0	0	0	0	0	0	0	0	0	0	0	0	0	0	0	5	0	0	0	21	0	0	0	0	0	0	0	0	36	0	0	0	0	3	0	0	0	0	0	0	0	0	0	0	11	0	0
MIR4689	0	0	2	0	0	0	0	0	0	0	3	0	0	0	0	0	0	0	0	0	0	0	0	0	0	0	0	0	1	4	1	2	0	0	0	0	0	0	0	0	0	1	0	0	0	0	0	0	0
NPHP4	941	989	6795	453	764	1004	1310	306	916	1500	1911	1798	993	807	665	789	948	952	1807	1470	1332	1190	1041	1374	1384	624	1232	877	1644	983	1350	2565	1523	1176	1693	1506	1175	1131	756	1265	1003	1587	989	721	788	427	980	624	311
KCNAB2	3554	2688	7759	1092	2285	4583	4987	8549	2150	959	4243	1555	3989	4185	2378	1337	2755	4402	6531	4327	3684	4071	3067	3123	4869	2186	6632	2033	5134	3065	3827	3547	7527	3587	10239	4132	1770	626	1536	5913	932	5408	2948	1496	1477	1506	5068	1263	1861
HES2	89	25	440	14	27	0	119	32	118	71	1042	155	34	613	0	44	99	1072	440	9	46	241	87	1817	236	290	463	370	25	1169	89	2861	4	331	13	544	53	221	40	165	149	713	53	317	112	11	13	307	11
ACOT7	2281	3469	2221	2499	1385	4048	1878	2823	3475	2073	4143	2864	2014	5506	853	1603	1956	2969	3684	3548	2499	2078	2558	2112	6194	2416	3896	2501	4107	2469	6773	5066	5037	2093	2268	2560	2013	2558	10686	7593	3253	4260	1655	3009	1656	1160	3183	3966	1405
AL031848.2	0	0	0	0	0	0	0	0	0	0	0	0	0	0	2	0	0	0	0	0	0	0	0	0	0	0	0	0	0	0	0	0	0	0	0	0	0	0	0	0	1	0	1	0	0	1	0	0	2
CHD5	49	17	713	9	14	12	49	61	114	26	101	97	15	75	14	129	255	48	137	113	150	334	113	23	156	27	12	37	293	48	15	138	12	288	18	223	138	8	15	13	17	299	48	55	6	96	107	24	11
AL031847.1	0	0	0	0	0	0	0	0	0	0	0	0	0	0	0	0	0	0	0	0	0	0	0	0	0	0	0	0	0	0	0	0	0	32	0	0	0	0	0	0	0	0	0	0	0	0	0	0	0
RPL22	17820	23029	24376	14992	19914	21800	13782	20188	23101	16890	22571	18274	11653	17967	12254	19662	27209	22240	30657	25326	17206	13364	16514	19725	19494	12448	17558	23405	18869	15404	29417	44251	20134	25053	26255	18117	12436	15367	23215	15393	20479	37000	16051	16799	11762	25886	19131	16671	27625
RNF207-AS1	0	0	32	7	16	17	9	22	12	36	2	22	9	12	10	0	33	10	6	11	2	33	6	9	19	5	5	3	0	16	20	6	11	53	7	23	8	25	8	4	10	21	7	12	18	14	16	4	13
RNF207	741	1820	2079	1116	1281	1524	2780	1036	1835	3732	3472	1768	1663	1145	619	881	4386	1584	1996	2007	922	2058	1180	630	2766	1560	993	1115	1316	1618	3769	2983	770	2030	2581	2370	2398	2284	2096	2310	1131	3852	1148	808	1574	711	1930	441	392
ICMT	6037	4850	7341	4486	4807	4823	5196	3723	5195	5414	8803	7042	4385	6047	2825	7781	6488	5167	6527	5125	6977	5186	4013	6806	4831	3990	5133	5201	8272	5838	6021	11687	6864	7148	4529	5209	5919	7689	6403	4685	5433	6580	3540	4669	3297	4910	6000	5721	3721
HES3	0	0	3	0	0	0	0	0	0	0	0	0	0	0	0	0	0	0	0	0	0	0	0	0	0	0	0	0	0	0	0	0	0	0	0	0	0	0	0	0	0	0	0	0	0	0	0	0	0
LINC00337	14	18	47	3	15	5	0	4	0	70	23	12	6	75	0	0	17	0	15	37	47	0	7	0	50	0	0	23	81	3	69	20	21	49	0	8	4	7	0	28	20	57	24	13	7	0	0	4	32
GPR153	650	706	3963	196	517	438	2168	1680	3738	3366	2549	3167	1306	977	280	1969	1423	3252	3437	1511	1474	1977	1840	9634	1362	452	1132	1037	714	4206	738	1691	643	2022	1607	2999	1628	1067	482	789	1215	1511	455	1693	449	591	1904	387	759
RNU6-731P	0	0	0	0	0	0	0	0	0	0	0	0	0	0	0	0	0	0	0	0	0	0	0	0	0	0	0	0	0	0	0	0	0	0	1	0	0	0	0	0	0	0	0	0	0	0	0	0	0
NOL9	1276	1384	1396	575	842	1112	1026	1493	1058	1418	1504	1348	1056	1274	831	1137	1305	1018	1238	1351	868	862	757	926	1061	821	1003	937	1313	850	1475	1733	1612	1429	1811	950	753	1104	1066	1240	982	2331	802	720	747	482	848	471	568
AL591866.1	2	0	6	0	6	0	8	4	0	0	6	0	3	0	0	0	3	0	8	2	2	5	4	6	4	0	5	5	8	8	0	3	3	2	13	4	4	2	2	3	3	4	1	0	4	3	2	1	2
MIR4252	0	0	0	0	0	0	0	0	0	0	0	0	0	0	0	0	0	0	0	0	0	0	0	0	0	0	0	0	0	0	0	0	0	0	0	0	0	0	0	0	0	0	0	0	0	0	0	0	0
ESPN	52	1804	2667	436	195	643	162	5369	1676	344	3770	1191	426	1157	106	23	188	744	2970	1943	1429	256	779	689	2031	314	901	1923	451	236	1226	4868	126	843	491	1056	753	1109	1792	278	2557	4541	1402	1085	539	189	68	573	468
AL031848.1	0	0	0	0	0	0	0	2	0	0	19	3	0	0	0	0	0	1	11	0	10	0	0	6	15	4	2	0	3	0	1	28	0	9	0	8	10	0	0	0	0	4	0	2	6	0	0	0	4
TNFRSF25	1445	3180	3089	746	660	2672	2511	5254	2267	3889	6274	2613	1495	1952	1242	508	1533	2129	3543	3858	1914	1203	1390	1529	5097	716	1222	4436	1956	1788	2769	3231	1718	2510	6129	3223	1226	2464	1891	3172	1861	6306	1331	2104	2488	499	1567	1016	1239
PLEKHG5	1075	1918	3857	438	493	861	2812	2774	2024	4329	4429	3688	534	794	555	894	2106	1889	3126	2469	1644	1225	960	1546	5240	851	1309	1966	1388	1730	2008	3975	991	3291	2284	3340	1495	2162	1921	2126	1816	6005	939	2481	1013	1091	1485	1357	422
CAMTA1-DT	9	23	31	0	3	11	8	0	0	10	6	13	0	0	0	4	10	0	8	13	0	14	12	13	9	0	0	9	17	0	6	4	0	20	9	15	5	10	0	0	6	12	0	4	3	6	0	7	0
TAS1R1	0	0	18	3	0	0	0	3	32	16	12	21	0	14	29	5	19	15	0	21	0	0	0	8	0	0	0	0	12	0	12	50	0	11	0	17	36	29	0	0	6	10	0	0	0	12	0	4	36
ZBTB48	1284	2058	2590	1262	1412	1379	1640	1467	1306	2429	1879	1685	1387	1854	1353	1658	1729	1557	1917	1749	1085	1721	1057	2293	1220	874	1510	1219	1523	1261	2002	2548	1592	1703	2804	1405	1228	2556	1487	1499	1566	2516	1111	1018	1552	879	1371	1188	821
KLHL21	2237	2234	3981	1279	1728	2170	4330	1350	5209	3190	3924	2590	1921	2778	2348	4727	6707	3382	4820	3346	2190	3049	2902	2938	2993	3043	2665	1742	2975	2608	2901	5000	3350	3805	4201	3114	4603	2127	1476	2026	1702	2462	2222	1851	1351	3982	5166	3033	1390
PHF13	1136	1463	1530	744	1118	1002	1174	693	1337	1138	1604	1238	987	902	507	1798	1371	1005	1403	1130	1283	742	840	1013	951	693	1395	1051	1235	1197	880	3289	1230	1669	1424	1409	1236	1567	972	1108	1095	1591	850	1072	893	1172	935	1270	598
THAP3	672	769	807	766	531	666	588	953	745	880	791	903	617	783	681	978	930	644	913	819	601	805	687	673	839	541	443	471	1161	427	746	1210	970	814	1345	660	723	600	654	808	594	1482	613	444	499	1001	903	737	966
DNAJC11	3056	3946	3790	2484	2954	3137	3232	1578	3085	5890	6286	4526	2883	5376	3562	3869	4063	3649	5069	5041	3679	3008	2814	4370	4463	3013	3645	4478	5215	2423	5066	10180	5853	4446	4269	3462	2559	4600	5631	4134	3662	7238	3078	2853	3300	1661	3352	2390	965
VAMP3	7655	6322	8088	5075	4480	5570	5991	2531	5965	5067	5138	5990	5293	5082	3948	6715	8019	5806	6937	5007	2265	3923	4347	4810	6271	4374	7032	5629	4527	6969	7227	9379	7404	7748	5378	5457	6335	7586	6477	7188	8095	7931	5715	7840	3615	6729	5566	5961	4107
Z98884.2	38	62	36	15	33	38	4	9	20	58	42	32	32	5	16	24	51	31	67	16	23	24	17	28	40	18	9	43	56	62	24	96	46	35	100	25	21	64	11	52	51	39	23	43	22	12	10	18	0
CAMTA1	1360	1793	2869	1244	1037	1503	1007	1772	1012	1401	1884	1562	877	1165	1202	1617	1085	974	1557	906	829	888	928	1170	1964	888	951	1848	1069	1455	1597	1982	1017	2091	1062	1441	1059	1450	1512	1119	1677	1802	1213	979	879	1405	1244	1063	1716
AL590128.1	0	0	0	0	0	0	0	0	0	0	0	0	0	0	0	0	0	0	0	0	0	0	0	0	0	0	0	0	0	0	0	0	0	0	0	0	0	0	0	0	0	0	0	0	0	0	0	0	0
AL512330.1	0	0	0	0	0	0	0	0	0	0	0	0	0	0	0	0	0	0	0	0	0	0	0	0	0	0	0	0	0	0	0	0	0	0	0	0	0	0	0	2	0	0	0	0	0	0	0	0	0
RNU1-8P	0	0	0	0	0	0	0	0	0	0	0	0	0	0	0	0	0	0	0	0	0	0	0	0	0	0	0	0	0	0	0	0	0	0	0	0	0	0	0	0	0	0	0	0	0	0	0	0	0
CAMTA1-IT1	0	0	37	0	0	0	0	0	0	0	0	0	0	0	0	0	0	0	0	0	0	0	0	0	0	0	0	0	0	1	0	0	0	0	0	0	0	0	0	0	0	0	0	0	0	0	0	0	0
CAMTA1-AS2	0	0	0	0	0	0	0	0	0	0	0	0	1	0	0	0	0	0	0	0	0	0	0	0	0	0	0	0	0	0	0	0	0	0	0	0	0	0	0	0	0	0	0	0	0	0	0	0	0
CAMTA1-AS1	0	0	2	0	0	0	0	0	0	0	4	0	0	0	0	0	0	0	0	0	0	0	0	0	1	0	0	0	0	3	0	0	0	0	10	0	0	0	0	0	0	0	0	0	0	5	0	0	0
AL359881.3	20	6	9	0	0	14	0	0	0	12	0	2	0	0	13	0	7	12	9	0	20	0	0	4	7	5	0	10	0	2	12	17	4	9	2	9	0	0	0	1	0	0	0	0	18	0	0	0	0
AL359881.2	3	5	15	3	6	11	14	0	0	21	31	6	19	2	7	3	3	0	3	7	3	0	9	4	4	8	0	5	4	3	0	6	0	0	0	9	8	0	6	21	1	9	7	3	5	0	0	0	0
AL359881.1	2	11	15	0	0	7	21	6	4	56	38	13	8	10	7	1	15	2	29	3	7	0	7	8	42	8	0	13	5	10	5	16	9	14	4	31	5	10	10	7	35	2	5	1	11	0	0	14	0
PER3	920	831	1401	942	1024	1711	657	505	864	422	1199	1830	1253	578	2007	1501	3106	488	1538	811	419	790	553	1574	866	891	446	1423	512	401	595	1655	1262	2794	712	1011	672	1532	2432	815	1956	2503	1291	855	398	1313	470	361	299
Z98884.1	0	15	7	6	3	14	0	8	5	11	0	4	5	0	10	8	5	17	0	4	18	0	0	8	0	5	0	5	2	0	0	0	10	11	17	8	7	11	14	5	9	8	0	6	5	2	0	0	0
UTS2	350	309	325	120	175	11	326	131	227	73	185	0	17	92	0	85	42	260	251	194	24	282	93	108	105	141	41	168	0	197	252	0	128	108	314	202	135	74	97	641	31	167	88	134	87	30	211	68	155
TNFRSF9	590	325	153	191	192	876	270	61	111	112	318	155	985	527	91	35	133	275	159	432	120	118	264	71	308	163	338	318	325	423	311	353	461	92	1139	525	119	30	189	797	123	92	380	84	148	100	425	230	219
AL009183.1	0	0	0	0	1	0	0	0	0	0	0	0	0	0	0	0	0	0	0	0	0	0	0	1	0	0	0	0	0	0	0	0	0	0	0	0	0	0	0	0	0	0	0	0	0	0	0	0	0
PARK7	7680	9994	8940	8903	7412	8324	5695	6682	8250	12010	5560	7626	5782	8219	5133	8680	7672	6928	10559	8008	4528	5391	5386	8682	8357	6500	6287	7483	6173	6948	10184	13242	9094	9007	8606	7432	5882	8771	7597	7265	9642	12556	7113	4460	5405	8406	9732	8871	10501
Y_RNA	2	8	8	0	3	6	4	0	2	4	0	3	5	10	0	0	1	0	0	0	0	3	7	5	8	2	6	0	3	2	4	4	5	1	3	2	3	1	0	3	2	2	2	1	0	0	1	3	0
AL034417.1	0	0	0	0	0	0	0	0	0	0	0	4	0	0	0	0	0	0	0	0	0	0	0	0	2	0	0	0	0	0	0	0	0	0	0	0	0	0	0	0	0	0	0	0	0	0	0	0	0
AL034417.2	5	0	65	0	0	16	8	0	18	18	0	7	4	0	0	0	10	7	0	16	8	17	0	7	2	0	5	12	0	0	4	15	0	9	9	3	0	44	0	0	5	15	0	39	9	3	0	0	0
AL034417.3	0	23	0	0	0	0	0	11	4	0	3	0	0	0	0	0	0	0	0	0	0	0	0	16	0	0	0	0	0	0	0	4	0	3	12	10	0	0	0	0	0	0	0	0	0	0	0	0	3
ERRFI1	6219	2436	5993	958	719	3165	3680	754	6718	3021	3490	2041	4757	1794	1150	2325	6077	4956	1884	5157	2952	2810	5587	2876	3985	4321	6592	4023	5627	5814	3045	7346	3700	2292	3059	3702	4935	15061	2625	5851	3441	11214	2936	3395	2845	3913	2288	2837	934
AL034417.4	72	45	62	34	11	34	8	18	50	73	73	43	48	37	72	35	66	40	4	34	60	29	19	36	43	40	29	33	129	34	14	98	26	31	78	37	37	58	25	55	34	112	28	17	11	22	0	11	0
SLC2A7	11	0	6	0	0	0	0	0	0	0	0	0	0	0	0	0	0	3	0	0	0	0	0	0	3	0	0	0	0	3	0	6	0	0	0	0	0	10	0	0	0	0	7	0	0	2	0	0	0
SLC2A5	1087	532	263	153	293	390	176	20	324	132	397	153	851	953	125	97	154	449	383	729	284	1010	541	91	1022	563	1617	432	635	1007	1263	599	847	270	1339	561	275	318	294	855	75	199	1012	102	273	448	881	335	478
AL158048.1	0	0	0	0	0	0	0	0	0	0	0	0	0	0	0	0	0	0	0	0	0	0	0	0	0	0	0	0	0	0	0	0	0	0	0	0	0	0	0	0	0	0	0	0	0	0	0	0	0
GPR157	905	943	1146	628	527	790	474	412	957	894	901	955	724	1302	635	2393	621	758	1298	804	2032	823	900	1156	1908	666	590	681	848	1042	1354	1950	770	1150	1391	1250	492	5161	1168	1209	434	3002	462	587	719	675	938	591	349
BX323043.1	25	21	3	4	6	4	10	22	9	10	12	15	3	8	0	16	17	29	11	0	10	15	0	12	12	8	0	9	8	0	0	10	2	2	65	8	37	2	7	16	16	2	10	0	4	10	11	8	11
LINC02606	88	59	76	54	38	38	103	28	58	92	57	31	39	84	20	87	113	67	105	58	57	59	41	113	46	42	56	36	42	66	44	48	48	98	121	40	67	86	46	51	34	49	88	25	23	75	149	39	55
RNA5SP40	3	0	0	0	0	0	0	0	0	0	0	0	0	0	0	0	2	0	0	0	1	0	0	0	0	0	0	0	0	0	0	0	0	0	0	0	0	0	0	0	0	0	0	0	0	0	5	0	0
SLC45A1	80	115	449	36	34	30	209	571	173	216	113	78	154	156	52	233	283	183	152	150	87	121	172	261	126	145	149	34	129	107	112	128	137	141	262	176	167	386	50	136	64	128	140	37	12	155	295	97	96
AL356072.1	0	0	3	0	0	0	0	0	0	0	0	0	0	0	0	0	0	0	0	0	0	0	0	0	2	0	0	0	0	0	0	1	0	0	0	0	0	0	0	0	0	0	0	0	0	0	0	0	0
RERE	5658	5909	6785	3541	4613	3807	9222	7835	7567	10677	6437	7448	6706	7460	5330	9612	11338	7042	10862	9223	6597	5547	5025	6698	6059	4859	4977	5864	5683	5512	7280	15678	8575	10610	12440	10269	6987	11261	6463	6711	7037	11022	6171	7024	4644	3692	5306	2485	1516
RERE-AS1	0	26	25	4	6	30	21	23	3	13	21	9	16	24	5	0	46	17	17	37	0	13	8	3	16	8	0	8	9	11	14	9	10	28	33	41	15	13	26	14	24	20	19	8	16	2	0	0	4
AL096855.1	0	5	0	0	0	2	0	6	2	0	0	0	2	4	2	0	0	0	0	0	0	0	0	0	0	0	0	5	0	0	0	4	0	0	0	0	0	4	7	0	0	2	0	0	2	2	0	0	0
AL096855.2	0	4	9	12	0	8	0	0	3	0	2	5	2	0	5	0	0	2	0	3	0	12	0	0	4	0	0	0	0	0	33	4	0	0	0	0	1	3	0	0	0	0	0	2	0	0	0	0	0
RPL7P11	0	0	0	0	0	0	0	0	0	0	0	0	0	0	1	0	0	0	0	0	3	0	0	0	1	0	0	0	0	0	0	0	0	0	0	0	0	0	0	0	0	0	0	0	0	0	0	0	0
RPL7P7	0	0	0	0	0	0	0	0	0	0	0	0	0	0	0	1	0	0	0	0	0	0	0	0	0	0	0	0	0	0	0	0	4	0	0	5	0	0	0	0	0	0	0	0	5	0	0	0	0
Y_RNA	0	0	0	0	0	0	0	0	0	0	0	0	0	0	0	0	0	0	0	0	0	0	0	0	0	0	0	0	0	0	0	0	0	0	0	0	0	0	0	0	0	0	0	0	0	0	0	0	0
AL357552.1	0	0	0	0	0	0	0	0	0	0	0	0	0	0	0	0	0	0	0	0	0	0	0	0	0	0	0	0	0	0	0	0	0	0	0	0	0	0	0	0	0	0	0	0	0	0	0	0	0
AL357552.2	0	0	0	2	0	0	0	3	0	0	0	0	0	0	0	0	1	0	0	0	0	0	2	0	0	0	0	0	0	0	0	0	0	0	2	0	0	4	0	0	0	0	0	0	0	0	0	0	0
RPL23AP19	0	0	3	0	0	0	0	0	0	0	0	0	0	0	0	0	0	0	0	0	0	0	0	0	0	0	0	0	0	0	0	0	0	0	0	0	0	0	0	0	0	0	0	0	0	0	0	0	0
ENO1	40614	39657	36794	29463	24360	51074	29349	38924	36379	40000	39127	36542	25785	52127	18322	50417	22164	28115	40964	52144	65590	34099	24518	24268	55585	41326	48556	43434	35237	28707	51238	82296	67292	23820	39461	28825	30831	62168	54252	42101	45158	60522	41405	53534	24095	23908	45825	55893	25443
MIR6728	0	4	1	3	1	4	7	0	0	7	2	2	0	0	2	0	0	0	0	0	7	0	1	0	5	2	9	2	3	2	4	4	0	0	5	1	0	3	2	7	4	2	2	4	2	0	2	1	0
ENO1-AS1	0	13	82	0	11	0	0	0	0	17	6	0	0	0	15	0	2	0	15	6	7	3	0	8	0	0	0	0	0	0	0	3	0	11	0	3	6	0	0	7	19	14	7	0	0	0	0	0	18
RNU6-304P	0	0	0	0	0	0	0	0	0	0	0	0	0	0	12	0	0	0	0	0	0	1	0	0	3	0	0	0	0	0	0	0	0	0	1	0	0	0	0	2	0	0	0	3	0	0	0	0	0
HMGN2P17	0	0	0	0	0	0	2	0	0	0	0	0	0	0	0	2	0	0	2	0	0	0	0	0	0	0	2	0	0	2	0	2	0	0	0	0	0	0	2	0	0	0	0	2	2	0	0	0	0
AL139415.2	0	0	0	0	0	0	0	0	0	0	0	0	0	0	0	0	0	0	0	0	0	0	0	0	0	0	0	0	0	0	0	0	0	0	0	0	0	0	0	0	0	0	0	0	0	0	0	0	0
CA6	0	0	271	0	14	0	0	0	9	7	0	17	0	0	2	0	22	14	0	4	0	0	0	0	0	0	0	0	0	0	0	0	0	0	27	0	0	0	0	0	0	0	0	0	0	0	0	0	0
AL139415.1	2	0	0	0	0	0	0	0	0	0	0	4	0	0	0	0	0	0	0	2	2	2	0	0	0	0	0	0	0	0	0	0	0	0	11	1	0	0	0	0	0	0	0	0	0	0	0	4	0
LNCTAM34A	48	40	64	61	43	66	44	37	22	199	41	46	83	11	41	5	95	56	50	11	24	52	80	14	26	62	41	25	40	41	41	175	51	25	75	37	20	38	70	90	0	76	31	67	56	31	89	72	37
MIR34AHG	3149	0	1034	4	1194	3164	1369	324	0	1551	8	0	10	4	675	571	2553	1234	0	686	0	3	14	0	1390	2106	2	503	1018	1175	0	1733	1388	741	2907	1081	429	1135	3	3020	196	2604	1050	2	1370	933	0	954	586
H6PD	5590	4856	8516	2033	5330	4817	8914	4412	6520	6986	4768	4214	7210	4580	3282	10874	8134	6859	9018	7713	4126	4951	4421	9305	5421	4976	7008	4458	4179	5918	5472	17273	8864	10204	14041	10680	5220	8044	5341	5589	5339	13712	4644	3562	2666	3327	6846	2298	2014
MIR34A	1	1	0	1	1	1	1	0	1	1	1	1	1	2	0	0	2	1	1	1	1	1	1	1	1	1	3	1	1	0	3	1	1	0	1	1	1	1	3	1	0	1	0	1	1	1	2	0	0
SPSB1	3147	2073	3128	1364	1216	1994	4764	2165	4980	1653	3165	1705	2849	2375	754	5542	2475	4250	2725	2825	4921	3397	2808	2306	2979	1722	2802	1538	1856	3194	2534	2917	2065	1496	3988	2406	3843	3194	1649	2874	2202	2575	2682	1415	741	2500	3579	2441	2403
SLC25A33	681	1099	2080	753	604	1373	417	720	592	1591	887	1210	429	704	357	1115	707	779	1152	1044	2668	552	675	811	848	680	556	1434	773	689	721	2074	1399	1600	838	787	502	974	1062	553	789	4051	640	639	581	542	607	416	489
AL954705.1	12	3	52	4	10	23	10	0	8	50	12	14	7	7	0	1	28	17	16	10	46	8	32	28	21	26	0	23	33	20	24	24	29	27	32	45	23	28	0	35	1	35	4	5	20	5	6	0	0
TMEM201	605	1007	1557	496	748	886	1054	489	840	1236	1094	1591	828	1219	617	1544	1022	1231	1253	1455	2986	678	736	1048	1498	757	1002	1039	896	724	1332	2406	1562	1482	1412	1203	911	579	1374	1160	706	1484	1102	1141	580	434	1233	843	315
UBE4B	2958	3671	4563	1857	3901	3554	2665	1504	2748	4689	3107	2683	3598	3578	2052	3810	4630	3159	3878	4838	5238	3315	2055	3635	3726	2132	2857	3970	3156	3184	4662	6311	4008	4037	4304	4175	3186	5663	3709	2792	2655	9553	3613	2589	2309	3085	2550	1687	903
AL590639.1	0	0	0	0	0	0	0	0	0	0	0	0	0	0	0	0	0	0	0	0	0	0	0	0	0	0	0	0	0	0	0	0	0	0	0	0	0	10	0	0	0	0	0	0	0	0	0	0	0
PGAM1P11	0	2	4	0	1	3	11	0	5	4	0	8	3	0	5	0	4	0	4	0	0	0	0	0	0	0	0	2	0	0	2	1	2	4	0	4	0	1	0	0	0	0	0	0	3	0	0	0	0
RNU6-828P	2	1	0	0	0	0	2	0	0	4	1	2	0	0	0	0	0	0	0	2	0	0	0	1	1	0	0	0	2	1	2	4	0	1	3	2	1	1	0	0	0	0	0	0	1	0	0	0	0
PIK3CD	2197	1903	1910	924	1600	2381	3373	2133	1134	850	1719	1590	3252	4579	2428	591	1548	2890	2056	2570	1874	1745	2245	1715	2282	983	2200	1002	2413	2245	2190	2543	6927	1779	13606	3089	1049	897	998	4520	745	1115	1576	359	1541	613	2358	662	1240
AL691449.1	0	0	0	0	0	0	0	0	0	0	0	0	0	0	0	0	0	0	0	0	0	0	0	0	0	0	0	0	0	0	0	0	0	0	0	0	0	0	0	0	0	0	0	0	0	0	0	0	0
CLSTN1	9688	8757	15259	6130	7143	7610	12218	12330	9142	8980	9418	15704	8887	13261	5791	16828	11237	11472	16397	10249	17152	10714	8596	16069	8942	8100	11929	13850	7793	10445	11580	23011	12103	15792	11688	10690	15163	23042	9062	9115	17691	16336	7765	8780	6433	4446	9622	8808	2755
MZT1P1	0	0	0	0	0	0	0	0	0	0	0	0	0	0	0	0	0	0	0	0	0	0	0	0	0	0	0	0	0	0	0	0	0	0	0	0	0	0	0	0	0	2	0	0	0	0	0	0	0
AL357140.3	0	5	8	0	0	0	5	5	2	0	0	0	3	0	0	3	0	6	0	0	0	19	15	0	7	0	0	0	0	0	0	0	11	13	0	3	3	0	0	0	7	4	0	0	0	0	0	0	0
AL357140.1	0	0	0	0	0	0	0	0	0	0	0	0	0	0	0	0	0	0	0	0	0	0	0	0	0	0	0	0	0	0	0	0	0	0	0	0	0	0	0	0	0	0	0	0	0	0	0	0	0
TMEM274P	0	0	0	0	0	0	0	0	0	0	0	0	0	0	0	0	0	0	0	0	0	0	0	0	0	0	0	0	0	0	0	0	0	0	0	0	0	0	0	0	0	0	0	0	0	0	0	0	0
MIR5697	0	0	2	0	0	0	0	0	0	0	3	0	0	1	0	0	0	0	0	0	0	0	0	0	2	1	0	0	0	0	0	0	0	0	0	0	4	0	1	0	0	3	0	0	0	0	0	0	0
NMNAT1	580	708	990	439	824	890	624	303	629	792	447	649	584	926	532	754	705	673	1001	780	354	645	610	1346	683	535	658	625	350	664	1101	1124	696	760	903	847	426	886	878	642	1328	1217	626	649	489	403	564	362	313
AL603962.1	0	0	0	0	0	0	0	0	0	0	0	0	0	0	0	0	0	0	0	0	0	0	0	0	0	0	0	0	0	0	0	0	0	0	0	0	0	0	0	0	0	0	0	0	0	0	0	0	0
RBP7	171	83	108	253	144	75	330	70	160	192	86	126	28	104	280	215	385	378	310	293	190	102	226	352	68	104	91	65	571	172	100	124	106	491	449	132	75	46	69	223	83	107	86	40	83	579	256	281	200
PIK3CD-AS1	11	0	17	27	6	9	5	19	3	4	8	7	19	14	0	0	0	0	0	15	0	8	0	3	0	15	3	0	5	12	0	0	0	9	45	10	0	4	3	27	0	0	12	0	0	4	25	0	27
PIK3CD-AS2	35	313	168	41	66	13	46	215	25	138	67	65	22	27	34	9	27	18	21	97	547	52	29	22	24	33	22	31	34	32	23	267	42	56	129	12	28	227	4	38	0	306	25	18	80	68	82	0	100
CTNNBIP1	1655	1858	3771	2084	1416	1800	1656	1592	1431	3962	1719	2263	1735	2399	1743	2596	1488	1869	2493	1861	2142	2339	1944	3040	1431	1206	1635	1982	1127	1972	2621	4673	1416	5015	1502	2104	1617	2428	2265	1196	2970	3343	1498	1093	659	1230	2229	1289	1553
AL357140.4	3	0	15	0	0	0	0	0	0	0	0	4	0	0	0	0	0	0	0	0	0	0	0	0	0	0	0	0	0	0	0	5	0	11	0	0	0	6	0	0	0	0	0	0	0	0	0	0	0
LZIC	1408	2162	2957	885	1446	2558	1290	1403	1945	2810	1365	2020	1523	1449	1080	1746	2431	1594	1888	1761	1099	1324	1127	2641	2191	873	1144	2430	1243	1695	2485	3764	1584	2861	2078	2063	1488	2081	2177	1144	3426	3755	1284	1773	1656	1410	942	854	821
AL357140.2	9	20	12	3	0	5	2	31	18	31	5	16	0	14	0	5	6	0	10	16	0	9	21	62	51	5	18	9	14	28	35	19	0	4	8	14	0	6	36	9	27	28	8	4	5	7	23	4	5
RN7SKP269	10	6	2	3	3	19	0	1	1	15	7	4	3	11	3	0	29	0	14	14	2	3	0	0	20	12	11	11	3	0	5	7	10	4	0	9	1	8	0	6	0	19	0	5	4	0	0	0	5
CFL1P6	0	0	0	0	0	0	0	0	0	0	0	25	0	0	17	0	0	0	3	0	0	0	0	3	0	0	0	7	0	0	0	17	0	8	0	0	0	6	0	0	0	0	0	0	0	12	0	0	0
C1orf127	22	41	572	51	58	22	90	24	27	247	72	622	32	48	0	126	100	214	273	60	0	78	63	177	149	47	181	143	25	37	49	25	92	183	113	87	61	6	43	56	0	4	70	10	15	12	86	0	69
KIF1B	3360	3349	5470	1195	4209	2934	2345	1114	3734	4534	2666	3134	4538	2107	1567	4283	5710	2986	3450	3662	2996	2846	2691	3533	4156	2569	3541	4815	3728	4020	4003	5556	4908	3665	4203	4271	3143	2117	2212	2352	2721	5913	2600	3032	1923	2198	2271	1901	1013
AL358013.1	0	0	0	0	0	0	0	0	0	0	0	0	0	0	0	0	0	0	0	0	0	0	0	0	0	0	0	0	0	0	0	0	0	0	0	0	0	0	0	0	0	0	0	0	0	0	0	0	0
RNU6-37P	0	0	0	0	2	0	0	0	0	0	0	0	0	0	4	0	0	0	0	0	0	0	0	0	0	0	0	0	0	0	0	0	0	0	0	0	0	0	0	0	0	0	0	0	0	0	0	0	0
AL139424.3	7	0	0	0	0	2	0	18	4	0	0	0	0	0	0	0	8	0	9	12	0	4	0	5	6	0	0	7	0	0	0	9	3	0	7	0	0	0	0	0	0	21	0	0	0	0	0	11	0
AL139424.2	42	24	95	17	42	100	59	55	59	68	62	46	54	26	5	61	38	70	36	40	41	19	16	39	40	21	25	59	66	50	53	98	35	51	26	32	14	35	0	15	69	107	22	8	17	0	0	22	19
PGD	6741	8277	8638	5983	5197	11852	4972	17967	6957	12899	7295	8314	8390	6840	5588	13107	5102	5995	9860	7651	9167	9704	4325	6268	9195	6216	8940	5933	4423	5697	7297	20068	12068	5315	5785	7213	4210	12744	7011	10429	13037	16965	6834	5199	2995	2672	7726	5083	5796
CENPS-CORT	37	49	18	17	16	3	50	60	36	93	10	24	0	7	8	28	0	7	35	59	70	11	0	18	5	14	86	13	17	18	19	53	0	54	4	19	17	74	15	25	46	21	34	34	14	0	36	8	18
CENPS	541	701	734	426	470	720	280	306	213	1132	428	777	562	422	376	535	481	448	882	612	733	465	406	461	540	363	205	545	384	369	750	858	655	997	312	516	344	1105	772	581	715	1345	437	558	670	407	440	534	339
CORT	0	10	9	52	21	19	26	58	7	36	41	9	22	21	44	35	14	59	0	26	36	31	45	19	7	0	0	5	9	13	29	31	33	3	36	23	2	6	8	11	7	65	13	13	45	12	20	47	43
RN7SL731P	1	2	5	1	1	1	2	41	3	1	1	1	1	1	1	1	1	2	2	1	2	1	3	1	2	1	1	2	1	1	1	2	1	1	1	2	1	1	1	1	1	1	1	1	2	2	1	1	1
AL139424.1	6	0	1	0	0	4	0	0	0	2	0	4	0	0	0	0	0	0	0	4	0	0	0	0	8	0	0	0	0	0	0	9	4	1	3	0	0	6	0	2	0	3	0	0	0	0	0	0	0
CASZ1	873	1227	2751	1209	1661	1837	1204	784	2467	3795	1520	3491	1799	2038	3420	3200	3015	1427	3714	1841	1921	2215	1444	2137	1619	1466	1448	24008	953	1416	2468	7863	2207	1219	1831	2667	1882	4472	2400	1414	2786	3624	1574	1989	2004	1016	1735	822	233
AL139423.1	64	242	312	114	154	217	141	166	430	474	153	363	85	137	272	181	411	87	476	94	499	368	148	149	269	124	118	3995	202	197	149	1098	158	178	216	238	350	197	63	92	214	246	191	284	172	250	347	139	0
AL354956.1	0	1	0	0	0	0	0	0	0	0	0	0	0	0	0	0	0	0	0	0	0	0	0	0	0	0	0	0	0	0	0	0	0	0	0	0	1	0	0	0	0	0	0	0	0	0	0	0	0
PEX14	906	1312	1478	1002	997	1083	1231	1897	1249	1406	1113	1552	945	1429	1155	1646	900	1212	887	1521	1961	1194	803	1088	1428	1053	1286	1305	1063	916	1541	2667	1344	882	1601	1212	924	1926	1135	1543	1752	2363	1201	1016	741	1043	1575	1209	800
RN7SL614P	0	0	3	0	2	2	0	0	3	5	0	10	5	0	0	0	11	0	0	1	0	2	5	0	3	2	0	10	0	0	0	0	0	3	0	0	3	5	0	0	2	5	1	0	2	0	4	0	0
DFFA	2147	2867	3616	1731	2381	2276	2213	1717	2296	2919	2343	2517	1948	2237	2156	2976	3171	2545	3093	3147	4470	1924	1958	2875	3266	2366	2562	2861	2202	2045	3075	5691	2731	2768	2919	2003	1946	3354	2758	2639	2779	6047	2272	2588	1551	2269	2762	1661	1344
AL139423.2	14	0	0	5	4	11	23	0	5	29	0	20	0	0	11	0	19	4	8	41	0	18	6	29	29	7	29	25	10	9	3	30	15	33	39	12	0	12	0	13	2	28	0	6	3	0	10	0	0
TARDBP	8768	9344	11769	3792	5303	8927	6101	5043	7917	11019	9149	7413	7681	5243	4630	6848	9147	8257	7020	7986	8134	6325	5519	7337	9234	6443	6530	89558	11065	8276	9024	16396	9079	9615	11031	8124	6634	6161	8322	7788	8871	12272	6189	8106	7686	5121	4213	4211	2619
AL109811.3	0	54	9	0	39	51	12	20	10	0	64	2	0	0	0	0	5	11	15	0	91	36	0	0	77	0	0	371	8	0	3	6	0	0	3	5	0	0	0	32	7	7	0	0	0	13	5	0	31
AL109811.2	264	215	719	82	206	296	259	349	306	331	383	415	152	175	234	175	514	403	442	221	228	288	81	214	323	169	78	12071	377	163	380	1067	223	252	495	320	214	276	131	149	333	573	179	118	248	158	155	60	70
MASP2	165	115	305	29	63	118	45	26	119	149	143	122	67	17	40	60	255	158	240	106	165	160	38	157	121	48	43	6805	151	128	151	500	105	142	362	191	108	148	13	125	91	276	45	74	124	28	29	36	14
DISP3	16	0	393	0	27	3	16	128	6	90	22	38	36	18	12	32	40	13	29	12	63	138	68	16	0	0	0	21	17	78	22	20	0	7	80	6	19	0	13	0	7	0	0	14	22	0	28	2	0
AL590989.1	0	0	0	0	0	0	0	0	0	0	0	0	0	0	0	0	0	0	0	0	0	0	0	0	0	0	0	0	0	0	0	0	0	0	0	0	0	0	0	0	0	0	0	0	0	0	0	0	0
UBIAD1	838	1316	1743	1251	1097	1389	965	690	1286	2046	1251	1826	1336	1607	1055	1627	1913	1239	2690	2187	3771	1723	1227	1690	1685	1241	1450	2133	2392	1116	1684	3879	1746	1684	2194	1297	981	1403	1790	1029	1460	2948	1065	1034	864	1208	2229	1350	1183
UBE2V2P3	11	4	0	0	4	0	8	0	0	8	0	2	6	0	0	0	0	0	0	12	10	0	0	5	0	0	0	3	3	0	0	0	0	0	19	15	0	0	0	0	0	0	0	0	0	0	0	0	0
EXOSC10	4089	4560	5267	2535	2757	4423	3767	2301	3878	4200	4488	4521	3381	3928	2802	3732	4706	3760	4367	4938	7560	3310	2933	4784	5080	3498	3757	135260	5057	3689	5772	17571	5460	3880	6009	4428	3260	4960	4256	4402	5226	7566	3402	3921	2714	2075	3652	1811	1190
EXOSC10-AS1	9	4	18	14	3	0	0	25	9	34	7	0	0	8	12	0	0	20	20	9	23	5	3	0	14	0	11	217	9	7	18	60	5	5	0	0	3	13	11	2	3	5	14	8	11	2	38	5	6
SRM	2660	3887	2545	2424	2090	3549	3457	6769	3346	4245	3993	3342	2862	4970	2341	3771	2548	4941	4406	4458	11326	5280	3435	3393	5479	3169	4231	80849	6105	2681	4257	15682	4702	3261	3724	3081	2599	1827	3958	3496	4648	5167	3447	2612	1655	2527	4827	3528	2416
AL109811.1	58	181	31	22	46	62	71	0	90	89	68	32	61	24	57	16	102	75	68	41	88	39	25	66	31	76	26	2115	112	56	19	124	111	46	100	101	22	12	10	60	45	64	14	38	57	5	21	16	0
MTOR-AS1	0	0	3	0	0	0	0	0	0	0	0	0	0	0	0	0	0	0	0	0	0	0	0	0	0	0	0	12	0	0	0	0	0	0	0	2	0	0	0	0	0	0	0	0	0	0	0	0	0
RNU6-537P	0	0	0	0	0	0	0	0	0	0	0	0	0	0	0	0	0	0	0	0	0	0	0	0	0	0	0	0	0	0	0	0	0	0	0	0	0	0	0	0	0	0	0	0	0	0	0	0	0
ANGPTL7	15	0	14	0	3	0	199	0	263	41	22	0	0	2	12	26	288	58	39	187	4	70	37	39	6	34	52	19	169	8	17	40	3	181	225	170	90	3	31	25	0	0	94	21	0	114	157	35	4
RNU6-291P	0	0	0	0	2	0	0	0	0	2	0	0	0	0	0	0	0	0	0	0	3	0	0	0	1	0	0	0	1	0	0	1	2	0	0	0	0	0	0	0	0	2	0	0	0	0	0	0	0
MTOR	3990	3992	5583	1799	3046	4427	3607	1317	4137	5750	4481	4764	4293	4689	2663	4861	5327	4257	2729	5172	7770	3516	2722	4996	4462	3702	3492	4864	5723	3973	4715	7972	6030	4056	6364	4963	3225	3732	4556	4229	3584	8127	3229	3090	2960	1647	2847	1694	842
RPL39P6	2	0	0	0	0	0	0	0	0	0	0	0	0	0	0	0	0	0	0	0	0	0	0	0	0	0	0	0	0	0	0	0	0	0	0	0	0	0	0	0	0	0	0	0	0	0	0	0	0
AL031731.1	0	4	6	3	0	6	5	52	8	0	0	0	0	0	9	0	0	0	0	0	24	0	0	4	5	0	0	0	4	0	7	0	0	0	19	0	0	42	0	7	0	12	4	0	0	0	0	0	0
FBXO2	75	635	3057	688	145	184	161	13076	188	180	1541	790	210	424	340	163	1086	67	850	2323	3018	1220	67	92	2848	534	207	428	408	202	800	1048	183	157	1912	427	462	5549	64	82	457	2847	137	54	238	630	403	371	1710
FBXO44	570	1240	3691	846	802	1071	1627	3276	1134	1295	1476	1553	1280	1025	1119	761	2714	1016	1721	1699	2359	2171	843	1010	1640	1161	771	446	1228	1013	1406	1914	1125	1164	3497	1509	1213	2395	690	775	949	2992	1073	325	797	1610	2130	1087	1407
FBXO6	1324	1451	1152	1240	935	1376	773	943	685	1024	898	1166	1174	1448	807	586	913	538	1127	966	951	842	756	686	1895	747	619	583	1970	473	1187	1701	2515	511	1496	927	892	531	873	1445	825	2291	1805	272	446	646	2526	1236	1211
MAD2L2	957	1519	3036	1041	635	1185	940	2365	1102	3557	1373	1598	774	1739	811	1332	1176	1599	1155	1194	2511	1455	1093	1206	1386	698	1110	915	1307	1028	936	2838	1627	1006	1425	927	876	952	794	1082	911	1553	1351	611	580	1352	1583	1441	1791
AGTRAP	1785	1833	2278	1955	1364	2178	1984	3189	1465	1893	1726	2616	1239	1777	1099	2877	1723	1653	2902	2140	2420	1949	1560	2333	3554	1638	1807	1195	2219	2384	2488	4559	1778	1578	2272	2047	3492	6440	1298	2946	3526	3441	2291	1084	1075	1665	4043	3068	3041
DRAXIN	86	20	77	63	21	16	13	24	23	112	46	53	14	13	24	6	31	56	116	60	30	31	16	26	14	17	111	13	26	224	24	120	13	20	33	15	24	47	10	6	17	38	23	32	8	12	44	73	0
LINC02766	0	0	0	6	0	0	6	0	0	0	0	0	0	0	0	3	0	0	0	0	0	0	0	3	0	0	0	11	0	0	0	0	3	8	10	0	0	0	0	0	0	0	0	0	0	0	0	0	0
AC254633.1	23	2	19	4	2	17	36	0	51	12	16	10	13	15	1	19	29	9	10	24	22	20	7	17	5	24	2	13	25	16	4	15	19	14	26	22	22	31	28	13	2	6	12	4	11	51	46	14	0
DHRS3	3256	3404	3646	7244	5365	4554	5302	1540	6273	4232	3053	6859	5193	6353	4278	6810	4273	2498	3319	4948	2484	4513	3060	2915	2591	5908	4224	3859	3764	2386	8549	5546	4913	2748	4720	3679	4289	10520	4349	4682	4463	7543	3247	4045	3587	5664	6646	2896	6962
RNU6ATAC18P	2	7	2	5	7	3	10	0	4	4	2	6	5	10	6	5	4	0	2	8	6	10	1	4	7	7	11	6	4	4	16	11	7	3	11	13	3	4	2	9	7	10	6	7	10	7	2	0	0
MIR6730	3	1	4	3	0	7	4	0	10	1	4	2	2	4	1	6	3	1	1	2	3	0	6	9	2	2	2	1	1	2	4	1	4	3	4	3	6	13	1	3	5	2	1	1	4	1	3	0	2
PDPN	5395	2306	2331	1173	1328	1553	2183	197	2656	1141	3403	1134	3721	2525	793	2908	947	8553	1022	2884	1897	2753	3298	954	1566	1278	3921	1807	1000	8560	1549	2387	772	1388	1560	1663	2148	1011	2386	1736	1151	1539	1972	745	917	2456	2166	3659	2448
RNA5SP41	0	0	0	0	0	0	0	0	0	0	0	0	0	0	0	0	0	0	0	0	0	0	0	0	0	0	2	0	0	0	0	0	0	0	0	0	0	0	0	0	0	0	0	0	0	0	0	0	0
AL359771.1	0	0	0	0	0	0	0	0	0	0	0	0	0	0	0	0	0	0	0	0	0	0	0	0	0	0	0	0	0	0	0	0	0	0	0	0	0	0	0	0	0	0	0	0	0	3	0	0	0
PRDM2	2898	2059	3505	843	1620	2425	2745	799	2989	2950	2517	1747	2704	1866	2022	2748	4052	3718	2536	2586	1354	1988	1802	2352	2853	1629	1780	2625	2938	3047	2496	3448	3029	2990	5045	3136	2495	1922	2205	2216	1978	3271	1537	1697	1551	980	1358	674	697
ZBTB2P1	9	9	13	0	5	3	5	6	0	0	7	0	6	7	0	5	5	4	0	0	14	0	0	6	0	3	7	0	0	0	0	0	0	0	8	0	0	0	6	0	0	0	0	14	15	0	0	0	10
C1orf167	0	3	2	9	10	2	5	0	4	2	3	4	6	5	7	7	8	4	4	3	43	29	3	6	10	3	13	3	10	6	18	5	6	10	12	4	6	14	1	4	4	9	4	2	0	27	37	13	14
C1orf167-AS1	0	0	0	0	0	0	0	0	0	0	0	0	0	0	0	0	0	0	0	0	0	0	0	0	0	0	0	0	0	0	0	0	0	0	0	0	0	0	0	0	0	0	0	0	0	0	0	0	0
MTHFR	1984	1901	5004	1061	2475	1854	2860	1538	2719	3323	2354	2267	2432	2880	2257	2829	5364	2658	3390	3002	2036	2644	2253	4704	3021	1906	3281	1546	2496	2835	2973	3869	4176	3110	6296	3380	2268	3046	2159	2516	2540	4670	1562	738	1778	2026	3668	1556	1154
CLCN6	1421	2235	3575	724	1249	1703	2432	1482	2274	2388	2741	1375	1643	1170	969	1737	3685	2062	2346	2507	1812	1756	1253	1968	1961	1104	1610	2009	1645	1965	1680	2563	1988	2291	4148	3159	1890	2558	1065	2258	1964	3281	1315	1548	1927	987	1676	863	409
NPPA	35	27	271	5	7	15	59	54	17	36	41	12	10	17	24	15	42	21	10	19	37	37	17	22	25	25	13	23	4	24	14	59	21	14	62	42	18	15	0	17	11	45	15	0	8	18	12	10	0
NPPB	0	0	17	0	0	0	0	6	0	0	0	0	0	0	0	0	0	0	0	5	400	0	0	0	0	0	0	10	0	0	0	137	0	0	9	0	0	0	0	0	0	0	0	0	0	0	0	0	0
SBF1P2	0	0	0	0	0	0	0	4	0	4	0	0	0	0	0	0	4	0	0	3	0	0	0	0	0	0	0	0	0	0	0	0	0	0	0	0	0	0	0	0	0	0	0	0	0	4	0	0	0
AL021155.4	11	40	39	3	13	6	10	12	2	11	34	23	22	17	45	29	22	37	63	23	37	43	4	8	9	20	3	75	20	43	38	7	30	10	26	28	9	18	9	48	10	22	7	11	27	30	14	19	21
RNU5E-1	0	0	0	0	0	1	0	0	0	0	0	0	0	0	0	0	0	0	0	0	0	0	0	0	1	0	0	0	0	0	0	0	0	0	0	0	0	0	0	0	0	0	0	0	0	0	0	0	0
RNU5E-4P	0	0	0	0	0	0	0	0	0	0	3	0	0	0	3	0	0	0	0	0	0	0	0	0	0	0	0	0	0	0	0	0	0	0	0	0	0	0	0	0	0	0	0	0	0	0	0	0	0
KIAA2013	3941	5275	7449	4162	3174	5407	4283	3570	5209	6524	5275	5050	3607	7196	3673	7987	4126	4373	11460	6095	5967	5473	4327	6420	6156	3736	6749	5769	3673	3830	7908	9794	5997	3840	5451	5529	4426	6087	4943	5384	7171	6601	3593	6719	3932	3745	7211	5650	5125
PLOD1	9431	5239	7149	4115	3682	5191	8391	5309	6192	7371	7810	6162	6973	7040	3447	13548	5764	8712	8613	8139	12244	7428	3681	6561	6316	6636	7120	3631	7607	5435	7749	19127	6113	4615	5440	5972	8180	9313	6335	6951	5375	7709	6571	4225	5352	5557	7589	9924	3963
AL096840.3	0	0	5	0	0	0	0	1	0	7	0	0	0	3	0	0	3	7	2	0	0	0	0	4	0	0	0	0	0	0	0	0	14	0	3	0	0	0	0	0	0	0	0	0	0	0	7	7	0
MFN2	5362	5680	9667	5836	5454	7851	6154	3184	7567	6591	5981	7304	4876	9263	7187	7188	9490	5675	9947	7217	5995	6886	4235	7611	7317	5156	7057	6668	5293	6309	7560	16625	9144	5908	7868	6537	5551	9974	9648	6566	5534	12964	6473	4092	4038	6974	10305	4227	2367
AL096840.2	0	0	0	0	0	0	0	0	0	0	0	0	0	0	0	0	0	0	0	0	0	0	0	0	0	0	0	0	0	0	0	0	0	0	0	0	0	0	0	0	0	0	0	0	0	0	0	0	0
RN7SL649P	0	0	0	0	0	0	0	0	0	0	0	0	0	0	0	0	0	0	0	0	0	0	0	0	0	0	0	0	0	0	0	0	0	0	0	0	0	0	0	0	0	0	0	0	0	0	0	0	0
TNFRSF8	244	165	70	119	150	202	219	0	80	57	157	92	369	169	610	36	94	256	180	215	94	178	143	125	215	136	155	85	380	232	270	268	201	73	488	243	54	21	73	362	109	461	251	24	77	95	185	62	87
RNU6-777P	0	0	0	0	0	0	0	0	0	0	0	0	0	0	0	0	0	0	0	0	0	0	0	0	0	0	0	0	0	0	0	0	0	0	0	0	0	0	0	0	0	0	0	0	0	0	0	0	0
RPL23AP89	0	0	0	0	0	0	0	0	0	2	0	0	0	0	0	0	0	0	0	0	0	0	0	0	0	0	0	0	0	0	0	0	0	0	0	0	0	0	0	0	0	0	0	0	0	0	0	0	0
AL357835.1	0	0	0	0	0	0	0	0	0	0	0	0	0	0	0	0	0	0	0	0	0	0	0	0	0	0	0	0	0	0	0	0	0	0	0	0	0	0	0	0	0	0	0	0	0	0	0	0	0
TNFRSF1B	8930	4436	3461	3821	3418	6864	6272	3481	3417	2112	4390	3343	7426	8861	3293	6054	4950	7237	8052	5844	2116	4057	5189	7984	8394	5755	13134	3102	5340	8434	9753	4881	11499	4566	12524	6688	2398	7519	2373	8830	4343	5408	4787	3228	2788	2528	8854	4332	3959
MIR4632	0	0	0	0	2	1	1	0	0	0	0	0	0	0	0	0	0	0	0	0	0	0	0	0	0	0	1	0	0	0	0	2	0	0	0	0	0	1	0	0	0	0	0	0	1	0	0	0	0
RPL10P17	0	0	0	0	0	0	0	0	0	0	0	0	0	0	0	0	0	0	0	0	0	0	0	0	0	0	0	2	0	0	0	0	0	0	3	0	0	0	0	0	0	0	0	0	0	0	0	0	0
SNORA70	0	0	0	0	0	0	0	0	0	0	0	0	0	0	0	0	0	0	0	0	0	0	0	0	0	0	0	2	0	0	0	0	0	0	0	0	0	0	0	0	0	0	0	0	0	0	0	0	0
VPS13D	3115	3157	4367	1717	2781	2856	3748	1526	4136	4288	3279	4134	3477	2964	3191	3558	6603	3622	2918	3666	1320	4680	3080	4964	3714	2830	3372	3263	2913	4173	3783	6682	5906	4247	7235	5010	3456	3719	3313	3417	4180	7411	2295	2000	2825	2711	3514	1649	1132
AL021155.2	1	1	1	1	1	1	1	1	1	1	1	1	1	1	1	1	1	1	1	1	1	1	1	1	0	1	1	1	1	1	1	1	1	1	1	1	1	1	1	1	1	1	1	1	1	1	1	0	0
AL021155.3	1	1	1	1	1	1	1	1	1	1	1	2	1	1	8	1	1	1	1	1	1	1	1	1	1	1	1	1	1	1	1	1	1	1	1	1	1	1	1	1	1	1	1	1	1	1	0	2	1
AL021155.1	1	1	1	1	1	1	1	1	1	1	1	1	1	1	1	1	1	1	0	1	1	1	1	1	1	2	1	1	1	1	1	1	1	1	1	1	1	1	1	1	1	1	1	1	1	1	1	0	0
MIIP	1040	1386	1423	798	649	1385	1331	5108	1380	1176	1449	1367	1032	1000	898	1327	1066	1023	1737	1439	1540	1580	1062	1288	2292	1072	1052	1415	1319	896	1576	2086	1453	972	2223	1533	833	1196	908	1767	1498	2073	1382	1090	799	1039	1868	1077	1291
AL096840.1	1	8	4	2	0	4	7	0	5	4	3	3	2	0	0	2	3	6	6	0	2	2	4	2	2	2	5	2	4	5	1	5	1	0	1	2	4	2	0	2	0	1	7	2	2	0	5	0	0
MIR6729	1	8	4	1	2	4	6	5	3	3	4	0	0	4	2	4	3	0	2	8	2	7	1	0	4	0	1	4	3	2	6	4	3	0	12	6	2	3	1	3	10	3	2	5	1	3	1	1	0
MIR7846	1	1	1	1	1	1	1	1	1	1	1	1	1	1	1	1	1	1	1	1	1	1	1	1	1	2	2	1	1	1	1	1	1	1	1	1	1	0	0	0	1	1	0	1	1	0	1	1	1
SNORA59A	18	16	8	8	14	3	14	10	18	25	24	14	13	12	3	11	17	19	11	19	5	21	16	22	19	4	18	17	25	35	39	24	27	18	35	28	3	17	8	25	22	19	17	10	4	8	28	6	3
FHAD1	390	263	268	202	155	429	233	381	172	524	199	281	279	89	113	110	232	130	275	59	141	319	106	113	175	207	117	132	219	200	122	381	205	178	153	171	202	606	291	595	280	504	253	134	266	36	110	69	79
AL031283.2	0	15	7	3	0	14	0	0	0	8	15	0	0	0	0	11	10	4	0	0	6	8	0	13	0	0	0	0	0	0	4	21	0	0	0	0	0	48	16	0	8	9	5	5	0	0	0	0	0
FHAD1-AS1	8	0	11	0	6	0	0	0	0	0	9	9	0	7	0	0	12	0	0	0	0	35	8	0	0	0	0	0	0	0	0	0	0	0	0	7	26	0	0	0	0	0	0	0	0	13	74	0	0
KAZN	422	461	2019	550	318	568	1716	207	689	408	671	965	159	491	502	427	967	1443	575	1084	1644	713	860	1768	1053	226	894	421	766	962	937	1167	451	1505	965	684	899	1265	736	526	810	1769	188	757	554	547	527	406	293
RNU6-1265P	0	0	0	0	0	0	0	0	0	0	0	0	0	0	0	0	0	0	0	0	0	0	0	0	0	0	0	0	0	0	0	0	0	0	0	0	0	0	0	0	0	0	0	0	0	0	0	0	0
AL357873.1	0	0	11	0	0	8	0	0	0	0	0	0	0	3	3	0	3	6	0	0	0	0	6	0	5	0	0	0	0	17	0	0	0	11	0	0	0	0	0	0	0	7	0	0	0	0	5	0	0
KAZN-AS1	0	0	3	0	0	0	0	0	0	0	0	0	0	0	0	0	0	0	0	0	8	0	0	0	5	0	0	0	0	0	0	0	0	0	0	0	0	0	0	0	1	3	0	2	0	0	0	0	0
TBCAP2	0	0	0	0	0	0	0	0	0	0	0	0	0	0	0	0	0	0	0	0	0	0	0	0	0	0	0	0	0	0	0	0	0	0	0	0	0	0	0	0	0	0	0	0	0	0	0	0	0
AL031293.1	0	0	0	0	0	0	0	0	0	0	0	0	0	0	0	0	0	0	0	0	0	0	0	0	0	0	0	0	0	0	0	0	0	0	0	0	0	0	0	0	0	3	0	0	0	0	0	0	0
TMEM51-AS1	356	731	2624	486	776	766	580	632	501	846	949	951	459	507	880	1501	1016	797	1197	336	1875	725	439	855	374	238	279	580	136	657	861	823	301	571	716	664	1085	2963	1409	395	1135	1314	458	1026	471	745	895	173	349
C1orf195	0	0	7	0	0	0	0	0	0	8	0	0	0	7	0	3	0	0	0	0	0	0	0	0	0	0	0	0	0	0	0	0	0	0	0	0	0	0	0	0	0	13	0	0	0	0	0	0	0
MFFP1	0	0	0	0	0	0	0	0	0	0	0	0	0	0	0	0	0	0	0	0	0	0	0	0	0	0	0	0	0	0	0	0	0	0	0	0	0	0	0	0	0	0	0	0	0	0	0	0	0
TMEM51	1968	2570	4162	2348	2898	2848	1818	2042	2170	2197	2153	2196	1968	2281	2365	2832	2809	1683	2912	1649	4243	1678	1625	1893	1693	1553	1803	1880	1492	1551	2840	3054	1601	1692	1752	2140	2126	2948	2874	2253	2255	3501	2059	1745	1297	2093	2731	1888	2081
CHCHD2P6	5	17	29	28	11	24	7	8	15	45	4	12	17	28	4	38	22	12	40	29	21	19	25	37	19	14	42	15	15	19	16	42	15	16	38	39	39	78	10	12	17	15	16	11	3	25	33	25	44
DNAJC16	1182	1482	2078	807	1356	1826	785	937	838	1975	1490	1345	1349	1041	972	1142	1870	1191	1478	1117	1151	902	756	1500	1554	947	1359	2234	1343	1207	1842	4070	1266	1255	2131	1539	1037	1851	1638	1423	1685	2567	960	1295	1225	800	879	690	567
SCARNA21B	0	0	0	0	0	0	0	0	0	0	0	0	0	0	0	0	0	4	0	0	0	0	0	0	0	0	0	0	0	0	0	0	0	0	0	0	0	0	0	0	0	0	0	0	0	0	0	0	0
AL121992.3	9	17	40	0	9	41	0	48	10	18	22	7	2	11	0	2	8	0	9	5	5	6	0	0	8	6	13	32	11	6	14	18	9	4	34	18	1	2	27	11	13	41	0	8	10	0	2	0	0
AGMAT	546	1246	937	242	650	3253	114	815	775	669	974	390	305	1636	120	225	631	369	2064	1862	3025	657	625	832	3367	829	1489	3492	687	282	2200	2503	1151	492	1096	1180	131	351	2569	804	2171	3349	448	1334	684	207	778	295	225
AL121992.1	26	10	12	4	3	26	7	14	15	49	11	18	14	14	21	0	9	0	8	40	17	27	10	22	13	11	5	12	6	14	15	9	26	16	57	38	2	28	0	2	4	51	0	6	18	16	17	4	0
DDI2	2682	3318	3717	1059	1902	3672	1603	1937	1930	4240	3218	2086	3548	1825	1580	2947	3094	3050	2473	2465	1274	1549	1597	2338	2882	1541	1889	5644	2897	3067	3167	5819	2588	3102	3276	2360	1933	2844	2879	2481	2874	7411	2010	3371	1745	1454	1201	872	814
RSC1A1	2	2	2	3	4	2	2	165	2	2	3	3	2	2	1	3	3	2	1	2	1	4	2	2	5	6	3	3	4	2	2	3	3	2	6	2	16	4	2	2	3	2	2	2	1	1	7	1	1
AL031283.1	60	19	65	17	24	45	35	36	26	134	11	20	29	11	0	8	35	0	49	14	7	17	6	8	17	16	12	20	15	103	20	25	31	7	25	5	21	101	8	23	46	112	0	5	56	13	0	25	49
CTRC	13	22	11	21	4	8	7	0	31	13	0	0	8	14	0	0	0	12	18	8	127	3	6	0	0	0	8	9	7	12	11	10	0	0	9	22	0	0	4	0	6	37	0	6	0	0	0	0	0
CELA2A	0	0	0	16	0	6	0	0	2	12	0	10	0	0	3	0	0	0	0	0	16	0	0	0	0	0	0	0	0	3	0	0	0	0	0	0	3	0	8	0	0	5	0	0	0	0	0	0	7
CELA2B	4	4	13	0	0	0	4	0	0	24	0	6	6	0	0	3	6	0	2	0	7	0	0	0	0	0	0	10	3	5	5	0	0	0	7	2	0	2	9	0	0	11	0	2	0	3	0	0	0
CASP9	1045	1227	1967	893	771	927	947	928	870	1583	1162	1015	1014	1224	994	1803	1268	1262	1508	833	1163	1124	637	1547	1072	606	1154	963	1042	1001	1120	1563	1242	994	1333	896	864	2695	1057	1103	924	2154	576	680	891	1086	887	928	699
EFHD2	10355	13189	12313	11112	15194	15212	10230	26246	11224	18196	8923	12065	12094	17065	10234	11900	8514	10769	17455	6060	7100	10686	8480	12168	11513	9161	15086	9305	7501	10813	12386	18498	13902	5816	11396	10228	10282	16081	24586	14070	22544	14847	6217	6153	12606	4907	11513	9942	8550
PLEKHM2	5159	4402	5397	3307	3398	3921	7735	4375	5704	5228	5301	4332	4912	5869	4075	6630	6637	7280	7520	4684	5890	5081	5242	6888	4522	3754	8483	5547	5311	5727	5893	9527	6692	5967	10030	5924	4855	3189	4125	6470	3084	6391	4173	2962	2797	4161	7075	4870	3955
AL450998.2	10	25	27	9	9	9	22	2	56	29	18	31	12	26	2	17	62	25	59	49	14	27	7	14	33	7	23	35	3	62	24	23	23	13	64	44	12	27	4	50	21	17	5	18	35	8	11	6	0
SLC25A34	126	197	215	177	196	157	342	636	132	99	182	143	136	264	517	158	425	362	484	189	189	181	164	739	133	76	205	237	172	118	391	189	127	195	345	244	139	112	245	177	220	699	111	128	200	117	166	58	165
SLC25A34-AS1	0	6	0	0	1	0	18	0	0	4	0	0	0	0	6	7	0	0	10	0	3	0	3	0	0	0	0	0	0	0	0	2	0	5	0	0	0	0	5	0	0	1	0	3	0	2	3	3	5
TMEM82	7	83	194	65	14	79	12	742	24	0	4	114	4	296	20	6	80	0	173	104	63	4	14	35	636	0	157	271	15	8	269	447	11	3	23	9	29	296	54	456	431	239	30	140	116	5	35	0	41
CLCNKB	0	16	14	19	7	0	37	173	22	41	52	52	12	0	111	31	37	17	0	20	197	0	0	0	8	9	4	0	16	13	14	93	0	16	49	0	23	14	0	0	20	77	6	5	0	51	6	0	0
CLCNKA	0	37	194	144	142	1	37	56	98	61	31	109	26	16	868	25	77	4	35	37	98	16	8	6	152	0	6	15	16	26	0	58	22	35	15	0	45	0	10	0	8	473	10	16	10	15	16	0	1
HSPB7	1796	449	648	656	442	62	2721	222	6898	143	965	540	270	457	886	4499	5460	643	3100	304	168	2719	401	475	934	1112	408	315	2392	1983	669	682	112	3009	1141	3310	4741	537	401	1729	104	339	3752	1314	140	10980	8994	1578	417
MT1XP1	1	9	4	3	0	2	0	5	0	0	1	0	2	5	0	0	0	1	3	1	0	0	0	2	0	0	0	5	3	0	0	0	0	0	3	0	0	1	0	1	0	6	4	5	3	9	0	0	0
CPLANE2	55	157	148	110	151	198	129	219	155	549	100	213	186	220	258	271	222	139	422	170	106	186	172	182	337	76	132	133	106	194	192	163	230	202	309	307	200	194	241	146	273	226	211	179	115	255	390	199	189
AL109627.1	182	470	355	263	337	389	300	352	257	1159	380	430	433	320	233	516	432	301	560	328	309	330	233	457	619	198	274	316	316	246	343	414	633	372	599	523	277	315	529	308	587	474	350	277	208	349	511	275	158
FBLIM1	6795	8121	10401	5605	5694	8144	7926	8744	10584	7520	5124	6062	5084	6140	3245	8762	11304	6243	8271	6210	6535	5059	5577	5936	7898	4420	6635	10340	3468	7851	5582	10578	8462	4123	4390	4571	5910	6235	11678	5670	10862	7922	3215	2874	3002	5290	6346	6547	3290
SPEN	4394	3825	4763	1511	2739	3895	5453	1870	6248	6169	5466	3921	4835	4516	2824	5002	7141	5576	5351	4015	2779	3573	3725	4911	6088	2504	3673	6085	4293	5382	5842	5646	6405	5662	9087	6968	4903	4490	3960	5420	5028	8580	3776	6294	4285	983	1771	1172	504
AL034555.1	0	0	0	0	0	0	0	0	0	0	0	0	0	0	0	0	0	0	0	0	0	0	0	0	0	0	0	0	0	0	0	0	0	0	0	0	0	0	0	0	0	0	0	0	0	0	0	0	0
ZBTB17	2007	2030	1839	1421	1592	1637	2080	1912	1450	2242	1911	1956	1668	2102	1762	1840	2187	2222	2409	1879	1919	1750	1725	1764	1687	1184	1832	1718	1759	1766	2109	1855	2067	1325	3735	1708	1600	2111	2265	1925	1808	2516	1456	978	1433	1864	2050	1749	1698
AL355994.4	0	0	0	0	0	0	0	0	0	0	0	0	1	0	0	0	0	0	0	0	0	0	0	0	0	0	0	0	0	0	0	0	0	0	0	3	0	0	0	0	0	1	0	0	0	0	0	0	0
AL355994.1	0	0	0	0	0	0	0	0	0	0	0	0	0	0	0	0	0	0	0	0	0	0	0	0	0	0	0	0	0	0	0	0	0	0	0	0	0	0	0	0	0	0	0	0	0	0	0	0	0
AL355994.5	0	0	0	0	0	0	0	0	0	0	0	0	0	0	0	0	0	0	0	0	0	0	0	0	0	0	0	0	0	0	0	0	0	0	0	0	0	0	0	0	0	0	0	0	0	0	0	0	0
TBC1D3P6	0	0	0	0	0	0	0	0	0	0	0	0	0	0	0	0	0	0	0	0	0	0	0	0	0	0	0	0	0	0	0	0	0	0	0	0	0	0	0	0	0	0	0	0	0	0	0	0	0
RPL12P14	29	16	43	52	42	69	22	71	25	6	27	6	13	44	24	12	7	19	27	12	7	21	19	14	22	22	26	3	26	6	28	11	19	24	22	18	16	11	19	36	24	18	11	11	12	27	34	63	81
UQCRHL	182	274	280	337	260	486	182	435	323	327	218	333	176	563	338	578	392	376	497	372	404	336	215	462	449	361	385	299	466	383	514	446	382	270	398	273	249	425	607	250	215	632	311	286	221	329	370	483	592
AL450998.1	7	6	11	28	5	32	18	211	22	15	12	21	7	25	13	40	30	27	46	2	5	21	23	11	20	25	22	33	13	9	14	20	23	31	29	3	4	2	28	7	15	5	6	20	5	15	21	32	69
FLJ37453	124	237	305	113	100	108	181	126	173	168	148	150	103	115	73	190	202	179	230	150	162	231	131	197	133	77	117	235	110	143	98	190	170	283	268	201	112	324	114	109	105	288	93	106	155	220	107	75	174
EPHA2	3332	2801	2113	3244	3793	3291	5393	7021	8308	2764	9991	4212	3462	6084	1933	2852	7366	2438	8416	2221	2120	2936	4454	1803	7141	5467	10360	4692	6845	3646	6011	5040	4467	1291	3892	2067	7181	13529	5838	4830	6860	14120	2325	9885	6859	2204	2068	11414	1273
ARHGEF19-AS1	0	0	0	0	0	0	0	0	0	0	0	0	0	0	0	0	0	0	0	0	0	0	0	0	0	0	0	0	0	0	0	0	0	0	0	0	0	0	0	0	0	0	0	0	0	0	0	0	0
ARHGEF19	411	1426	1155	405	363	627	613	905	434	8023	2571	1483	953	669	826	2230	753	693	1228	3287	4963	401	577	549	1444	261	508	1667	463	750	1548	2183	1222	923	748	1673	859	1101	360	432	1258	2220	841	780	1369	624	1117	483	484
AL451042.2	12	49	9	35	23	20	36	20	23	22	30	24	21	0	41	47	41	0	24	55	29	11	14	12	49	0	17	51	6	11	36	14	35	0	23	26	23	85	47	7	74	56	24	30	51	19	4	9	23
AL451042.1	6	8	17	11	14	21	7	0	4	11	18	5	15	4	0	22	70	0	18	7	0	14	0	15	36	7	5	20	0	9	29	5	36	0	22	12	14	17	13	0	43	26	14	37	18	0	0	0	0
ANO7L1	54	70	179	79	37	165	67	92	60	381	61	120	77	66	69	58	154	50	281	57	34	70	112	207	182	48	43	49	16	70	99	100	39	90	133	119	60	174	92	113	211	71	70	73	84	85	134	86	69
FBXO42	2719	1849	2463	1309	1375	2077	1734	978	1813	2471	1870	1719	2446	1850	1443	2318	2715	1824	2451	1910	1440	1480	1528	2291	1836	1222	1839	1660	1658	1720	2035	1914	2737	2094	2991	1862	1598	1858	1889	2147	2134	2927	2294	1276	1273	1483	1560	1291	960
AL021920.2	0	51	177	3	22	2	4	0	27	41	126	31	55	20	11	68	2	1	78	51	55	0	14	8	0	3	0	10	11	56	1	100	0	72	28	0	66	143	0	0	43	146	68	6	33	9	2	0	0
ESPNP	0	65	173	21	6	0	3	0	12	68	49	18	12	3	8	76	13	0	205	43	70	0	10	11	13	5	0	14	12	53	17	79	0	31	62	0	34	140	6	0	32	65	19	9	16	8	0	0	0
AL021920.1	0	0	0	0	0	0	0	0	0	8	0	0	0	0	0	4	2	0	0	0	2	0	0	0	0	0	0	0	0	6	0	0	0	0	0	0	0	6	0	0	0	8	2	0	0	0	0	0	0
EIF1AXP1	172	280	316	53	88	146	88	37	334	314	235	162	295	112	147	214	262	213	172	172	88	110	215	165	229	213	78	396	346	170	237	283	200	585	107	151	222	106	233	82	162	973	255	177	133	127	106	232	54
SZRD1	11257	10920	10219	6763	8064	10905	11309	7908	10961	10374	10474	12569	9546	11445	7096	13266	12810	11323	16829	9955	10837	8628	8135	11656	11461	6633	11507	11109	9184	11010	13668	11973	14844	9622	14933	12445	10467	10790	11467	11970	11838	17538	9858	9338	7048	12845	15147	12075	9264
RPL22P3	0	3	0	0	0	0	0	0	2	5	6	4	2	2	3	0	2	0	0	0	0	0	0	0	0	2	0	2	0	2	0	0	0	2	3	3	0	0	3	3	0	0	2	0	0	0	0	0	0
SPATA21	0	0	4	33	0	69	0	0	0	25	5	4	64	5	2	0	71	3	0	43	0	0	0	0	0	0	0	2	0	0	59	0	13	0	105	36	0	0	0	1717	3	20	192	0	0	0	0	8	0
NECAP2	4870	4897	4888	3940	3915	5406	5228	2021	3711	3214	4030	5109	6049	5354	3133	4676	3231	4395	6335	3883	3209	3710	4258	5062	3845	3107	6167	3972	3925	4794	7130	4299	6774	3459	9016	5390	4040	5992	3557	7340	4790	4763	4533	2882	3271	3212	5823	4353	5216
CROCCP3	179	356	574	63	109	232	387	154	297	500	451	293	232	70	136	194	529	342	261	180	154	267	137	182	200	212	125	187	166	301	236	153	297	465	521	453	487	319	84	289	207	311	119	232	209	116	123	37	32
AL137802.3	0	0	0	31	0	0	9	0	0	16	0	0	0	0	0	0	15	0	0	0	0	0	0	0	0	0	0	0	0	0	0	0	0	6	0	0	0	0	0	0	0	0	0	0	0	0	0	0	0
AL137802.1	0	0	0	0	0	0	0	34	0	0	0	0	0	0	0	0	0	0	0	0	0	0	0	0	0	0	0	0	2	0	0	0	0	0	0	0	0	0	0	0	0	0	0	0	14	0	0	6	0
LINC01783	0	4	8	16	9	1	12	0	3	0	11	20	3	0	11	21	19	15	14	0	46	5	8	13	12	0	3	0	10	3	0	5	0	0	11	7	3	55	11	0	0	17	9	0	0	23	27	4	0
RNU1-6P	0	0	0	0	0	0	0	0	0	0	0	0	0	0	0	0	1	0	0	0	0	0	0	0	0	0	0	0	0	0	0	0	0	0	0	0	0	0	0	0	0	0	0	0	0	0	0	0	0
AL355149.1	0	0	10	0	0	0	0	0	4	0	0	0	0	0	0	2	0	0	0	0	0	0	0	0	0	0	0	0	0	0	0	0	0	0	8	0	0	9	0	0	2	0	0	0	0	0	0	0	0
NBPF1	2126	3424	3197	811	1127	1328	1868	980	1643	2217	2527	1331	2036	1405	1153	3375	3574	1872	2720	1468	2208	2061	1125	3588	1792	1101	1237	2531	1699	1677	2657	2353	1886	4920	2561	3458	2173	3771	1495	2060	1906	4361	1502	1489	993	1168	1719	923	703
AL137798.1	0	0	4	0	0	2	0	0	2	0	4	1	5	0	0	0	0	0	2	0	0	0	3	1	0	0	0	0	0	3	0	0	2	5	3	0	0	3	0	0	0	10	0	0	0	0	4	0	0
CROCCP2	1304	2415	1948	772	1173	1379	1655	738	1706	2466	1922	1518	1072	1445	1319	1304	2613	2395	3879	1759	1393	1222	923	1515	1075	1443	1127	2383	989	1067	1594	1433	2375	2777	2527	2126	1475	2028	934	1345	1136	2500	1180	1344	1325	1031	1755	780	544
AL137798.2	0	9	84	0	0	0	5	0	9	4	7	10	1	2	0	0	63	0	7	3	0	8	20	12	0	0	6	10	15	10	0	26	2	9	3	12	15	20	17	0	11	44	15	14	0	0	9	0	0
LINC01772	59	154	129	12	20	91	81	32	86	161	135	114	84	42	91	23	172	82	71	68	30	27	44	87	47	38	86	47	58	66	53	40	52	138	177	160	58	68	46	55	57	150	95	57	47	22	72	40	14
RNU1-1	6	5	14	5	2	3	2	23	0	1	1	35	0	2	0	20	2	2	0	0	0	1	2	1	2	1	0	1	1	0	0	0	1	4	2	3	0	3	4	1	7	3	1	1	2	2	3	0	2
AL137802.2	13	98	384	3	11	61	38	75	59	111	24	66	21	0	8	9	116	10	95	34	82	17	41	15	16	25	17	61	11	17	16	67	23	81	15	24	46	113	90	32	28	151	33	45	45	14	32	7	15
AL137798.3	1	1	1	1	1	1	1	1	1	1	1	1	3	1	1	1	1	2	1	1	1	1	1	1	1	1	1	1	1	1	1	1	1	1	2	1	1	1	1	1	1	1	1	1	1	1	1	0	1
MST1P2	188	1115	565	255	122	331	171	1594	285	1023	425	542	114	95	349	388	910	220	1284	358	275	112	87	89	210	29	77	458	177	128	242	153	112	261	231	196	211	845	649	1805	90	657	338	104	299	212	220	155	147
RNU1-3	5	3	19	6	1	5	2	27	0	1	0	28	0	2	0	21	4	1	0	0	0	1	2	1	1	1	0	2	1	1	0	1	0	2	2	1	1	3	4	1	5	3	4	1	0	1	3	0	2
PADI6	5	0	0	0	0	0	0	0	0	0	0	0	0	0	0	0	0	0	0	0	0	0	0	0	0	0	0	0	0	0	0	0	0	0	0	0	0	0	0	0	0	0	0	0	0	0	0	0	0
PADI4	69	20	0	17	13	13	6	0	0	8	12	19	14	12	0	0	14	75	4	80	11	94	12	0	9	24	44	4	5	83	20	8	24	0	31	20	4	8	35	15	18	22	15	0	2	26	7	20	14
PADI2	555	966	762	447	737	674	635	1404	536	253	2370	486	603	795	164	363	397	1405	2268	1062	733	1679	428	3163	1120	533	1334	648	537	346	2471	394	1230	2925	690	641	368	260	1098	506	531	12148	723	283	322	226	1615	165	374
AL021920.3	0	11	136	0	0	0	13	25	13	5	0	16	0	0	0	0	68	0	9	3	11	17	26	12	0	0	7	11	16	10	0	25	2	12	3	6	22	23	33	0	12	47	25	12	0	0	10	0	2
CROCC	1296	2150	2349	837	1196	1062	2516	5313	3054	1753	2679	1423	1732	1704	1828	2639	3840	2493	3201	1770	1728	1775	1804	1943	1440	1376	1365	1743	1359	1576	2553	1842	1734	2681	4219	2988	2298	2294	1564	1620	1333	2992	1791	1578	1192	1488	1957	809	672
CROCCP4	3	4	6	1	4	16	2	0	6	4	10	5	1	0	0	3	49	0	1	9	3	7	3	1	5	5	3	5	12	1	2	2	0	14	8	2	8	11	14	12	10	13	0	0	9	0	14	3	6
MST1L	516	1446	683	1522	141	1802	163	2990	418	499	599	661	420	118	1095	1478	2763	206	1610	1548	737	89	92	236	512	42	77	480	441	62	259	63	48	339	781	192	821	2754	2552	5056	147	811	967	40	958	436	181	311	230
BX284668.1	0	2	0	0	0	0	0	0	0	2	0	0	0	3	0	0	0	0	0	0	5	0	0	0	0	0	0	4	0	0	0	5	0	0	0	0	0	0	0	0	0	0	0	0	0	0	0	0	0
BX284668.3	0	0	0	0	0	0	0	0	0	0	0	0	0	0	0	0	0	0	0	0	0	0	0	0	0	0	0	0	0	0	0	0	0	0	0	0	0	0	0	0	0	0	2	0	0	0	0	0	0
MIR3675	0	0	0	0	0	0	0	0	0	0	0	0	0	0	0	0	0	0	0	0	0	0	0	0	0	0	0	0	0	0	0	1	0	0	0	0	0	0	0	0	0	0	0	0	0	0	0	0	0
BX284668.2	0	10	21	70	6	5	13	15	26	0	31	109	0	7	117	54	94	5	43	5	101	34	0	8	12	14	6	9	26	0	6	3	3	43	61	27	46	110	10	0	8	92	9	6	9	57	11	5	15
RNU1-5P	0	0	1	0	0	0	0	0	0	0	0	0	0	0	0	0	0	0	0	0	0	0	2	1	0	0	0	0	1	0	0	0	0	0	0	0	0	0	0	0	0	1	0	0	0	0	0	0	0
BX284668.6	0	4	13	0	5	0	0	0	3	0	0	4	8	0	0	0	4	4	5	0	4	6	0	0	3	3	0	0	0	0	4	0	0	0	4	4	3	6	0	0	4	3	2	4	0	3	0	0	0
AL049569.1	0	0	0	0	0	0	5	0	3	0	0	0	0	0	0	0	0	4	0	0	0	0	0	0	0	0	2	0	0	6	0	0	0	5	0	8	0	0	0	0	0	11	0	0	0	0	0	0	0
ATP13A2	2067	3769	3971	2123	2221	2808	4986	6790	3865	4070	4279	3939	5593	6276	2434	8756	3288	3614	7787	3252	3473	4373	3962	8286	5861	3549	4650	3490	4472	4266	6853	4141	7236	4326	5199	6636	4203	2601	3785	4325	8842	6384	2631	4524	2966	1731	4964	3115	1478
AL049569.3	0	1	1	0	1	0	1	0	0	1	0	0	1	1	0	1	1	0	1	1	1	1	0	1	1	1	0	0	1	1	1	0	1	1	1	1	0	0	0	0	1	1	0	1	0	0	1	1	0
SDHB	3288	4301	5007	3754	3190	4911	2833	1892	3281	3145	3292	3830	3458	5307	4576	4111	3831	3140	5192	3854	2851	3372	2740	3992	7090	3743	4378	4547	3148	3181	5330	3659	5373	2997	3430	3270	2608	5106	6429	3739	4410	12057	3786	3114	2512	3829	4632	2865	3568
RNU1-4	5	1	10	5	0	3	1	29	0	2	4	35	0	3	0	22	3	1	0	0	0	2	2	1	3	2	0	2	3	0	0	0	0	1	2	1	1	4	9	0	8	0	3	2	0	6	3	3	3
BX284668.5	208	483	600	609	251	236	241	479	194	35	99	137	85	256	272	604	340	110	449	56	78	473	458	551	260	93	160	126	221	358	174	207	53	79	593	85	278	628	265	104	564	448	108	116	273	219	185	97	644
BX284668.4	14	5	27	14	3	0	17	8	20	0	8	5	3	7	4	5	7	0	17	3	0	7	0	10	6	0	16	0	16	13	0	0	0	2	27	2	0	10	12	0	10	36	3	6	9	0	4	11	20
RNU1-2	4	1	10	5	0	2	1	33	0	2	0	27	0	3	0	25	2	1	0	0	0	1	1	0	3	1	0	1	1	2	0	1	0	2	1	0	2	3	6	0	9	2	2	1	0	6	3	3	2
MFAP2	2838	3944	2267	718	953	576	4601	3057	2369	1008	5015	1550	1775	1101	379	4564	1092	6028	773	2812	5948	1309	2185	1624	2649	805	949	2774	1548	2922	1873	3903	287	1452	863	2963	2178	1639	1112	666	490	2247	1345	949	589	2219	1795	3388	2941
AL049569.2	2	3	4	0	5	0	2	0	0	2	3	2	0	0	0	4	2	0	0	0	2	0	5	2	0	3	0	0	2	4	4	2	0	0	5	0	2	1	4	0	0	4	0	2	0	2	0	2	3
ACTL8	4	206	251	0	18	22	6	29	5	26	3939	31	6	0	3	0	81	0	21	527	2156	20	12	0	244	1522	15	88	0	948	16	155	831	1367	18	7	0	0	13	0	4	433	0	468	0	0	18	429	0
RCC2-AS1	0	0	0	0	0	0	0	0	0	0	1	0	0	1	0	0	0	0	0	0	0	0	0	0	0	0	0	1	0	0	0	0	0	0	0	1	0	0	0	0	0	0	0	0	0	0	0	0	0
RCC2	5501	6181	4239	3308	4123	7098	4007	7497	3330	7864	4654	4146	4214	6691	2089	6849	3424	5304	6271	4753	7401	3012	3613	4866	4739	2714	3968	6583	3565	3430	6744	6032	7884	4063	6712	5738	3799	5587	5728	7336	5729	4798	5724	4475	3717	1324	4435	3650	1877
ARHGEF10L	2475	3935	10065	1570	2275	2995	4026	11395	6084	8856	5080	6042	2764	3351	2162	4022	4240	5493	12226	3064	3000	4023	3477	7950	4284	1226	3166	8231	2501	4333	4612	2592	1267	3546	2573	6669	3476	3516	3541	4015	3378	5335	2392	3790	3959	2907	5549	2045	1442
KLHDC7A	497	268	730	1185	790	144	90	1061	104	811	345	897	566	266	935	440	476	89	33	302	126	240	0	144	102	299	20	268	74	121	214	126	731	23	212	82	278	852	364	621	35	559	89	16	435	227	10	117	229
IGSF21-AS1	0	0	0	0	0	0	0	0	0	0	0	0	0	0	0	0	0	0	0	0	0	0	0	0	0	0	0	0	0	0	0	0	0	0	0	0	0	0	0	0	0	0	0	0	0	0	0	0	0
IGSF21	106	51	80	21	60	30	126	50	124	92	135	66	46	85	40	111	197	23	271	112	39	99	46	109	37	49	189	89	77	160	298	114	46	235	141	89	266	43	21	19	24	16	66	56	57	128	143	145	18
AL365209.1	4	0	6	0	0	0	0	13	0	11	7	0	0	8	11	0	0	8	3	1	0	0	0	3	0	9	8	5	1	9	9	11	0	0	3	5	13	0	0	14	0	4	4	0	0	0	4	1	0
ALDH4A1	742	1207	1800	1070	707	666	750	1953	802	1733	741	1361	758	1132	1540	1491	906	565	664	1391	865	906	661	957	1148	1214	983	2150	501	778	1374	537	1797	745	1119	2102	782	2033	1258	1115	498	828	1640	841	627	843	1511	867	334
MIR4695	0	0	0	0	0	0	0	0	0	3	0	0	0	0	0	0	0	0	0	0	0	0	0	0	0	0	0	0	0	0	0	0	0	0	0	1	0	0	0	0	0	0	0	0	0	0	0	0	0
MIR1290	0	0	0	0	0	0	0	0	0	0	3	0	0	0	0	0	0	0	0	0	0	0	0	0	0	0	0	0	0	0	0	0	0	0	0	0	0	0	0	0	0	0	0	0	0	0	0	0	0
IFFO2	2166	2100	1590	930	838	4120	1561	1455	1494	2154	1888	892	1909	1434	474	2823	2608	1134	1065	2110	1518	1204	1857	672	1797	1307	1088	1024	1223	2133	1258	976	3224	1124	3182	2749	2042	784	980	2136	731	1566	1350	1541	953	1206	1433	1901	446
AKR7L	50	563	729	785	942	1057	182	2480	641	1231	256	1706	549	669	2655	558	362	233	251	403	102	432	343	296	578	436	281	596	99	243	712	358	259	465	289	446	309	4078	1079	106	1301	495	285	687	1074	223	372	254	287
UBR4	9172	9841	8269	5088	7263	9700	12047	9059	11855	15159	13199	9257	9740	10530	8154	14232	15456	10416	7490	13899	10474	7934	9915	13411	8488	9149	10121	14448	9543	11976	14032	11742	13049	11848	20390	16372	13187	14410	9455	10599	6709	11428	8307	9574	10237	4524	8157	8312	2402
EMC1	3316	2696	2177	1358	2588	2512	2257	1699	2365	4750	3034	2643	2250	2334	1728	5053	2954	2821	1666	2761	5074	1740	1611	3132	2147	3186	2813	4572	3773	1524	3472	3715	4091	2635	3619	2330	2437	3845	2988	2652	2133	3545	2201	2020	1889	1450	1899	2398	902
AL137127.1	107	129	69	73	45	63	97	515	188	123	88	81	73	120	63	111	59	125	68	87	126	92	138	96	86	59	53	81	103	150	66	72	61	75	153	149	122	162	53	73	100	72	149	84	47	103	48	112	31
EMC1-AS1	21	22	17	38	20	7	23	59	5	19	13	44	15	3	13	7	24	24	7	17	16	15	8	20	22	16	18	17	16	18	13	19	14	15	45	9	13	24	12	24	15	30	8	12	9	24	22	0	34
MRTO4	1800	3204	1569	1792	1441	3145	1672	2011	2007	3106	2247	2097	1852	2233	1163	2383	2242	2210	1493	2482	2944	1708	2004	2555	2691	2178	2816	3857	2403	1641	4275	2325	3627	2069	2488	2148	1766	3134	2893	2585	2023	3843	2165	3444	1671	1817	3567	2748	2183
AL035413.2	21	11	9	3	19	31	23	4	26	45	33	33	4	31	26	12	48	7	5	12	9	31	16	14	25	8	27	67	20	16	26	12	30	35	16	19	18	37	41	7	23	37	7	9	30	8	9	13	0
AL391883.1	0	0	13	0	0	13	0	0	0	3	0	0	0	0	0	5	0	0	0	0	0	2	0	2	0	0	0	0	0	0	0	0	0	0	2	5	0	0	0	0	5	0	0	0	0	0	0	0	0
RNF186	56	802	588	21	18	465	126	2053	478	679	238	459	18	792	10	472	13	568	89	501	66	1616	273	510	857	18	759	176	120	174	620	11	25	9	31	37	56	208	32	89	1169	994	6	416	274	65	48	232	75
OTUD3	1022	1174	1464	357	677	1031	1292	1326	1574	3064	1469	923	809	748	836	1289	1573	1179	640	1094	873	905	1304	1166	916	794	998	1813	1405	1482	1850	853	1475	1759	1573	1333	1025	1383	519	1187	1165	2042	601	1483	1364	648	643	660	283
PLA2G2A	309	426	900	0	14	5843	12112	574	564	10509	494	330	145	1765	1342	729	2635	7673	4065	6041	1378	17281	3800	4181	18925	1226	20183	628	3915	7401	22889	541	3248	10442	2976	4313	2822	835	22	432	232	149	2050	83846	82	9072	3777	8963	241
PLA2G5	63	77	90	46	13	18	485	96	539	67	107	35	74	32	0	314	542	143	308	15	9	204	32	0	119	95	5	27	178	138	91	90	0	216	275	373	343	27	42	120	23	0	298	66	13	1274	1045	199	30
PLA2G2F	3	8	13	12	16	28	64	220	50	64	89	71	4	46	4	0	11	0	5	28	0	191	215	92	2157	15	642	38	32	334	1788	0	4	0	4	4	0	159	0	4	342	2546	33	12	0	0	149	0	51
Z98257.1	13	46	8	12	32	25	45	0	17	75	32	11	5	26	0	16	12	3	19	58	0	14	66	7	20	68	161	13	116	16	78	25	11	22	0	46	423	74	23	9	0	68	77	0	23	210	63	52	12
PLA2G2D	518	783	351	358	339	2612	756	556	49	184	456	565	2723	2274	1029	21	99	361	754	2082	117	166	1409	164	795	558	382	365	2733	232	1176	1251	7291	200	7292	4426	66	31	60	5397	82	67	2554	15	224	54	3586	48	748
PLA2G2C	6	0	0	0	0	0	4	0	0	0	3	0	0	0	0	7	10	0	0	0	0	0	10	0	0	0	0	0	0	0	0	0	0	4	0	5	0	0	4	0	0	0	7	4	0	0	0	0	18
UBXN10-AS1	9	5	47	8	7	5	44	16	20	73	10	7	3	0	5	20	63	15	16	10	0	20	28	3	21	13	0	3	32	6	6	0	13	42	29	33	11	42	4	21	0	10	7	38	10	33	40	25	39
UBXN10	81	220	917	149	189	75	1042	539	297	1090	248	239	118	257	91	2569	950	172	369	216	209	990	1150	524	135	535	450	103	410	456	384	150	41	257	397	323	517	3519	475	75	129	485	351	1329	763	454	1210	805	135
LINC01141	10	0	12	19	0	4	40	43	0	18	9	0	12	0	0	22	11	31	14	0	0	0	9	0	0	0	14	0	0	10	0	7	16	0	8	9	12	0	19	24	0	8	0	0	12	10	0	0	0
AL139254.1	0	0	0	0	0	0	0	0	0	0	0	0	0	0	0	0	0	0	0	0	0	0	0	0	0	0	0	0	0	0	0	0	0	0	0	0	0	0	0	0	0	0	0	0	0	0	0	0	0
AL139254.2	0	0	0	0	0	0	0	0	0	0	0	3	0	0	0	0	2	0	0	0	6	0	0	0	0	0	0	0	0	0	0	0	0	0	0	0	5	0	0	0	0	3	0	0	0	0	0	0	0
AL139254.3	0	0	0	0	0	0	0	0	0	0	0	11	0	0	0	0	0	0	0	11	12	0	0	0	0	0	0	0	0	0	0	0	0	0	0	18	0	5	0	0	0	5	0	0	0	5	0	0	0
CAMK2N1	1312	8073	7000	2732	529	2502	5010	5046	5483	5463	3341	2732	4574	2515	477	1662	3509	4429	4046	3115	3486	3872	3621	4016	3705	1648	3673	9581	2348	3559	7171	1067	522	3299	2667	3960	6544	15101	1698	1006	6437	6921	1153	7983	4342	3412	2700	4076	859
FAM43B	95	0	54	0	18	0	120	16	34	30	57	8	0	7	0	10	81	86	26	18	44	42	94	189	18	43	12	16	18	23	14	0	11	152	78	48	43	3	21	45	0	0	9	3	0	32	64	34	13
MUL1	1787	1786	1514	1865	1834	1337	1881	1099	1528	1765	1299	1950	1796	2823	1849	2307	1423	1592	1440	1700	2298	1985	1688	2411	1459	1623	2204	1921	1561	1475	2647	2074	2427	1826	2263	1775	2016	2749	1861	1096	1377	1971	1372	1564	1464	1760	2311	2593	1761
AKR7A2	1646	2404	1907	3749	2583	1917	2075	3599	2353	3217	1566	2881	2665	3861	3528	4120	2024	2224	2529	1794	1437	2962	2272	3863	2484	2295	3217	2819	1330	1940	3906	1975	2152	2866	2573	3537	2180	10501	2739	1647	4279	2049	1851	2917	1838	2509	4609	2950	3498
CAPZB	17187	17669	13067	12553	12310	16973	18405	11540	16422	19887	14835	15574	16521	19173	10673	17044	15153	19219	10949	13331	10909	14967	13261	18035	11817	15391	19382	14066	14935	17814	18886	13427	18994	16708	21975	16716	14154	16496	14425	17177	13533	15816	12191	10385	10177	12678	16819	14457	9685
RN7SL277P	0	6	0	0	0	1	0	0	1	0	0	3	0	0	0	6	3	0	0	6	0	0	0	8	0	0	0	2	0	0	0	0	0	0	21	3	0	7	0	0	0	0	0	0	0	0	0	0	0
MICOS10	1828	2632	2707	2739	2305	2294	1620	3795	2982	2400	1499	1803	1356	2897	2203	2022	2453	1743	1855	1542	1183	1455	1709	2909	2005	2098	1893	2427	1918	1918	2506	1480	1822	1914	2195	2437	1855	2640	2592	2076	2338	2328	1894	1297	1840	3491	2106	2169	3015
RNU4-28P	0	0	0	0	0	0	3	0	0	0	0	0	0	0	0	0	0	0	0	0	0	0	0	0	0	0	0	0	0	0	0	0	0	0	0	0	0	0	0	0	0	0	0	0	0	0	0	0	0
AL031727.2	0	0	0	0	0	2	0	0	0	0	0	0	0	0	0	0	0	0	3	0	0	0	0	0	0	0	0	0	3	0	0	0	0	0	0	0	0	0	0	5	0	0	0	0	0	2	0	0	0
NBL1	9275	8084	7621	7140	8683	5388	26047	17576	17474	15980	8608	6860	8786	15990	6846	19960	19433	22808	14256	7256	2589	17322	20386	24139	7456	11609	20757	5285	6112	17756	15460	8332	3137	22559	10856	15903	16380	23431	9642	8024	12152	8341	9901	9324	6682	22573	19974	17288	20195
MICOS10-NBL1	0	0	0	0	0	0	0	0	0	0	0	0	0	17	0	4	0	0	0	0	0	0	0	0	0	0	0	0	0	0	0	0	0	0	0	0	2	6	0	0	0	0	0	0	0	0	0	0	0
TMCO4	1321	1634	2319	1757	1803	1841	1542	1318	1567	3204	1055	1949	1661	2493	2392	3701	1194	1375	1049	1380	931	1484	1398	1553	992	1199	1389	1226	951	1112	1828	840	2602	1127	2307	1988	1526	3585	1406	2504	1855	2124	1425	1113	1094	1171	1661	943	970
AKR7A3	252	1628	2331	11079	4991	2105	294	11507	2432	2387	343	8199	1943	5704	22264	2013	681	625	972	787	240	2010	1214	2356	2282	1426	2870	1320	453	1102	2995	1463	1141	919	1046	1107	1115	29978	5973	239	5763	1539	1637	1853	1762	1408	2917	1153	3820
AL035413.1	17	9	14	6	18	16	11	6	13	54	10	24	22	14	48	28	33	13	14	6	9	7	10	24	24	8	7	32	11	17	24	11	0	38	27	68	19	54	27	0	24	20	6	26	14	20	7	2	0
RNU6-1099P	3	0	5	3	9	4	0	0	2	6	3	0	4	2	6	10	0	3	2	2	5	8	2	1	15	2	0	1	0	1	5	0	3	1	2	4	1	15	0	0	5	3	3	3	3	6	2	2	0
SLC66A1	667	940	1148	793	820	834	1002	2732	1031	1235	901	1153	763	1048	943	1790	798	968	840	912	1026	937	690	863	822	681	1086	1014	813	674	1185	795	818	756	1361	914	671	1914	1007	1063	1259	1502	823	617	561	572	995	895	763
AL031727.1	98	152	41	42	80	169	53	199	144	126	106	170	36	54	71	50	71	109	90	53	42	73	58	65	72	38	28	48	48	52	88	77	79	63	111	39	26	68	64	53	65	102	37	102	54	64	323	77	624
HTR6	5	25	13	15	14	56	9	0	9	28	16	12	71	69	9	0	13	17	0	9	69	14	4	0	7	22	10	4	18	0	27	0	25	18	83	17	19	10	0	11	0	5	3	0	15	12	8	0	0
EIF4G3	3940	3474	4824	784	1717	2847	3586	841	3751	4164	4511	2920	2898	2313	1403	4380	3150	6441	1528	2974	1746	2557	2020	3162	3604	2624	2665	4735	3916	3998	3949	2601	3395	3911	3949	4302	3031	4452	4488	3230	3957	6022	2579	3360	2502	948	1205	794	420
RNU7-200P	0	0	0	0	0	0	0	0	0	0	0	0	0	0	0	0	0	0	0	0	0	0	0	0	0	0	0	0	0	0	0	0	0	0	0	0	0	0	0	0	0	0	0	0	0	0	0	0	0
MIR1256	0	0	0	0	0	0	0	0	0	0	0	0	0	0	0	0	0	0	0	0	0	0	0	0	0	0	0	0	0	0	0	0	0	0	0	0	0	0	0	0	0	0	0	0	0	0	0	0	0
AL627311.1	0	0	0	0	0	2	0	0	0	0	0	2	0	0	0	0	0	0	0	0	0	0	0	0	0	0	0	0	0	0	0	0	0	5	0	0	0	0	0	0	0	0	0	0	1	0	0	0	0
HSPE1P27	0	0	0	0	0	0	0	0	0	0	0	0	0	0	0	0	2	0	0	0	2	0	0	0	0	0	0	0	0	0	0	0	0	0	2	0	0	0	2	0	0	0	0	0	0	0	0	0	0
RPS15AP6	2	2	0	0	1	0	1	12	1	0	4	0	0	2	1	0	1	0	0	0	8	2	0	0	2	0	2	3	2	0	0	4	0	0	0	0	0	37	4	0	8	0	0	0	0	0	0	0	0
DDOST	17188	17175	11519	12523	17307	21248	11146	4550	10532	23724	14730	14822	13777	19988	10497	29070	7581	14343	10402	18263	26405	12311	9922	18105	14876	15242	17435	19947	14770	14734	21398	21548	21664	13719	15173	13578	13646	18711	19578	15162	10109	19391	14400	11106	13932	11448	16201	20835	15309
KIF17	108	74	86	85	128	108	192	51	60	124	106	93	103	141	226	144	138	212	106	144	594	106	111	122	108	93	316	78	94	79	121	125	88	248	189	147	118	71	158	260	15	109	99	31	66	216	120	77	111
AL663074.2	0	0	0	0	0	0	0	0	0	0	0	0	0	0	0	0	0	0	0	0	0	0	0	0	0	0	0	0	0	0	0	0	0	0	0	0	0	0	0	0	0	0	0	0	0	0	0	0	0
SH2D5	39	47	96	66	119	0	4	154	135	16	206	21	15	10	4	0	64	0	31	67	152	0	24	6	138	71	0	163	476	51	27	63	0	68	44	25	9	4	619	46	0	304	16	114	43	26	49	52	0
AL663074.1	0	0	0	0	0	0	0	0	0	0	0	0	0	0	0	0	0	0	0	0	0	0	0	0	0	0	0	0	0	0	0	0	0	6	0	0	0	0	0	0	0	0	0	0	0	0	0	0	0
HP1BP3	10985	12528	10832	3928	6622	12912	9519	3674	9492	12696	11110	9043	9754	6462	6075	10245	10250	11856	4745	7513	5136	6923	5109	8981	9678	6567	6388	16327	8597	9505	10495	8442	11611	15695	14863	13804	10920	11024	9950	10270	6698	12576	6801	11311	10624	4828	5270	3423	1703
CDA	461	419	408	230	134	115	333	777	2623	103	231	816	78	301	148	154	156	336	73	396	300	481	252	85	875	120	436	405	297	541	730	253	161	229	102	129	1983	1688	261	174	197	1860	125	1124	55	424	174	393	277
PINK1	2058	2460	3561	2846	1986	1185	3240	1445	3541	2304	1890	3199	1386	3073	3901	5377	3547	3413	3157	1936	1806	5079	2804	3945	2812	1397	3515	1555	1840	2848	4228	1515	1802	3060	3307	2914	3614	4485	1932	2321	1713	3544	2571	2607	1004	4637	4522	2911	2272
MIR6084	1	1	1	1	1	1	1	1	1	1	1	1	1	1	1	1	1	1	1	1	1	1	1	1	1	1	1	1	1	1	1	1	1	1	1	1	1	1	1	1	1	1	1	1	1	1	1	1	1
PINK1-AS	1976	2220	2005	2137	2036	1633	1689	2980	2296	2242	2118	1945	1486	1832	2216	3288	1766	1459	1432	1523	1426	2166	1537	2699	1410	1168	1836	1918	1153	1741	2278	1634	1784	2110	2024	1765	2183	2833	1723	1861	1321	2104	1772	1150	1188	2110	1948	1901	1943
NBPF2P	23	131	244	25	75	35	22	27	33	167	117	66	30	74	108	95	38	71	43	68	145	40	45	60	71	59	68	61	49	92	105	83	16	82	158	83	66	176	55	36	18	21	35	13	35	99	16	26	15
HS6ST1P1	32	31	128	23	67	55	73	21	71	75	68	88	203	69	88	211	98	41	50	74	93	70	72	70	124	49	83	32	98	38	71	56	89	81	87	87	36	14	71	73	59	100	67	78	60	71	77	95	54
NBPF3	149	517	891	733	271	550	224	153	330	732	702	678	970	655	469	1153	702	407	349	543	914	90	441	1074	587	151	513	292	271	782	751	411	467	644	755	252	388	668	281	665	255	1895	279	632	560	478	1127	299	503
PFN1P10	0	0	0	0	0	1	0	0	0	0	0	0	0	0	0	0	0	0	0	0	0	0	0	0	0	0	0	0	0	0	0	0	0	0	0	0	0	0	0	0	0	3	0	0	0	0	0	0	0
LINC02596	4	0	0	0	0	0	0	0	0	0	0	0	0	0	0	0	0	0	0	0	0	0	0	0	0	0	0	0	0	4	0	0	0	0	0	0	0	0	6	0	0	6	0	0	0	3	0	0	0
ALPL	1519	1540	11266	362	462	196	571	121	111	282	265	377	154	312	476	88	340	1135	215	1068	465	204	301	549	424	499	1139	1468	159	1639	432	323	905	234	1232	363	100	35	485	269	309	2174	111	39	360	378	249	310	320
RAP1GAP	432	6309	3227	4060	3591	1592	873	2655	766	2491	2871	6743	6502	3400	19967	8424	2124	2237	1082	6223	3292	3119	1912	14280	1262	2572	403	16264	680	5005	2655	7669	3652	24595	767	4664	1768	12393	1594	148	2059	9617	1031	2083	3588	2314	635	1415	984
ECE1	7819	6674	11571	4223	6398	3266	10166	14338	8787	6079	11830	6111	6600	9317	5241	9642	8015	9346	4420	9505	10448	5652	5351	5393	6198	6307	12891	7809	6923	9322	10020	6912	7900	4581	12605	7260	7650	10868	6835	6665	5680	9588	5422	3712	3840	5113	6164	7224	2703
AL031005.1	0	0	0	0	0	0	0	0	0	0	0	0	0	0	0	0	7	0	0	8	10	0	0	0	0	0	0	0	3	0	13	0	0	0	0	12	0	0	0	0	0	0	0	0	0	6	0	0	0
ECE1-AS1	29	80	17	0	35	23	22	0	21	20	56	28	32	51	7	0	34	28	22	33	16	22	33	0	13	28	23	26	20	37	26	13	35	6	228	77	0	51	13	46	14	21	20	35	15	0	26	22	14
USP48	5416	3737	4623	1140	2105	4670	2244	823	2648	3905	3347	2243	3692	1869	2361	2591	2885	3397	1151	2604	1099	1855	2141	2766	3908	3562	1707	3844	3326	3460	3334	2446	5112	3669	3924	3064	2874	2854	4270	2622	2331	3889	2609	2959	2909	2353	1608	940	782
AL590103.1	0	0	0	0	0	0	0	0	0	0	0	0	0	0	0	0	0	0	0	0	0	0	0	0	0	0	0	0	0	0	0	0	0	0	0	0	0	0	0	0	0	0	0	0	10	0	0	0	0
LDLRAD2	189	337	226	137	240	439	505	97	375	136	266	119	132	121	195	411	228	247	93	358	87	157	163	144	246	158	161	220	245	187	247	180	216	160	407	158	181	181	168	85	86	45	122	81	254	209	478	151	70
HSPG2	23314	9318	14517	6193	14963	12890	72922	13824	32857	13687	30526	8431	12275	17694	13395	28715	34563	29742	15374	23625	23738	19560	17618	20331	15963	18826	26733	18564	19335	13165	22845	22873	20788	21281	52337	31545	32264	15789	36066	22033	9483	9142	15488	8573	22255	12132	19239	14366	3956
AL590556.1	0	0	0	3	0	0	0	0	3	0	0	0	0	0	0	0	0	2	0	0	0	0	2	0	0	0	0	0	0	1	0	0	0	0	0	8	0	0	0	0	0	0	0	0	0	0	0	0	0
WNT4	48	418	855	387	700	142	89	293	56	6583	606	393	575	2901	591	109	253	637	98	239	125	212	315	1178	326	51	718	321	40	1183	879	137	148	263	61	32	92	312	442	70	148	846	37	233	415	50	82	51	1016
AL445253.1	0	21	46	31	7	0	0	32	7	195	12	16	5	21	0	0	0	24	0	7	6	0	29	102	0	0	18	17	7	37	16	8	0	0	14	4	11	28	9	3	5	13	0	19	24	3	0	0	0
EPHA8	0	8	191	0	0	0	4	36	9	10	14	3	0	0	0	0	4	0	0	20	44	4	0	0	37	0	4	0	0	0	0	217	0	0	0	0	7	0	0	0	505	365	3	0	0	0	0	0	0
ZBTB40	3261	3069	3634	898	1986	2944	3758	693	3392	4295	3478	2307	3282	2824	2142	3878	4781	3663	2319	4385	2679	3254	3111	3820	2809	2924	2999	3524	2980	3379	4019	2559	4910	4489	8245	4715	2921	1641	2586	3241	1649	3129	2385	2128	2489	1771	2673	1491	752
ZBTB40-IT1	6	14	10	0	8	7	14	0	4	31	13	8	13	5	3	6	16	11	0	8	3	2	6	9	8	6	5	13	7	16	4	7	14	14	12	8	5	16	3	6	6	14	3	5	5	0	4	0	0
CELA3B	0	21	0	82	11	103	8	0	59	0	0	29	15	4	13	0	0	0	0	111	12	5	16	1	62	3	34	24	6	0	17	15	5	0	91	0	1	0	13	1	27	3	0	2	40	3	2	0	20
RN7SL386P	0	0	0	0	0	2	0	0	2	0	0	0	0	0	0	0	3	0	0	1	0	0	2	0	3	2	0	1	4	0	9	0	0	0	3	0	0	0	1	0	5	0	0	0	18	0	0	0	0
RNU6-1022P	0	0	0	0	0	1	0	0	1	0	0	0	0	0	0	0	0	0	0	1	0	0	1	0	2	0	0	1	1	0	0	0	0	0	1	0	0	0	1	0	0	0	0	0	2	0	0	0	0
CELA3A	5	24	0	67	10	81	5	0	75	13	10	37	5	3	84	0	2	0	0	21	16	0	14	3	10	0	22	80	58	0	50	0	3	0	179	0	2	0	46	0	2	6	0	4	35	0	18	10	18
AL590556.3	1	0	4	0	13	73	0	2	11	0	0	12	7	3	0	0	3	0	0	0	0	10	9	0	17	7	9	0	0	0	67	0	8	0	171	7	2	3	8	4	20	0	0	0	18	0	17	17	1
RN7SL186P	0	0	0	0	0	1	0	0	4	0	0	0	0	0	0	0	1	0	0	1	0	0	1	0	2	2	0	1	3	0	3	0	0	0	16	0	0	0	1	0	0	0	0	0	4	0	0	0	0
RNU6-776P	0	0	0	0	0	2	0	0	3	0	0	0	0	0	0	0	0	0	0	2	0	3	1	0	0	0	0	1	2	0	0	0	0	0	2	0	0	0	1	0	0	0	0	0	3	0	0	0	0
LINC01635	4	0	0	7	7	10	6	3	4	9	5	15	14	5	19	0	11	0	10	21	0	8	12	3	18	0	6	6	3	4	17	42	5	3	35	6	10	0	9	0	0	14	0	0	4	4	19	0	28
LINC00339	407	377	651	431	243	530	400	43	330	641	272	351	504	475	294	493	476	354	302	283	155	440	319	524	440	249	297	505	312	263	437	1084	316	498	633	604	354	585	355	478	268	561	312	405	231	491	395	269	595
CDC42	18194	16878	16866	11570	13329	21839	12727	5975	14468	12981	11222	10530	13545	12176	9354	13134	9927	13384	7853	11139	7124	8105	9090	14094	19685	12755	15951	17660	13899	15774	19840	13295	15009	11083	18791	14772	11997	14035	16114	12018	13414	19905	11994	11653	11425	11704	10721	10580	9795
MPHOSPH6P1	0	0	0	0	0	0	0	0	1	0	0	0	0	0	0	0	0	0	0	2	0	0	0	0	0	2	0	0	0	0	3	0	8	2	2	4	1	0	0	0	0	3	0	0	0	0	0	0	0
CDC42-AS1	198	438	926	185	398	222	245	92	185	263	204	234	171	113	276	13	228	266	127	299	151	40	178	248	294	110	263	420	121	268	163	474	254	352	590	410	58	421	49	485	96	308	141	294	266	258	323	23	95
AL031281.1	1	2	3	1	8	7	6	1	2	8	1	1	3	1	11	1	4	13	1	1	2	8	6	12	2	2	5	1	2	1	6	8	10	1	9	7	1	1	10	2	2	2	1	11	1	8	2	1	8
CDC42-IT1	2	5	2	0	0	2	0	0	9	1	0	0	10	0	0	0	0	5	0	8	0	0	1	0	0	0	0	0	8	0	0	0	3	0	0	3	0	5	0	0	2	2	0	2	0	0	1	0	0
HTR1D	18	114	1285	63	96	284	197	112	59	520	78	3	7	952	0	43	218	211	202	42	116	398	475	556	228	0	1197	1205	58	258	1477	22	0	1	107	79	402	252	710	0	441	211	0	1144	73	26	15	269	3
LINC01355	328	668	424	80	134	400	240	256	177	517	372	252	252	73	196	184	294	400	138	258	73	231	121	111	290	222	77	576	362	268	265	170	240	445	449	428	289	183	138	210	194	497	168	318	263	84	83	54	32
MIR6127	0	0	0	0	0	0	0	0	0	0	0	0	0	0	0	0	0	0	0	0	0	0	0	0	3	0	0	0	0	0	0	0	0	0	0	0	0	0	0	0	0	0	0	0	0	0	0	0	0
MIR4684	0	0	0	0	0	0	0	0	0	0	0	0	0	0	0	0	0	0	0	0	0	0	0	0	0	0	0	0	0	0	0	0	0	0	0	0	0	0	0	0	0	0	0	0	0	0	1	0	0
EPHB2	1429	1972	4063	356	1704	5255	4208	1731	2746	19711	1815	1141	594	2671	142	3132	1988	4641	4582	2068	1873	4532	3336	6383	4753	929	7252	1839	1016	3128	4916	1349	911	1542	2229	7688	2276	2825	6282	912	1570	4143	2042	9125	283	835	4662	807	789
AL512444.1	0	0	0	0	0	0	0	0	0	18	0	0	0	0	0	0	0	0	0	0	0	0	0	0	0	0	4	0	0	0	0	0	0	0	0	0	0	0	0	0	0	0	0	0	0	0	0	0	0
MIR4253	0	0	0	0	0	0	0	0	0	0	0	0	0	0	0	0	0	0	0	0	0	0	0	0	0	0	0	0	0	1	0	0	0	0	0	0	0	0	0	0	0	0	0	0	0	0	0	0	0
C1QA	12161	9309	9594	16393	10937	18897	15586	6150	7765	3109	10667	4708	21089	15335	7603	4245	11070	11407	18215	7373	4334	8721	9644	14133	10565	8043	33478	8262	16940	5586	21222	10487	42098	13118	18993	17645	8666	1599	3647	51748	722	5273	15601	1803	7378	6527	40775	12037	31834
C1QC	14876	11806	10443	21901	13495	20864	20542	6648	11226	5127	17066	7372	28640	23096	7719	7311	12477	17580	21847	10922	5059	14598	12174	22079	14479	14361	52284	10988	24466	8255	33262	14795	51145	18710	23059	20726	13700	3104	7115	60799	1102	7217	22382	3853	8157	6702	46541	15666	25673
C1QB	15676	12292	12541	19985	14290	24041	21786	3390	11465	4157	13601	5784	31687	20541	8171	4528	11806	15520	23680	9504	5645	11418	10980	17468	13677	11558	47701	11541	22969	7077	30635	13272	55323	18003	19973	19431	11698	2938	5686	66955	692	7868	21721	2996	8768	5822	48953	16128	32965
AL031428.1	0	0	0	0	0	0	4	0	0	0	0	0	0	0	0	0	0	0	0	0	0	0	0	0	0	0	0	0	0	0	0	0	0	0	0	0	0	0	0	0	0	0	0	0	0	0	0	0	0
MIR3115	0	0	0	0	0	0	1	0	0	0	0	0	0	0	0	0	0	0	0	0	0	0	1	0	0	0	0	0	0	0	0	0	0	0	0	0	0	0	0	0	0	0	0	0	0	0	0	0	0
AL031428.2	0	0	0	0	0	0	0	0	0	0	0	0	0	0	0	0	0	0	0	0	0	0	0	0	3	0	0	0	0	0	0	0	0	0	0	0	0	0	0	0	0	0	0	0	0	0	0	0	0
LUZP1	3094	1699	2569	964	1634	2041	3208	1051	2577	2027	2329	1200	3000	2801	925	2999	3144	3419	1647	2005	1799	2094	1892	3868	2305	1608	3243	3641	2344	3993	2854	2852	3229	2961	3428	3588	3427	2166	2680	2718	2364	2435	1597	2632	1567	1659	1723	1818	1326
AL161672.1	0	0	0	0	0	0	0	0	0	0	0	0	0	0	0	0	0	0	3	0	0	0	0	8	0	7	0	8	0	0	0	0	0	0	0	0	0	0	0	0	3	0	0	0	0	0	0	0	0
RNU6-514P	0	0	0	0	0	0	0	0	0	0	0	0	0	0	0	0	0	0	0	0	0	0	0	0	0	0	0	0	0	0	0	0	0	0	0	0	0	0	0	0	0	0	1	0	0	0	0	0	0
RNU6-135P	0	0	0	0	0	0	0	0	0	0	0	0	0	0	0	0	0	0	0	0	0	0	0	0	0	0	0	0	0	0	0	0	0	0	0	4	0	0	0	0	0	0	0	0	0	0	0	0	0
KDM1A	4255	4970	3958	2482	3028	3545	3350	1728	3975	5981	5488	2899	3083	4515	2414	5792	2753	4756	2335	4843	5626	2965	2540	4329	4615	3389	4281	6431	3689	3910	7333	5033	4935	7630	4866	5438	3482	7760	4195	3350	2815	5349	4105	5873	2962	2338	3127	2688	1432
AL109936.3	4	9	7	21	14	0	4	48	6	20	5	13	6	2	10	17	7	0	9	0	8	2	10	14	4	1	4	12	0	3	0	15	0	19	0	4	2	18	9	7	4	6	4	3	0	7	0	1	0
TCEA3	529	569	623	1576	620	33	331	1862	455	1303	413	886	1020	796	1068	2137	951	476	383	329	1452	769	642	1984	668	500	746	1261	158	604	121	1882	36	1777	242	828	288	2465	369	291	823	1378	450	742	547	821	968	316	624
AL357134.1	0	0	0	0	0	0	0	0	0	0	0	0	4	0	0	0	0	0	0	0	3	0	0	0	0	0	0	0	0	0	0	0	0	4	0	0	0	2	0	0	0	0	0	0	0	0	0	0	0
HNRNPR	4863	3532	3022	1048	1752	3995	2883	892	3023	4329	2522	2277	3071	2145	1735	2605	2238	4404	1204	2722	1750	2185	2042	2451	2787	2577	2402	4250	3605	3454	3554	3929	4404	4090	3420	3090	2592	1912	4015	3310	2646	4363	2593	3649	2321	1624	1232	1442	562
ZNF436-AS1	68	105	120	36	23	63	55	53	50	202	101	55	38	49	22	75	135	85	40	60	61	71	76	118	80	42	48	78	55	63	85	104	58	86	89	131	124	68	48	73	29	165	36	110	56	36	88	48	43
AL109936.8	10	13	6	3	9	7	19	0	3	8	6	4	11	1	4	13	5	0	2	5	5	5	3	0	4	5	0	11	4	0	0	6	8	8	8	4	3	6	4	7	4	9	3	17	3	0	0	0	0
ZNF436	833	509	787	368	430	499	881	326	663	864	497	334	715	400	428	1048	1503	964	589	501	395	650	662	1560	575	413	454	419	517	968	522	860	672	1064	1106	784	862	565	554	528	315	883	531	325	386	636	736	286	373
AL109936.1	1	1	1	1	1	1	1	0	1	1	1	1	1	1	1	1	1	1	1	1	1	0	1	1	1	1	1	1	1	1	1	1	1	1	1	1	1	1	0	1	0	1	1	1	1	0	1	1	1
ASAP3	372	597	707	666	496	167	1361	495	629	853	658	982	578	482	1206	1462	1100	946	695	613	1049	723	551	1974	969	450	551	554	399	804	385	1329	285	1086	749	921	534	1821	307	241	493	1143	353	232	249	662	911	381	343
E2F2	381	374	268	148	204	290	178	211	125	629	244	273	360	494	136	280	52	290	73	463	694	167	276	371	401	317	293	413	330	249	342	587	1024	298	551	342	243	150	625	422	268	1334	155	344	338	32	137	230	86
ID3	1614	1668	1838	2591	2045	998	3744	353	1969	1548	1857	1313	1829	2651	3612	2237	2464	2380	2196	1670	1990	1506	1170	1213	1421	631	1487	775	1896	1795	1547	1893	649	1770	3509	1750	1934	717	2106	3101	719	676	649	345	989	3953	2241	2993	3578
AL450043.1	0	0	0	0	0	0	0	0	0	0	0	0	0	0	0	0	0	0	0	0	0	10	0	0	0	0	0	2	0	2	0	0	0	0	12	0	0	0	0	0	0	0	5	0	0	0	2	4	0
MDS2	0	0	9	0	11	5	6	0	0	0	13	8	6	0	0	0	0	16	0	23	16	0	14	0	0	0	16	0	0	20	11	7	8	0	103	9	8	0	12	0	0	4	0	0	5	0	0	0	0
AL451000.1	0	0	0	0	0	0	0	0	0	0	0	0	0	0	0	0	0	0	0	0	0	0	0	0	0	0	0	0	0	0	0	0	0	0	0	0	0	0	0	0	0	0	0	0	0	0	0	0	0
ELOA	3711	3286	3817	2842	2703	3520	2367	1535	3025	4051	3104	3404	3044	3093	3751	3288	2045	3612	1771	2749	5671	2264	1695	3207	2717	2670	3148	3153	2666	3033	3484	3232	3568	3033	4012	2718	2412	3143	3370	3122	2189	6744	2498	3179	2086	1843	2077	1528	1169
ELOA-AS1	44	136	72	57	71	96	70	18	32	334	75	104	49	55	75	42	65	52	30	51	14	50	64	116	35	75	36	48	27	59	73	121	42	90	131	104	59	48	76	55	67	79	47	44	62	42	69	55	69
RPL11	29792	43548	30005	43535	42471	39461	27649	40526	46941	24589	23480	25189	29456	43020	33027	60250	32309	44519	31493	39094	39702	26495	36667	40908	30108	25286	38784	39095	24458	30653	57637	37670	39680	32397	66350	32696	23237	42223	38360	28762	27917	60816	28000	33311	22859	50046	43263	39485	82897
PITHD1	2431	2580	1998	2570	2389	2760	1957	2339	2858	3302	2104	2062	2077	2666	1890	3916	2227	2485	2591	1995	1641	2168	2493	3081	2330	2011	2303	3319	2124	2008	3287	3074	3383	3495	3239	2363	2270	3300	2334	2250	1669	4320	2299	3198	1401	1906	2615	2224	2288
BTBD6P1	0	0	0	15	3	3	10	0	0	0	0	0	7	19	11	2	0	7	16	31	6	0	34	0	32	12	9	0	8	12	0	0	7	0	65	0	0	6	0	0	0	0	0	0	0	0	2	0	2
AL590609.2	0	0	0	0	0	0	0	0	0	0	0	0	0	0	0	0	0	0	0	0	0	0	0	0	0	0	0	0	0	0	0	0	0	0	0	0	0	0	0	0	0	0	0	0	0	0	0	0	0
CNR2	39	85	23	47	102	99	103	0	108	36	34	71	123	426	107	11	18	272	189	694	37	142	339	17	132	91	47	5	129	186	131	48	230	29	1899	84	0	0	13	16	31	32	45	3	29	4	89	9	240
LYPLA2	3625	5637	2916	4364	3941	4255	3779	5389	4213	5292	3816	3785	3385	5181	4194	5211	1885	3490	3041	4623	14810	3299	3128	4216	4776	3751	5952	4482	2678	2831	6316	6114	4585	2809	4628	3850	4024	8886	5836	4694	7191	5739	3412	5212	4820	2623	4770	4835	4284
GALE	1481	6562	4374	7870	5639	3904	1923	5860	4301	6606	4069	7276	2871	3869	6745	5311	1600	2676	1959	2748	5094	4325	2364	4817	5046	2245	3695	4406	2294	2483	5893	3397	3227	2803	3855	2944	2668	12613	6419	3049	4521	8796	3132	3281	7533	1793	4232	3505	3974
HMGCL	1896	2931	2107	3270	2825	2380	1373	1774	1590	2817	1343	2442	1870	3207	2811	2493	1165	1436	1709	1758	1514	1881	1437	3741	1642	1929	2136	2885	1030	1630	3703	2379	2780	2058	2182	2811	2004	5387	2495	2791	2682	2790	1991	2356	1965	1513	2635	1821	1793
FUCA1	4062	6514	5058	6687	7495	5588	3442	1947	2283	3514	4954	5031	8384	6016	4527	6907	2740	2866	4893	2857	2689	3371	2907	5299	4433	3819	6038	4797	5454	3834	5187	4497	10373	7427	7901	4329	4709	12987	5674	6974	4773	4349	4439	2177	4014	2829	4654	2756	4278
PNRC2	6158	6487	4948	1640	2326	7138	4411	3181	6365	5379	4818	3389	5319	3345	3512	3611	4678	6692	2253	4733	2831	2967	2824	4457	5324	5206	3958	10546	4563	4199	6627	4469	4564	6094	7345	4906	3865	5842	7937	4941	5220	4722	2927	8717	4203	3576	1802	1499	2152
AL591178.1	0	6	0	5	7	10	0	0	17	0	3	0	0	0	0	0	0	0	0	6	2	13	8	0	0	0	0	7	0	0	0	0	0	0	0	9	7	0	0	0	13	0	0	0	10	0	0	0	0
MYOM3	110	864	1606	14	228	102	372	562	1406	859	1690	193	19	44	9	68	154	172	347	1600	4280	285	122	341	878	51	283	2645	136	613	891	80	48	111	75	3539	790	481	233	113	585	429	17	3135	60	83	140	326	12
MYOM3-AS1	0	0	0	0	0	0	0	3	4	0	0	0	0	0	0	0	0	0	0	0	0	0	1	0	0	0	3	0	0	0	0	0	0	0	0	0	0	0	0	0	0	0	0	0	0	0	0	0	0
IL22RA1	903	2901	1862	434	698	1899	593	973	3097	2115	2403	756	903	1327	327	2437	251	570	1131	1721	2300	663	2074	2259	2814	579	1960	3883	1789	2535	4580	729	1662	1158	306	2640	1675	3952	756	2428	2756	2804	10	4884	1317	181	487	1377	278
IFNLR1	250	1016	900	300	529	313	486	76	595	1148	961	629	367	533	404	1071	332	280	838	1478	2057	518	750	1045	1010	375	759	1402	760	986	530	501	827	930	1506	904	959	1589	110	605	767	1066	411	1531	408	210	413	324	169
SRSF10	6632	6996	5574	1487	2768	7924	3608	1695	5207	6968	4840	3812	4685	2823	2636	3052	4607	5721	2375	4623	2953	3224	2694	3418	5329	3627	3095	8844	6117	5300	6490	3510	6151	7133	6192	5792	4942	5516	5409	5616	4297	6902	3822	8099	5296	2607	1812	2253	1546
GRHL3-AS1	0	0	0	0	0	0	0	0	0	0	0	0	0	0	0	0	0	0	4	0	4	0	0	0	0	6	0	0	0	0	6	0	4	0	4	0	0	0	0	0	10	9	0	9	0	0	0	0	0
GRHL3	54	81	79	94	27	10	225	44	317	112	221	119	1214	141	45	254	22	148	149	0	838	74	173	181	128	202	216	30	44	88	134	31	58	347	51	63	71	38	0	10	211	263	41	273	73	41	65	15	8
STPG1	244	576	432	428	304	353	475	392	551	976	427	354	705	333	351	665	497	418	319	469	478	506	381	622	364	371	414	335	325	428	390	453	358	468	629	505	704	921	653	350	921	350	297	334	448	598	399	469	325
NIPAL3	1290	1555	1819	1371	2177	1596	1893	952	1564	2717	1170	1402	3579	1915	1880	2004	1814	1523	1261	1858	1000	1223	1453	2552	1750	1357	1696	2287	1155	2017	2259	1736	1906	2150	3057	2210	2213	2722	1752	1952	1676	1654	1346	1712	1343	1538	2368	1128	961
RCAN3AS	9	2	22	8	13	15	10	7	3	20	13	17	14	16	14	17	9	7	9	12	0	1	0	6	4	0	0	2	0	8	25	5	4	4	34	20	11	28	3	14	0	14	22	0	11	5	3	6	22
RCAN3	1229	1583	1372	1089	1111	2072	972	1291	958	2387	1081	1198	1989	1208	1141	2849	992	1187	660	1557	1122	503	833	1401	1506	1015	1044	2187	1297	1389	2352	1246	1592	1267	3273	2018	1574	2868	1226	1123	1707	956	1290	1119	1238	646	814	562	713
NCMAP	376	499	263	804	394	574	90	267	67	183	199	354	426	66	617	852	286	113	76	452	200	42	72	129	437	117	197	1016	118	352	181	88	164	73	404	206	1186	784	137	466	370	1258	534	217	297	54	71	226	231
NCMAP-DT	14	0	18	9	32	3	1	0	6	16	12	7	0	7	12	18	2	4	0	11	0	0	0	37	3	6	0	13	0	23	4	3	7	0	12	9	8	58	7	7	21	10	11	8	11	0	0	0	0
AL445686.1	1	0	0	0	0	10	0	8	0	0	0	0	0	2	0	0	8	0	0	0	0	0	0	0	0	0	0	2	0	0	0	0	0	0	0	0	0	0	0	0	0	0	0	1	4	0	0	0	0
SRRM1	4176	4976	3363	1762	3299	4257	3640	784	4615	9569	5326	2704	4695	3585	2759	4048	4551	5089	2275	3821	2404	2824	2341	3040	3605	3256	3130	6294	3548	3552	5273	4298	6237	5234	7261	6098	3860	5948	4261	4678	2873	4340	3225	5312	3388	1569	2056	1500	539
AL445471.1	3	0	1	4	0	0	3	0	0	0	0	0	0	0	0	0	0	3	0	0	4	11	0	0	0	0	0	0	0	0	0	0	0	0	0	0	0	0	0	0	0	0	0	0	0	0	0	3	0
LINC02793	0	0	0	0	0	0	0	0	0	0	0	4	0	0	0	0	0	18	0	0	0	9	0	0	0	0	0	0	0	0	0	0	17	0	12	0	0	0	4	0	0	0	0	0	0	0	0	0	0
AL050344.1	0	7	0	0	0	0	0	0	0	0	0	7	0	0	0	0	0	0	0	0	0	0	0	0	3	0	0	0	7	0	0	0	3	0	0	0	0	0	0	0	0	0	0	0	0	0	0	0	0
RUNX3	1603	1848	1197	869	1490	1813	2317	112	1197	1405	1558	1094	3455	3725	1689	494	817	2969	2273	1689	1448	1215	2312	1918	3465	909	2620	2043	2753	1809	1664	1082	5732	1354	7048	2383	430	2406	780	3030	461	1793	1201	1399	1378	222	2117	1449	1126
MIR6731	0	0	0	0	0	0	0	0	0	0	0	0	2	0	0	0	0	0	0	0	0	0	0	0	4	0	3	1	0	0	0	0	9	0	1	2	0	0	0	1	0	0	0	2	0	0	0	2	0
RUNX3-AS1	27	6	13	0	0	7	23	0	5	37	23	15	26	0	2	3	4	75	34	21	24	90	0	0	36	23	36	21	14	43	16	6	21	6	37	12	0	13	5	21	0	52	10	0	0	0	8	13	0
RNU6-1208P	0	0	0	0	0	0	0	0	0	0	0	0	0	0	0	0	0	2	0	0	0	0	0	0	0	0	0	0	0	0	0	0	0	0	0	0	0	0	0	0	0	0	0	0	0	0	0	0	0
CLIC4	16046	6456	11314	2231	3362	4560	8210	1017	10217	5697	8231	4260	6907	3437	3628	11776	14925	12448	5092	4752	2898	5530	4405	4547	6711	5083	5007	6282	8231	15001	5443	5345	5855	11427	6881	9126	11973	3719	4819	7720	3268	4220	8111	4798	3304	15304	6052	4850	2976
LDLRAP1	1002	2640	1944	1819	1539	1270	1878	3097	2059	1036	2183	2353	1919	2921	2226	3777	1378	1984	1698	2157	1673	2476	1974	2844	2298	1691	2241	3041	1723	1696	2506	1343	1903	2463	7276	2699	1523	3197	1345	1355	2950	2622	1776	2200	1537	836	1913	1539	934
AL606491.1	7	10	0	9	3	0	26	7	14	0	14	5	4	13	0	15	17	0	0	3	0	6	5	0	4	0	13	9	0	15	3	0	15	22	18	28	11	0	0	0	12	45	0	14	0	9	7	0	25
MAN1C1	783	764	1708	775	921	904	2872	500	2836	382	2107	586	2182	1907	619	2125	2263	2467	1725	1103	908	1660	1778	2047	1462	705	1243	701	1628	1194	1311	1024	1607	1949	3877	2259	1363	544	845	1538	755	623	1113	279	571	2392	2513	561	1040
AL031280.1	4	29	0	11	0	0	0	0	7	0	7	0	5	10	0	0	0	0	24	0	0	0	0	0	0	0	0	19	14	7	0	0	0	0	30	6	13	0	7	0	0	0	0	0	0	0	0	0	0
AL031432.1	0	0	0	0	0	4	0	0	0	0	0	0	0	0	0	0	0	0	0	0	0	0	0	0	0	0	0	0	0	0	0	0	0	0	0	0	0	0	0	0	0	0	0	0	0	0	0	0	0
AL031432.5	0	4	6	0	3	19	8	0	6	5	5	1	19	1	12	12	8	1	3	0	0	0	3	4	12	2	4	9	3	0	3	0	0	11	15	6	0	1	2	37	0	8	0	10	0	0	4	0	7
RSRP1	4336	7155	7374	1457	2861	6919	6183	1997	6154	7305	5481	4326	5107	2263	3719	3182	4894	7213	2814	3999	2022	4765	3900	4239	5771	4475	3011	5340	5083	4997	5467	2462	5825	6195	11526	5675	5549	5173	4384	5859	5404	2880	3072	4769	6062	2742	2063	1225	994
RHD	19	75	50	36	35	75	87	123	55	70	60	55	41	45	97	46	52	81	14	73	23	57	25	24	65	22	48	30	31	67	89	21	57	25	201	58	55	58	42	68	18	30	54	37	49	45	44	24	23
AL928711.1	0	0	0	0	0	0	0	0	3	0	0	0	0	0	0	0	7	0	8	0	0	0	0	0	0	0	0	0	0	0	0	0	0	0	0	0	0	0	1	0	0	0	0	0	0	0	0	0	2
TMEM50A	6899	5994	6572	3749	4459	6606	4726	1943	4362	5631	4557	3552	5657	4724	3509	5468	4062	5875	3273	3700	2398	3903	3829	7068	4906	4664	4709	5398	5007	6622	7625	3226	4985	5487	5559	4966	5200	8292	6087	6266	3973	4494	4480	4928	4129	5312	3763	4344	4275
RHCE	5	35	0	30	18	15	5	0	5	58	6	11	23	44	17	9	17	8	22	21	17	20	0	21	8	10	16	16	8	0	23	0	0	8	14	0	0	53	12	11	10	13	13	7	0	25	8	0	0
MACO1	1908	1785	1873	753	914	1502	1470	840	2017	944	1372	1221	1883	1124	1117	1633	1235	1737	730	1320	640	1326	1081	1921	1527	1467	1402	1815	1281	1456	2113	1079	1497	1689	1734	1622	1466	1177	1594	1303	1996	1489	1197	1086	1282	710	776	734	759
SYF2	2905	2420	3247	1061	1253	2799	2492	1029	2893	2739	1579	1330	1902	1551	1375	1644	2488	2725	1340	1758	907	1414	1704	2279	2377	1543	1609	2234	1991	2388	2482	1184	1733	2561	3099	1890	2081	2124	2750	2198	1919	2286	1994	1770	1504	2450	1190	1009	1392
AL031432.4	35	82	45	12	57	37	85	13	42	90	35	62	67	36	24	14	63	34	33	103	42	56	20	76	98	49	29	59	57	35	57	34	70	98	167	38	56	41	44	92	46	56	40	41	50	59	50	8	64
AL031432.3	6	10	22	6	12	4	17	0	11	15	10	3	2	3	0	1	8	2	11	6	0	0	0	2	2	0	3	8	3	6	6	4	0	5	12	0	0	3	0	4	7	9	1	0	9	5	4	9	7
AL031432.2	34	89	76	16	35	64	72	1	38	86	85	50	73	68	49	59	57	71	48	89	30	48	43	38	73	41	42	68	23	78	64	20	77	82	273	119	69	91	37	117	19	46	59	67	77	42	56	18	10
SDHDP6	63	36	71	18	33	84	94	7	70	76	87	53	116	155	98	97	80	105	66	142	93	55	71	116	101	71	71	125	107	86	90	164	118	82	161	70	95	83	122	98	114	94	91	116	71	125	112	54	77
AL031284.1	31	17	22	19	7	37	24	7	23	9	19	17	34	46	42	32	28	42	30	30	25	32	36	35	42	29	23	37	50	30	27	52	44	20	40	23	24	48	57	60	36	37	34	37	18	44	43	36	34
EXTL1	18	6	8	11	0	10	90	13	23	17	35	5	0	9	0	27	122	37	25	18	25	47	32	107	15	38	32	4	45	0	0	12	18	40	113	39	31	0	14	41	0	4	22	26	0	50	32	48	8
PAFAH2	1114	1601	2094	1758	2100	1616	922	869	888	669	896	1821	1722	1576	2557	1589	778	889	1000	1078	939	1488	686	2550	1165	795	2042	2359	657	1582	1879	717	1897	1550	1689	1489	1422	4084	3024	1327	1941	1585	1159	1264	1666	937	1394	874	917
RNU6-110P	0	0	0	0	0	0	0	0	0	0	0	0	0	0	0	0	0	0	0	1	0	0	0	0	0	0	0	0	0	0	0	0	0	0	0	0	0	0	0	0	0	0	0	0	0	0	0	0	0
PDIK1L	945	637	591	176	339	838	278	228	353	484	545	470	608	271	588	424	377	686	188	369	188	310	178	346	398	323	144	541	532	537	589	214	636	796	404	759	460	280	740	593	670	826	524	687	320	143	249	160	166
CATSPER4	16	0	0	0	0	4	4	0	0	0	0	0	0	0	0	0	0	0	0	0	3	0	0	0	0	0	0	0	0	0	0	0	0	0	0	0	0	10	19	4	0	5	0	0	0	0	0	0	0
SELENON	7581	8199	8429	6993	7257	5600	14002	15466	12164	7390	10706	6851	10671	9568	7235	18476	8957	10407	8505	9193	15889	9913	8182	9449	8835	7318	9900	7211	11810	7489	9393	9629	8759	13091	13914	13656	13060	9259	10079	8539	7649	7637	7341	3211	4671	6444	14411	7629	3198
AL020996.2	6	4	3	6	0	2	5	0	0	3	3	6	2	0	6	3	3	3	1	0	6	0	2	10	5	2	0	4	1	2	2	2	0	5	13	5	0	9	2	0	1	3	0	0	0	0	6	1	0
AL020996.1	31	24	72	40	30	38	79	12	33	22	51	41	37	39	84	66	35	33	71	61	77	42	18	87	94	29	73	53	19	36	141	28	43	62	101	107	61	73	14	78	67	47	19	67	33	24	101	21	5
MTFR1L	2449	2600	3459	2504	2580	1770	2599	1217	3192	1565	2437	2207	2371	3142	4673	4678	3747	3035	3000	2086	2614	2740	1851	3645	2583	1656	2808	2687	2301	2816	4456	1519	3022	3102	4165	3290	3038	4701	2590	2133	1973	2197	2476	1927	2154	4284	4676	2298	2791
AUNIP	195	336	156	120	119	371	50	209	167	141	228	100	145	242	57	181	70	222	59	289	660	107	89	54	317	271	129	520	239	66	307	147	442	322	184	233	243	286	208	153	226	402	210	409	155	40	244	144	142
AL033528.3	0	0	0	0	0	9	0	0	0	10	0	0	0	0	0	0	0	0	0	0	0	0	0	0	0	0	0	0	0	0	0	0	0	0	0	10	0	0	0	0	0	0	0	5	5	4	0	0	0
AL033528.1	0	0	0	0	0	0	0	0	0	0	0	0	0	0	0	0	0	0	0	0	0	0	0	0	0	0	0	0	0	0	0	0	0	0	0	0	0	0	0	0	0	0	0	0	0	0	0	0	0
AL033528.2	0	0	3	0	0	0	0	0	1	0	0	0	0	0	0	0	0	0	0	1	0	0	0	0	0	0	0	0	0	0	0	0	8	0	0	0	0	0	0	3	0	2	1	0	0	0	6	0	0
STMN1	10456	13719	8311	4794	4346	9505	3387	6647	4972	4557	6844	4665	6372	3760	2263	6570	2511	4950	2335	7443	9449	2972	4710	7815	6847	5796	4225	16307	6410	5603	9027	6437	15914	8511	7239	8980	3964	4722	7652	9191	5834	5590	4816	6063	5744	3743	4041	5554	3484
AL020996.3	1	1	0	0	1	2	0	0	0	0	1	0	0	0	1	0	0	0	0	0	0	1	0	1	0	0	1	0	0	0	1	0	0	0	0	0	0	1	0	0	1	0	0	1	0	1	0	0	0
PAQR7	1102	843	702	1226	936	879	966	640	1112	860	986	875	800	2012	2108	1898	1106	1045	897	1080	1137	1065	675	1393	1139	621	1233	909	926	685	1546	487	495	885	2114	1133	1524	2517	718	924	567	786	711	629	719	1059	962	416	855
SNRPFP2	9	0	0	6	0	0	0	0	0	0	0	0	0	0	0	0	0	0	0	0	0	0	0	0	0	0	2	1	0	3	0	0	0	0	0	3	3	5	0	0	0	0	0	0	0	0	0	0	0
MIR3917	1	1	1	1	1	1	1	1	1	1	1	1	1	1	1	1	1	1	1	1	1	1	1	1	1	1	1	1	1	1	1	1	1	1	1	1	1	1	1	1	1	1	1	1	1	1	1	1	1
C1orf232	0	0	0	0	0	0	0	0	0	0	0	0	0	0	0	0	0	0	0	0	3	0	0	0	0	0	0	0	0	0	0	0	0	0	0	0	0	0	0	0	0	0	0	0	0	0	0	0	0
AL391650.1	10	7	14	39	2	21	19	10	28	15	12	12	3	60	0	13	25	19	16	21	27	25	25	37	23	25	40	26	19	39	14	12	9	34	18	20	5	24	23	9	14	35	56	30	14	16	29	6	28
CNKSR1	1489	2893	1494	1640	1721	1963	1242	3993	2029	1143	2058	1911	1297	2365	1569	2652	691	1196	1029	1592	2302	2385	1096	3427	2092	1691	2301	2657	1169	1664	4263	1030	1516	1776	1141	1444	1823	4641	2461	2222	2710	2171	1375	3260	2730	585	933	1062	551
FAM110D	316	144	160	220	260	74	400	78	183	122	79	69	43	200	341	117	427	228	347	159	52	222	253	252	108	106	247	47	149	314	85	128	166	524	530	150	63	0	109	135	29	45	126	36	79	311	332	201	268
ZNF593	780	1005	742	1410	861	1158	622	2161	1377	355	658	768	487	1143	625	1187	409	729	652	1111	692	830	809	861	1283	898	1083	740	790	580	1272	417	1105	825	638	516	693	1040	1336	918	1184	958	902	962	773	938	1609	1222	2008
CEP85	1065	1639	1195	651	801	1585	1056	672	846	929	1373	879	1390	1063	885	1586	752	987	508	1097	1588	1454	763	1500	1304	1064	1110	1429	1627	1531	1394	785	2497	1667	1702	1645	828	1769	1396	1569	870	1071	1109	1650	1126	308	954	818	293
AL355877.1	0	0	4	0	0	0	0	0	0	0	0	0	3	0	0	24	0	0	0	0	3	0	0	0	3	0	0	0	2	1	0	0	10	0	0	0	1	0	0	0	0	0	0	4	0	0	0	0	0
UBXN11	1644	2240	1096	1085	1285	1780	3182	2897	1578	1397	2127	1208	1385	1459	1107	1097	1640	2305	1735	1933	1774	2709	1465	1506	1318	2089	2099	1639	1887	2589	2604	998	3107	2060	3491	2262	2588	2967	1835	3668	2241	1230	1906	1688	2519	1223	1985	2611	1093
CRYBG2	666	762	370	453	405	766	477	960	2468	113	1080	344	414	839	22	596	324	486	238	562	456	1044	791	439	1253	484	1396	1193	1005	801	1253	337	534	147	542	150	1173	1472	578	495	1845	1456	115	1840	1304	144	118	1333	320
SH3BGRL3	13208	12598	7917	13312	11706	10183	14013	15988	17131	4784	10615	7932	12422	18945	9546	9721	5230	18936	10364	8196	7345	14136	9968	27527	11336	9882	27031	8469	10718	16927	18830	8906	14582	8512	15599	10471	9825	15558	16123	15285	16041	6091	8126	9285	8101	7471	13343	20452	11654
CD52	2566	2441	1446	2274	2092	3522	2983	338	1313	249	721	1209	2702	3816	2349	446	884	1815	3273	4101	394	1557	2355	794	1956	1530	3300	1171	1985	3336	2230	1291	8265	1026	12369	2372	1021	269	464	4027	728	495	1722	209	1362	1102	3245	1931	11942
AL451139.1	6	3	0	0	0	5	2	0	5	4	16	3	6	11	0	0	2	3	7	4	0	10	0	2	15	2	25	29	0	28	10	12	0	5	12	0	9	10	0	4	10	5	0	6	3	3	3	1	0
PIGV	657	655	640	923	1009	236	784	352	496	607	565	722	965	604	918	706	780	605	613	806	506	770	463	1373	706	475	689	659	447	619	1038	449	1265	787	878	934	1004	1306	950	847	831	460	782	747	779	749	784	1160	769
ARID1A	6211	4942	4357	3110	4542	2049	6576	1815	4917	4605	6987	5032	7169	7597	4925	8009	4620	6842	2904	6653	8048	3782	3924	6268	4946	4447	6264	6047	5565	4865	8033	4607	10790	6344	13295	7962	5129	4310	5233	8537	3729	4116	4888	5928	4750	1260	2338	1511	576
AL512408.1	25	12	36	12	8	16	22	6	12	62	18	29	18	15	18	5	15	26	0	65	82	16	32	35	20	16	44	57	9	4	29	13	34	34	49	86	31	72	9	41	54	33	38	36	19	26	18	25	25
ZNF683	1119	43	184	361	191	602	144	25	57	101	68	109	738	85	783	55	202	81	45	53	42	14	371	54	463	61	116	170	66	58	39	130	2794	243	266	108	174	694	145	1386	64	35	410	68	116	8	648	102	109
LIN28A	0	0	0	0	0	0	0	0	0	0	0	0	0	0	0	0	0	0	0	0	0	0	0	0	3	0	0	0	0	0	0	0	0	18	10	0	0	0	0	0	0	0	0	0	0	0	0	0	0
DHDDS	2297	2119	2361	1978	2710	2605	2116	1371	2160	1448	2443	1728	2669	2513	1994	3102	1630	2216	1469	1913	2201	2608	1492	3251	2013	1686	2450	1779	1677	2805	2464	1597	3046	1769	2532	1925	2041	1742	3237	2015	2497	1998	1701	1563	1554	1418	2261	1663	1096
DHDDS-AS1	19	20	21	8	33	8	18	7	8	33	34	16	13	13	1	16	27	7	59	38	10	16	8	15	16	18	37	19	20	29	43	9	10	70	42	33	33	5	11	15	14	29	10	25	26	3	8	1	0
HMGN2	14370	17785	12017	12991	11807	21460	9287	5683	11825	6162	11882	9103	13603	16416	8481	14352	9773	11726	8775	11460	19641	7916	9652	16189	13077	10225	9065	13883	9643	10457	16717	8643	22283	17987	20333	19479	9483	8284	17224	16625	10421	9935	11498	14451	12456	9014	11686	11022	10406
DPPA2P2	0	0	0	0	0	0	0	0	0	0	0	0	0	0	0	0	0	0	0	0	0	0	0	0	0	0	0	0	0	2	0	0	0	0	0	0	0	0	0	2	0	0	0	0	0	0	0	0	0
RPS6KA1	1817	2240	1685	1999	2152	2227	1579	2128	2456	867	1594	1706	1884	3656	1974	1811	878	1495	1735	1558	1163	2181	1324	2443	2591	1891	3967	1979	1697	1642	3683	1381	3582	1346	3742	2143	1527	2112	3223	2445	3050	2191	1781	2039	1695	659	2146	1879	2207
MIR1976	0	0	0	0	0	0	0	0	2	0	0	0	0	0	0	0	0	0	0	0	0	0	0	0	0	0	1	0	1	0	0	0	0	0	0	0	1	0	1	0	0	1	0	0	0	0	0	0	0
AL513365.1	4	0	2	0	7	7	0	0	10	0	0	0	10	4	9	0	4	9	0	16	4	0	0	3	6	0	10	0	8	0	14	6	5	1	8	2	4	0	3	0	8	11	6	0	3	5	0	0	5
KDF1	310	1117	692	1299	956	685	363	1427	586	519	427	986	715	1529	1015	1524	254	562	567	660	1319	760	446	1060	788	687	883	1145	669	423	1752	390	758	598	472	876	734	1068	1640	548	1223	1128	695	964	987	278	377	1009	645
TENT5B	57	49	94	293	42	61	177	701	286	62	130	97	272	26	53	179	517	145	156	111	340	188	48	118	75	642	122	198	190	61	54	115	80	285	225	296	159	54	99	57	83	224	251	26	53	580	969	534	143
TRNP1	1592	4070	3159	9238	6067	4058	1191	1540	1056	581	2350	6129	2541	4079	6979	628	1885	976	1128	3356	1220	1437	358	674	534	6195	1711	3164	2883	1503	2989	1432	4597	772	2518	766	2985	3107	6504	1453	755	2197	3059	2475	9711	3495	1105	2336	2573
CHCHD3P3	26	33	26	7	10	33	31	8	29	10	17	30	34	25	16	15	12	26	17	25	20	15	10	31	32	28	29	56	37	17	25	40	53	44	13	13	15	25	76	64	29	62	4	37	39	30	11	26	14
NPM1P39	10	18	2	7	0	12	18	7	33	20	17	9	4	0	21	9	20	4	5	16	2	6	17	7	18	19	17	6	20	11	37	0	11	5	30	9	3	24	12	22	12	7	21	4	11	13	5	26	12
RN7SL165P	0	3	0	0	0	0	1	0	0	2	0	2	0	0	0	0	0	0	0	6	0	0	0	6	0	3	0	0	0	12	0	0	0	0	12	13	2	0	0	0	0	0	0	0	3	0	0	0	0
AL034380.2	0	0	0	0	0	0	0	1	0	0	0	0	0	0	0	0	0	0	0	1	1	1	0	1	0	0	0	0	1	0	3	0	0	3	0	0	0	0	0	0	0	2	0	0	2	0	0	1	1
AL034380.1	0	0	0	0	0	1	0	0	0	0	0	0	0	0	0	0	0	0	0	0	0	0	0	0	0	0	0	0	0	0	0	0	0	0	0	0	0	0	0	0	0	0	0	0	0	0	0	0	0
GPN2	1694	2088	1791	1910	2119	1283	1580	1197	1757	1172	1796	1542	1641	2030	1652	2632	1399	1854	1629	1636	2146	1513	1125	2408	1635	1515	1578	1591	1599	1596	2726	1050	2560	1717	3250	2141	1761	1360	1686	1724	1438	1599	1434	1544	1449	1256	1491	1507	1353
NUDC	7519	6553	4986	7053	5981	5591	5690	6167	6820	4371	5789	5784	5303	7174	6216	8111	4739	5103	4798	6140	7262	4971	4669	7006	5274	6717	6341	5639	5559	4249	7514	3935	10589	5238	8588	6182	5817	6381	8628	6808	6716	5070	7444	6548	7805	5438	6045	6896	4329
ZDHHC18	3094	2834	2024	1734	2148	3331	2855	1939	2321	1204	2612	1620	3541	3577	1796	2264	1657	2812	1877	2227	2198	3009	1945	2343	2525	1969	3542	1594	3170	3277	2877	1814	4276	2351	5195	2492	2031	1184	2750	3548	1874	2128	2301	1450	1992	1530	3173	2652	2165
SFN	3307	4782	2074	3393	3723	2075	4889	9688	11900	1110	2432	2105	2309	3612	1883	4062	1775	829	734	585	98	3042	3024	2025	3292	5732	10527	1422	3182	3544	2967	1833	8358	1511	1543	2526	4165	2527	5969	9031	8220	3491	2520	7052	6479	1282	1689	13426	1916
GPATCH3	595	804	716	698	739	464	632	874	485	304	693	589	641	1195	564	982	588	724	546	879	1045	655	509	823	693	613	869	721	571	543	1119	436	1013	580	1026	598	693	548	673	750	572	774	718	704	654	458	697	740	610
NR0B2	108	351	741	720	1246	157	58	94	265	74	217	804	32	816	1510	213	547	113	484	877	327	389	55	44	292	111	748	845	411	84	791	277	179	47	1768	93	25	1961	1482	41	131	253	260	35	1177	270	63	83	724
SLC9A1	4658	4246	3915	7975	5794	2841	4065	2766	4936	1494	4160	12245	5255	9096	11341	4587	2307	3442	2597	2567	3266	3807	2576	4321	2727	6082	4946	2537	4207	3963	6272	2543	8023	2994	4008	2909	2906	9682	8873	3490	5846	3446	2332	2733	6460	1011	3234	2651	1128
FO393419.3	10	4	0	4	5	5	4	0	0	0	0	0	0	8	0	0	0	0	0	0	0	0	0	0	0	0	0	0	0	5	0	0	0	2	5	0	0	0	0	5	0	0	0	0	0	6	0	0	4
WDTC1	3538	3883	4007	3775	4260	2763	5871	6760	4687	4737	3872	4707	3756	6764	5774	8249	4790	5792	4568	3767	3243	5787	4082	7521	4178	3240	5407	4647	3251	4980	7168	3257	6064	5586	9092	6308	4673	3829	5858	5096	3341	3758	4297	4644	4205	3543	5636	4020	1649
Y_RNA	1	2	1	0	0	1	0	0	0	3	0	0	5	5	0	0	0	0	0	0	0	3	0	1	0	2	0	0	1	2	0	0	0	1	0	1	0	0	0	0	0	0	0	0	0	0	0	0	0
TMEM222	2286	2291	1669	2478	2169	1543	2320	3571	2816	2618	2230	2011	2224	2711	2539	2840	1951	2383	2161	2371	2215	2420	2063	2984	2042	2447	2641	1762	1805	2106	3672	4986	3185	2720	4373	2629	2513	2129	2774	2910	2704	1765	1898	2094	1654	2304	3593	2404	2956
RNU6-48P	4	4	6	0	6	2	5	0	0	4	8	2	4	0	0	0	5	1	0	5	10	4	0	6	1	0	3	9	1	0	3	3	5	6	12	3	10	0	6	6	0	7	0	9	4	2	3	5	0
ACTG1P20	18	20	20	0	25	10	20	2	12	33	43	14	17	10	46	43	14	25	0	18	25	27	10	19	34	17	27	29	14	18	22	39	32	13	51	21	14	14	12	21	6	8	6	16	7	7	18	8	6
BX293535.1	2	37	26	7	0	0	8	11	6	0	9	3	0	0	5	23	13	10	0	14	0	13	0	0	0	17	6	7	8	0	8	29	0	0	34	10	0	0	0	10	5	0	15	0	19	10	13	0	0
SYTL1	1517	2965	1578	2693	3443	818	1930	2681	1163	3875	2606	3087	1350	2105	3802	1684	1477	1354	1135	1668	964	2852	1709	1654	929	925	1672	715	1379	1831	1906	5805	3248	533	7141	1087	3821	3546	1324	2689	1651	1428	1027	302	4063	472	1796	1331	1629
MAP3K6	1638	1235	1048	968	1080	950	3024	1940	3364	2595	2241	764	1792	1227	1268	3048	3011	1956	1581	2201	713	2099	1274	2701	983	1414	1904	713	1643	1898	1290	3952	1513	2778	3598	2057	2868	2007	2546	2354	1499	1177	1783	830	788	2110	2142	1446	596
CD164L2	0	41	3	49	38	21	4	117	14	173	69	35	35	21	13	39	21	0	8	24	56	91	12	23	15	73	0	9	20	5	31	92	0	29	0	0	28	174	23	23	73	31	11	22	0	4	40	23	14
FO393419.1	0	0	0	0	0	0	0	0	0	0	0	0	0	0	0	0	0	0	0	0	0	0	0	0	0	0	0	0	0	0	0	0	0	0	0	0	0	0	0	0	0	0	0	0	0	0	0	0	0
WASF2	8422	7014	6702	3659	7169	6525	12613	5425	10554	10096	7368	5841	9002	10594	5270	11869	10727	10881	7934	9718	6475	9984	8285	15365	7236	7829	14473	7606	8809	9632	12207	18069	12735	10203	17712	12483	9549	4914	8945	9112	6674	5997	6088	9262	8101	6220	11549	5605	3388
FO393419.2	0	0	0	0	0	0	0	0	0	0	0	0	0	0	0	0	0	0	0	0	0	0	0	0	0	0	0	0	0	0	0	0	0	0	0	0	0	0	0	0	0	0	0	0	0	0	0	0	0
FCN3	170	79	146	43	40	97	28	516	52	54	115	40	37	44	18	50	90	110	34	246	60	45	37	41	71	27	137	95	72	251	51	36	73	34	156	39	29	13	112	276	37	76	61	51	117	46	100	119	125
GPR3	78	80	84	25	9	49	44	62	75	169	48	33	68	49	0	67	32	78	22	96	301	92	79	37	42	95	71	83	82	79	59	176	59	48	41	35	23	90	79	79	74	291	118	37	26	66	40	65	21
AL020997.5	7	0	0	0	0	0	0	0	0	15	0	7	0	0	0	0	0	0	0	4	0	0	0	0	0	0	0	3	0	0	0	12	0	3	5	4	4	0	3	0	0	1	0	0	2	0	0	3	19
FAM76A	973	722	725	432	534	759	575	325	688	1436	616	490	725	468	416	825	885	765	465	763	232	532	417	1011	540	631	470	714	1020	806	655	1442	1400	956	982	766	669	892	698	720	744	813	602	452	664	670	431	601	468
RPEP3	0	0	0	0	0	0	0	0	0	0	0	0	0	0	0	3	1	0	0	0	0	0	0	0	0	0	0	0	0	0	0	0	0	0	0	3	0	0	0	0	0	0	0	0	0	0	0	0	0
AL020997.1	7	4	3	0	0	0	3	2	6	16	0	2	17	1	9	9	8	0	0	5	0	0	3	5	4	19	16	0	0	2	5	6	15	0	0	3	6	0	11	4	11	2	0	5	3	0	4	3	2
AHDC1	1280	1235	1320	503	933	551	3604	926	2681	2193	2200	1182	1842	1116	1705	2602	2845	2195	1505	1857	1451	1834	1452	2393	1138	1457	1679	1538	1893	1435	1438	3891	1308	2133	3341	2686	2804	3801	1416	2002	1462	1912	1677	1105	1784	956	1744	938	160
FGR	4006	1611	845	663	982	1211	1556	261	602	698	1232	655	1951	1928	906	406	717	2365	1926	1935	605	3176	1124	1025	2936	2233	5450	1092	1609	3357	1338	1907	3896	1034	3017	2501	609	191	1195	2883	868	790	2217	324	518	850	1523	823	1552
LINC02574	0	6	0	11	0	4	0	4	0	9	0	0	0	0	0	8	3	0	0	0	0	0	0	0	0	0	0	0	0	0	6	0	19	0	0	0	0	0	0	16	0	0	0	0	0	0	6	0	0
AL445490.1	28	54	20	33	17	20	31	0	23	93	46	10	19	7	4	0	98	27	0	42	0	8	8	16	33	44	0	6	42	6	44	15	109	12	72	30	45	37	8	96	17	22	5	61	52	14	76	20	12
RNU6-949P	0	0	0	0	0	0	0	0	0	0	0	0	0	0	0	0	0	0	0	0	0	0	0	0	0	0	0	0	0	0	0	0	10	0	0	0	0	0	0	0	0	0	0	0	0	0	0	0	0
CHMP1AP1	0	0	0	0	0	0	0	0	0	0	0	0	0	0	0	0	0	0	0	0	0	0	0	0	0	0	0	0	0	5	0	0	0	0	0	0	0	0	0	0	0	0	0	0	0	0	0	0	0
RNU6-424P	0	0	0	0	0	0	0	0	0	0	0	0	0	0	0	0	0	0	0	0	0	0	0	0	0	0	0	0	0	0	0	0	0	0	0	0	0	0	0	0	0	0	0	0	0	0	0	0	0
AL031729.1	149	163	115	149	97	129	138	214	169	217	97	130	121	191	115	141	114	136	130	138	165	149	166	327	117	152	179	165	132	108	137	398	198	150	156	114	62	144	114	182	219	102	93	82	90	130	165	193	408
IFI6	6009	18273	10804	38551	6128	4620	6925	8582	8574	14306	18867	9981	3108	9892	2323	29611	11282	6556	3357	4787	1637	1403	3506	4980	6931	17343	3746	3095	6916	3394	14335	10628	7461	3524	10366	5098	12555	21053	6401	18413	1418	3795	5221	18564	8995	6076	27436	32463	23801
AL020997.2	0	2	3	0	0	0	0	4	8	0	0	0	0	1	10	0	2	0	3	3	1	0	2	3	0	4	0	0	0	0	1	1	3	2	0	0	0	0	3	2	6	0	0	3	0	3	0	0	2
RNU6-1245P	0	0	0	0	0	0	0	0	0	0	0	0	0	0	0	0	0	0	0	0	0	0	0	0	0	1	0	0	0	0	0	0	0	0	0	0	0	0	0	0	0	0	0	0	0	0	0	0	0
PPP1R8	2817	2338	2296	1927	1669	2188	2211	796	2138	3528	2101	1582	2094	2315	1703	2438	2272	2851	1501	2106	1640	1549	1567	2774	2294	2078	2200	2254	3672	2563	3177	4405	3122	2645	3377	2302	1933	2404	2759	2568	1900	3666	2284	2224	1384	2181	2432	1675	1509
STX12	5281	3456	3829	4136	3008	3148	3396	1105	2952	3388	2654	5064	3251	2675	7550	3101	3350	3591	2101	2556	1270	2325	2275	3976	2625	2349	3796	2846	3762	4516	3467	5863	3540	3502	3806	3509	2920	4088	3761	3481	2873	5408	2557	2480	2710	3229	2732	2167	1869
AL020997.3	6	0	9	0	2	0	0	0	9	5	5	11	0	4	11	11	9	1	4	3	4	1	3	2	8	6	1	1	4	2	0	10	0	14	10	16	9	9	5	1	6	2	0	1	6	0	0	0	0
AL020997.4	7	0	0	0	0	0	0	0	0	0	0	12	0	0	0	0	0	0	0	0	0	0	0	0	0	0	0	0	0	0	0	0	0	0	0	0	0	0	0	0	0	0	0	0	0	0	0	0	0
SCARNA1	1	0	0	0	0	0	0	0	0	2	0	0	0	0	0	0	1	0	0	0	0	0	0	0	0	0	0	0	0	0	0	3	0	0	0	0	0	0	2	0	0	0	0	0	0	0	0	2	0
THEMIS2	5031	2920	3963	1401	3029	2386	2535	261	1739	1470	2933	1373	4097	4481	1597	2084	2387	6993	2591	3928	1731	3334	3522	4322	3568	2724	10983	2218	4530	7905	3937	4070	6872	3320	6551	4826	1475	1225	1174	6545	703	3498	2801	696	1890	1479	4360	1830	2431
RPA2	2462	2014	2298	1811	1912	2390	2279	837	2389	3464	1969	1769	2770	3046	1714	3726	1998	2316	1930	2188	2344	2086	2232	2639	1990	2306	1862	2414	3156	2441	3013	4484	4140	3484	4491	2705	1799	4019	2234	2917	1581	3567	2496	2543	1696	2021	3708	3060	3106
SMPDL3B	1177	2029	792	1568	916	909	319	657	146	2225	1462	1174	838	2585	763	5391	312	550	432	1419	1039	1255	314	2587	959	1168	2617	1559	2895	909	2321	6565	1607	790	287	493	768	2472	982	914	1796	2547	541	1226	842	285	788	538	510
AL512288.1	0	0	9	1	0	0	0	0	0	4	0	2	0	0	0	0	0	0	0	1	0	1	0	0	4	3	0	0	0	6	0	5	0	0	7	0	0	9	6	0	0	5	1	3	0	2	0	0	0
XKR8	783	715	518	952	666	548	517	630	584	968	717	811	758	976	898	957	478	932	419	478	926	777	459	994	710	476	858	522	1076	1040	843	1216	838	563	1118	622	624	747	688	666	425	1098	489	243	392	529	1011	811	747
EYA3	1783	1800	1061	875	1156	1507	1528	757	1466	2274	1380	1140	1964	1471	1021	1872	1184	1887	842	1185	1567	1221	919	1576	1454	1402	1299	1712	2906	1597	1853	2762	2297	1709	3350	1897	1195	1719	1755	1925	1342	1292	1673	1488	2279	633	1021	940	636
RN7SL559P	0	0	4	0	0	0	8	0	3	0	0	0	0	2	0	0	0	0	0	0	0	0	0	0	1	0	0	0	2	0	0	2	0	0	2	0	0	0	0	0	0	0	0	0	0	0	0	0	0
AL512288.2	17	16	6	5	0	3	3	0	11	8	7	0	5	0	0	3	0	10	0	8	0	8	1	0	17	3	3	8	4	10	2	2	3	0	0	4	5	9	1	4	1	0	4	14	5	3	0	11	0
SPCS2P4	1168	1040	1258	401	1146	756	677	255	1199	706	424	957	1304	1144	542	515	226	312	1269	677	895	463	269	1524	410	357	664	653	1407	774	340	394	546	732	503	274	1391	583	836	853	741	1075	666	1211	391	485	444	556	843
AL353622.2	0	1	2	0	1	1	0	0	0	2	0	0	0	0	0	0	0	0	0	3	0	1	3	1	0	2	0	0	1	1	1	3	0	1	2	1	0	1	0	2	1	0	0	0	0	0	1	0	1
ATP5IF1	1829	2776	2022	2910	1930	2284	1743	1336	2650	4323	1863	1872	1869	2234	2170	2060	1564	1737	1655	1796	1791	1587	1607	2785	2719	2214	2057	2148	1832	1716	3571	5291	3099	1975	1743	884	1758	2023	3968	2959	3650	2267	1759	2230	1892	1902	2272	1986	2646
AL353622.1	125	163	118	82	71	156	104	49	82	428	100	91	139	82	87	104	83	93	59	184	24	144	37	82	121	105	199	83	91	59	119	188	231	134	271	166	59	164	142	143	127	54	85	151	211	39	89	25	56
SESN2	844	417	328	516	460	398	417	308	590	461	386	510	520	917	275	550	364	527	417	404	822	290	362	630	519	496	819	384	434	566	966	1787	1429	450	477	592	401	520	1101	1601	897	651	299	640	498	321	594	483	282
DNAJC8	4614	4224	2982	2031	2067	3659	3606	1506	4279	3090	3547	2244	3720	3291	2133	3375	2987	3870	2228	3270	3051	2896	2588	3419	3303	3153	2904	3730	6499	3734	3988	5766	4486	3998	5156	3759	3232	3318	4885	3850	3339	3578	3479	3567	2846	3868	4198	3287	3247
AL137792.1	3	0	0	0	0	0	0	0	0	0	0	0	0	0	0	0	0	0	0	0	0	0	0	0	0	0	0	0	0	0	0	0	0	0	0	0	0	0	0	0	0	0	0	0	0	0	0	0	0
RNU6-176P	1	0	0	0	0	0	0	0	0	0	0	0	0	0	5	0	0	0	0	0	0	0	0	0	0	0	0	0	0	0	0	0	0	0	0	0	0	0	0	0	0	0	0	0	1	2	0	0	0
PTAFR	3740	1926	1577	1669	1367	2535	2818	2823	982	787	1670	782	3980	2518	1053	491	1591	2668	1648	1730	890	3255	1526	1847	2388	2742	4300	1677	3512	3601	3345	4550	3228	1756	3704	3442	2156	1437	1949	5554	611	1726	2281	248	776	1045	4236	1501	2113
MED18	443	410	357	504	406	405	345	323	340	517	347	329	423	536	387	385	222	329	291	331	374	377	241	523	337	238	429	301	381	407	627	522	808	393	568	429	392	561	341	397	412	275	202	284	388	253	635	463	575
OPRD1	24	379	524	23	108	30	28	0	17	184	52	63	9	127	64	10	19	388	0	304	166	30	56	50	49	10	33	293	37	102	16	35	8	47	35	20	12	0	57	17	0	117	34	33	72	19	4	0	0
AL009181.1	1	0	11	0	15	0	6	0	0	0	0	0	0	9	0	0	0	0	0	27	11	0	0	4	0	4	0	11	0	0	0	0	0	0	22	0	0	0	6	0	0	6	0	4	5	0	0	0	0
PHACTR4	3382	2428	1985	1717	1982	2134	2348	1183	2373	1963	2703	2127	2642	2579	2151	3688	2589	2772	1622	2413	2388	1723	1776	3575	2364	1731	2312	2402	2601	2943	3180	3911	4849	3242	3944	3337	2334	3851	3127	3609	2352	2001	2136	2495	2346	1196	1757	1131	394
Y_RNA	0	0	0	0	0	0	0	0	0	0	0	0	3	0	0	0	0	0	0	0	0	0	0	0	0	0	0	0	0	0	0	0	0	0	0	0	0	0	0	0	0	0	0	0	0	0	0	0	0
CR391992.1	0	0	0	0	0	0	0	0	0	0	0	0	0	0	0	0	0	0	0	0	0	0	0	0	0	16	0	0	0	2	0	0	1	0	0	0	0	0	0	0	0	0	0	0	0	0	0	0	0
RCC1	2682	3224	1505	1974	1726	3328	1860	1592	2441	3760	3963	1791	2306	4101	1209	3481	1162	3459	1116	3026	3935	2223	2011	2973	3768	3113	3054	3909	3356	1735	5625	4670	6094	3846	3087	3638	2246	3339	6176	2808	2802	3299	3320	4356	2195	1441	3161	1894	1173
SNHG12	1239	1605	1182	580	755	1636	1530	2036	1683	1308	2025	993	1419	1160	890	929	1324	2126	1396	1554	840	1120	1092	1428	1801	1373	1888	1307	1357	1121	2567	1606	2192	1896	3031	1589	1555	1941	838	1296	1440	887	1377	1146	1478	936	1204	879	1187
SNORA44	0	1	0	0	1	1	3	1	1	1	1	1	1	0	3	1	1	0	1	0	1	0	0	2	1	1	1	1	1	1	1	1	0	1	1	1	1	1	1	1	1	1	0	2	1	1	3	1	0
RNU6ATAC27P	3	0	0	0	0	2	0	0	0	0	0	0	0	0	0	0	1	0	0	2	0	0	0	1	0	0	2	0	2	0	0	0	2	0	3	2	0	4	0	0	0	0	0	0	0	0	0	0	0
SNHG3	1642	2309	1941	1033	789	1897	2220	1763	1989	2311	2223	1580	1542	1220	828	1913	1559	3027	1170	2093	1521	2152	1030	1820	2934	1822	2536	1285	1617	1561	4698	2318	3115	1817	2764	2023	1173	1716	2585	2170	1865	4314	1549	1286	1860	1332	2032	1297	1132
SNORA73A	1	1	1	1	1	1	2	1	1	2	1	2	1	1	1	2	1	1	1	1	1	2	1	1	5	1	1	1	1	1	1	1	1	1	1	1	2	1	1	1	1	4	3	3	1	4	4	1	1
SNORA73B	30	28	41	16	17	34	39	10	28	48	23	42	35	28	2	36	33	31	15	54	56	18	4	23	62	32	94	14	36	18	106	61	79	5	59	32	19	34	17	54	36	45	20	25	38	41	65	35	20
PRDX3P2	7	0	0	0	2	21	0	0	0	9	8	0	0	0	0	0	3	0	0	0	0	0	0	0	0	0	0	9	0	0	3	8	22	0	7	0	0	0	0	0	0	0	0	0	0	0	0	0	0
AL513497.1	30	12	26	6	31	52	21	40	11	43	53	4	12	18	19	2	5	17	4	13	7	6	15	15	9	7	11	6	25	5	7	27	17	15	25	10	3	0	22	36	0	44	25	0	4	8	0	7	4
TRNAU1AP	909	1277	737	818	478	1186	858	791	902	1507	888	606	771	985	610	1027	921	916	755	1077	601	889	691	814	1223	640	1104	751	818	1031	1277	891	1438	1148	1647	1338	1111	1392	1288	1144	1024	1024	1098	832	728	1161	1296	893	1083
SNORD99	29	41	20	19	22	28	16	71	40	17	22	30	22	16	10	32	17	36	17	22	25	14	37	25	35	19	20	21	21	17	44	36	43	13	39	20	36	31	27	32	37	10	43	29	22	14	24	11	9
SNORA61	1	1	1	1	1	1	1	1	1	1	1	1	1	1	1	1	1	1	1	1	1	1	1	1	1	1	1	1	1	1	1	1	1	1	1	1	1	1	1	1	1	1	1	1	1	1	1	1	1
SNORA16A	1	1	1	1	1	1	1	1	1	1	1	1	1	1	1	1	1	1	1	1	1	1	1	1	1	1	1	1	1	1	1	1	1	1	1	1	1	1	1	1	1	1	1	1	1	1	1	1	1
SNORA16A	1	1	1	1	1	1	1	1	1	1	1	1	1	1	1	1	1	1	1	1	1	1	1	1	1	1	1	1	1	1	1	1	1	1	1	1	1	1	1	1	1	1	1	1	1	1	1	1	1
LINC01715	13	22	18	17	0	0	18	0	21	18	5	10	7	0	27	4	0	20	16	8	0	8	0	30	12	20	0	5	7	8	23	23	8	10	9	25	16	17	0	21	14	18	21	0	6	21	26	14	0
AL645729.1	0	0	0	0	0	0	0	0	2	0	0	0	0	0	0	0	0	0	0	0	0	0	0	1	0	0	0	0	0	0	1	0	0	0	0	0	2	0	0	0	0	0	0	2	0	0	0	0	0
YTHDF2	4484	3433	2763	2100	2067	3815	2965	2003	3083	5406	3567	2815	3448	3619	2409	3914	2380	4520	1950	3596	3282	2536	1894	4118	2976	2960	3637	3330	3449	3234	5008	4787	4600	3328	4508	3387	2929	3512	4689	3446	3106	3300	3080	3738	2614	1988	2395	1921	1351
TAF12	885	1055	711	869	703	932	932	477	880	884	954	612	935	1078	677	1075	681	982	715	654	540	838	658	1018	749	1043	921	861	582	757	1319	1027	1007	876	1263	1019	736	1103	1160	847	911	750	930	964	655	1052	1269	1112	1327
RAB42	345	325	151	212	306	498	344	84	247	175	491	188	483	395	151	295	83	318	606	365	328	384	306	411	364	262	727	208	433	172	191	513	781	666	634	213	242	606	267	566	89	235	300	155	77	115	520	122	584
RNU11	2	1	1	1	0	5	0	0	1	1	1	2	1	3	0	0	0	1	1	1	3	0	0	0	1	1	0	1	0	4	3	3	0	4	6	0	0	0	0	1	6	1	2	3	1	1	1	0	0
AL360012.1	1	2	4	5	0	4	0	0	2	1	2	1	5	1	0	0	0	4	3	1	2	0	0	0	1	3	0	1	0	3	1	1	0	2	2	0	0	0	0	3	4	1	1	0	2	3	5	0	0
GMEB1	901	799	520	596	594	765	892	781	637	788	756	478	863	940	462	744	609	914	479	751	687	470	655	1060	592	675	811	832	493	863	902	800	1115	885	1497	1004	596	834	929	780	712	1145	559	551	474	391	563	465	363
EPB41	2895	3543	2808	2549	4107	4754	2506	2126	2614	4216	3380	3562	4076	4975	4779	4261	2228	3330	1804	4041	3313	1837	1981	3047	3796	2623	1998	4051	3267	3295	4978	5307	6570	3461	9748	4333	2165	4074	4107	3647	3221	4881	3791	3001	3535	1082	1975	849	1468
AL138785.1	0	0	0	0	0	1	2	2	0	0	0	0	1	2	0	2	0	0	2	0	0	0	2	9	2	0	0	0	0	0	0	4	3	0	4	0	0	0	0	0	0	2	0	0	0	0	2	0	0
Y_RNA	0	0	0	0	0	0	0	0	0	0	0	0	0	0	0	0	0	0	0	0	0	0	0	0	0	0	0	0	0	0	0	0	0	0	0	0	0	0	0	0	0	0	0	0	0	0	0	0	0
Metazoa_SRP	0	0	0	0	0	0	0	0	0	0	0	0	0	0	0	0	0	0	0	0	0	0	0	0	0	0	0	0	0	0	0	0	0	0	0	0	0	0	0	0	0	0	0	0	0	0	0	0	0
TMEM200B	552	283	307	344	307	191	1192	52	857	165	422	452	335	439	400	1100	1396	782	734	331	287	504	586	844	435	249	584	210	389	742	480	309	244	691	579	647	966	253	179	319	143	156	376	261	251	969	624	521	640
LINC01756	6	0	0	0	0	0	0	0	0	0	0	0	0	0	0	0	0	0	0	12	14	0	0	0	0	0	0	0	0	0	0	0	0	0	0	0	0	4	0	0	0	0	0	0	0	0	0	0	0
MECR	622	795	469	891	760	746	708	904	933	932	759	830	667	1045	871	1143	648	763	767	900	1138	809	647	886	651	862	938	773	560	581	1570	1290	751	1175	839	851	1072	1533	1282	873	787	875	752	959	626	941	1393	1226	962
AL590729.1	6	4	9	0	6	0	0	0	0	11	7	5	4	8	0	11	8	8	0	0	3	0	0	21	17	9	0	6	0	0	6	12	0	11	4	18	9	9	0	0	0	12	3	10	15	0	0	0	0
PTPRU	885	767	1414	538	1489	289	2431	3095	1636	3589	4980	1784	2504	716	556	6491	2049	962	1995	1676	5271	1947	716	1259	1618	2931	1019	192	964	1717	556	4547	281	5190	753	2553	5098	6793	396	1100	2020	4696	1085	455	1703	2036	3884	2000	789
AL357500.2	0	1	1	0	0	1	0	0	0	1	1	1	1	1	0	1	1	1	0	1	0	0	0	1	1	1	0	1	1	1	1	0	1	1	1	1	1	1	0	0	0	1	1	0	0	0	1	0	0
SRSF4	6750	6242	4870	3422	4939	5227	6087	3912	6652	6879	6290	4313	5196	5220	4467	6659	4787	6608	3476	4495	3970	4141	3606	5404	5097	3703	4408	5706	4970	5593	6744	5130	7434	5881	8450	6330	4809	6233	5718	6227	3933	4855	4223	5864	5169	3378	3983	3139	1176
LINC01778	11	10	15	0	0	5	36	45	21	35	0	0	3	0	0	37	44	0	13	0	0	0	0	0	0	0	0	20	11	0	0	0	0	7	0	27	15	14	0	0	0	0	0	16	0	22	27	8	0
MATN1	12	6	6	0	27	5	19	22	2	28	16	11	0	39	0	20	9	2	18	24	20	5	0	20	44	5	10	9	33	2	24	20	19	17	35	26	2	18	0	7	0	49	0	10	11	0	50	7	6
MATN1-AS1	59	174	128	123	221	136	145	385	147	520	200	112	155	136	122	307	171	161	129	308	78	213	77	189	240	83	175	90	89	119	223	221	175	223	581	213	131	390	92	125	145	451	120	132	144	69	305	78	236
AL137857.1	0	3	7	0	0	1	0	0	0	9	5	0	0	0	0	0	0	4	0	0	0	0	0	1	0	0	0	0	0	0	1	0	0	0	26	0	0	0	0	0	0	0	1	0	0	0	0	0	0
LAPTM5	35809	19706	14344	13644	15213	22543	22792	7730	14107	9625	17937	9662	27105	29133	12054	9337	11292	31016	28024	25082	6234	22885	16590	22168	19354	21372	57496	13955	21035	30922	26184	21471	39420	18938	60497	20243	11911	4082	13660	34944	4838	10903	26654	4935	8260	10503	27611	16443	20092
MIR4420	6	3	3	0	0	8	10	0	2	4	5	1	3	2	2	0	2	3	0	5	3	1	2	1	10	6	13	6	10	7	3	6	3	4	26	10	2	3	0	2	0	1	2	0	0	3	0	0	4
SERINC2	1591	4667	2958	8180	4482	2723	4887	16959	2620	8222	7307	7169	7094	19343	6711	18358	4188	2043	6175	7015	5197	9689	6057	11628	4077	4555	6482	10567	3876	5104	14850	7081	3150	5533	2838	9236	9964	29369	9533	1305	10098	10508	4350	22061	5952	3135	5266	6877	4592
RN7SL371P	0	0	1	0	0	0	0	0	0	0	0	0	0	0	0	0	0	0	0	0	0	0	0	0	0	0	0	0	0	0	0	0	0	0	0	0	0	0	0	0	0	0	0	0	0	0	0	0	0
PUM1	5300	4444	4263	2021	3505	4362	3483	6412	4710	8479	5525	4067	5974	3939	3305	6486	4415	5669	3121	4961	3392	4244	2819	5313	3975	3903	4264	5762	4866	4846	5946	7330	5009	6723	6379	5463	4795	6745	5672	5245	4818	8208	5053	5343	3940	2233	2973	1828	872
AL356320.2	0	0	0	0	0	0	3	0	0	5	0	0	0	0	0	0	0	0	0	0	0	0	0	0	0	0	0	0	0	3	0	0	0	0	0	0	0	0	0	0	0	0	0	0	0	0	0	0	0
SDC3	5034	4628	6809	2422	3168	5774	9365	10774	11184	8145	6220	3582	8934	5534	2759	15901	8033	5242	6260	4416	3660	9107	4110	7864	5082	4644	10205	6113	6816	4979	5579	8928	16064	6639	9684	9299	7949	4922	4884	10387	2656	6703	7559	1699	2065	6343	17716	4215	2385
AL356320.1	2	0	0	0	0	0	0	0	0	0	0	0	0	0	0	0	0	0	0	0	0	0	0	2	0	0	0	0	0	0	0	0	0	0	0	0	0	0	0	0	0	0	0	0	0	0	0	0	0
ZCCHC17	1384	1661	1052	1318	1271	1204	1349	2293	1534	2411	1383	977	1469	1470	1037	2115	1440	1591	1233	1441	863	1416	1163	1516	1305	1148	1322	1518	1179	1754	1611	1950	1401	1675	1758	1396	1281	1686	1666	1511	1282	2481	1434	1473	948	1757	1847	1528	2075
AL451070.1	0	2	0	0	0	0	0	0	0	3	4	0	0	0	0	0	3	0	0	0	0	0	0	2	0	0	0	0	12	0	0	0	0	0	0	0	0	0	0	2	0	0	0	0	4	0	0	0	0
FABP3	373	316	252	301	441	369	823	1259	708	119	386	383	379	347	473	735	659	456	1492	724	1116	712	602	541	494	234	790	796	478	320	430	550	732	1009	647	571	612	381	245	1180	233	826	633	469	81	1369	1650	600	838
SNRNP40	1888	2202	1411	1622	1857	2097	1615	1669	1873	2827	1915	1614	2138	2381	1393	2397	1254	1891	1221	1955	2562	1631	1440	2066	1919	1665	2046	2401	1979	1689	2788	2580	2983	1997	2685	2509	1538	2049	2591	2162	1449	3863	1706	1758	1493	1216	2083	1559	1821
AC114495.2	17	26	13	2	19	16	20	5	26	55	13	26	31	21	8	13	23	16	19	16	19	10	21	16	14	11	13	34	30	45	32	3	54	16	55	45	32	20	7	12	11	22	7	33	13	16	8	8	0
LDC1P	0	9	21	0	54	2	7	0	4	37	16	5	0	0	0	0	0	0	0	9	0	14	0	12	0	3	7	9	3	5	0	0	0	70	18	5	0	14	3	0	0	39	0	4	20	0	0	0	38
Y_RNA	0	0	2	0	0	0	0	0	0	0	0	0	0	0	0	0	0	0	0	0	0	0	0	0	0	0	0	0	0	0	0	0	0	0	0	0	0	0	0	0	0	0	0	0	0	0	0	0	0
LINC01226	3	43	129	4	188	79	23	70	26	86	59	5	3	28	0	15	8	96	44	18	38	67	44	114	30	17	44	64	15	19	60	11	17	105	92	141	33	23	16	10	37	159	1	103	120	20	9	4	13
TINAGL1	4172	7601	3946	6377	7399	3198	11067	16132	11134	5271	8892	4911	6755	10051	5157	9606	7380	5040	5166	7018	4643	7382	5223	8943	6137	8770	7851	7693	7590	6337	13473	7478	8276	6892	7647	5914	17350	12063	5191	3645	5916	12996	4951	11472	13677	6092	8729	8939	4345
AC114488.1	27	89	43	14	79	123	106	17	102	122	31	26	29	131	42	19	97	48	15	93	127	320	53	160	138	64	50	103	15	25	310	23	51	26	75	103	153	91	50	24	56	100	34	220	343	30	88	73	26
ADGRB2	302	210	585	43	99	135	750	766	267	1549	1433	166	197	230	96	582	532	551	205	177	488	393	209	534	611	53	165	215	110	309	198	367	32	349	450	359	267	383	111	89	32	896	192	70	171	331	453	270	56
MIR4254	0	0	0	0	0	0	0	0	0	3	0	0	0	0	0	0	0	0	0	0	1	0	0	0	4	0	0	0	0	0	0	0	0	0	0	0	0	0	0	0	0	0	0	0	0	0	0	0	0
SPOCD1	824	249	239	188	152	61	240	1923	712	495	888	203	75	73	138	1131	80	797	158	298	88	577	209	93	319	233	645	111	162	1339	380	1128	4	123	42	80	185	620	185	141	53	529	64	258	202	414	580	491	132
AL354919.2	8	2	7	4	0	0	2	9	13	0	10	0	2	0	0	0	0	8	0	0	0	5	6	0	5	0	2	0	0	8	2	19	0	3	0	0	2	7	2	3	0	4	0	3	3	7	6	5	0
HCRTR1	8	7	0	4	0	11	9	0	6	6	0	3	9	0	0	0	53	28	3	3	2	7	6	16	10	9	7	16	5	7	10	6	8	0	2	7	7	10	2	9	0	12	4	22	4	7	21	4	1
PEF1	3053	3527	2509	3654	3440	2573	3602	6017	4598	2610	3102	2689	3213	3511	3351	5065	3078	3014	3057	2876	2557	4147	2743	4878	2629	3048	3980	3262	2626	3319	4551	3693	3734	2774	4723	3334	3088	4996	4129	3483	2855	5971	2705	2707	2819	4267	5769	4660	4763
PEF1-AS1	73	21	45	0	14	46	162	40	180	131	77	19	39	201	6	91	104	212	34	14	13	110	52	477	33	14	22	26	17	514	74	40	0	36	106	68	42	20	11	23	21	108	11	4	29	11	25	20	5
COL16A1	7516	3213	5113	1168	1581	2808	25052	8897	19084	12127	7696	2186	3708	17106	1638	17565	13934	40534	4683	3781	1728	14824	7965	41533	4788	2850	3661	2781	3213	25618	5883	3516	1585	6449	8408	6498	5513	2944	4257	3504	1924	11731	3244	1633	2249	3118	5602	2818	1586
AC114488.2	2	0	0	0	4	0	3	0	0	5	0	0	0	0	0	0	0	0	0	4	0	0	0	0	0	0	2	0	0	2	0	0	0	0	3	0	0	0	0	0	0	8	0	0	0	0	0	0	0
AL033529.1	0	3	0	0	0	0	0	113	0	0	0	0	0	0	0	0	0	6	0	0	0	0	0	0	0	0	0	0	0	0	124	3	0	0	0	0	0	0	0	0	0	0	0	0	0	0	0	0	0
ZBTB8B	0	23	0	0	0	0	0	75	0	29	0	0	0	0	0	0	0	31	19	0	55	0	0	0	4	0	0	0	0	13	262	6	0	10	14	0	0	0	0	0	0	11	0	0	21	0	0	3	0
ZBTB8OS	1120	969	940	711	460	1044	756	701	962	1117	826	635	750	759	751	870	760	921	1150	664	749	827	559	1066	1399	915	637	1007	866	982	1272	695	880	871	1089	801	871	968	1488	780	1083	1499	643	720	790	651	540	1046	657
AC114489.1	0	0	1	0	0	0	0	0	0	0	0	3	3	0	0	0	1	0	0	1	0	0	0	0	0	0	0	0	0	0	3	0	0	0	0	2	0	0	0	2	0	0	0	2	1	0	0	0	0
ZBTB8A	745	392	461	224	219	251	431	178	492	689	540	349	417	242	350	588	512	626	296	463	243	462	313	576	501	371	333	284	284	516	312	738	511	631	512	587	583	407	451	334	347	607	258	283	341	347	173	259	143
AL354919.1	0	0	0	0	0	0	0	0	0	0	0	0	0	0	0	0	0	0	0	0	3	0	0	0	5	0	0	0	0	0	0	9	0	0	0	0	0	0	0	0	0	12	0	0	0	0	0	0	0
PTP4A2	9899	10324	8310	5984	7284	10548	7540	15433	8682	7816	9759	6342	9260	9723	7048	11449	7503	9076	10656	7121	4091	8545	5452	9172	9603	7119	9219	10021	8094	10040	12746	15584	9217	9854	12114	8109	8372	16423	13311	8374	9204	13009	7373	7738	6843	7501	5794	8302	6508
AL136115.1	0	0	0	0	0	0	0	0	0	0	0	0	0	0	0	0	0	7	0	3	0	0	0	0	0	0	0	0	0	0	0	3	2	0	4	0	0	12	0	0	0	0	0	0	0	0	0	0	0
AL136115.3	0	0	0	0	0	0	0	0	0	0	0	0	0	0	0	0	0	0	0	0	0	0	0	0	0	0	0	0	0	0	0	0	0	0	0	0	0	0	0	0	0	0	0	0	0	0	0	0	0
TMEM39B	712	727	565	788	604	671	951	1666	627	601	803	579	644	1129	587	846	632	1076	1175	777	752	879	621	1220	754	434	742	510	700	647	844	1271	790	782	1332	806	593	1101	766	719	423	858	527	770	480	523	850	961	639
MIR5585	0	0	0	0	0	0	0	0	0	0	0	0	0	0	0	0	0	0	0	0	4	0	0	0	1	0	0	1	0	0	0	0	0	0	0	0	0	0	0	0	0	0	2	0	0	0	0	0	0
Metazoa_SRP	0	0	0	0	0	0	0	0	0	0	0	0	0	0	2	0	0	0	0	0	0	0	0	0	0	0	0	0	0	0	0	0	0	0	0	0	0	0	0	0	0	0	0	0	2	0	0	0	0
KPNA6	3776	3664	3133	2082	2875	2843	3796	2746	3735	4005	3618	2588	3478	3292	2718	4747	3318	3513	4059	3033	2848	3267	2087	4778	3195	2920	3349	3076	3443	4044	3854	6641	5028	3589	5493	3955	3360	4726	3742	4116	2728	6194	3139	3069	2991	2066	2971	3534	1228
AL049795.2	0	4	5	2	5	0	0	0	5	0	6	4	3	0	5	11	0	8	5	11	4	0	0	4	0	0	0	4	8	0	8	3	7	0	0	10	0	13	7	0	3	13	4	6	3	0	0	2	0
CCDC28B	299	293	306	228	382	158	389	297	319	396	380	192	310	261	177	298	219	371	180	262	475	279	262	345	284	265	208	251	203	208	378	377	198	239	871	436	243	351	160	304	198	404	149	83	213	361	374	406	323
AL049795.1	6	16	23	8	24	8	20	13	6	30	10	5	10	5	0	4	11	8	16	14	24	13	6	16	10	1	7	17	5	9	12	10	12	10	16	22	25	16	6	11	13	11	10	6	15	14	10	15	0
DCDC2B	8	13	14	6	0	0	40	0	9	15	9	6	0	0	0	5	44	17	8	12	0	0	18	15	11	0	27	5	4	27	14	18	0	18	21	25	39	39	0	38	19	17	0	9	0	0	33	0	0
TMEM234	600	1162	707	608	647	545	918	1656	985	1282	828	665	526	634	486	907	653	732	1479	701	660	1197	555	858	694	563	653	799	714	604	972	881	624	604	1380	806	1187	931	594	784	1255	708	786	520	619	659	861	1748	697
EIF3I	8499	9033	5307	10374	6678	7975	6307	8890	9385	8178	7776	7675	7621	11473	5577	11251	5879	8755	15360	9036	9956	10075	6248	10725	8873	8108	10531	8548	7698	7576	13353	13030	12519	6969	10452	8469	7120	11811	12329	8032	7542	14147	8145	7245	6910	10099	12011	17426	10575
Metazoa_SRP	0	0	0	0	0	0	0	0	0	0	0	0	0	0	0	0	0	0	0	6	0	0	0	0	0	0	0	0	0	0	0	0	0	0	0	0	0	0	0	0	0	0	0	0	0	0	0	0	0
LCK	2133	2024	1221	1216	1678	2662	2420	101	521	467	1453	941	3670	4157	3058	296	678	1572	1125	1616	607	488	1705	783	1853	653	1168	1127	2120	1050	1506	986	7167	872	10537	2084	757	404	434	4387	817	833	1590	971	1500	392	2454	1631	2658
Y_RNA	0	0	0	0	0	0	0	0	0	0	0	0	0	0	0	0	0	0	0	0	0	0	0	0	0	0	0	0	0	0	0	0	0	0	0	0	0	0	0	0	0	0	0	0	0	0	0	0	0
HDAC1	11121	10675	7261	7932	9667	8946	6066	9656	8680	9627	7921	6846	5819	10718	5809	10419	5004	7211	11742	8204	8295	8621	4727	10593	8049	8900	8091	10215	7050	9005	11456	9083	16698	7965	11742	9126	6725	14033	12618	13442	6601	16199	6580	9734	8532	5422	7815	16500	4242
AL109945.1	0	0	0	4	11	0	0	0	0	0	14	4	0	0	0	0	7	0	13	0	12	0	0	8	8	0	0	3	0	15	0	9	8	10	7	23	21	0	12	0	6	14	0	0	6	0	0	0	0
TSSK3	63	37	40	35	37	45	55	10	4	50	43	48	45	7	9	49	69	24	29	62	15	24	13	101	37	30	45	64	19	63	16	42	81	95	106	54	85	59	0	54	34	63	28	15	58	23	56	21	0
BSDC1	4870	4795	4235	3605	4669	3977	5456	6572	4172	4863	4289	3914	5050	4667	4152	5818	5051	5522	7724	4503	4732	6737	3935	8179	4013	3862	4652	5233	4741	5714	6498	5949	5414	5403	7358	4398	4782	6670	4495	6087	3594	7327	3800	3178	3894	3273	4809	7740	2464
GAPDHP20	0	0	0	0	0	0	0	0	0	0	0	0	0	0	0	0	0	0	0	0	3	0	0	0	0	0	0	0	0	0	0	0	0	0	0	0	0	0	0	0	0	0	0	0	0	0	0	0	0
AL356986.1	0	0	0	0	0	0	0	0	0	0	0	0	0	0	0	0	0	0	0	4	0	0	0	0	0	0	0	0	1	0	0	0	0	0	0	0	0	0	0	0	0	0	0	0	0	0	0	0	0
LRRC37A12P	0	0	0	0	0	0	0	0	0	0	0	0	0	3	0	0	0	0	0	0	3	0	0	0	0	0	0	0	0	0	12	0	0	0	0	0	0	0	0	0	0	0	0	0	0	4	0	0	0
AL136115.2	4	18	2	0	13	1	4	3	1	3	0	0	6	4	3	2	2	3	13	3	0	3	10	2	3	3	2	5	18	4	11	15	6	2	6	1	4	5	0	6	10	10	4	7	17	2	1	3	0
KHDRBS1	8385	6676	5018	3944	4989	6172	6003	3237	6583	6356	6126	4504	6283	6484	4051	7141	4755	7460	5880	6115	5172	5766	3859	6508	6395	5350	6642	6859	6161	5793	7999	9687	8576	7402	8316	7531	5475	6703	8150	7517	4689	6456	5520	6430	4851	3852	3580	5350	2480
AL445248.1	3	8	4	0	0	9	7	0	2	2	5	0	0	2	0	0	0	0	0	2	0	0	0	6	0	0	0	2	0	1	0	5	9	0	7	9	2	0	0	6	0	0	0	0	0	0	0	0	0
TXLNA	4295	3303	3022	2379	3358	3200	5355	11567	4357	4551	3835	3023	3828	4360	2560	6124	4378	4431	5518	3162	3283	4744	2881	5543	3812	3325	3758	2757	4418	4149	4060	4896	6448	4243	6408	4560	3816	4666	4515	5096	2704	4666	2962	2411	3872	2892	4697	4471	1789
IQCC	257	294	194	298	385	231	241	359	275	541	308	279	279	355	219	183	321	213	325	277	269	342	135	400	222	289	190	282	301	198	514	387	450	467	521	390	415	430	444	297	246	391	341	298	373	144	175	339	152
MTMR9LP	938	821	1226	434	703	430	2100	1075	1239	807	981	484	726	464	721	775	1641	1671	1058	985	268	1407	1025	1335	799	653	629	447	556	1105	518	476	759	2099	2460	1466	1040	1104	579	1021	1285	569	435	315	532	916	817	410	570
FAM167B	348	179	343	517	287	150	474	659	212	332	274	223	169	319	282	226	309	641	317	237	149	415	388	291	241	101	414	143	303	400	295	284	295	267	435	324	208	153	410	512	152	184	162	65	166	1001	389	428	610
MARCKSL1	14925	19772	11143	17587	18694	14039	9106	46178	7804	23520	11125	12617	17328	14189	8797	25197	6065	14314	18895	11987	18813	13289	7850	14007	10937	13523	9531	20553	8827	10138	15518	20772	19564	12819	18649	14599	10313	21302	21467	22046	17108	16185	9150	10845	13546	5350	12166	28386	7399
FAM229A	741	512	312	386	365	350	807	1414	586	214	475	366	423	403	573	234	502	875	704	656	261	637	483	650	463	333	401	327	403	790	868	408	721	1055	1295	928	473	504	206	827	275	597	267	323	719	140	316	372	158
RBBP4	9874	8143	6988	5676	6724	7784	5459	2884	6150	7930	6858	5826	6365	5690	5642	9467	6071	7450	7207	6531	7724	6423	4002	7212	7695	5098	5044	8865	6006	8458	8784	10159	10217	7182	10702	8758	6585	7740	7849	8355	4316	8996	6708	4425	4372	4813	5720	6264	2947
SYNC	576	89	287	65	17	103	875	24	917	195	450	99	150	96	67	821	1038	969	348	238	79	512	313	424	246	264	154	241	601	672	121	515	61	778	401	820	660	129	72	248	89	54	591	206	60	1466	685	272	207
AC114489.2	0	0	0	0	0	0	0	17	0	0	0	0	0	0	0	7	0	0	0	0	0	0	0	10	0	0	0	0	0	0	0	0	0	0	0	0	0	0	0	0	0	9	0	0	0	0	0	9	0
KIAA1522	6872	7824	4300	7659	8955	7459	6583	4159	10002	9632	7424	10114	11241	11195	10875	20223	5528	5224	19024	6900	14462	12068	4833	13555	19351	7998	10439	9578	5522	6164	14971	14403	10823	8667	6416	7878	11004	18516	17419	13532	12306	19109	6889	14015	14237	2194	7022	11705	2785
YARS1	4970	4649	3557	5474	3745	4794	3948	2323	5207	3868	4618	5731	4265	6056	4440	5802	2475	4124	5949	3836	7876	5249	3367	4177	4178	4425	5263	5841	3765	4044	5486	5902	10212	4686	4872	4193	3694	5227	5865	6524	5720	8189	4333	6284	4139	2570	4499	7218	2360
S100PBP	2033	1784	1495	788	1103	1767	1825	510	1281	1477	1323	835	1782	1179	1066	1335	1703	1836	1360	1570	1488	1196	863	1566	1286	987	1203	1690	1613	2028	1328	1298	2969	2147	3668	1996	1604	1232	1213	2304	937	1106	1119	1050	1133	1197	1081	1363	724
FNDC5	165	134	122	128	364	39	391	8	443	53	151	150	336	85	1283	197	536	87	689	176	1752	107	88	146	69	71	63	42	218	127	85	88	71	321	201	240	383	51	40	46	21	46	226	61	70	1483	646	126	55
HPCA	22	25	78	53	36	20	49	129	26	109	13	5	53	40	28	57	18	39	72	1	97	141	38	51	33	24	0	47	9	32	25	11	19	12	33	44	33	52	32	11	69	93	14	25	5	12	35	95	86
TMEM54	3578	5155	2708	10162	7356	3602	2197	6477	4472	3242	2976	6042	4636	9893	5916	8626	1568	3429	8607	1932	3713	8423	2084	7696	5323	2697	4383	3837	1432	5269	6985	3688	5817	4761	2210	4533	5473	9276	11787	3541	11424	10340	3131	6546	3788	2351	5695	10940	6749
AL662907.1	22	59	23	16	21	30	58	46	7	45	36	34	25	32	16	42	24	17	19	34	25	17	23	64	22	21	51	10	19	35	54	24	35	39	42	37	33	28	27	28	18	47	3	13	10	15	29	12	7
TRIM62	532	642	505	566	443	349	957	364	486	543	762	440	623	833	579	615	805	848	952	655	818	885	671	1125	544	555	728	367	554	924	691	1082	1101	776	1445	582	628	1096	749	742	621	802	438	393	447	311	723	480	226
AL662907.2	28	19	31	27	22	21	37	29	27	40	41	37	21	29	23	25	55	25	131	44	26	53	25	28	13	29	37	28	17	66	16	38	52	55	65	35	45	43	5	20	14	60	33	15	25	7	12	4	0
AL355864.2	0	4	0	0	16	0	0	0	6	24	0	23	14	0	20	0	4	17	0	4	12	27	4	6	4	0	0	0	21	5	6	17	0	0	0	10	9	0	7	2	0	50	17	0	0	0	0	0	12
AL020995.1	0	0	0	0	0	0	6	0	0	8	0	0	0	0	0	0	19	0	0	0	0	0	0	0	0	0	0	0	0	5	0	0	0	0	3	0	0	0	0	0	0	0	0	3	0	0	0	0	0
AK2	7640	7512	5238	7703	7088	8418	6059	3969	7282	5667	6885	6024	6319	7604	6025	6400	5352	5693	11444	6903	10763	7440	4318	7238	8273	6370	7495	8471	6536	7125	10193	9143	13387	7155	9017	6906	6343	10271	9225	7680	7684	12029	6762	9416	5948	5754	9979	12840	6618
AZIN2	835	367	232	244	152	225	1885	239	626	264	508	146	456	203	218	412	689	673	432	292	391	814	535	474	306	265	129	247	649	543	158	406	261	469	1203	627	577	235	275	379	211	198	516	92	137	415	585	387	410
AL031602.2	27	7	0	3	2	9	21	6	20	9	18	0	17	5	0	0	0	6	0	8	9	2	7	3	0	0	3	12	9	9	4	23	11	0	24	16	4	6	7	17	2	14	0	0	8	11	16	7	0
RNF19B	5764	2985	1744	2280	2785	3578	4074	1263	4133	2003	2054	1829	3490	3360	1512	2923	1746	2876	3335	1679	2459	3152	2062	2569	3087	2074	3150	1722	3672	4776	3070	2638	4293	1922	4216	3147	2304	3237	3335	5125	2071	2739	2459	3723	1480	2677	3633	4414	1953
AL031602.1	14	19	6	20	12	12	15	9	3	9	12	2	0	3	0	4	1	8	1	1	8	20	4	4	5	7	4	0	8	3	6	3	16	6	0	0	9	5	13	20	0	3	25	5	2	4	15	7	0
AL355864.1	25	3	0	0	5	4	3	3	0	15	4	0	0	7	0	0	0	31	0	9	0	27	3	0	9	12	1	0	3	1	3	14	3	0	7	1	2	1	7	0	0	0	7	0	6	4	0	9	0
Metazoa_SRP	1	6	0	0	0	0	0	0	0	0	0	0	0	0	0	0	0	0	0	0	0	0	0	0	0	1	0	0	0	0	0	0	0	0	0	0	0	0	0	0	0	0	0	2	0	0	0	0	0
ZSCAN20	232	237	163	92	171	133	230	51	206	327	265	200	118	177	111	370	255	280	329	262	179	261	115	336	326	183	272	286	202	322	341	298	314	163	310	316	214	425	267	187	165	307	206	240	93	148	149	218	85
ZNF362	1870	1319	1004	1406	1480	817	2576	1394	1711	1954	1623	1151	2124	1659	1781	2750	1882	2127	2759	1798	1819	1487	1248	1750	846	856	1370	684	1282	1232	1230	2287	1998	2396	2670	2344	1624	2045	1291	1813	973	1458	1204	928	845	1333	1534	1153	818
A3GALT2	0	0	0	12	0	0	25	0	0	0	17	0	3	0	10	0	6	0	0	4	0	0	0	2	0	0	0	0	6	0	0	0	0	0	0	0	12	0	0	0	0	10	0	0	2	0	0	0	0
AL513327.1	187	139	244	65	78	60	196	36	187	127	180	98	251	102	74	127	173	201	117	314	90	267	160	212	175	200	295	161	145	294	251	249	163	133	213	340	191	263	57	238	75	122	123	118	130	111	200	102	48
PHC2	9046	6363	6178	5995	4326	3679	8791	6968	8271	6563	7947	5201	6051	7872	9413	11382	6603	11180	10628	7630	6067	9430	6820	6929	5757	8068	14576	7771	6203	10581	8438	10073	7305	6578	7709	8797	8140	11418	6955	7318	5457	6118	6511	5879	5263	8221	8851	11476	5821
PHC2-AS1	0	0	0	0	0	0	0	5	0	3	4	0	0	0	0	0	0	0	0	0	2	5	0	0	0	4	4	0	0	0	0	0	0	12	0	0	0	0	0	0	0	0	0	0	0	6	0	0	0
AL513327.2	2	5	1	0	3	0	4	19	0	4	3	1	6	13	0	6	4	4	10	5	3	0	0	2	0	1	6	0	1	5	0	4	2	23	5	10	14	0	4	9	0	2	6	1	0	0	0	7	0
MIR3605	14	10	8	7	4	3	12	1	7	12	8	9	7	3	6	7	9	14	9	16	4	4	4	6	2	8	22	6	9	12	5	6	9	2	13	9	6	11	4	12	4	14	1	10	3	6	2	9	1
RN7SKP16	10	27	12	3	6	11	6	0	8	7	11	18	17	4	8	2	11	15	5	18	8	32	13	28	12	6	22	20	10	48	31	20	20	20	33	38	14	18	21	18	6	7	15	15	12	12	6	6	0
CSMD2	581	156	205	0	49	76	206	0	286	133	274	38	131	199	25	493	155	889	619	177	105	179	187	163	70	97	88	100	62	444	119	146	33	114	532	305	121	41	470	150	70	97	142	92	13	87	24	135	87
HSPD1P14	0	0	0	0	0	0	0	0	0	0	0	0	0	0	0	0	0	0	0	0	0	0	0	0	0	0	0	0	0	0	0	0	0	0	0	0	0	0	0	0	0	0	0	0	0	0	0	0	0
HMGB4	0	0	0	0	0	0	0	0	0	0	0	0	0	0	0	0	0	0	0	0	0	0	3	0	0	0	0	0	0	0	0	0	0	0	0	12	0	0	0	0	0	0	0	0	0	0	0	0	0
CSMD2-AS1	0	0	0	0	0	0	0	0	0	0	0	0	0	0	0	0	0	0	0	0	0	0	0	0	0	0	0	0	0	0	0	0	0	0	0	0	0	0	0	0	0	0	0	0	0	0	0	0	0
RNA5SP42	0	0	0	0	0	0	0	0	0	0	0	0	0	0	0	0	0	0	0	0	0	0	0	0	0	0	0	0	0	0	0	0	0	0	0	0	0	0	0	0	0	0	0	0	0	0	0	0	0
SMIM12	2005	1761	1409	1552	1619	1725	1722	1121	1991	1536	1531	1569	1876	2067	1372	2529	1304	1748	3119	2059	1649	2326	1334	2029	1476	1800	2546	1620	1747	2038	2755	2325	2049	1737	2696	1645	1473	2525	2228	1957	1643	2559	1380	1496	1421	1507	2408	3561	2469
GJB4	0	8	42	68	92	8	383	416	334	72	68	69	34	159	19	52	72	226	424	20	29	971	361	243	152	13	500	59	22	129	869	81	0	83	11	100	615	317	19	7	182	597	3	499	125	3	217	1746	166
AL121988.1	0	0	0	0	0	2	0	0	0	0	0	0	0	0	0	0	0	0	0	0	0	0	0	0	0	0	0	0	0	0	0	0	0	0	0	0	0	0	0	0	0	0	0	0	0	0	0	0	0
GJB3	439	477	150	361	468	98	1410	871	2190	388	672	573	669	1706	62	467	176	716	1266	183	64	1422	936	483	1025	418	2827	135	508	854	6476	916	23	196	193	417	2328	3919	685	446	2553	1606	295	2923	739	192	1169	6726	564
AL122010.1	0	0	0	0	0	0	0	0	0	1	0	0	0	0	0	0	0	0	0	0	0	0	0	0	0	0	0	0	0	1	0	0	0	1	0	0	0	0	0	0	0	0	0	0	0	0	0	0	0
GJB5	8	0	16	0	56	0	287	6	25	79	83	33	10	15	0	14	59	51	398	21	0	596	261	93	0	4	205	11	6	42	184	144	0	100	17	0	233	477	9	9	484	387	0	65	32	0	76	1379	261
GJA4	862	433	915	865	727	472	1980	349	697	1541	1072	481	302	853	692	2032	982	1659	1200	1272	942	1213	1445	1071	475	633	710	456	1064	861	556	695	967	1199	2373	962	571	303	1319	2580	494	308	660	146	400	1875	1493	791	846
DLGAP3	72	85	171	10	34	16	32	53	59	37	29	80	23	37	55	40	31	41	78	87	636	27	28	64	44	16	73	35	38	91	51	131	60	71	145	46	21	29	16	38	23	91	12	11	66	127	63	31	15
ZMYM6	1475	960	1295	273	597	1342	957	609	1118	929	1062	703	1087	602	794	557	1096	1693	1139	983	320	1100	384	455	824	775	663	838	1062	993	1125	657	940	1286	1436	1017	838	953	1326	927	888	1308	854	819	899	668	332	500	504
AC114490.3	325	211	237	159	195	183	367	269	273	172	290	200	315	217	157	181	371	204	348	329	131	225	125	194	170	151	123	129	157	342	293	237	373	204	831	284	260	252	190	349	155	191	189	112	203	80	191	144	0
AC114490.1	23	22	20	4	22	23	37	1	11	27	30	34	19	29	19	18	31	62	16	30	23	16	12	26	12	25	66	28	53	35	13	31	27	29	56	45	22	43	9	28	25	18	19	15	17	16	15	33	48
AC114490.2	136	17	133	18	43	42	366	0	8	11	294	6	478	16	4	22	0	356	4	93	15	268	14	413	335	21	400	290	15	31	296	247	696	524	995	555	255	1	18	361	2	154	11	10	15	19	88	573	6
TMEM35B	1139	934	945	1025	1108	1437	861	289	1152	743	698	725	881	1172	631	1746	1108	963	1467	836	576	263	843	1264	540	645	822	512	920	1213	1123	721	610	628	1481	788	1096	1562	1329	1513	590	1013	931	1095	658	1475	1378	1048	2445
ZMYM1	550	478	357	85	223	463	204	68	441	555	522	314	556	193	225	167	505	546	334	395	146	286	156	158	380	304	120	342	396	319	330	439	325	625	417	649	440	286	550	430	327	866	302	448	405	175	155	166	105
RPL12P45	0	0	0	0	0	0	0	0	0	0	0	0	0	0	0	0	0	0	0	0	0	0	0	0	0	0	0	0	0	0	0	0	0	0	0	0	0	0	0	0	0	0	0	0	0	0	0	0	0
EFCAB14P1	0	0	0	0	0	10	0	0	3	4	4	9	7	10	0	7	0	4	7	4	0	2	0	4	7	7	4	0	4	7	0	0	0	0	0	0	0	3	10	16	4	4	0	0	4	5	0	4	0
Y_RNA	0	0	0	0	0	0	0	0	0	0	0	0	0	0	0	0	1	0	0	0	0	0	0	0	0	0	0	0	0	0	0	0	0	0	2	0	0	0	0	0	2	0	0	0	0	0	0	0	0
AL590434.1	4	0	0	0	0	10	0	0	13	0	10	0	0	0	6	0	11	14	0	0	0	11	8	0	0	0	0	0	0	0	0	0	0	3	0	0	21	0	0	0	0	0	6	0	3	0	5	0	0
SFPQ	15306	14067	8839	6087	8951	16382	11560	7918	11969	15625	14244	9826	13431	12530	8972	14511	10854	15538	11335	15113	13664	11080	8844	14447	12347	11796	12675	15235	19789	13061	17257	20143	17462	16834	18065	16067	11668	10781	11755	12282	9017	17404	11468	12716	11562	5393	6137	6069	2677
TFAP2E	57	226	98	53	82	78	95	62	69	260	277	131	187	78	162	14	168	95	196	290	270	72	82	163	117	59	145	34	547	55	44	394	166	153	427	146	167	218	15	91	409	458	130	59	193	52	142	28	64
AC004865.2	21	23	17	6	53	46	80	6	0	16	15	29	40	26	51	7	12	49	84	51	7	73	33	31	33	17	64	13	34	34	29	15	80	49	226	50	10	0	4	55	28	7	9	12	25	11	48	46	105
PSMB2	6320	7371	4320	5673	5108	11390	5793	9203	6466	6990	5947	5560	6256	7941	3851	8798	3478	5354	8004	5527	5225	5429	3604	5452	7493	6458	6620	6263	9542	4866	9161	8732	9013	4504	5747	6172	5452	7704	8701	8331	5295	9895	6465	5521	4336	3640	7087	11251	4663
RN7SL503P	0	3	0	0	0	0	0	0	0	0	0	0	0	0	0	0	0	0	0	0	0	0	0	0	0	0	0	0	0	0	0	0	0	0	0	0	0	0	0	0	0	0	0	0	0	0	0	0	0
SNORA62	0	0	0	0	0	0	0	0	0	0	0	0	0	0	0	0	0	0	0	0	0	0	0	0	0	0	0	0	0	0	0	0	0	0	0	0	0	0	0	0	0	0	0	0	0	0	0	0	0
ZMYM4	2825	2075	2121	783	1364	2574	1739	1168	2040	2704	2453	1708	2209	1079	1648	2255	2065	2720	1829	1750	1106	1047	898	1441	1893	1351	907	2130	3216	2027	2631	2709	1578	3043	2446	2195	2243	1636	2419	2130	1325	3368	1870	2070	1339	1155	877	835	576
Metazoa_SRP	0	0	0	0	0	0	0	0	0	0	0	0	0	0	0	0	0	0	0	0	0	1	0	0	0	0	0	0	0	0	0	0	0	0	0	0	0	0	0	0	0	0	0	0	0	0	0	0	0
KIAA0319L	4269	4433	3315	4962	4718	4657	3348	2972	3067	4843	3649	5871	7461	5479	5145	7690	3726	3988	7516	5561	6416	4906	2843	7417	3267	2786	4254	6059	5827	3996	8045	8375	7013	5473	7179	6660	4626	8638	3683	4364	3769	5240	3588	4682	5029	1941	3667	5071	1499
AC004865.1	0	0	0	0	0	0	0	0	0	0	0	0	0	0	0	0	0	0	0	0	0	0	0	0	0	0	0	0	0	0	0	0	0	0	0	0	0	0	0	0	0	0	0	0	0	0	0	0	0
NCDN	1256	1301	918	821	1182	1080	2288	1364	1590	1420	1721	1875	2014	2275	1326	2170	1838	2403	1863	1805	2103	1660	1244	2430	1379	1632	1862	974	2009	1104	2663	3012	1914	1414	2731	1759	1401	2462	1793	1562	1144	1870	1227	933	1024	1351	1761	1842	425
RPL5P4	84	85	64	64	107	72	66	158	228	52	131	101	93	97	111	158	138	200	218	190	87	94	101	95	96	112	140	90	108	142	294	182	121	93	141	119	88	174	104	78	169	297	171	119	37	285	120	223	236
ZMYM4-AS1	1	0	1	1	0	0	0	0	0	0	0	0	0	0	0	0	0	2	0	0	0	1	0	0	0	0	0	2	0	0	0	0	0	0	1	0	2	1	1	0	0	0	0	0	0	0	0	0	0
C1orf216	908	740	721	597	500	672	1455	718	1318	850	993	534	627	571	354	1001	1358	1029	960	722	1028	828	736	1386	817	864	1040	396	1513	1229	726	1005	747	1202	1518	1036	822	622	765	858	396	676	615	352	440	1099	1237	933	618
CLSPN	622	274	253	88	159	844	271	198	201	568	649	153	488	257	96	187	98	327	108	339	214	160	119	99	434	282	150	323	1454	298	330	550	823	376	300	419	448	98	758	510	360	552	232	409	318	87	85	276	46
AL354864.1	0	0	0	0	0	0	0	0	0	0	0	0	0	0	0	0	1	0	0	0	0	0	0	0	0	0	0	0	0	0	0	0	0	0	0	6	5	0	0	0	0	3	0	0	0	0	0	0	0
AGO4	2672	2166	2209	1062	1251	1810	1848	732	1875	1611	1985	1858	2054	1450	1850	2521	2722	2935	2630	1814	902	2502	1104	2609	1633	1124	2115	1696	1813	3248	2456	3249	1741	2570	3356	2387	2379	2770	2009	2066	765	2373	1573	1523	1383	1687	1107	953	622
AGO1	2739	3652	2128	1484	2317	3632	2156	2208	1983	2203	2606	2184	2750	2727	1978	2617	2884	2633	3411	3676	3684	2626	1397	3145	3173	2124	2442	2645	3400	3109	3388	4673	3337	2786	4098	3403	2088	4328	2606	2569	1017	6543	1928	3157	2070	1647	1967	2099	1004
CFAP97P1	0	2	0	0	0	0	0	0	0	0	0	0	0	0	0	0	0	0	0	0	0	0	0	0	0	0	0	0	0	0	0	0	0	0	0	0	0	0	0	0	0	0	0	0	0	0	0	0	0
AL139286.2	0	0	2	0	0	0	0	0	0	5	3	1	0	0	0	0	0	0	0	0	0	1	0	0	0	0	0	0	0	4	1	2	0	0	0	0	0	0	0	0	0	0	8	0	0	0	0	0	0
AL139286.1	0	0	0	0	0	0	0	0	0	0	0	0	0	0	0	0	0	0	0	0	0	0	0	0	0	0	0	0	0	0	0	0	0	0	0	0	0	0	0	0	0	0	0	0	0	0	0	0	0
TEKT2	3	59	12	14	14	0	44	0	21	267	11	104	7	4	39	0	46	38	26	23	93	6	0	0	7	3	19	47	28	69	25	89	0	17	11	46	132	271	0	2	0	28	49	25	83	28	16	8	25
AL138787.1	7	11	0	0	0	0	7	0	0	10	3	3	0	0	2	0	8	0	3	8	0	0	0	0	0	0	0	0	3	0	0	2	1	8	0	0	3	24	0	3	0	0	0	0	8	4	0	0	0
ADPRS	1471	1752	789	1533	1065	1786	1523	2918	1682	1312	1564	990	1403	1771	1192	2296	915	1345	2771	1365	1692	1704	1307	1766	1688	1115	1747	1309	1979	1039	2747	2091	2294	1406	2587	1809	1419	2084	1407	2365	1250	1881	1618	1389	1120	1201	2327	2995	1848
AGO3	1562	1529	1417	292	511	1325	1257	748	1218	1384	1651	818	1152	662	966	990	1498	1642	1221	964	816	1039	529	661	1309	964	735	1574	2289	1506	1140	1000	1108	1637	1977	1635	1191	894	973	1118	772	1766	940	1173	939	861	400	598	444
AL138787.2	8	7	9	0	4	7	14	0	0	0	8	0	4	1	5	13	7	8	0	5	3	0	3	3	0	0	0	0	7	2	4	2	11	0	7	8	5	9	6	2	8	0	0	0	4	2	0	7	0
COL8A2	1172	829	720	382	247	480	2726	49	3382	606	1689	451	1972	989	307	4052	1850	1558	1753	674	590	1440	1300	1663	1060	637	591	573	1530	984	489	1156	585	1326	1943	1763	1622	1202	652	1553	399	261	2465	538	204	1570	3121	824	1034
TRAPPC3	2940	3109	2417	3449	2579	3776	2566	2723	3567	2462	2269	2369	2445	2908	2269	4402	2500	2775	4526	2609	1898	3377	1991	3722	2506	2274	2825	2565	3843	2896	3682	3367	2863	2940	3587	2732	2526	3550	3145	2835	2173	3883	2711	1997	2106	3799	3934	5148	4177
MAP7D1	7688	5130	4429	4338	4350	4593	12544	4612	8523	4445	7072	3734	5889	7138	3839	8388	7217	7830	7916	5331	4242	7601	5106	5915	5429	5915	8849	3826	8039	6672	6366	7476	7358	6043	10230	7594	9371	5716	5798	7824	4232	4184	6501	2635	4077	5932	10946	8904	2652
RN7SL131P	0	0	0	0	0	0	0	0	0	0	0	0	0	0	0	0	0	0	0	0	0	1	0	0	0	0	0	0	0	0	0	0	0	0	0	0	0	0	0	0	0	0	0	0	0	0	0	0	0
UBE2V2P4	0	0	0	0	0	0	0	0	0	0	2	0	0	0	0	0	0	0	0	0	0	0	0	0	3	0	0	0	0	0	0	0	0	0	0	0	0	0	0	0	0	0	0	0	0	0	0	0	0
THRAP3	7707	5933	5457	2370	3368	6735	6303	3864	6181	6699	6349	4210	7172	5237	4354	5783	6214	7772	5552	7250	3737	5283	3080	5992	4823	3960	5377	6378	8909	5839	7296	7978	8727	7937	10552	6841	5915	6748	7097	7363	4629	7276	5297	4932	4435	2799	4076	4118	775
SH3D21	1292	888	1203	343	1498	1398	2292	1469	772	797	2308	856	1262	976	502	746	771	1031	1306	1507	900	2394	747	1253	1127	359	3408	1033	996	1150	3827	1227	1122	1197	1656	2358	2522	2231	1106	1100	2565	2916	519	1876	1704	467	1425	1188	423
EVA1B	416	315	163	598	156	131	805	416	1181	228	255	139	286	361	377	1123	730	939	740	204	618	474	674	440	191	273	262	109	269	502	288	361	279	204	539	181	513	234	76	636	50	59	235	90	33	1571	678	1550	2494
AL591845.1	68	40	32	0	19	26	120	20	59	12	140	4	57	34	0	80	180	49	0	23	37	31	20	69	54	15	17	6	36	41	60	16	63	36	130	78	69	66	19	58	47	49	33	36	74	13	25	14	0
STK40	3846	3922	2977	2713	2619	5022	5065	1688	6921	4262	3632	3355	4932	5100	3652	6067	4150	5180	7137	4980	4256	5601	3777	6647	3761	2829	5676	4851	6799	4955	4999	5744	5775	5676	7412	4771	3447	3068	6925	5198	3390	5763	3544	5855	6007	3197	5359	7233	2275
GRIK3	10	12	9	4	24	8	94	19	20	29	0	80	3	7	43	0	917	83	142	89	27	12	50	109	14	17	137	27	197	11	61	28	82	144	264	235	148	4	56	90	0	0	9	4	12	19	205	38	8
LINC01137	240	368	139	400	216	354	161	332	186	330	389	183	196	349	177	355	150	206	302	178	115	274	97	162	76	117	171	293	174	159	131	492	74	144	237	184	471	1201	392	124	420	455	133	96	478	274	118	1044	431
ZC3H12A	4760	5441	4449	2019	2863	4761	2459	1731	3646	3166	6767	2309	3636	3639	2650	1689	1841	2715	1441	2824	1610	3313	1716	1552	1854	1718	3368	4262	2088	4208	3426	9187	2317	1429	4082	1568	2728	5600	4360	2585	3933	9888	1890	1733	6854	3342	1352	9777	2287
MIR6732	1	1	1	1	1	1	1	1	1	1	1	1	1	1	1	1	1	1	1	1	1	1	1	1	1	1	1	1	1	1	1	1	1	1	1	1	1	1	1	1	1	1	1	1	1	1	1	1	1
LSM10	1572	1571	947	2006	1370	1423	1365	878	1180	1254	1209	1090	1307	2005	1088	1666	1307	1605	2463	1357	783	1748	1186	1468	1026	1330	1429	950	2745	1559	1316	1809	1877	1328	2508	1335	1229	1351	2109	1445	1049	1375	1232	469	1043	2240	3160	2964	4354
RNU4-27P	0	0	0	0	0	0	0	0	0	0	0	0	0	0	0	0	0	0	0	0	0	0	0	0	0	0	0	0	0	0	0	0	0	0	0	0	0	0	0	0	0	0	0	0	0	0	0	0	0
OSCP1	295	263	167	419	279	165	296	278	329	328	174	293	275	193	272	476	304	298	366	295	154	192	143	267	124	183	53	127	149	276	334	361	100	272	264	298	422	602	216	368	115	216	328	47	145	321	435	763	269
SNORA63C	0	0	2	0	0	2	5	0	2	0	3	0	3	0	2	9	5	0	2	3	0	2	0	0	0	1	0	0	1	0	2	1	0	0	5	0	4	2	3	0	2	0	3	0	0	0	0	1	0
MRPS15	2365	2845	1501	3076	2034	3300	1737	2116	3011	2507	2552	2009	1818	2504	2034	3254	1505	1985	3125	3378	2130	2347	1678	2509	2267	2205	2022	2415	3506	2003	3032	3006	3011	2078	2501	1919	2249	2747	3085	2086	2230	4301	2170	1518	2005	2729	3142	4685	3079
CSF3R	12245	4853	1215	1640	1325	1431	2915	177	652	3372	2193	779	1656	4192	475	674	1514	7282	1466	1941	736	1426	836	1471	3478	7493	6965	930	1584	8330	1467	1683	2134	1878	1962	1904	1319	190	6262	2314	2901	1476	4458	168	566	1516	2209	802	1927
MEAF6	2978	2794	2842	2000	1808	3276	2110	1588	2909	2187	2147	1828	2949	1967	2012	2757	2695	2686	3890	2352	1462	2953	1775	2550	2126	1574	2116	2634	3214	2736	2432	2695	3046	3081	4038	3009	2983	2987	2089	2483	2431	3014	2322	2182	1399	3168	2503	2491	2103
MIR5581	3	1	2	0	1	2	0	0	0	1	0	2	2	0	0	0	3	7	1	1	1	0	0	1	4	2	3	4	0	0	1	0	5	4	2	2	1	0	2	2	0	2	1	2	0	4	0	2	0
RSPO1	84	20	49	17	54	40	101	10	20	56	36	38	144	102	78	28	414	29	27	157	9	97	180	34	20	58	39	22	58	109	56	65	86	129	238	56	38	0	0	16	14	0	21	0	23	170	363	25	69
C1orf109	624	1124	720	401	610	1048	576	164	788	1259	821	686	904	774	550	975	869	948	968	1129	733	866	387	1034	783	657	662	1309	1501	697	1257	1199	915	1063	1471	881	748	997	1023	672	644	1366	916	961	638	613	705	765	319
SNIP1	1022	1013	783	796	1069	1187	907	287	1127	762	748	701	786	1000	772	1067	1075	1144	1085	888	825	930	752	1201	743	835	867	946	1332	1091	1267	1063	1113	942	1811	1141	735	1381	936	971	675	1486	855	769	809	744	1013	1156	668
FTH1P1	0	3	3	0	0	0	0	0	0	0	1	0	2	3	0	0	0	0	4	0	0	0	0	0	0	2	14	0	0	0	1	5	0	0	3	4	6	0	0	2	2	3	0	0	0	0	0	0	0
AL034379.1	24	53	54	69	62	143	33	115	26	32	27	31	54	35	45	44	37	33	81	87	62	76	53	51	39	49	62	23	39	52	56	78	53	40	131	40	28	73	56	52	55	55	47	26	19	134	111	139	251
DNALI1	622	1227	831	1504	987	572	847	857	688	709	564	1162	158	320	891	810	1117	937	1138	1465	1644	419	394	976	488	991	298	999	1273	348	602	474	148	1113	1073	584	1129	4533	904	355	281	1719	1272	83	1287	833	1558	289	932
GNL2	2563	1946	1710	531	920	2982	2085	1464	2461	1987	2315	1383	1704	1134	1208	1381	1909	3136	1474	2239	1084	1758	1229	1657	2295	1876	1351	2397	3688	1815	2083	2157	1725	2265	1847	2010	1415	1191	3124	1803	1925	3572	1643	2489	1701	860	636	1112	323
CDCA8	1075	2035	569	683	864	2817	500	957	1326	2556	1374	1199	1414	2248	330	1599	304	1149	1131	1861	4207	1272	1083	1558	1596	2108	1203	3609	2926	850	2791	3333	2856	2843	1323	2131	820	1117	2749	1455	1662	2436	1020	2881	1301	184	1380	2298	413
EPHA10	602	804	832	250	852	1165	290	844	837	2096	606	498	576	791	221	1011	512	157	1885	549	1045	2060	464	1123	466	143	1151	1338	371	1186	975	387	240	1083	705	1435	711	1363	1225	1356	1546	905	163	1566	471	108	1158	1474	255
Y_RNA	0	0	0	0	0	0	0	0	0	0	0	0	0	0	0	0	0	0	0	0	0	0	0	0	0	0	0	0	0	0	0	0	0	0	0	0	0	0	0	0	0	0	0	0	0	0	0	0	0
MANEAL	1265	662	1543	287	1486	1279	177	984	258	2391	523	470	1322	1286	223	825	385	958	2751	563	473	1825	190	546	252	205	604	933	219	1552	480	1121	1327	565	441	735	373	321	1101	1195	1115	536	223	863	276	287	1889	663	476
AL929472.3	0	0	0	0	0	0	0	0	0	0	0	0	0	0	0	0	0	0	0	0	0	0	0	0	0	0	0	0	0	0	0	0	0	0	0	0	0	0	0	0	0	0	0	0	0	0	0	0	0
C1orf122	1082	1218	919	1656	1195	1356	1728	1421	1790	3046	1212	1299	899	2055	1721	2862	1122	1506	2631	1540	1804	1982	938	1548	1295	1146	1623	1146	1779	1099	1698	2418	1126	1561	1654	1570	1452	2077	987	1397	1122	1419	1490	935	853	2020	2414	3165	2526
AL929472.4	0	0	0	0	0	0	0	0	0	0	0	0	7	0	0	0	0	0	0	0	0	0	0	0	0	0	0	0	0	0	0	0	0	0	0	0	0	0	0	0	0	0	0	0	0	0	0	0	0
MTF1	1596	839	901	324	667	1571	1169	511	1126	2188	1191	834	1102	1322	785	1296	1346	1378	1244	1173	798	1146	758	1412	1323	1151	1262	860	2063	1631	1295	1172	1775	1377	1863	1137	1082	929	1478	1223	814	2017	664	1066	686	717	707	839	395
YRDC	873	732	796	759	572	1273	646	287	771	1070	902	642	701	1280	522	1254	631	977	1605	944	1194	837	534	839	854	713	1129	874	1570	856	1083	1320	1076	660	873	768	717	830	931	1002	862	1936	728	963	598	650	741	1370	479
FHL3	1590	940	578	940	523	380	2972	1088	2138	4267	1316	808	746	826	608	1994	1596	1878	1999	1337	1077	2104	1103	1035	925	1049	1940	624	2759	1981	724	1693	1084	951	1544	1437	1493	1630	955	1282	692	686	954	1030	714	1697	1803	1612	1241
POU3F1	8	35	32	5	25	65	122	0	3	5	34	14	121	105	0	12	27	14	29	5	21	11	14	11	14	38	2	27	45	17	14	48	69	31	211	54	3	0	24	78	14	11	19	11	10	3	6	10	18
HSPA5P1	17	6	5	15	22	14	4	13	7	9	15	8	2	16	12	11	0	15	8	5	7	11	4	6	5	6	6	0	4	4	11	31	5	8	26	4	0	7	11	2	6	15	7	0	13	2	2	5	3
MIR3659HG	2	0	0	0	0	0	8	0	0	14	0	0	3	0	0	0	10	3	5	0	7	0	4	0	3	1	3	0	0	0	0	3	2	0	5	0	4	0	0	9	0	0	0	1	0	0	0	0	0
AL139158.1	0	0	0	0	0	0	0	0	0	0	0	0	0	0	0	0	0	0	0	0	0	0	0	0	0	0	0	0	0	0	0	0	0	0	0	0	0	0	0	0	0	0	0	0	0	0	0	0	0
MIR3659	0	0	0	0	0	0	0	0	0	0	0	0	0	0	0	0	0	0	0	0	0	0	0	0	0	0	0	0	0	0	0	0	0	0	0	0	0	0	0	0	0	0	0	0	0	0	0	0	0
UTP11	1493	1266	1120	558	615	1678	1332	702	1479	8180	1312	757	1108	780	831	1292	1088	1419	1086	1393	757	1191	689	1222	1367	1064	1082	1078	1877	1337	1088	1547	1427	1376	1134	1183	859	1083	1653	1221	1281	2125	1018	1107	859	1248	907	1349	606
AL929472.2	0	0	0	0	0	0	0	0	0	0	0	0	0	0	0	0	0	0	0	0	0	0	0	0	0	0	0	0	0	0	0	0	0	0	0	0	0	0	0	0	0	0	0	0	0	0	0	0	0
INPP5B	1692	1886	1541	1171	1691	1750	1991	1298	2146	4916	1410	1519	1423	1675	1288	1370	1893	1439	2352	1720	884	1713	1190	1555	1207	1225	1414	1520	1904	1769	1434	1577	2552	2236	3829	1997	1246	1628	1043	1917	1467	1945	1579	942	873	1257	1791	890	906
RNU6-584P	0	0	2	2	0	1	2	0	0	2	1	0	0	0	0	0	2	0	2	0	0	3	0	0	0	1	2	6	1	2	0	0	0	4	1	0	0	0	0	2	0	0	0	0	0	0	0	0	0
Metazoa_SRP	0	0	0	0	0	0	0	0	0	0	0	0	0	0	0	0	0	0	0	0	0	0	0	0	0	0	0	0	0	0	0	0	0	0	0	0	0	0	0	0	0	0	0	0	0	0	0	0	0
SNORA63	2	4	2	6	4	5	0	2	3	3	2	1	0	4	7	1	1	0	3	4	1	0	1	3	2	2	1	8	1	1	0	5	9	6	4	3	1	4	4	5	1	3	0	4	0	2	2	1	0
SF3A3	4473	3743	2793	2988	3038	5583	3967	2379	4083	18275	4123	2771	3553	3784	2340	4585	3807	4196	5203	4700	2850	4342	3196	4818	4277	3765	3563	3997	5206	4146	4575	4338	4445	4124	5691	4109	3227	4363	4587	3340	2976	5376	3682	4454	2705	3016	4136	4125	2086
RNU6-510P	9	1	0	0	2	3	5	0	3	4	6	1	1	0	0	0	2	2	6	1	0	8	0	5	5	1	1	3	1	1	1	5	4	2	2	0	1	2	1	2	0	3	3	1	3	1	1	0	1
AL139260.2	0	0	0	0	0	0	0	0	0	0	0	0	0	0	0	0	0	0	0	0	0	0	0	0	0	0	0	0	0	0	0	0	0	0	0	0	0	0	0	0	0	0	0	0	0	0	0	0	0
AL139260.1	54	33	19	15	16	30	24	10	45	64	19	29	29	18	12	15	29	69	40	38	20	51	17	50	22	35	37	57	34	40	57	24	25	38	79	21	14	20	35	17	18	69	16	16	28	29	39	0	50
AL139260.3	32	21	19	9	10	15	19	56	7	335	22	4	9	3	26	7	22	9	3	9	0	2	0	0	7	6	0	30	20	21	18	12	11	1	27	14	16	48	28	18	71	38	5	1	41	8	4	24	11
MYCBP	1652	1793	1026	1422	1444	2082	863	612	1269	10779	1171	1045	1340	1389	1248	1546	1012	1122	1875	1542	522	1192	791	1860	1225	1495	1169	1156	2350	1459	1848	1795	1590	1328	1171	1575	1555	2148	1944	1612	2016	1499	1618	1788	1713	926	1183	2492	1166
GJA9	6	17	12	35	25	12	11	17	1	64	12	7	14	26	1	7	9	7	18	15	17	20	14	7	4	6	14	15	13	3	17	39	1	15	6	15	18	76	24	7	22	18	8	10	37	4	10	25	42
RNU6-605P	0	0	0	0	0	0	0	0	0	0	0	0	0	0	0	0	0	0	0	0	0	0	0	0	0	0	0	0	0	0	0	0	0	0	0	0	0	0	0	0	0	0	0	0	1	0	0	0	0
Y_RNA	0	0	0	0	0	0	0	0	0	0	0	0	0	0	0	0	0	0	0	0	0	0	0	0	0	0	0	0	0	0	0	0	0	0	0	0	0	0	0	0	0	0	0	0	0	0	0	0	0
EIF1P2	0	0	0	0	0	0	0	0	0	2	0	0	0	0	0	0	0	0	0	0	0	0	0	0	0	0	0	0	0	0	0	0	0	0	0	0	0	0	0	0	0	0	0	0	0	0	0	0	0
RRAGC	2349	1849	1642	1467	1788	2795	2165	1084	2593	5480	1523	1169	1889	1475	1174	2290	1625	2146	1709	2078	851	1927	1265	2151	1505	1476	1874	1699	3055	2205	2293	2136	2074	1912	2422	2043	1919	1453	2024	2093	1378	2324	1714	1274	1032	1769	1586	1720	1194
RHBDL2	468	355	211	473	551	435	258	228	74	4325	181	394	468	575	376	457	433	156	312	210	44	287	42	210	60	344	399	388	144	396	769	643	473	46	196	164	536	1596	914	432	1347	911	306	63	512	174	370	1143	382
AKIRIN1	3321	2909	2845	1625	2101	3556	2964	638	3444	21332	2672	2319	2527	2505	2509	3350	3254	3621	3853	4429	3356	2672	1768	3503	2773	2649	3308	2790	4636	3273	3336	3673	3771	2871	4393	2905	2331	3007	2516	2743	2314	4156	2274	2552	2671	2905	1974	2795	1363
NDUFS5	7626	5741	2261	5677	5416	5845	4296	5666	6686	50080	3869	3795	3326	6450	4880	6219	3842	2960	5007	6528	4850	5519	3714	5263	5345	5370	5074	4970	6698	4344	6713	4133	7461	3250	4869	3348	3762	6195	8550	4634	6260	6231	4174	3071	3372	8720	5435	11333	6337
MACF1	15410	7583	11930	3788	6964	7251	13190	2660	13374	40722	13766	6460	12437	7062	6413	14426	19525	16474	8721	9287	4373	9815	6822	9699	9481	8082	9761	9449	14800	18759	9815	10825	12170	13268	18433	15764	15729	7067	10056	14909	6332	7830	8821	8409	9111	8781	6806	7987	3214
RNU6-608P	0	1	0	0	0	0	0	0	0	0	0	0	0	0	0	0	0	0	0	0	0	0	0	0	0	0	0	0	0	0	0	0	0	0	0	0	0	0	0	0	0	0	0	0	0	0	0	0	0
RNA5SP44	0	0	0	0	0	0	0	0	0	0	0	0	0	0	0	0	2	0	0	0	0	0	0	0	0	0	0	0	0	0	0	0	0	2	0	0	0	0	0	0	0	0	0	0	0	0	0	0	0
AL442071.2	0	0	3	0	0	0	0	0	0	0	0	0	0	0	0	0	0	0	0	0	0	0	0	0	0	0	0	0	0	0	0	2	0	0	2	0	0	0	0	0	0	0	0	0	0	0	3	0	0
AL442071.1	0	0	0	0	0	0	0	0	0	0	0	0	0	0	0	0	0	0	0	0	0	0	0	0	0	0	0	0	0	0	0	0	0	0	0	0	0	0	0	0	0	0	0	0	0	0	0	0	0
HSPE1P8	0	0	0	0	0	0	0	0	0	0	0	0	0	0	0	0	0	0	0	0	0	0	0	0	0	0	0	0	0	0	0	0	0	0	0	0	0	0	0	0	0	0	0	0	0	0	0	0	0
PPIEL	341	399	295	109	263	334	751	229	549	386	337	221	348	283	296	204	613	492	388	452	129	351	258	340	260	519	345	267	294	291	236	153	444	572	1030	494	622	136	186	523	103	69	208	96	406	225	256	99	62
BMP8A	3154	1091	1342	489	634	963	1979	434	1580	1056	1966	518	981	943	370	2614	1442	1905	1136	601	616	1233	932	868	797	1073	2374	1036	1004	1571	1009	2222	1046	413	1009	1518	2228	724	1069	2693	582	352	818	463	479	542	677	1694	622
OXCT2P1	16	38	57	18	31	15	91	4	27	117	96	33	58	46	20	46	88	30	36	83	105	71	69	63	123	32	62	37	56	83	59	138	49	48	34	63	44	27	38	53	12	56	32	28	50	170	45	19	23
HPCAL4	33	17	0	0	14	12	71	16	292	140	13	26	17	33	19	14	86	35	0	56	85	14	20	45	16	31	11	5	33	18	25	14	34	11	250	37	11	0	0	0	6	14	15	0	50	0	90	0	13
AL035404.2	0	0	0	0	0	0	0	0	0	0	0	0	0	0	0	5	3	0	0	0	2	0	0	0	0	0	0	0	0	0	0	0	0	0	3	0	0	0	0	0	0	0	0	0	0	0	0	0	0
HEYL	3496	602	2598	837	600	846	9099	1001	5001	2136	2678	840	933	1219	677	2124	10906	4152	4858	2680	1895	3057	6084	8372	1551	3025	3586	1163	3470	1683	2060	2684	4315	3275	8126	4739	4921	522	2449	3615	798	1272	1498	289	578	3112	2991	1308	706
PABPC4	6709	7457	6291	7040	9248	8989	6813	7809	8385	21772	6979	6928	7387	9330	10121	8073	6297	9528	11675	10405	7034	7086	5035	7372	6713	6363	10579	6915	7390	6742	13459	9338	10386	8790	12449	8117	5971	5462	7164	7901	3294	5752	7800	6141	5157	4621	7279	6251	4848
PABPC4-AS1	22	27	19	4	20	33	10	24	24	150	39	14	20	9	62	5	34	12	23	53	16	19	13	28	27	34	29	46	31	45	44	36	27	31	34	73	35	36	4	68	8	30	3	44	7	0	20	30	2
SNORA55	13	5	0	3	12	3	1	0	2	22	10	6	12	0	2	0	9	4	6	7	2	2	4	8	3	11	7	7	2	8	12	12	11	10	20	10	9	11	2	9	3	7	7	0	4	0	1	8	1
MYCL	171	406	235	480	382	311	303	1060	301	12890	440	647	428	1232	584	411	359	1193	823	663	231	663	523	1751	568	345	781	579	499	564	455	234	678	1136	809	849	207	285	653	548	409	1060	327	595	261	71	777	137	423
MYCL-AS1	0	0	0	8	2	0	0	0	0	48	0	0	0	0	0	5	0	0	3	0	0	18	0	0	0	8	8	0	6	5	13	0	0	0	9	9	0	0	0	0	0	0	0	0	0	0	0	0	0
MFSD2A	312	583	450	240	263	702	299	2511	659	5657	1408	609	238	1284	174	1645	295	527	1100	779	402	1114	447	1052	934	392	1119	312	837	853	719	2135	378	580	504	311	200	1938	325	223	1413	3098	209	146	301	361	859	253	192
AL663070.1	7	10	27	29	4	43	25	25	41	307	85	35	27	49	17	22	33	42	26	40	25	67	45	17	47	26	42	14	57	27	44	51	37	43	29	20	16	89	18	30	51	103	10	29	17	45	55	86	72
PPIE	1901	2781	1347	2403	2161	2471	2117	3268	2366	12768	1425	2137	2393	2266	1988	3049	2142	1898	3601	3381	2816	2180	1667	3151	2573	1178	1479	2319	3247	1989	3113	3055	1853	3163	3677	2399	2312	3570	2214	1800	1870	2903	1907	1849	1794	2497	3310	4039	2627
AL035404.1	0	0	0	0	0	0	3	7	0	0	0	0	0	0	0	0	0	0	0	4	0	0	0	0	0	0	0	0	0	0	0	0	0	0	0	0	0	0	0	0	0	6	0	0	0	0	0	0	0
RNU7-121P	0	0	0	0	0	0	0	0	0	0	0	0	0	0	0	0	0	0	0	0	0	0	0	0	0	0	0	0	0	0	0	0	0	0	0	0	0	0	0	0	0	0	0	0	0	0	0	0	0
BMP8B-AS1	0	0	8	0	0	6	4	0	0	32	0	1	0	0	0	0	0	0	0	6	4	0	0	0	0	0	9	0	4	0	0	9	2	0	0	4	0	0	0	0	0	12	0	0	0	0	0	0	0
AL033527.1	0	0	0	0	0	0	0	0	0	0	0	0	0	0	0	0	0	0	0	0	0	0	0	0	0	0	0	0	0	0	0	0	0	0	0	0	0	0	0	0	0	0	0	0	0	0	0	0	0
AL033527.3	0	42	52	19	50	54	12	41	31	351	15	24	36	9	19	22	11	22	50	30	0	82	25	36	70	57	24	22	72	22	52	47	18	56	38	34	27	16	14	11	35	104	43	76	0	0	20	36	12
LINC02811	0	6	0	0	4	0	0	0	0	56	5	4	3	0	0	2	0	0	0	17	4	3	0	0	0	0	0	0	0	6	4	0	0	8	2	6	0	0	0	0	4	11	0	0	0	0	0	0	0
BMP8B	392	439	823	125	508	244	755	249	808	3183	1215	278	407	403	214	277	562	596	638	616	734	616	393	671	771	429	525	715	1032	589	882	1203	320	462	398	985	584	306	763	150	527	1004	251	1424	326	207	207	947	143
OXCT2	24	57	54	8	32	47	57	21	47	259	54	34	47	69	66	46	85	30	16	107	114	103	41	34	145	33	102	55	37	113	68	105	44	57	42	55	42	29	35	55	20	50	38	20	48	169	22	24	33
AL033527.2	8	9	10	2	14	28	4	35	3	122	7	15	8	5	4	0	5	17	33	6	27	75	12	39	11	27	7	20	2	8	52	8	21	12	18	20	25	32	16	0	27	21	6	28	5	13	24	31	11
TRIT1	1055	892	660	433	486	920	828	748	842	6498	1000	595	591	639	524	694	850	1051	911	1278	483	740	624	1077	815	872	658	1168	1782	811	1283	776	1002	1057	1015	952	863	956	1044	747	574	1414	772	1265	709	643	708	858	454
Y_RNA	0	0	0	0	0	0	0	0	0	0	0	0	0	0	0	0	0	0	0	0	0	0	0	0	0	0	0	0	0	0	0	0	0	0	0	0	0	0	0	0	0	0	0	0	0	0	0	0	0
RNU6-1237P	0	0	0	0	0	0	0	0	0	0	0	0	0	0	0	0	0	0	0	0	0	0	0	0	0	0	0	0	0	0	0	0	0	0	0	0	0	0	0	0	0	0	0	0	0	0	0	0	0
RLF	1616	862	941	208	247	975	777	276	1128	2852	1055	399	1033	287	535	343	894	1496	654	727	288	481	343	452	791	752	369	913	1590	919	824	712	653	1028	1099	1057	719	397	972	814	750	1360	746	1074	518	481	209	380	363
ZMPSTE24	4081	2436	2605	981	1645	3576	2179	1646	3183	13184	2997	2062	2013	1805	1627	3161	3307	3614	2803	2589	768	2014	1402	3366	2818	2395	2354	2751	6028	3173	3228	3676	2521	3258	2902	2880	3197	1822	3394	2526	2517	5301	2662	1411	2115	2807	1324	2564	961
AL050341.1	0	0	0	0	0	0	0	0	0	7	7	2	0	0	0	1	0	0	0	0	0	0	0	2	0	0	0	0	0	4	0	0	0	0	0	0	3	0	0	2	0	3	0	0	2	0	0	0	0
AL050341.2	203	287	260	135	88	280	209	167	243	800	321	189	141	65	133	82	284	195	384	285	155	168	87	301	227	151	96	281	241	94	159	164	140	398	323	437	147	176	195	175	192	360	196	231	302	289	46	143	79
COL9A2	1342	1304	1321	1346	3375	1363	586	2599	330	12685	1784	1577	393	539	3077	268	480	687	393	1909	703	1074	259	159	177	279	1406	867	315	348	760	1728	323	590	1972	610	1081	373	1315	887	1997	2200	376	101	1647	309	389	1601	1358
CAP1	23822	15605	13424	12039	12487	18799	20806	5915	20834	35119	16615	12455	17651	20286	10998	19287	15025	19733	22697	19370	10386	19437	13552	23557	17111	16329	27300	14101	26556	26967	23346	21167	22507	19398	26514	20690	20551	18817	18803	18737	17421	17798	16337	14789	13854	20112	17662	20908	10116
PPT1	10258	8492	6241	7009	5712	9398	8280	2491	7336	12860	8433	4927	9538	8456	3877	9500	8798	9643	12068	8514	7279	9998	5647	10766	7275	6965	13301	10109	11024	10104	11152	11390	11547	10266	10925	9016	8445	9290	6059	11840	2327	10328	7637	7930	3815	8564	11460	11689	7420
ZNF684	257	40	190	49	56	169	162	100	150	585	175	72	114	73	82	56	237	200	158	155	81	72	56	53	117	125	58	155	215	95	118	109	117	229	151	117	138	81	253	158	84	115	102	69	93	74	40	81	98
RIMS3	143	224	129	147	205	140	399	728	923	505	326	239	197	224	659	262	815	242	782	276	543	2115	105	781	1053	165	538	89	278	960	172	214	193	513	626	746	341	114	61	109	450	190	215	29	59	726	564	131	105
AL031289.2	0	0	0	2	0	0	4	0	15	0	0	7	0	0	0	0	0	0	6	0	6	19	0	0	0	0	12	0	0	0	6	4	0	0	0	0	0	6	0	0	4	0	0	0	0	0	8	0	0
AL031985.1	0	0	0	0	0	0	0	0	0	0	0	0	0	0	0	0	0	0	0	0	0	0	0	0	0	0	0	0	0	0	0	0	0	0	1	0	0	0	0	0	0	0	0	0	0	0	0	0	0
SMAP2	5586	4289	5434	4946	4496	4723	4631	2325	3269	9798	3435	4552	6486	7527	4616	2536	3603	6497	4015	13253	1987	4543	4783	3425	4009	8048	14933	3066	5388	6191	6640	4751	11347	2910	20947	8143	2394	2448	2626	7893	3276	4098	6288	1337	2313	1650	5595	3360	2925
AL031985.4	0	0	0	0	0	0	0	0	0	4	0	0	0	0	0	0	0	0	0	0	0	0	0	0	0	0	0	0	0	0	0	0	0	0	0	0	0	0	0	0	0	0	0	0	0	0	0	0	0
ZFP69B	133	88	159	5	17	92	71	41	31	331	172	39	83	44	25	47	89	91	89	121	26	45	43	79	199	37	69	99	119	157	69	113	128	87	119	189	66	35	110	61	54	167	28	62	41	12	30	19	0
ZFP69	362	249	90	94	106	303	292	153	134	910	241	117	143	123	110	161	207	177	161	172	73	92	70	220	195	50	177	207	348	232	279	145	201	316	274	238	189	125	277	216	223	159	137	210	156	135	113	179	116
EXO5	465	593	347	286	235	663	452	553	315	1584	670	331	530	481	177	636	384	286	495	450	423	219	257	524	405	137	492	432	755	412	521	586	534	740	676	674	450	323	332	365	304	659	436	609	455	286	421	716	286
AL031985.3	134	172	187	34	41	111	120	69	84	477	157	43	71	72	71	64	58	107	78	130	30	66	31	121	73	91	57	132	130	140	140	149	76	64	123	209	65	35	186	77	78	127	24	28	29	42	34	59	20
AL603839.4	2	3	9	2	8	15	0	2	4	46	6	20	14	3	14	0	0	15	0	6	1	0	0	0	14	0	15	0	7	1	3	6	3	12	23	12	9	2	18	14	13	3	0	3	6	0	0	6	0
AL603839.3	15	22	12	16	20	30	13	0	7	64	13	11	0	5	0	11	19	10	0	6	6	0	0	0	7	0	0	28	14	3	7	0	3	10	24	0	16	0	0	0	0	40	4	11	9	24	0	20	12
AL603839.1	4	0	0	0	0	0	0	0	4	7	8	0	0	0	0	0	2	0	3	2	0	0	0	0	0	0	0	0	3	0	2	3	3	0	3	0	0	0	0	0	0	3	0	2	0	0	0	0	0
AL603839.2	11	4	5	6	0	12	6	6	0	26	7	0	17	0	0	6	4	11	12	3	0	0	0	6	0	0	0	14	6	0	0	8	7	10	9	11	3	0	20	0	12	6	4	4	6	0	0	0	0
KCNQ4	48	90	123	89	201	15	372	180	559	201	256	121	40	115	211	235	835	151	637	203	279	154	195	104	173	172	176	142	327	216	145	351	58	317	223	411	1043	64	65	49	314	721	621	182	81	320	784	62	45
RN7SL326P	0	3	0	0	0	0	0	0	0	0	0	0	0	0	0	0	0	0	0	0	0	0	0	0	0	0	0	0	0	0	0	0	0	0	0	0	0	0	0	0	0	0	0	0	0	0	0	0	0
CITED4	145	602	299	919	233	191	444	3113	252	4245	761	388	445	422	620	832	401	157	1526	1204	979	709	365	149	614	431	712	402	895	444	833	1232	61	734	502	217	706	1387	73	190	371	3115	242	268	176	433	691	1409	442
NFYC	2668	2570	1873	2459	2474	3074	3156	5135	2998	6741	2547	2473	3227	3512	3509	4035	2357	2715	3841	3315	2341	3057	2132	2673	2780	1812	2969	2313	3987	2291	3233	3397	3740	2744	4836	3127	2452	4491	2618	3115	2713	3823	2380	2795	2594	2013	2879	3057	1948
MIR30E	0	0	0	0	0	0	0	0	0	0	0	0	0	0	0	0	0	0	0	0	0	0	0	0	0	0	0	0	0	0	0	0	0	0	0	0	0	0	0	0	0	0	0	0	0	0	0	0	0
MIR30C1	0	0	0	0	0	0	0	0	0	0	0	0	0	0	0	0	0	0	0	0	0	0	0	0	0	0	0	0	0	0	0	0	0	0	0	0	0	0	0	0	0	0	0	0	0	0	0	0	0
NFYC-AS1	126	116	70	49	89	93	120	5	72	253	214	58	66	44	48	31	168	83	112	135	52	151	36	73	148	76	103	134	110	123	148	46	188	189	268	224	102	108	45	232	49	112	47	26	146	52	116	69	28
FOXO6	5	80	86	23	17	15	47	465	15	609	285	57	31	32	49	64	50	9	103	29	291	4	14	29	55	14	10	64	16	17	31	157	4	56	33	123	44	56	13	14	32	205	13	12	16	16	24	47	10
FOXO6-AS1	0	14	4	0	0	0	6	8	0	33	4	13	2	0	0	0	11	4	0	0	3	0	0	0	3	0	0	0	0	0	0	2	0	0	0	8	0	0	0	0	9	19	0	0	0	0	0	4	0
CTPS1	2045	2366	1439	1086	1308	3345	1733	1032	2037	6767	2399	1646	1562	2068	667	2572	2161	2010	1985	2491	2662	2365	1175	1622	1961	1941	2367	2005	4079	1743	3174	3343	3821	2212	1877	2097	1718	1873	2824	1950	1478	7520	2001	2402	1755	1748	1974	2722	437
SLFNL1	28	48	16	11	32	62	21	47	36	191	41	45	16	9	38	39	62	48	61	41	43	7	44	34	29	33	30	67	119	42	58	52	41	31	32	25	68	19	20	19	43	156	13	18	17	5	15	32	18
SCMH1	1610	2547	1488	1681	1763	2049	2307	1907	3529	4973	2043	1787	1646	1729	1684	3567	2889	2077	3398	2055	2038	2048	1433	1674	1695	1359	1568	2464	2259	1968	2394	2807	1152	3465	3325	3633	2976	2422	2449	1553	2111	2931	2120	1363	1277	3447	3233	2467	929
RPL23AP17	0	0	0	0	0	0	0	0	0	0	0	0	0	0	0	0	0	0	0	0	0	0	0	0	0	0	0	0	0	5	0	0	0	0	0	0	2	0	0	0	0	0	0	0	0	0	0	0	0
AC093151.7	0	0	0	0	0	2	0	8	0	4	0	0	0	0	0	0	0	0	8	2	0	0	0	0	0	0	0	0	0	0	0	0	0	0	0	0	0	0	0	1	0	0	0	0	0	7	0	0	0
AC093151.2	1	5	0	0	5	2	0	0	3	0	0	0	0	0	0	2	7	3	20	12	6	0	0	12	4	0	0	0	3	0	8	1	0	0	2	0	0	0	0	0	5	0	0	0	0	1	5	0	0
AC093151.1	0	0	0	0	0	0	0	0	0	0	0	0	0	0	0	0	0	0	0	0	0	0	0	0	0	0	0	0	0	0	0	0	0	0	0	0	0	0	0	0	0	0	0	0	0	0	0	0	0
AC093151.5	0	2	0	0	2	0	0	0	0	0	1	0	2	0	0	0	0	0	0	0	0	0	0	0	0	0	0	0	0	0	0	0	2	0	0	0	0	0	0	0	1	0	0	0	0	0	0	0	3
SLFNL1-AS1	42	155	21	43	67	91	112	111	69	286	93	20	52	57	50	103	98	54	88	86	135	97	24	56	78	48	57	45	241	126	188	122	82	32	149	94	78	50	49	71	41	202	27	72	75	15	23	25	17
RIMKLA	26	404	373	173	79	106	111	691	254	1913	329	172	165	445	134	628	529	287	696	100	143	1217	186	455	204	105	137	83	106	444	461	216	72	510	320	524	147	487	425	86	111	276	132	256	83	412	411	260	102
AL513331.1	3	0	0	0	0	0	3	0	6	4	0	0	0	0	0	0	0	0	0	0	0	0	0	0	0	0	0	0	0	8	4	0	0	0	10	3	0	9	0	0	0	0	0	0	0	0	8	0	0
FOXJ3	3602	2999	2878	1655	2507	3165	2185	3667	2897	10867	2827	2511	3316	2676	2799	4231	3584	3132	3209	3066	1920	2675	1561	3116	2486	2107	2544	2544	3997	3521	3678	3415	3050	3552	5110	3618	2962	3998	2574	3138	1837	6694	2133	2892	2157	1880	2163	1754	804
AC096540.1	0	0	0	3	3	0	4	9	13	77	0	12	11	0	0	5	0	10	0	19	7	17	0	0	1	0	18	13	2	1	3	9	10	29	14	24	4	8	1	0	18	11	0	8	21	4	0	6	13
RNA5SP45	0	0	0	0	0	0	0	0	0	0	0	0	0	0	0	0	0	0	0	0	0	0	0	0	0	0	0	0	0	0	0	0	0	0	0	0	0	0	0	0	0	0	0	0	0	0	0	0	0
EDN2	4	34	60	24	14	0	0	76	13	23	41	54	40	11	50	0	120	12	31	10	0	11	32	0	69	0	15	111	11	0	47	293	3	0	31	22	6	0	16	6	14	11	15	10	7	12	0	547	56
AL445933.2	0	0	0	0	0	0	0	0	0	0	0	0	0	0	0	0	0	0	0	0	0	0	0	0	0	0	2	0	0	0	0	0	0	0	0	0	0	0	0	0	0	4	0	0	0	0	0	0	0
AC119676.1	0	0	0	0	0	0	1	0	0	0	1	0	1	1	0	0	1	0	0	1	0	0	1	0	1	0	1	1	0	1	0	1	1	0	1	1	0	0	1	1	0	1	1	0	0	1	0	0	0
HIVEP3	945	553	591	444	441	613	1484	431	594	451	1025	398	1515	739	285	386	639	944	574	638	391	540	442	400	999	281	782	386	904	859	593	998	1645	516	1896	1109	818	528	387	1619	162	663	731	48	304	155	797	292	51
AL445933.1	17	51	7	37	17	11	109	101	72	78	62	39	17	15	3	11	31	16	21	57	16	76	6	0	90	25	0	14	25	18	24	46	0	17	40	2	76	41	17	3	5	102	42	0	15	3	15	20	4
ZMYND12	104	103	51	116	182	92	97	102	128	565	23	90	92	190	114	94	123	85	200	67	27	170	60	127	61	71	129	34	49	27	188	37	68	116	125	125	70	481	114	36	62	53	47	42	34	88	129	29	43
CCDC30	106	157	103	59	63	100	182	243	112	956	234	97	160	33	142	99	215	197	97	139	40	95	60	102	82	129	42	71	119	149	108	81	78	160	155	204	195	232	169	170	125	90	91	49	132	96	59	111	84
RPS3AP11	0	0	0	0	0	0	0	0	0	0	0	0	0	0	0	0	0	0	0	0	0	0	0	0	0	0	0	0	0	0	0	0	0	0	0	0	0	0	0	0	0	0	0	0	0	0	0	0	0
RNU6-536P	0	0	0	0	0	0	0	0	0	0	0	0	0	0	0	0	0	0	0	0	0	0	1	0	0	0	0	0	0	0	0	0	0	0	0	0	0	0	0	0	0	0	0	0	0	0	0	0	0
AL445669.1	0	0	0	0	0	0	0	0	2	0	0	0	0	0	0	0	0	0	0	0	0	0	0	0	0	4	0	0	0	0	0	0	0	0	0	1	4	0	0	0	0	0	7	0	0	0	0	0	0
PPCS	2838	2381	1980	2336	2431	2987	2137	2071	1922	6609	2088	2377	2465	2316	2511	2170	1865	2235	3254	2612	1116	2630	1096	2819	1928	1523	1738	1845	4281	1942	3284	2632	2117	2555	2933	2296	1988	3933	3163	2009	2240	5270	2242	1955	2438	1954	2108	2441	2551
TMSB4XP1	42	60	65	154	65	69	37	3	88	17	40	41	28	75	43	52	8	27	31	20	10	16	58	43	36	49	16	17	87	48	27	38	30	26	54	39	30	49	32	48	31	4	35	19	21	67	69	49	142
PPIH	981	1271	491	1277	1064	1367	883	2646	1521	3338	1333	919	926	1394	984	1608	787	847	1894	1535	1259	921	778	1043	1473	1222	979	1470	1778	860	1806	1953	1803	1544	1320	1552	863	1206	1791	1201	1296	2675	889	1206	1230	777	1447	1920	1277
AC098484.4	306	494	142	164	218	515	296	19	235	1453	483	174	264	252	287	146	332	324	341	556	279	262	178	418	333	332	232	468	373	399	402	349	601	532	663	418	301	426	121	453	334	594	149	467	326	63	204	110	42
AC098484.2	16	3	0	4	5	14	0	49	6	8	6	9	0	3	8	0	12	6	9	1	4	0	8	5	0	5	6	8	16	3	3	4	2	7	16	8	5	3	12	0	3	3	16	5	9	0	0	0	0
ATP6V1E1P1	45	19	51	42	30	40	40	17	26	24	9	23	16	23	21	26	24	12	30	18	2	56	44	15	35	43	26	26	29	27	30	6	11	24	14	21	43	13	34	52	8	26	46	33	25	19	42	34	22
ZNF691	509	675	321	521	625	644	626	886	556	1603	564	510	563	525	581	733	621	467	949	633	427	536	363	686	317	551	422	597	614	488	655	453	632	823	918	915	471	631	598	540	241	1274	545	410	374	634	737	697	536
SLC2A1	1029	2740	1767	2215	1711	2183	2274	4212	6235	7582	15740	3030	3876	3305	1477	17494	1827	2668	7317	4070	4187	3427	2102	4965	3327	2422	2743	5719	6187	4846	8842	4265	1734	3990	3765	2979	8073	14471	3056	1225	5745	15118	1070	30283	3815	1610	2222	23407	1573
ATP6V0CP4	0	3	0	0	0	3	0	0	5	6	0	0	0	3	0	0	0	0	0	0	7	0	1	0	0	0	3	1	0	3	1	2	0	0	0	10	4	1	0	2	3	5	0	0	0	3	0	2	0
AC099795.1	0	0	0	0	0	0	2	0	0	0	10	0	0	0	0	18	4	0	0	0	0	0	0	9	0	0	0	2	0	4	0	0	0	0	0	0	0	19	2	0	0	33	0	11	0	0	0	0	0
SLC2A1-AS1	15	65	19	27	6	12	16	120	61	97	148	26	0	11	0	169	32	36	47	33	18	5	18	75	9	12	0	12	28	55	19	13	8	29	36	42	69	284	17	17	33	119	5	204	7	58	34	47	0
RNU6-880P	0	0	0	0	0	0	0	0	0	0	0	0	0	0	0	0	0	0	0	0	0	0	0	0	0	0	0	0	0	0	0	0	0	0	0	0	0	2	0	0	0	0	0	0	0	0	0	0	0
CLDN19	4	0	35	0	0	0	16	0	0	26	12	3	0	0	0	0	0	0	0	71	88	0	0	0	0	0	0	0	0	0	0	85	0	0	40	0	7	4	0	10	0	44	0	11	0	0	0	0	0
P3H1	3530	2149	2059	1121	1132	1658	4686	2789	2508	5421	3420	1269	1743	2239	1138	3836	1580	4342	2163	2288	2290	2417	1533	3094	1257	1778	2333	1483	2895	2660	1707	3095	1575	1860	3888	2257	2098	2739	1712	2187	980	1898	1638	815	1207	1817	2052	3616	1274
AC098484.3	6	22	25	31	15	26	13	10	20	25	5	25	8	6	3	20	34	3	22	50	6	17	14	22	46	7	15	19	18	8	20	10	28	4	57	13	16	12	10	17	13	8	23	33	0	12	28	33	0
AC098484.1	0	0	0	0	0	0	0	0	0	0	0	0	0	0	0	0	0	0	0	0	0	0	0	0	0	0	0	0	0	0	0	0	0	0	0	0	0	0	0	0	0	0	0	0	0	0	0	0	0
TMEM269	24	28	27	23	5	24	15	37	16	163	58	13	16	14	21	3	30	13	12	29	28	37	6	11	9	2	0	17	31	8	18	57	6	37	28	12	24	14	17	16	11	50	8	47	32	0	2	0	1
ERMAP	1099	802	885	980	766	963	1294	794	861	1187	933	690	934	753	873	1137	1315	1127	1468	1038	509	1100	654	1408	757	391	1101	827	675	813	1289	842	721	1193	1499	1299	1193	1406	1257	910	586	1396	747	705	586	634	834	791	662
AL512353.1	49	141	24	42	63	59	96	89	32	247	27	21	33	60	49	21	89	42	91	108	57	39	50	46	14	49	83	52	31	33	80	75	29	164	101	87	51	213	55	27	30	303	46	115	18	74	91	15	47
YBX1	22933	29172	16830	18682	20808	40904	22034	21095	25840	65206	25418	16790	17460	25837	16759	22245	18160	29348	37145	32099	21717	29320	14957	27560	26053	22601	33145	26383	38924	21012	42832	36214	36307	23447	28586	26954	17217	21374	33813	28097	19574	47162	24205	28387	16971	26472	28809	28453	26670
C1orf50	482	511	414	461	460	672	591	797	493	1111	470	310	523	480	472	696	559	515	646	601	293	484	279	720	407	393	527	438	528	479	689	648	653	625	872	764	475	547	514	471	467	1213	468	498	412	562	559	730	493
SVBP	586	606	474	554	416	704	632	388	623	1070	515	278	371	381	212	677	555	608	632	591	517	667	481	798	328	351	388	754	745	564	444	503	408	688	785	702	397	520	430	516	566	1018	440	451	353	789	581	770	832
MIR6733	0	0	0	0	0	1	1	0	1	1	1	1	1	0	0	0	1	0	1	1	1	1	1	1	1	1	0	0	1	0	1	0	0	0	1	0	1	1	1	1	1	1	0	1	1	0	0	0	0
CFAP57	22	7	13	9	54	23	19	36	0	87	9	9	109	11	0	3	7	66	22	10	29	22	31	15	212	10	6	8	23	31	2	13	4	15	23	25	36	52	14	26	7	8	37	8	3	21	0	33	16
EBNA1BP2	2209	2787	1479	1940	1491	3967	2100	2058	2753	7237	2666	2155	2366	2796	1751	2390	1777	2328	4125	3563	3615	3066	1858	3097	4742	3553	2583	2707	5884	2042	4280	4901	2628	2626	2391	2554	3487	3476	5231	2556	3390	7999	2437	3705	2026	1790	2439	6304	1880
RNA5SP46	0	0	0	0	0	0	0	0	0	0	0	0	0	0	0	0	0	0	0	0	0	0	0	0	0	0	0	0	0	0	0	0	0	0	0	0	0	0	0	0	0	0	0	0	0	0	0	0	0
TMEM125	547	913	878	2033	1314	1494	374	3186	748	5453	809	1605	840	1044	2043	2694	499	611	2830	769	1028	2860	544	2062	1920	527	566	1183	1461	453	1429	2257	616	912	553	625	1682	4745	1127	831	2403	2640	733	907	426	433	987	1994	1395
C1orf210	330	1183	1058	2220	1624	851	197	870	517	4515	340	1296	574	1053	2150	1575	297	274	1600	816	1111	1383	257	1214	1564	313	624	960	1142	362	819	1262	1012	531	434	900	844	3283	1852	769	1710	1880	335	948	1126	181	521	1555	546
TIE1	3128	721	1808	1145	1602	655	4202	714	1342	1599	1848	727	708	1551	1636	2275	2190	3021	1898	2140	1332	2335	1797	1889	1301	1321	1967	584	1741	2412	1087	1838	1643	2710	3872	2128	1360	548	1934	2867	389	438	967	311	517	1710	1836	1467	458
MPL	11	47	56	25	24	24	55	90	68	155	25	27	14	39	17	57	77	13	73	59	58	48	38	52	27	11	56	38	39	38	31	45	10	68	38	73	92	95	39	30	7	52	21	38	6	31	57	17	14
AL139289.2	0	0	11	0	1	0	6	0	0	16	0	3	2	0	0	0	6	0	0	1	4	10	4	0	0	0	0	3	3	0	0	2	0	0	0	25	0	4	0	0	0	0	0	6	0	0	0	0	0
AL139289.1	48	78	44	10	31	30	22	142	14	432	5	41	27	39	47	55	41	28	135	64	14	114	19	29	46	27	20	76	46	13	36	37	25	80	72	95	36	89	21	42	90	50	24	133	14	15	65	92	45
ELOVL1	4827	5286	3729	7085	7160	5884	5552	3161	5974	12603	5593	5212	6135	7007	6007	8857	3664	4862	9358	5708	5003	6167	3748	8117	7487	5168	7545	4132	7818	5461	9050	9097	7447	4715	5997	6372	7394	13581	8121	5694	5934	5875	4012	5710	4351	3689	6988	16183	5607
SZT2	3499	4231	3123	2345	3653	3583	6572	2605	6313	16378	5574	3433	4740	4560	4020	5587	6734	5462	6975	5710	3193	5207	3338	6580	4895	3938	4156	5329	5429	4720	5686	5754	6093	5694	11678	6901	6070	6914	3643	5519	2954	5279	4140	3257	5366	1906	4208	3515	776
HYI	543	827	793	943	870	1074	385	1632	1064	4274	408	697	303	271	493	750	330	629	753	288	485	1385	573	855	2007	256	839	249	854	740	290	126	90	1216	460	387	974	512	289	180	569	336	241	491	140	823	408	1731	1454
HYI-AS1	0	0	0	0	0	12	0	0	0	13	0	0	0	0	0	0	0	0	0	6	0	0	0	0	0	0	0	0	0	0	0	0	0	0	4	0	4	0	0	0	0	4	2	0	0	0	4	0	0
CDC20	1462	3313	696	1645	1088	3762	1093	3724	2039	7206	2310	2141	2256	4559	926	1929	465	1950	1213	4160	9159	2348	1740	2122	5296	3648	2498	3125	4746	770	4619	6573	3500	2395	2190	3010	2702	2134	4405	2026	1912	3379	2046	3917	2152	428	1740	4555	841
MIR6734	1	1	1	1	1	1	1	1	1	1	1	1	1	1	1	1	1	1	1	1	1	1	1	1	1	1	1	1	1	1	1	1	1	1	1	1	1	1	1	1	1	1	1	1	1	1	1	1	1
MED8	2236	2253	1645	2269	2235	3011	2285	1838	2633	4952	2122	1952	2211	2662	1980	3412	2002	2362	3850	2073	2160	2850	1894	3366	3225	1859	2277	1807	3679	2637	3030	3449	2796	2164	2765	1942	2314	3188	2720	2081	2503	3212	1812	1610	1438	2123	2573	4423	2578
MED8-AS1	42	56	35	24	50	61	39	12	36	139	72	53	27	35	15	30	56	49	50	32	22	66	41	23	38	60	34	40	119	62	73	108	70	39	78	55	71	49	4	44	16	45	41	24	22	18	19	77	4
SZT2-AS1	2	4	2	4	2	2	0	0	9	20	5	1	6	2	0	5	0	2	0	6	3	2	0	13	6	4	0	9	10	1	1	2	2	0	10	0	5	6	0	0	1	1	1	4	3	0	0	10	0
MIR6735	1	1	1	0	1	0	0	0	0	1	0	0	1	0	0	0	1	1	0	0	0	1	0	1	0	1	0	1	1	0	0	1	0	0	1	2	1	1	3	1	0	0	0	0	1	0	0	1	0
PTPRF	9617	10251	9043	9272	17964	14020	7355	10712	10757	61105	14552	14577	21800	17703	10622	23425	11042	10285	23363	22470	17929	13746	5407	53444	14704	12185	13780	20886	22342	16497	21438	29228	15890	17791	12526	17369	22254	30688	24570	12822	17513	27008	11425	14713	19170	5052	10066	13908	3464
ARTN	21	32	103	52	30	7	115	286	468	395	34	48	22	16	40	159	185	71	79	138	22	59	70	79	97	42	56	18	88	50	19	103	58	55	62	88	67	63	23	28	150	184	24	43	11	194	112	44	84
AL357079.1	48	229	121	63	130	151	163	128	156	381	168	138	65	72	97	88	124	122	225	168	66	191	64	114	101	146	112	226	147	138	177	55	120	178	211	265	114	124	63	60	116	208	90	184	139	40	85	35	10
AL357079.3	16	31	25	0	38	34	17	19	20	74	44	27	16	3	21	8	46	32	41	44	13	57	16	28	18	8	14	40	15	18	2	6	9	39	24	38	26	10	9	0	7	20	7	28	7	17	19	16	34
IPO13	1687	1726	1575	1299	1578	1577	2537	2475	2367	5459	2021	1657	1943	2791	2314	2698	1847	2448	2933	2196	1554	2616	1656	2860	1871	1834	2273	1709	2910	1888	3080	2703	2415	2203	2617	3071	2319	2213	2233	1919	1229	2374	1865	1405	1318	1744	3029	2703	1397
AL451062.3	0	0	0	0	0	0	0	0	0	0	0	0	13	0	0	0	0	0	0	37	0	0	0	0	0	0	0	0	0	0	0	0	0	0	0	0	0	0	0	0	0	0	0	0	0	0	0	0	0
KDM4A-AS1	165	27	40	48	87	165	86	55	22	587	131	12	110	105	68	47	88	107	96	129	65	62	12	59	82	135	116	80	92	149	162	47	31	74	171	119	118	78	90	151	19	125	36	101	15	19	66	29	42
ST3GAL3	507	489	502	659	336	490	1030	592	900	814	519	414	576	454	416	1125	1043	775	954	558	347	664	534	729	407	368	490	410	572	611	471	374	406	841	1100	920	818	1064	301	432	269	454	542	345	224	1099	1296	638	459
AL451062.1	0	0	0	0	4	0	0	0	0	0	1	0	0	0	0	0	0	0	0	0	0	0	0	0	0	0	0	0	0	0	0	0	0	1	0	0	0	0	1	0	0	0	0	0	0	0	0	0	0
U6	0	0	0	0	0	0	0	0	0	0	0	0	0	0	0	0	0	0	0	0	0	0	0	0	0	0	0	0	0	0	0	0	0	0	0	0	0	0	0	0	0	0	0	0	0	0	0	0	0
AL451062.2	0	0	0	0	0	0	0	0	0	2	0	0	0	0	0	0	0	0	0	0	0	0	0	0	0	0	0	0	0	0	0	0	0	0	0	0	0	0	0	0	0	0	0	0	0	0	0	0	0
MIR6079	0	0	0	0	0	0	0	0	1	0	0	0	0	0	0	0	0	0	0	0	0	0	0	0	0	0	0	0	0	0	0	0	0	1	0	0	0	0	0	0	0	0	0	0	0	0	0	0	0
SHMT1P1	0	0	0	0	0	0	0	0	0	0	0	0	0	0	0	0	0	0	0	0	0	0	0	0	0	0	0	0	0	0	0	0	0	0	0	0	0	0	0	0	0	0	0	0	0	0	0	0	0
KDM4A	3348	2826	2306	2379	3084	3596	2600	3767	2527	10219	2356	2715	3205	4030	2100	4626	2005	3011	2842	3786	1897	3126	1969	3385	2610	1832	2892	2673	3626	2517	3823	6204	4704	2216	3957	2916	2683	3167	3819	3560	2209	3194	2308	2163	1633	1340	2454	2693	1219
KLF17	45	0	10	0	10	4	68	7	68	0	8	10	3	0	0	33	87	12	62	20	0	18	0	25	54	14	19	0	16	46	8	19	0	58	5	12	11	0	9	5	13	0	0	0	8	140	32	0	0
AL356653.1	8	5	0	0	0	0	5	4	0	4	9	2	0	6	5	4	4	0	0	4	8	8	3	2	4	4	0	8	29	2	11	13	3	8	3	2	0	7	15	2	2	3	0	0	3	0	13	11	0
AL357079.2	0	0	0	0	8	6	0	0	14	68	0	0	4	23	23	4	0	0	0	9	5	9	0	35	0	0	11	20	2	12	10	4	0	0	0	8	0	15	4	0	0	38	9	0	0	12	14	0	32
DPH2	1306	2090	1082	1554	1423	2576	1288	969	1526	5249	2108	1426	1456	2356	1336	2476	972	2158	3979	2847	3873	2479	1362	2656	1957	2003	2570	2142	2626	1394	3202	3170	2648	1702	2199	1969	2062	2571	3125	1617	1734	2494	1564	2500	1473	1195	3125	3162	1528
ATP6V0B	5516	6703	5186	5395	5321	7296	4392	10351	6024	15473	5353	4403	4583	7924	5852	11722	3354	6348	11544	6295	5604	8110	4481	7013	5331	5571	9648	4344	5550	6485	11757	8241	5717	4704	6383	5983	5393	10212	5071	6036	4831	7457	5353	5097	5262	6022	9229	12269	11778
B4GALT2	1959	1959	1457	1763	1569	2183	3246	6172	2649	5107	3183	1702	2014	2558	1875	5074	2083	2384	5369	3637	3798	3959	1661	3446	2908	1854	3268	2434	2603	1984	3924	5070	2577	3211	2006	2836	3753	4730	2702	1597	3236	3076	2806	3001	1868	2761	4138	4676	3010
SLC6A9	618	545	456	558	393	494	1180	908	1654	1720	756	731	463	500	324	1951	663	901	1022	517	796	1260	492	784	880	545	774	303	663	787	565	593	1139	2073	407	891	837	668	459	1885	1062	1167	387	614	337	1246	659	1719	147
CCDC24	367	721	584	687	398	516	459	3242	832	5348	875	670	428	382	504	871	462	559	1942	1177	898	1284	295	1312	1048	429	538	889	724	359	1358	1268	222	561	715	1068	1574	5282	472	680	1133	1413	873	690	431	536	1128	554	798
AL139220.2	100	58	77	27	0	13	91	71	118	29	66	17	57	26	0	74	134	37	46	27	23	83	16	40	97	34	15	39	64	212	6	18	3	120	25	73	90	0	42	30	60	51	47	28	8	263	81	4	35
AL139220.1	0	0	0	0	0	0	0	0	0	0	0	0	2	0	0	0	0	0	0	0	0	4	0	0	0	0	0	0	0	5	0	0	0	0	0	0	0	0	0	0	0	0	0	0	0	0	0	0	0
KRT8P47	0	0	0	0	0	0	14	0	6	6	1	0	2	1	0	6	0	16	3	0	10	2	0	0	0	2	0	0	5	4	0	3	0	0	3	0	5	2	0	0	0	0	5	0	11	0	11	0	0
DMAP1	1945	2500	1902	1612	1873	2416	2687	4146	2405	3775	2699	1840	1789	1856	1906	2685	2002	2614	3641	3598	2652	2261	1358	3193	2454	1485	1944	2816	2305	2444	3417	2382	2719	2127	4776	3163	2807	3582	1411	2423	1303	2740	1439	1806	1825	1645	2266	2620	1376
ERI3	1788	2493	1264	2250	1888	2009	2001	5066	2070	3987	1941	1716	1764	2533	1762	4139	1757	2586	4416	2298	2902	2654	1545	2837	2103	1896	1994	2153	2874	1673	3326	2889	2178	2047	2378	2623	2459	3555	2649	2142	1343	3685	2140	1831	1267	2328	3117	5102	2130
ERI3-IT1	3	4	0	0	0	0	4	0	3	6	1	0	1	0	0	0	2	2	7	0	0	0	0	1	0	3	0	0	0	17	3	6	4	3	27	3	1	3	0	0	5	4	1	1	1	7	3	1	0
RNF220	4005	4692	2802	3402	3901	4642	4196	5511	3921	5406	4704	3324	4101	5517	2948	6706	3846	5100	9071	5106	4933	5581	3232	5776	3677	3114	4669	4787	5076	4007	6235	4959	5910	5372	7318	4814	4429	5854	4064	4903	3476	4137	3405	4265	3729	3420	5364	6451	3643
MIR5584	0	0	0	0	0	0	0	0	0	0	0	0	0	0	0	0	0	0	0	0	0	0	0	0	0	0	0	0	0	0	0	0	0	0	0	0	0	0	0	0	0	0	0	0	0	0	0	0	0
TMEM53	479	442	441	579	490	834	585	1678	787	1927	572	541	487	753	705	1523	365	436	943	583	442	847	469	1028	762	270	884	632	438	608	763	714	729	504	547	662	1178	1961	889	674	1022	890	695	499	587	507	1053	1135	801
HPDL	156	911	62	770	425	1334	93	293	604	672	660	437	215	504	188	23	267	537	2064	1321	590	802	387	646	1315	1213	1201	460	1121	147	1951	161	2551	1012	231	633	217	554	1656	357	912	1063	410	1605	892	148	569	778	160
ARMH1	85	129	120	84	33	184	128	112	100	145	141	38	191	201	87	9	139	135	92	263	15	264	133	30	133	98	51	68	141	131	119	87	75	141	1258	178	164	197	48	187	61	98	100	26	66	73	110	86	123
RNU5D-1	0	0	0	0	0	0	0	0	0	0	0	0	0	0	0	0	0	0	0	0	0	0	0	0	0	0	0	0	0	0	0	0	0	0	0	0	0	0	0	0	0	0	0	0	0	0	0	2	0
KIF2C	1314	2561	599	1024	697	3355	766	1566	960	4280	1741	1349	1517	2302	329	1277	401	1277	733	2753	3844	1161	774	1118	2127	2167	1002	2609	3749	833	3206	3456	3854	1824	1586	2178	1909	1639	2652	1967	1273	3039	1452	2722	1803	409	985	2411	351
AL592166.1	0	16	0	6	6	2	3	4	4	31	9	10	6	7	0	6	6	8	9	9	13	0	1	4	8	13	4	12	11	2	24	15	7	2	19	17	12	10	0	3	4	21	6	3	5	14	3	10	6
RPS15AP11	0	6	5	7	9	0	0	0	0	0	0	0	0	3	2	0	3	5	0	2	0	0	0	0	0	0	4	0	0	0	0	2	16	7	0	0	1	0	7	0	0	3	2	0	2	0	0	0	2
TCTEX1D4	16	4	21	22	15	30	221	22	44	60	39	46	54	28	0	7	34	54	71	25	26	133	45	55	16	39	30	13	37	41	19	24	29	58	170	57	78	37	9	41	11	25	0	11	114	5	48	14	0
BTBD19	1111	465	448	133	119	140	2214	181	926	491	489	62	358	101	196	604	421	1352	328	475	292	774	892	813	242	381	700	124	751	1082	473	493	364	737	546	750	984	252	598	794	71	131	103	200	210	348	197	535	79
PTCH2	381	308	214	66	64	110	3942	301	1172	209	281	127	204	322	141	317	5140	1522	1550	294	192	722	875	5201	540	444	250	338	668	273	551	399	534	2390	2847	2172	725	143	265	279	276	69	425	63	166	331	1028	100	82
EIF2B3	900	717	580	850	725	1398	963	528	1053	652	639	769	800	753	623	1028	872	864	1287	988	562	799	607	1192	922	1097	843	776	1447	914	1110	1092	1007	866	888	975	797	594	1000	746	694	1293	732	708	664	1046	1148	1333	683
RNA5SP47	0	0	0	0	0	0	0	0	0	0	0	0	0	0	0	0	0	0	0	0	0	0	0	0	0	0	0	0	0	0	0	0	0	0	0	0	0	0	0	0	0	0	0	0	0	0	0	0	0
PPIAP35	0	14	0	0	4	17	4	0	0	0	0	11	0	0	0	0	5	0	10	2	20	0	0	7	1	0	0	10	3	0	0	3	2	17	0	8	3	22	0	0	3	8	0	0	0	0	0	0	0
UROD	2840	2275	1705	2652	2124	2510	3495	3860	2843	2482	2340	2184	2305	2293	2280	3364	3245	3488	3644	2671	2321	2979	1963	4324	2451	2119	2893	1881	3297	2721	3490	2165	2884	2976	3986	2826	2941	3457	2479	2578	1461	2905	1985	1345	1629	3833	4101	5780	4246
ZSWIM5	126	588	651	245	345	467	609	555	800	316	450	504	186	1722	273	128	729	486	2646	921	1432	1229	367	485	293	546	962	1415	410	970	1479	337	1000	237	470	1094	546	1649	465	164	676	649	108	820	386	329	786	788	58
RNU5F-1	5	2	1	0	0	1	0	0	0	0	0	0	0	0	0	0	2	1	0	0	0	0	1	0	0	0	0	0	0	0	0	0	1	0	0	2	0	4	0	0	0	0	0	0	0	0	0	0	1
RPS8	26521	40030	23235	34297	39023	36396	28416	85006	52738	32864	25704	22792	27328	46418	27190	62887	38240	43896	63703	49774	25806	40181	32064	42769	29857	29892	40684	38307	30853	28790	60242	43779	42132	32025	66471	38401	26436	48130	41052	30289	29129	45375	30541	32301	23342	52964	48365	62760	81088
SNORD55	1	1	1	1	1	1	1	1	1	1	1	1	1	1	1	1	1	1	1	1	1	1	1	1	1	1	1	1	1	1	1	1	1	1	1	1	1	1	1	1	1	1	1	1	1	1	1	1	1
SNORD46	15	29	6	11	10	12	10	2	10	21	28	0	14	16	2	6	13	8	17	25	9	15	11	5	21	22	11	13	27	11	17	24	32	11	28	14	8	7	3	26	7	6	14	10	4	12	20	9	9
SNORD38A	29	33	13	26	9	13	12	32	32	32	28	9	9	25	12	20	14	36	35	22	17	16	29	11	23	7	33	14	22	29	49	25	26	24	58	19	10	32	16	31	9	20	10	25	21	12	24	23	10
SNORD38B	1	1	1	1	1	1	1	1	1	1	1	1	1	1	1	1	1	1	1	1	1	1	1	1	1	1	1	1	1	1	1	1	1	1	1	1	1	1	1	1	1	1	1	1	1	1	1	1	1
SNORD38B	1	1	1	1	1	1	1	1	1	1	1	1	1	1	1	1	1	1	1	1	1	1	1	1	1	1	1	1	1	1	1	1	1	1	1	1	1	1	1	1	1	1	1	1	1	1	1	1	1
BEST4	25	64	20	103	0	25	37	108	45	110	30	11	16	47	0	0	70	74	66	98	72	185	35	40	10	18	0	45	28	22	32	49	27	6	44	31	68	135	19	29	23	131	18	7	383	48	0	11	20
PLK3	1977	1071	1207	781	740	1153	3391	1384	2776	1222	1461	805	1262	1503	931	1306	1993	2378	2045	1427	906	1692	2610	1934	1230	1279	2294	1282	1912	2242	1375	1380	1504	928	3753	1354	1981	1760	1133	1872	886	1847	877	1619	1224	1270	1533	3356	942
RNU5E-6P	1	0	1	5	0	0	1	0	1	1	0	0	0	0	0	1	1	0	0	0	0	0	0	1	0	0	0	3	0	1	1	0	0	1	1	0	0	2	1	2	1	1	0	0	0	1	0	0	8
AL136380.1	2	3	0	0	2	0	0	0	2	0	3	0	0	0	1	0	4	4	0	3	2	0	3	8	0	0	0	2	3	0	0	0	3	0	0	4	4	0	0	3	0	5	1	0	0	0	0	0	0
CCNB1IP1P1	2	0	0	0	0	1	0	0	2	0	0	0	0	0	0	0	6	0	0	0	5	0	0	0	0	3	0	0	0	0	3	0	2	0	0	0	5	0	0	4	0	0	3	0	3	0	0	0	0
MRPS17P1	3	24	0	0	2	47	0	7	0	13	0	0	5	0	0	0	3	0	9	6	28	3	0	10	16	12	0	5	12	0	0	11	0	16	8	3	0	66	3	0	4	5	0	13	9	0	1	0	0
HECTD3	2924	3352	2685	3589	3330	3847	5061	4161	5212	3826	3777	4514	3489	6349	3385	4542	3749	4507	7914	4798	2748	7716	2895	7712	5315	2785	6530	3860	4198	2912	7841	3768	4798	3899	5704	4604	5569	5496	5535	3813	5791	3967	2940	4587	4162	2008	4585	4531	1451
OSTCP5	2	1	0	0	0	0	2	0	0	0	0	0	0	0	0	0	0	0	0	0	0	0	0	0	0	0	2	0	0	0	0	0	0	0	0	0	0	0	0	0	0	0	0	0	0	0	0	0	0
LINC01144	52	90	27	59	51	62	57	68	41	198	56	59	35	31	36	57	41	52	184	50	53	139	32	49	59	13	37	75	49	45	45	39	53	206	118	156	59	95	40	48	22	63	10	136	69	44	62	53	34
MUTYH	836	1336	788	1189	1246	2130	1070	2098	1260	2366	945	1234	1094	1221	1180	876	1170	866	2752	1527	991	2155	1107	1300	1031	1004	1247	1434	1123	911	2095	648	1567	1654	2231	2186	1275	2574	1023	1518	1085	1838	1219	1658	1856	911	1649	2204	1488
TOE1	810	1009	384	918	1077	2142	1216	1326	1083	1200	598	1030	996	1083	572	816	873	926	1973	1259	872	1314	714	1129	1183	764	1110	939	1580	798	2624	848	1814	878	1362	1214	1182	1144	1324	858	813	1441	668	1280	965	620	1514	1516	936
TESK2	452	633	297	558	484	524	433	259	354	497	457	440	565	951	374	241	555	593	1024	745	390	645	328	776	499	344	526	422	451	482	1007	428	591	460	754	521	362	820	288	426	155	434	395	731	508	592	560	572	450
PPIAP36	0	0	0	0	0	0	0	0	0	0	0	0	0	0	0	0	0	0	0	0	0	0	0	0	0	0	0	0	0	0	0	0	0	8	0	0	0	0	0	0	0	0	0	0	0	0	0	0	0
CCDC163	161	202	145	63	105	115	42	169	66	137	114	172	211	179	209	59	63	150	137	252	313	253	60	84	170	138	146	173	291	95	169	99	465	52	116	177	79	268	90	70	19	302	141	77	54	56	157	168	165
MMACHC	388	830	286	609	572	916	408	655	565	709	478	630	628	842	547	442	624	474	704	956	882	536	267	577	667	661	588	757	654	450	878	757	649	418	603	406	519	1103	932	521	433	1127	700	491	386	485	1017	534	472
PRDX1	19468	18339	14485	25222	17244	51597	10646	19495	16154	15262	13326	13690	21390	24970	13271	20712	10402	12405	26130	21120	9291	12565	10347	23011	18985	20866	14481	16138	24531	18502	26034	22843	25598	13826	17441	15978	17013	32912	21089	18040	19061	30808	19501	14405	15428	16890	18835	32274	24605
HMGB1P48	0	0	0	0	0	1	0	0	0	0	0	0	0	0	0	0	0	0	0	0	0	0	0	0	0	0	0	0	0	0	0	0	0	0	0	0	0	0	0	0	0	0	0	0	0	0	0	0	0
AKR1A1	8701	7213	5875	8622	8439	11232	6267	7574	7079	7300	6081	6553	9692	11507	7071	11780	5085	7465	14280	6875	3828	10018	5967	9226	6979	6388	8020	7608	8359	7103	9694	13268	10857	7011	8774	7606	5846	11379	10004	9413	8652	9064	8280	4539	5127	5321	12097	11832	10601
AL355480.3	0	0	0	0	0	0	0	0	0	0	0	0	0	0	0	2	4	0	0	0	3	0	0	0	0	0	0	0	0	0	0	0	0	0	0	0	0	0	0	0	0	0	0	0	0	0	0	0	0
AL355480.1	0	0	1	0	0	2	0	0	1	5	0	0	2	0	0	4	3	0	1	0	0	0	0	0	0	0	4	0	8	0	0	0	1	3	2	0	0	0	0	0	0	3	2	0	3	0	0	0	0
NASP	6094	5731	4197	2574	3252	9820	4599	4416	4708	6445	5434	3451	5909	3797	2856	3535	4743	5523	2941	6734	4563	2584	2862	4027	4900	4601	3888	5606	7944	4631	6126	6356	8468	6583	6971	7271	6580	4730	8144	6734	4851	5614	4772	7358	4126	2449	2459	3519	1131
AL355480.2	0	0	0	0	0	0	0	0	0	0	0	0	0	0	0	0	0	0	0	0	0	0	0	0	0	0	0	0	0	0	0	0	0	0	0	0	0	0	0	0	0	0	0	0	0	0	0	0	0
AL355480.4	0	0	0	0	0	0	0	0	0	0	0	0	0	0	0	0	0	0	0	0	0	0	0	0	0	0	0	0	0	0	0	0	0	0	0	0	0	0	0	0	0	0	0	0	0	0	0	0	0
CCDC17	57	282	57	139	253	323	117	148	175	252	267	88	128	161	132	118	141	146	205	218	79	158	44	317	198	127	131	145	321	183	452	123	95	124	292	232	131	403	57	104	29	93	77	237	271	96	172	48	126
IPP	356	341	287	261	469	689	410	195	478	769	365	370	526	276	372	392	551	441	650	506	151	418	271	605	330	299	247	308	479	550	513	402	559	570	595	668	611	471	708	359	431	741	254	415	286	305	242	460	140
AL451136.1	43	29	16	5	21	27	78	68	37	27	7	23	45	0	13	41	82	32	0	73	0	15	0	18	0	0	6	26	0	9	81	37	53	0	8	11	0	52	15	3	4	10	0	47	0	33	19	4	1
GPBP1L1	6765	6318	4914	4513	6097	8064	4857	5424	6356	7004	5492	5102	6279	6387	5458	5952	6271	6624	9129	6552	3743	5826	3576	7848	5279	4299	5901	7295	7111	6264	9166	6998	7571	6498	8155	6650	6806	8595	8006	6743	6194	7704	5234	7398	5353	3824	4343	4437	3132
RPS15AP10	14	14	9	0	0	10	0	0	8	15	11	0	6	1	0	0	5	0	12	8	0	5	7	0	1	0	3	4	16	22	16	0	0	10	2	4	5	6	0	11	0	22	1	4	15	1	0	0	0
AL604028.2	22	45	15	3	7	19	10	0	16	11	28	4	26	7	15	7	9	20	7	8	20	9	9	17	27	0	21	28	16	15	29	27	10	20	12	6	27	10	4	12	2	30	31	8	13	7	0	6	10
TMEM69	1024	1416	1094	903	1180	1686	1233	1126	975	1603	1376	886	1059	1248	757	1261	1005	1396	1746	1929	1117	1138	574	1211	1241	960	1068	1625	1655	951	1867	1556	1101	1157	1656	1169	997	1531	1408	1711	1152	2492	1325	1327	595	1038	1022	1558	616
AL604028.1	64	54	33	48	96	117	60	342	89	117	29	49	62	39	61	35	63	73	113	53	16	32	49	85	47	60	47	60	99	53	75	95	68	56	118	86	60	72	112	57	54	90	50	60	25	40	28	26	36
NSUN4	1162	1100	834	876	1021	1430	875	1061	1150	1550	1152	1359	1219	1228	983	1669	1046	1241	1570	1526	956	1133	806	1412	822	794	1325	1105	1546	1158	1658	1893	1622	1386	896	1117	1505	1053	1160	1242	983	2701	924	1200	541	591	905	1550	908
AL122001.1	0	0	0	0	0	0	0	0	0	0	0	0	0	0	0	0	0	0	0	0	0	0	0	0	0	0	0	0	0	0	0	3	0	0	0	0	3	0	0	0	0	0	0	0	0	0	0	0	0
FAAH	892	1736	1167	2100	932	791	721	4135	2471	2090	1715	1794	1206	1267	1572	1809	993	620	3091	1839	987	2818	976	2031	1363	1092	1297	1683	1315	695	2418	2446	2011	1224	1288	1472	1324	2596	1290	1156	1861	1079	428	1400	1860	810	1100	2252	1172
MAST2	4710	6420	3460	2082	3886	4378	7804	5072	11701	5741	6395	3028	5570	5425	2244	7735	8250	7325	8438	4138	3809	8830	5344	9585	5457	3375	5608	6456	6164	5950	8058	5282	6135	9768	5673	7318	11057	5387	6681	6995	6310	6990	3901	8244	4244	2903	4846	6631	1424
TMA16P2	0	0	0	0	0	0	0	0	0	0	0	0	0	0	0	0	0	0	0	0	0	0	0	0	0	0	0	0	0	0	0	0	0	0	0	0	0	0	0	0	0	0	0	0	0	0	0	0	0
PIK3R3	2285	1622	2530	959	1508	1779	1498	1374	1131	2129	1470	1159	1884	1104	1257	2263	1943	1889	1164	2330	629	1727	1482	2720	1164	1228	2027	1111	2185	2239	1858	2243	3248	2824	2645	1754	1546	863	1581	3594	1713	1456	1066	1012	1136	2236	1507	551	999
P3R3URF-PIK3R3	0	0	3	0	0	0	0	0	0	0	0	0	0	0	0	0	0	0	0	0	0	0	0	0	0	0	0	0	0	0	2	0	0	5	0	0	0	0	0	0	0	0	0	0	0	0	0	0	0
AL358075.1	0	0	0	0	0	0	0	0	0	19	4	0	0	0	13	0	0	0	5	0	0	0	0	0	0	7	0	0	0	0	0	3	12	7	0	4	0	0	0	2	0	0	0	0	0	0	0	0	0
AL358075.3	0	0	0	0	0	0	0	0	0	0	0	0	0	0	0	0	0	0	0	0	0	0	0	0	0	0	0	0	0	0	0	0	0	0	0	0	0	0	0	0	0	0	0	0	0	0	0	0	0
AL358075.2	0	0	0	10	6	1	5	16	11	48	5	0	7	0	3	0	3	0	0	5	0	0	0	25	0	0	0	0	0	0	0	0	0	0	6	9	0	0	0	3	29	0	4	0	0	0	12	0	5
TSPAN1	546	8439	9473	19987	8073	1139	9061	15829	13968	2808	3896	14309	7574	8388	10269	2569	5942	3064	11165	788	79	19768	2917	28410	3498	5882	30516	3300	7614	13902	13621	3737	1317	4283	2440	1376	14433	21941	8876	866	26532	9191	1283	8144	16591	1046	7262	22041	9409
P3R3URF	0	0	0	0	0	0	0	0	0	0	0	0	0	0	0	0	0	0	0	0	0	0	0	0	0	0	0	0	0	0	0	0	0	0	0	0	0	0	0	0	0	0	0	0	0	0	0	0	0
POMGNT1	3312	3594	3596	2763	3138	3476	3615	3318	3002	5987	3353	3148	4089	4055	3374	6961	3814	3938	5606	3440	3638	3405	2136	3711	3560	2247	2971	4841	5217	3573	4654	4777	3525	3298	4453	4036	5214	5788	3675	3788	2138	7613	2942	2685	2624	3340	5091	8038	3581
RAD54L	557	855	312	129	269	690	270	136	316	1198	564	351	420	431	115	376	180	289	212	875	1695	299	346	253	704	465	319	1021	1392	293	838	1201	1754	671	577	531	710	529	795	785	423	784	489	778	311	27	308	1042	98
LURAP1	47	65	21	36	51	3	172	97	105	13	33	63	27	31	117	98	220	41	156	12	31	49	70	49	37	40	84	37	43	47	79	31	15	179	132	90	55	124	46	59	10	63	64	6	32	349	247	40	147
LRRC41	3989	4234	4080	3679	2628	3281	4800	5668	4970	6211	4180	4716	4317	4279	3380	7699	4378	5368	8751	4693	6200	4725	3099	4615	3433	3369	4340	3491	5432	3680	5017	6612	5561	4509	6279	4782	4303	4128	4078	4975	2566	11476	4666	2789	2782	3236	5506	7191	2261
UQCRH	4625	5659	5469	6824	4745	9130	3731	8228	6073	6521	4253	5934	2985	8569	6071	8880	6031	5154	9874	7630	6819	5798	3739	7016	6592	6335	7226	5373	6522	4962	9571	8457	8029	4537	5647	4199	4834	8483	11310	5222	3949	12582	5861	5001	4747	7525	7086	9253	9193
TMEM275	0	0	0	0	0	0	0	0	0	0	0	0	0	0	0	0	0	0	0	0	0	0	0	0	0	0	0	0	0	0	0	0	0	0	0	0	0	0	0	0	0	0	0	0	0	0	0	0	0
KNCN	0	0	4	0	0	0	0	0	0	0	0	0	0	0	0	0	0	0	0	0	0	0	0	0	0	0	0	0	0	0	0	0	0	0	0	0	0	0	0	0	0	0	0	0	0	0	0	0	0
MKNK1	2613	2662	2164	1844	1873	3033	3496	1300	3093	1944	3199	2134	3363	2459	1457	2593	2862	3235	3153	3215	1497	3516	1826	3137	2508	2730	4089	2076	2989	2861	4419	3324	3346	3061	4339	3392	3358	2449	3021	3374	1858	1838	2318	1933	1808	1599	2375	1804	1253
MKNK1-AS1	29	25	12	23	11	26	21	0	15	20	27	18	16	31	0	20	22	49	42	55	0	32	30	30	19	25	38	38	36	40	38	24	36	43	48	56	50	20	23	44	2	7	10	23	36	9	28	4	0
MOB3C	2050	1800	1098	1880	1244	2339	2817	2602	2505	1141	1758	1732	2062	1741	1719	1727	2813	2033	2666	2193	1337	2343	1638	2948	1866	1350	2122	1497	2247	2181	2246	2175	3054	1953	3518	2345	2383	2617	969	2495	995	1216	1844	857	1475	1583	2521	1891	1360
ATPAF1	2006	2463	1552	2090	1798	2833	1961	1716	2032	1923	1460	2297	2202	1806	3163	2573	2492	2254	2681	2698	2205	1591	1136	2493	2065	1828	1709	2374	2374	1907	2835	2331	2623	2545	2698	2439	2516	2925	2721	1898	1886	2194	2101	1798	1583	1897	2072	2237	1469
TEX38	0	0	14	0	0	0	0	7	10	0	0	0	0	0	0	0	0	0	9	0	0	0	0	0	0	0	0	0	0	0	4	0	0	8	0	4	0	7	0	17	0	0	7	4	0	0	0	0	0
NENFP1	2	1	0	0	1	0	5	0	0	0	0	0	0	0	0	0	0	0	0	0	0	0	0	0	0	0	0	4	0	0	0	4	0	0	0	0	0	0	0	5	0	0	0	0	0	0	5	0	0
CYP4A11	8	0	0	0	18	16	0	0	4	177	0	0	0	4	0	0	8	5	19	0	0	7	0	0	0	0	0	4	0	0	0	0	24	10	7	25	2	46	0	3	0	12	0	0	23	6	0	0	0
CYP4B1	39	38	17	85	18	0	0	28	0	49	5	27	67	829	110	0	57	7	43	100	6	179	13	14	0	9	42	13	0	10	46	349	25	0	117	18	11	143	0	144	0	56	21	0	9	20	0	8	0
CYP4X1	542	142	239	411	240	43	193	385	36	58	37	543	192	70	768	24	243	121	140	193	415	291	38	115	58	53	79	20	32	57	45	93	561	50	181	189	59	421	73	125	126	345	150	22	109	245	54	49	145
EFCAB14-AS1	0	0	0	0	0	0	0	0	0	0	0	0	0	0	0	0	0	0	0	0	0	0	0	0	0	0	0	0	0	0	0	0	0	3	0	0	0	0	0	0	0	0	0	0	0	0	0	0	0
EFCAB14	9774	6905	7454	7347	6847	7792	5508	5497	6647	7668	7587	8885	9205	8105	9162	10185	9667	7531	9560	7667	2832	7785	3884	9798	5375	5819	7221	6029	8788	10367	8350	10537	8931	9006	9983	8082	10307	12029	10295	8628	5731	7496	6142	6950	6952	5640	5073	5401	3028
TAL1	273	242	402	75	181	97	426	38	143	186	230	196	106	162	218	214	456	429	287	299	231	199	160	341	233	173	259	125	145	429	289	162	199	411	514	269	160	70	276	210	84	95	76	30	103	340	136	160	71
AL135960.1	34	0	26	11	15	24	39	0	25	33	20	20	0	3	88	38	36	38	26	22	7	12	26	42	11	23	18	17	16	14	3	19	29	54	57	31	30	11	20	42	0	15	15	0	6	27	6	0	0
STIL	1263	1096	688	262	383	2347	459	595	684	1941	999	809	1050	687	206	692	362	1136	543	996	600	614	526	899	1057	936	514	1582	2225	993	1075	1409	1825	1572	532	1097	1116	903	2112	2662	777	1321	1186	1447	848	195	418	713	190
CYP4Z1	0	0	3	0	0	0	0	0	0	0	6	0	0	0	8	0	7	12	0	0	8	0	0	0	4	0	0	0	0	0	3	0	0	0	0	25	5	6	4	0	0	0	0	0	0	0	0	0	0
AL450996.1	0	0	2	0	0	0	0	0	0	0	0	0	0	0	0	0	0	0	0	0	0	0	0	0	0	0	0	0	0	0	0	0	0	0	0	0	1	7	0	0	1	0	0	0	0	0	0	0	0
CYP4A22	4	0	0	3	0	3	0	0	0	8	0	0	0	0	0	0	0	10	0	4	0	0	0	0	0	0	0	0	0	0	0	0	0	0	0	0	0	19	0	0	0	0	0	0	0	0	0	0	0
MTND1P34	0	0	0	0	0	0	0	0	0	0	0	0	0	0	0	0	0	0	0	0	0	0	0	0	0	0	0	0	0	0	0	0	0	0	0	0	0	0	0	0	0	0	0	0	0	0	0	0	0
PDZK1IP1	10614	7672	6747	9141	6866	13963	2884	66401	1936	4133	1200	4729	1220	9728	4457	7730	1287	1100	12191	1096	27	12122	1590	2351	1531	3680	5229	6192	740	4684	4419	3702	518	794	910	1302	12132	11816	15731	6926	11862	6305	4201	3191	633	9510	4269	35902	19630
CYP4A22-AS1	31	7	19	3	17	10	4	51	6	52	14	7	0	13	12	0	15	16	41	0	0	21	3	19	12	9	6	8	27	10	3	5	8	8	0	8	60	36	27	20	43	17	6	30	2	6	2	4	6
LINC00853	16	0	30	11	0	0	0	79	12	42	14	8	0	0	0	10	0	0	32	0	0	64	11	24	0	12	13	9	0	14	0	0	0	55	0	16	17	46	19	0	50	24	0	7	0	5	19	40	12
FOXE3	3	13	3	0	0	30	6	25	3	17	3	6	6	20	0	0	10	3	56	9	22	0	0	3	39	3	3	25	8	4	4	4	0	0	3	18	0	5	8	0	4	16	4	8	4	0	3	7	4
LINC01389	19	15	13	21	8	43	22	46	26	23	10	7	12	4	2	0	36	21	61	17	15	35	7	11	23	29	21	35	12	32	8	20	5	24	15	28	16	18	29	37	52	23	3	103	8	12	6	12	23
FOXD2-AS1	414	429	146	186	129	528	259	742	513	249	375	175	168	230	103	211	269	147	677	370	452	942	210	245	763	307	206	741	356	221	428	217	638	206	267	897	122	749	413	439	364	352	176	605	406	121	238	361	55
FOXD2	116	188	50	136	43	472	161	627	219	80	139	79	168	272	25	94	206	49	656	274	178	263	66	128	422	147	166	560	183	24	567	142	224	35	118	254	60	302	200	123	84	198	52	195	143	61	117	248	112
SLC5A9	23	242	452	88	289	174	79	636	272	36	532	73	144	184	246	32	226	116	1071	1722	202	557	20	351	547	69	312	1741	82	114	932	252	195	385	205	701	139	79	62	41	893	657	40	28	125	41	63	10	65
AL109659.2	41	57	58	18	58	64	45	83	41	50	44	17	69	8	69	37	55	18	20	44	29	61	6	42	26	13	46	77	4	43	87	86	88	41	41	41	38	87	73	10	40	20	7	2	36	8	11	7	6
TRABD2B	185	142	166	235	353	70	1850	388	458	201	284	88	113	154	16	309	1150	918	776	836	430	453	574	1269	542	271	830	883	312	931	562	199	640	1005	999	946	385	103	267	111	85	219	169	38	56	218	700	202	103
AC096541.1	0	0	0	7	7	0	13	0	0	14	24	12	0	0	0	0	35	0	15	0	0	10	14	27	11	0	21	15	7	13	9	0	15	0	12	0	4	0	7	0	0	20	0	0	0	0	0	0	0
AL691459.1	1	0	0	1	1	1	1	1	0	0	1	0	0	0	0	1	1	1	0	2	1	1	1	1	1	0	1	1	0	1	0	1	0	1	1	1	0	0	0	0	1	0	0	0	0	0	0	1	1
SKINT1L	9	17	4	0	0	0	15	22	4	0	0	13	0	0	0	0	21	51	0	0	0	7	0	0	7	6	14	0	9	23	8	0	0	0	30	0	0	0	0	0	0	0	0	0	0	0	0	0	0
AL356289.2	0	0	0	0	0	0	0	0	0	0	0	0	0	12	0	0	0	5	0	3	2	0	0	0	0	0	0	2	0	11	0	0	6	7	0	4	0	0	0	0	0	10	0	0	0	6	0	0	0
AL109659.1	0	0	0	0	0	0	0	0	0	0	0	0	0	0	0	0	0	2	0	12	0	0	0	18	0	0	2	0	0	0	0	0	0	13	0	5	0	0	0	0	0	0	0	0	0	0	10	0	0
CMPK1	14986	8435	12108	4711	6017	24419	5842	13614	7856	9660	7558	6131	9563	8271	5442	8134	10252	10832	10664	7302	2009	7961	4624	11956	7182	6483	7657	10407	13933	12732	7404	9928	9022	8018	8606	6530	7761	9561	21186	9619	10774	13252	9988	7966	7382	6920	3700	6280	4966
SPATA6	392	406	392	273	352	636	256	389	277	391	332	522	751	167	325	295	645	502	310	280	92	229	221	306	137	286	166	363	127	444	348	479	371	594	265	276	478	503	952	427	388	274	238	79	344	322	122	194	83
PPP1R8P1	0	15	3	0	0	2	11	13	0	5	0	7	4	1	15	0	5	0	0	2	0	0	3	0	0	3	0	8	0	0	0	12	0	3	7	3	4	29	0	0	4	0	0	0	0	1	0	0	0
RNU6-723P	0	0	0	0	0	0	0	0	0	0	0	0	0	0	0	0	0	0	0	0	0	0	0	0	0	0	0	0	0	0	0	0	0	0	0	0	0	0	0	0	0	0	0	0	0	0	0	0	0
RNU4-61P	0	0	0	0	0	0	0	0	0	0	0	0	0	0	0	0	0	0	0	0	0	0	0	0	0	0	0	0	0	0	0	0	0	0	0	0	0	0	0	0	0	0	0	0	0	0	0	0	0
AL109659.3	9	3	4	8	4	0	0	0	0	7	3	0	5	0	0	0	8	3	0	0	0	6	0	0	0	8	0	8	0	0	0	2	0	0	0	0	7	2	0	4	0	0	0	0	0	7	0	0	0
AL356968.2	13	36	30	18	49	85	29	0	87	50	51	5	39	37	11	59	44	21	37	30	32	48	22	38	20	29	58	61	48	52	25	66	56	114	25	19	40	23	49	50	75	46	36	77	39	28	36	17	11
ELAVL4	26	22	40	12	26	47	0	11	25	27	42	17	55	9	7	0	118	45	39	0	23	25	6	22	12	21	11	9	55	14	36	5	3	45	39	3	58	0	3	10	0	13	2	10	3	6	14	15	0
AL583843.1	0	0	0	0	0	0	0	0	0	0	0	0	0	0	0	0	0	0	0	0	0	0	0	0	0	0	0	0	0	0	0	0	0	0	0	0	0	0	0	0	0	0	0	0	0	0	0	0	0
ELAVL4-AS1	0	0	0	0	0	0	0	0	0	0	0	0	0	0	0	0	0	0	0	0	0	0	0	0	0	0	0	0	0	0	0	0	0	0	0	0	0	0	0	0	0	0	0	0	0	0	0	0	0
AGBL4	0	26	6	5	3	4	4	19	2	18	0	9	24	14	0	9	13	44	0	7	14	0	3	46	0	0	0	13	6	14	0	3	0	15	0	5	26	15	6	0	0	21	4	0	16	0	0	0	0
AL391844.1	0	0	0	0	0	0	0	0	0	0	0	0	0	0	0	0	0	0	0	0	0	0	0	0	0	0	0	0	0	0	0	0	0	0	0	0	0	0	0	0	0	0	0	0	0	4	0	0	0
BEND5	84	122	87	52	46	66	163	77	212	39	47	73	69	71	149	87	332	237	167	224	79	52	89	137	55	38	50	93	73	96	59	162	34	194	488	136	122	78	24	17	16	39	70	0	48	308	149	62	126
AL645507.1	0	0	0	0	0	0	0	0	0	0	0	0	0	0	0	0	0	0	0	0	0	0	0	0	0	0	0	0	0	0	0	0	0	0	0	0	0	0	0	0	0	0	0	0	0	0	0	0	0
AC099788.1	0	0	0	0	0	0	0	0	0	0	0	0	0	0	0	0	0	0	0	0	0	0	0	0	0	0	0	7	0	0	0	0	0	0	0	0	0	0	0	0	0	0	0	0	0	0	0	0	0
AGBL4-AS1	0	0	0	0	0	0	0	0	0	0	0	0	0	0	0	0	0	0	0	0	0	0	0	0	0	0	0	0	0	0	0	0	0	0	0	0	0	0	0	0	0	0	0	0	0	0	0	0	0
AGBL4-IT1	0	0	0	0	0	0	0	0	0	0	0	0	0	0	0	0	0	0	0	0	0	0	0	0	0	0	0	0	0	0	0	0	0	0	0	0	0	0	0	0	0	0	0	0	0	0	0	0	0
AL390023.1	0	0	0	0	0	0	0	0	0	0	0	0	0	0	0	0	0	0	0	0	0	0	0	0	0	0	0	0	0	0	0	0	0	0	0	0	0	0	0	0	0	0	0	0	0	0	0	0	0
ZNF859P	0	0	0	0	0	0	0	0	0	0	0	0	0	0	0	0	0	0	0	0	0	0	0	0	0	0	0	0	0	0	0	0	0	0	0	0	0	0	0	0	0	0	0	0	0	0	0	0	0
AL645730.1	0	0	0	0	0	0	0	0	0	0	0	0	0	0	0	0	0	0	0	0	0	0	0	0	0	0	0	0	0	0	0	0	0	0	0	0	0	0	0	0	0	0	0	0	0	0	0	0	0
MTND2P29	0	0	0	0	0	0	0	0	0	0	0	0	0	0	0	0	0	0	0	0	0	0	0	0	0	0	0	0	0	0	0	0	0	0	0	0	0	0	0	0	0	0	0	0	0	0	0	0	0
HMGB1P45	0	0	0	0	0	0	0	0	0	0	0	0	0	0	0	0	0	0	0	0	0	0	0	0	0	0	0	0	0	0	0	0	0	0	0	0	0	0	0	0	0	0	0	0	0	0	0	0	0
DMRTA2	0	22	3	0	0	0	0	0	0	4	0	0	4	0	0	38	8	7	0	3	44	3	0	8	7	0	0	4	0	0	0	710	0	0	4	0	0	0	0	0	0	0	44	11	0	0	0	20	0
AL049637.1	0	0	0	0	0	0	0	0	0	0	12	0	0	0	0	3	0	0	0	0	0	0	0	0	0	0	0	0	0	0	0	18	0	0	0	0	0	0	0	0	0	0	0	0	0	0	0	0	0
FAF1	2003	2319	1524	2282	1692	1994	1493	1216	2422	2104	1953	1422	1829	2407	1509	2977	1696	2093	2377	2345	1679	1853	1598	2342	1800	1766	2336	1826	2238	2100	2055	3169	2444	2547	2473	2321	2163	1536	2602	1516	1811	2247	1360	2648	1141	1946	2270	2228	1251
FAF1-AS1	0	0	0	0	0	0	0	0	0	0	0	0	0	0	0	0	0	0	0	0	0	0	0	0	0	0	0	0	0	0	0	0	0	0	0	0	0	0	0	0	0	0	0	0	0	0	0	0	0
RNU6-1026P	0	0	0	0	0	0	0	0	0	0	0	0	0	0	0	0	0	0	0	0	0	0	0	0	0	0	0	0	0	0	0	0	0	0	0	0	0	0	0	0	0	0	0	0	0	0	0	0	0
MRPS6P2	0	0	0	0	0	0	0	0	0	0	0	0	0	0	0	0	0	0	0	0	0	0	0	0	0	0	0	0	0	0	0	0	0	0	0	0	0	0	0	0	0	0	0	0	0	0	0	0	0
FCF1P6	4	0	0	0	0	0	0	0	0	11	0	3	2	4	0	2	6	2	0	0	2	0	0	2	2	0	2	8	11	11	0	12	0	0	5	0	3	0	23	0	0	2	0	6	1	6	0	5	0
PHBP12	0	8	0	14	4	6	0	0	4	0	0	0	0	0	0	3	7	3	0	2	3	4	0	0	4	0	0	4	4	11	7	13	0	0	7	0	6	14	0	0	4	7	4	0	0	0	0	0	4
CDKN2C	1033	876	731	817	874	917	984	645	969	1285	786	475	1053	818	512	1177	1154	534	858	659	327	784	641	939	432	622	704	321	1038	1005	375	6102	1278	1491	1213	999	946	857	1210	930	592	637	559	362	782	2165	989	989	1150
TTC39A	568	1585	3106	2837	2298	597	494	1221	1378	2268	1232	2244	431	1502	2165	7366	850	1579	2154	1618	1224	3785	714	5765	1865	739	1003	1902	982	2164	1910	1370	86	745	455	937	949	6103	1604	439	3951	4665	626	451	290	256	1211	1947	1061
TTC39A-AS1	8	22	38	78	25	0	0	47	21	46	18	55	0	28	46	82	17	16	18	39	9	90	0	142	17	0	21	12	0	46	7	22	0	15	0	0	19	62	66	3	33	75	12	0	0	17	23	0	20
RNF11	4500	2882	3507	1943	2312	2855	2776	1683	3234	1833	2635	2327	2874	2054	2078	3849	4355	3045	2813	2413	1511	2210	1333	3224	1967	1788	2736	2269	3452	3748	2687	3063	2322	3513	3638	3398	3301	4440	2834	2396	1964	2749	2463	2127	1459	4674	2631	2397	2062
AL162430.1	0	0	3	11	10	8	7	39	18	9	10	11	14	8	7	19	11	9	36	44	28	41	11	9	4	3	31	5	14	5	27	17	16	13	32	6	9	11	13	30	33	7	8	12	9	25	55	59	56
AL162430.2	1	10	3	0	0	0	0	0	0	0	2	0	0	2	0	0	0	4	0	3	0	0	2	0	8	0	0	0	0	0	0	0	0	6	5	3	2	0	0	5	2	5	0	0	0	0	0	3	0
EPS15	3836	2665	3229	947	1785	3483	2437	920	3030	1387	2667	1729	3920	1641	2160	2607	3941	4294	2150	3111	880	2099	1646	2700	2618	2099	2014	2955	4304	3762	2715	2591	3333	4178	5549	3690	2844	1969	2791	3542	2042	2481	3038	2102	1713	1818	1283	1000	967
AL671986.1	0	5	5	2	0	14	4	0	3	2	4	0	0	3	0	0	0	0	11	9	0	1	0	3	8	0	4	1	2	0	2	2	7	0	7	0	6	0	0	5	0	0	0	0	0	0	0	0	0
RNU6-877P	0	0	0	0	0	0	0	0	0	0	0	0	0	0	0	0	0	0	0	0	0	1	0	0	0	0	0	0	0	0	0	0	0	0	0	0	0	0	0	0	0	0	0	0	0	0	0	0	0
EPS15-AS1	0	40	5	12	22	11	2	16	59	0	3	20	7	27	13	3	0	22	21	12	4	22	6	24	9	0	23	25	15	8	21	1	12	15	24	11	8	13	8	15	49	16	16	37	14	8	0	3	7
RNU6-1281P	0	0	0	0	0	0	0	0	0	0	0	0	0	0	0	0	0	0	0	0	0	0	0	0	0	0	0	0	0	0	0	0	0	0	0	0	0	0	0	0	0	0	0	0	0	0	0	0	0
AC104170.1	4	11	2	11	0	12	0	0	3	0	5	0	3	2	0	4	0	3	3	0	0	7	0	0	0	2	1	0	10	0	3	0	0	0	6	0	0	0	0	4	0	2	0	2	6	0	0	0	0
RNA5SP48	0	0	0	0	0	0	0	0	0	0	0	0	0	0	0	0	0	0	0	0	0	0	0	0	0	0	0	0	0	0	0	0	0	0	0	0	0	0	0	0	0	0	0	0	0	0	0	0	0
AL445685.2	0	0	0	0	0	0	0	0	0	0	0	0	0	0	0	0	0	0	0	0	0	0	0	0	0	0	0	0	0	0	0	0	0	0	0	0	0	0	0	0	0	0	0	0	0	0	0	0	0
RAB3B	131	331	601	50	58	247	248	202	116	179	500	96	265	327	84	420	164	579	31	217	1130	618	37	336	456	101	623	583	230	600	250	305	10	842	181	54	264	154	158	60	19	344	83	83	407	25	61	142	45
CALR4P	0	6	5	2	0	0	0	0	0	0	0	2	0	6	0	0	0	0	0	11	0	0	3	0	11	0	0	4	3	0	6	0	0	6	11	22	0	8	0	0	24	8	0	9	0	0	0	0	0
OSBPL9	5044	3176	3839	1646	2344	2453	3255	1458	3759	2414	3470	2799	3426	2317	4176	5443	4618	4888	2527	4139	2275	2508	1784	3058	2562	3060	2156	3297	4916	4515	3836	3577	3659	3099	4066	2645	3037	3774	3936	3373	2440	2882	2947	2742	2226	2471	1308	1679	1427
GAPDHP51	0	0	0	0	0	0	0	0	0	0	0	0	0	0	0	0	0	0	0	4	0	0	0	0	0	0	0	0	0	0	0	0	0	0	0	0	0	0	0	0	0	0	0	0	0	0	0	0	0
SLC25A6P3	0	0	0	0	0	0	0	0	0	0	3	0	0	0	0	0	0	0	0	6	0	0	0	0	0	0	0	0	0	0	0	0	0	0	0	0	0	3	0	0	0	0	0	0	0	0	0	0	0
AL050343.1	0	0	0	0	0	0	0	0	0	0	0	0	0	0	0	0	0	0	0	0	0	0	0	0	0	0	0	0	0	0	0	0	0	0	0	0	0	0	0	0	0	0	0	0	0	0	0	0	0
AL050343.2	49	59	57	12	12	59	2	10	24	5	56	3	93	13	17	5	5	12	56	13	26	45	15	20	72	4	14	37	15	7	43	10	63	66	52	25	5	7	9	52	29	29	27	24	2	10	46	19	6
AL050343.3	0	0	9	0	0	0	0	0	0	5	0	0	0	0	0	0	0	0	0	5	0	0	0	0	0	0	0	5	0	0	0	0	4	0	0	0	0	2	0	0	0	0	0	0	4	0	0	0	0
NRDC	7906	6303	5766	3348	4852	8199	5029	2777	6616	4266	6362	3512	7016	5315	3777	6367	5936	7329	6467	7207	3283	5730	3965	6483	6851	7048	5331	7086	10774	7849	7423	6621	6925	6079	7225	6708	5210	5084	7348	6172	4281	6410	5736	5013	3549	4408	3949	4801	2868
TSEN15P2	0	0	3	0	2	0	0	0	4	0	0	0	0	0	0	0	0	0	3	3	0	0	3	0	2	3	0	5	0	2	1	0	0	9	8	0	3	0	0	0	0	4	2	0	0	0	0	0	0
MIR761	1	1	1	1	1	1	1	0	1	1	1	1	1	1	1	1	1	1	1	1	1	1	1	1	1	1	1	1	1	1	1	1	1	1	1	1	1	1	1	1	1	1	1	1	1	1	1	1	1
TXNDC12	5587	4223	3185	3089	3064	6457	3042	3645	2908	3025	3118	2634	4037	3516	2400	6276	3337	4328	5645	4535	2440	3274	2564	5296	2731	4407	3324	5500	5806	4030	4896	5227	3436	4850	4508	3217	2999	4314	5327	4268	2669	3838	3463	2783	2424	3809	4187	7200	4416
AL445685.1	0	0	0	0	0	0	0	0	0	0	0	0	0	0	0	0	0	7	0	4	0	0	0	0	0	0	0	0	0	0	0	0	0	0	0	0	20	0	7	0	0	0	0	0	0	0	0	0	0
TXNDC12-AS1	0	0	0	0	0	0	0	0	0	0	0	0	0	0	0	0	4	0	0	0	0	0	0	0	0	0	0	0	0	0	0	0	0	0	0	0	0	0	0	0	0	0	0	0	0	0	0	0	0
AL445685.3	23	0	0	0	6	3	1	0	28	0	0	0	0	0	0	6	5	7	8	2	9	105	0	21	0	5	0	0	5	25	2	117	240	203	5	81	5	13	15	8	0	11	0	0	15	7	0	0	0
KTI12	472	494	419	412	649	809	351	267	488	293	564	390	492	675	445	687	404	591	720	740	781	656	336	497	311	431	622	518	1075	560	752	759	777	547	745	493	512	699	675	660	438	574	426	527	291	409	668	774	635
BTF3L4	3019	1829	1760	1454	1579	3040	1675	993	1713	1310	1824	1496	2038	1410	1157	2230	1891	2292	1995	2072	1202	1486	1185	1987	1623	1307	1569	1936	3043	2863	2074	2398	2430	2256	2628	2137	2031	2250	2006	2056	952	1798	1945	1343	1057	1971	1711	2124	1200
GPX7	760	1066	468	191	301	369	782	26	536	546	491	277	304	427	219	2204	344	802	223	749	1192	447	306	364	307	373	255	356	475	446	195	408	328	315	837	444	343	112	409	375	216	568	442	196	158	844	554	583	641
SHISAL2A	19	59	47	33	42	56	63	39	54	11	16	39	77	177	47	6	17	48	42	160	37	72	91	16	36	50	30	24	83	97	63	32	153	6	527	73	25	10	26	81	17	19	32	3	39	0	92	0	141
COA7	1246	1048	900	487	771	2066	907	1008	1319	1089	1433	687	807	868	489	1253	958	1397	1131	1834	1207	1281	547	1390	1474	1124	1111	1885	2032	885	1620	1630	1652	1587	1059	1033	768	954	2165	1132	1090	2279	1159	1610	696	582	794	809	533
ZYG11A	15	121	18	0	19	49	9	0	12	28	47	0	6	40	30	0	7	0	12	212	250	0	0	100	179	0	34	22	55	14	64	97	28	138	37	0	10	356	5	13	21	10	0	11	10	37	0	0	0
AC099677.3	0	0	0	0	0	0	0	0	0	0	0	0	0	0	0	0	0	0	0	4	0	0	0	0	0	0	0	0	0	0	1	3	0	2	0	0	0	4	0	0	0	0	0	0	0	0	0	0	0
ZYG11B	1894	1616	1506	574	690	1510	978	637	1601	1175	1171	922	1550	924	1005	1484	1716	1609	1129	1377	676	890	664	1371	1011	965	1099	1319	2021	2075	1430	1556	1276	2026	1533	1479	1516	1097	1122	1437	1154	1181	1341	939	751	1620	843	870	643
RNU2-30P	0	0	0	1	0	0	0	0	0	0	0	0	0	0	0	0	0	0	0	0	0	0	0	0	0	0	0	0	0	0	0	0	0	0	0	0	0	0	0	0	0	0	0	0	0	0	0	0	0
RNU6-969P	0	0	0	0	0	0	0	0	0	0	0	0	0	0	0	0	0	0	0	0	0	0	0	0	0	0	0	0	0	1	0	1	0	0	0	0	0	0	0	0	0	0	0	0	0	0	0	0	0
RPS13P2	243	349	181	306	455	391	167	457	541	186	148	187	231	318	144	376	303	396	380	563	228	204	168	250	233	249	379	158	194	189	311	274	343	206	377	211	141	256	300	230	314	429	191	253	171	458	354	499	619
ZFYVE9	1289	1017	922	574	535	643	886	965	1039	1034	841	984	851	746	899	1513	1549	1356	1411	1077	790	1109	588	1467	845	584	639	1167	1281	1212	1131	1082	456	1590	877	1091	968	807	1160	812	283	1596	694	554	732	1200	779	800	286
RN7SL788P	0	0	0	0	0	0	0	0	0	0	0	0	0	0	0	0	0	0	0	0	0	0	0	0	0	0	0	0	0	0	0	0	0	0	0	0	0	0	0	0	0	0	0	0	0	0	0	0	0
AL139156.1	0	0	0	0	6	0	0	0	0	0	0	0	0	0	0	0	0	0	0	0	0	0	0	0	0	0	0	0	0	0	0	0	0	0	0	0	0	0	0	0	0	0	0	0	0	0	0	0	0
PDCL3P6	0	0	0	0	0	2	0	0	0	0	0	0	0	0	0	0	0	0	0	0	0	0	0	0	0	0	0	0	0	0	0	0	0	0	0	0	0	5	0	0	4	0	0	0	0	0	0	0	0
AL139156.3	0	0	0	0	0	1	0	0	0	0	0	0	0	0	0	0	1	0	0	0	0	0	0	0	0	6	0	0	0	0	0	0	0	0	0	0	0	0	0	0	0	0	0	0	0	0	0	0	0
DNAJC19P7	0	0	0	0	0	0	0	0	0	0	0	0	0	0	0	0	0	0	0	0	0	0	0	0	0	0	0	0	0	0	0	0	0	0	0	0	0	0	0	0	0	0	0	0	0	0	0	0	0
ANAPC10P1	0	11	0	0	0	0	0	7	0	1	0	0	0	0	2	0	0	0	0	1	0	0	0	0	0	0	0	2	0	0	0	0	0	0	4	0	2	0	0	7	0	0	0	0	0	4	0	0	2
CC2D1B	2480	2946	1972	1660	2528	3385	3069	3353	2828	2591	3251	2167	2862	3142	1939	3510	2471	2446	3437	3245	2702	2995	1878	3115	2579	2000	2747	2976	4825	2678	3319	3177	3453	2818	5042	3142	2881	3511	2698	3600	2623	2365	2424	1789	2049	1422	2637	2828	1313
AL513218.2	0	0	0	0	0	0	3	5	0	0	6	0	0	2	0	1	3	4	0	7	7	0	0	0	0	0	2	0	2	0	0	4	3	0	19	0	0	0	5	0	3	4	7	0	0	0	0	0	1
TUT4	1552	1795	1663	261	616	1031	1493	234	1156	1890	2096	938	1137	847	1116	944	1841	2438	619	2441	1706	931	721	723	1591	663	757	2480	2199	1411	1314	1517	1248	1857	3272	1367	1154	806	1569	1573	297	1954	1001	953	1066	762	503	365	243
AL139156.2	6	8	5	0	2	7	10	28	12	4	0	9	12	2	3	9	5	0	6	14	0	5	3	2	0	6	9	0	0	2	7	5	2	0	13	11	2	5	0	4	0	0	5	0	5	19	3	9	0
AL513218.1	6	22	18	5	9	9	14	17	21	25	25	8	9	12	8	18	4	30	5	16	9	15	7	3	7	10	19	14	32	33	21	38	9	11	28	13	10	11	7	31	9	3	13	9	11	11	23	14	2
PLA2G12AP1	9	13	2	0	0	12	6	0	10	13	6	11	0	7	4	6	4	10	0	4	0	0	12	14	14	0	4	0	51	16	17	4	28	5	10	5	16	14	14	10	3	3	0	8	9	0	9	3	40
ORC1	422	549	272	182	343	997	220	184	388	658	555	238	413	560	189	478	104	475	142	971	913	174	349	210	508	365	293	534	1041	252	753	756	1210	430	470	561	354	254	761	564	354	406	315	687	206	60	408	624	126
PRPF38A	2365	2779	1788	1379	1895	3390	1725	1231	2402	2183	2188	1253	2079	1712	1524	1939	1937	2311	2676	2569	1882	1925	1512	2474	2271	1754	1570	2871	3149	2261	3048	2701	2842	2363	3272	2458	1940	2036	2365	2084	2015	2533	1665	2744	1606	1532	1652	1759	1097
PODN	2163	1930	2749	1288	1672	942	13775	733	8195	1273	3707	1477	5588	3301	1129	10974	20532	12057	4426	6263	1284	7022	8412	17284	2174	2721	5214	1794	2745	4924	3056	2217	2238	13152	8383	5864	7523	2971	1525	2622	1881	779	3456	1078	1525	4344	4790	3514	2288
AL445183.1	0	0	0	0	0	0	0	0	0	0	0	0	0	0	0	0	0	0	0	0	0	0	0	0	0	0	0	0	0	0	0	0	0	0	0	0	1	0	0	0	0	0	0	0	0	0	0	0	0
HIGD1AP11	0	0	0	0	0	0	0	0	0	0	0	0	0	0	0	0	0	0	0	0	0	0	0	0	0	0	0	0	0	0	0	0	0	0	0	0	0	0	0	0	0	0	0	0	5	0	0	0	0
SLC1A7	58	160	1030	111	83	399	409	395	290	65	154	88	169	78	71	309	981	517	211	551	68	179	217	1028	919	58	114	233	116	395	302	250	88	456	480	197	237	1477	72	100	166	560	92	46	58	171	82	66	117
AL445183.2	9	13	17	0	0	8	18	284	42	7	9	12	20	25	0	0	81	32	0	19	8	8	63	25	41	14	17	4	18	68	4	0	12	41	82	15	38	22	17	4	116	81	8	0	0	0	16	0	14
ECHDC2	2247	3783	3800	3058	3020	3098	5242	4489	5293	3774	3152	3562	1900	2747	4111	3615	8320	4323	6728	3364	1247	4867	2719	5726	3198	2403	3036	3984	3368	3418	6399	2935	1380	5989	6727	3876	4980	5506	3074	1880	2764	3410	2599	425	2677	1950	2141	2304	1272
AC099677.2	0	0	0	0	0	0	0	0	0	0	0	0	0	0	0	0	0	0	0	1	0	0	0	5	0	0	0	0	0	0	0	0	0	0	0	0	0	0	0	0	0	0	0	0	0	0	0	0	0
SCP2	7257	4567	6302	2085	3110	6661	3695	1825	3803	4029	4384	4318	4013	3277	4772	3052	4956	4672	4303	3858	1021	3569	2188	4976	4643	3184	3248	5039	4396	4450	4766	3946	3022	6176	4308	3798	3839	5521	11087	4068	6121	5520	3158	3235	3048	3402	1770	2611	2274
AC099677.4	0	4	0	0	0	0	0	0	0	0	0	0	0	0	0	0	0	0	2	0	0	0	0	0	0	0	0	0	0	0	0	0	0	0	0	0	0	0	2	0	3	1	3	0	0	0	0	0	0
AC099677.6	0	0	0	0	0	0	0	0	0	0	0	0	0	0	0	0	0	0	0	0	0	0	0	0	0	0	0	0	0	0	0	0	0	0	0	0	0	0	0	0	0	0	0	0	0	0	0	0	0
AC099677.5	0	0	0	0	0	0	0	0	0	0	0	0	0	0	0	0	0	0	0	0	0	0	0	0	0	0	0	0	0	0	0	0	0	0	0	0	0	0	0	0	0	0	0	0	0	0	0	0	0
H3P2	0	0	0	0	0	0	0	0	0	0	0	0	3	0	0	0	0	0	0	0	0	0	0	0	0	0	0	0	0	0	0	0	0	0	0	0	0	0	0	0	0	0	0	0	0	0	0	0	0
AC099677.1	5	4	10	7	3	1	20	0	28	13	3	16	12	1	1	0	48	7	0	6	5	6	8	41	8	16	10	39	20	17	13	9	7	25	40	45	40	10	0	6	5	21	5	3	14	2	1	12	0
RRAS2P1	72	19	7	18	20	19	46	0	26	0	6	17	25	10	6	11	10	15	18	67	4	38	13	29	32	2	56	32	8	9	30	42	3	37	25	35	57	15	17	22	84	59	2	63	17	23	35	9	17
TUBBP10	22	2	4	19	6	9	29	1	24	3	9	7	15	0	3	16	5	16	39	8	11	57	9	15	13	3	18	28	8	3	11	18	3	31	17	6	21	10	6	41	46	2	3	13	17	9	21	17	7
CPT2	1509	1669	1322	2323	2423	2217	1292	1184	1315	2614	1440	2063	2280	2744	2710	2032	1466	1407	2872	3167	1772	2033	930	2495	1715	1956	2580	1892	1045	1062	3152	2784	2724	1645	2126	2005	1501	3663	2888	2243	1665	2494	1650	1966	1164	724	2015	2483	842
AL606760.2	7	6	16	3	25	5	8	5	10	4	19	16	14	10	4	14	5	17	0	8	6	9	13	25	15	1	3	3	7	15	7	6	2	3	9	4	15	19	10	21	3	4	8	2	8	4	14	15	10
CZIB	2002	1883	1459	1880	1288	2230	2120	1044	2393	1127	1432	1159	1546	1692	1401	2421	2583	1967	2617	2034	981	1609	1215	2392	1449	815	1381	1648	1390	1598	2140	1613	1906	2696	3072	1938	1926	2507	1671	1759	996	991	1453	1281	1221	2807	2437	2586	2345
MAGOH	2037	1558	1090	992	1002	2706	954	1061	1432	1192	1216	755	805	996	638	1145	975	1239	1685	1319	872	989	1001	1310	1344	1176	941	1152	1299	1211	1552	1470	1467	1383	1624	1307	821	1256	2180	1516	1198	1406	1176	1164	821	1020	1043	1514	868
AL606760.1	8	20	67	71	41	53	22	0	65	78	8	73	55	28	18	13	9	7	30	100	19	20	13	17	3	28	0	17	8	18	70	20	39	41	30	26	34	126	23	0	9	19	4	45	50	29	26	64	17
LRP8	598	851	821	164	190	1300	869	1607	778	2043	1409	282	782	496	167	1065	346	1139	605	772	343	1206	528	1446	1189	1558	526	1054	2016	1052	943	1191	1221	834	1148	1021	682	539	261	609	1072	2626	954	1020	383	217	1101	2350	201
AL355483.3	0	0	0	0	0	0	0	0	0	0	0	0	0	0	0	0	0	0	0	0	0	0	0	0	0	0	0	0	0	0	0	0	0	0	0	0	0	0	0	0	0	0	0	0	0	0	0	0	0
AL355483.1	0	0	0	0	0	0	0	0	0	0	0	0	0	0	0	0	0	0	0	0	0	0	0	0	0	0	0	0	0	0	0	0	6	0	0	0	0	0	0	0	0	0	0	0	0	0	0	0	0
AL355483.2	0	0	0	0	0	0	0	0	0	0	0	0	0	0	0	0	0	0	0	0	0	0	0	0	0	0	0	0	4	0	0	0	0	0	4	0	0	0	0	0	0	0	0	0	0	0	0	0	0
LINC01771	13	0	15	0	0	16	0	3	0	0	5	0	27	6	0	0	3	0	0	13	0	0	0	14	11	0	0	3	5	0	0	0	20	0	6	4	0	0	0	2	0	22	7	0	0	0	0	0	0
RNU7-95P	0	0	0	0	0	0	0	0	0	0	0	0	0	0	0	0	0	0	0	0	0	0	0	0	0	0	0	0	0	0	0	0	0	0	0	0	0	0	0	0	0	0	0	0	0	0	0	0	0
GLIS1	139	63	119	40	89	0	139	44	66	0	35	47	71	133	61	161	184	353	54	117	32	97	61	174	50	27	456	18	19	289	64	42	319	333	31	97	108	37	105	31	75	85	57	21	45	98	156	62	37
AL049745.1	0	2	3	0	0	0	0	0	0	1	0	0	0	0	0	0	0	0	0	2	0	0	0	0	0	0	0	2	6	0	0	0	0	0	0	0	0	0	0	0	0	0	0	3	0	0	0	0	0
AL049745.2	0	0	0	0	0	0	0	0	0	0	0	0	0	0	0	0	0	0	0	0	0	0	0	0	0	0	0	0	0	0	0	0	0	0	0	0	0	0	0	0	0	0	0	0	0	0	0	0	0
YIPF1	1930	1423	1203	2203	1558	1317	1506	1304	1424	1015	1248	1462	1642	1962	1782	2489	958	1434	2596	1246	1064	1479	875	2187	1156	1646	1556	1186	1220	2309	1809	2452	1602	1247	1671	1099	1396	1854	1390	1483	983	1159	1355	1036	609	1684	1997	3665	2170
NDC1	2023	1987	1182	873	1258	3591	863	1109	1359	2674	1880	1202	1793	1693	889	1529	1484	1976	2323	2738	2014	1372	948	1770	2320	2038	1844	3050	1957	1739	3281	3340	2932	2536	1934	1986	1692	1652	3358	2038	1835	2522	1653	3123	1098	789	1619	1773	812
HSPB11	824	878	805	517	466	1634	591	803	592	684	730	554	685	523	547	525	606	587	733	849	344	391	418	534	638	629	394	419	636	692	812	1024	825	456	966	775	1116	962	688	702	643	709	647	711	397	762	493	930	733
LRRC42	1238	1537	1152	1085	923	2011	1318	1550	1497	1443	1216	856	1211	888	640	2040	852	891	1934	1416	2165	1370	738	1405	1074	949	1633	1112	949	1099	1355	2885	1383	760	1041	1451	2611	1992	1451	1172	1444	1263	1048	2300	574	762	1368	2279	821
HNRNPA3P12	23	25	19	16	13	39	1	1	22	11	27	6	8	5	4	7	9	13	0	31	0	14	8	14	1	10	10	15	10	12	16	12	13	17	0	12	27	6	13	8	19	9	12	0	8	6	14	11	0
TCEANC2	554	750	643	414	518	841	884	494	641	1116	677	661	716	473	546	617	814	671	937	761	596	775	330	1081	604	571	503	628	536	795	855	1118	1098	983	1619	1135	592	973	1079	758	510	575	460	611	607	338	638	534	311
MIR4781	0	0	0	0	0	0	0	0	0	0	0	0	0	0	0	0	0	0	0	0	0	0	0	0	0	0	0	0	0	0	0	0	0	0	0	0	0	0	0	0	0	0	0	0	0	0	0	0	0
AL353898.1	0	0	0	0	0	0	0	0	0	0	0	0	0	0	0	0	0	0	0	0	0	0	0	0	0	0	0	0	6	0	0	1	0	0	0	0	0	6	0	0	0	0	0	0	0	0	0	0	0
AL353898.2	0	0	0	0	0	0	0	0	0	0	0	0	0	0	0	0	0	0	0	0	0	0	0	0	0	0	0	0	0	0	0	0	0	0	0	0	0	0	0	0	0	0	0	0	0	0	0	0	0
TMEM59	14620	12569	15174	14653	11420	13789	8788	6220	10022	11679	8931	11209	12254	11564	10874	21866	11608	11947	18211	10335	5443	13214	7027	23190	8652	9963	12195	11353	7505	17891	18381	20117	11110	10635	10586	8485	10528	23086	13596	8821	11118	11372	9108	9951	7588	13318	11058	16912	12655
AL353898.3	100	101	62	29	80	91	39	27	63	85	72	45	80	61	91	100	25	85	66	69	23	65	21	32	60	46	30	42	45	113	65	62	99	34	157	68	48	36	46	68	65	37	46	38	47	26	27	10	24
PARS2	169	380	212	296	201	388	212	366	179	415	254	346	298	312	440	637	203	278	708	438	610	312	140	318	383	173	261	375	298	154	477	348	347	269	294	455	237	536	394	403	365	392	241	394	136	178	435	665	184
LEXM	10	0	0	7	0	7	7	34	6	0	10	7	0	14	22	6	0	4	10	20	0	16	13	12	0	0	0	5	3	7	50	20	4	3	4	0	18	57	0	4	14	33	0	3	0	15	7	37	0
TTC22	583	2132	634	2189	1244	1878	687	1998	979	1037	1150	1585	1724	1868	1542	1812	804	925	3155	1538	1022	2026	398	1325	1097	884	1402	1191	648	996	3651	1627	354	833	942	410	1410	3224	2038	429	1901	2318	722	1840	1424	207	1109	1986	432
AC096536.1	0	2	0	2	0	0	0	0	0	0	2	0	0	0	0	0	4	0	0	0	0	0	0	7	0	4	0	0	11	0	2	0	0	0	0	0	12	0	0	0	8	0	0	0	0	0	0	0	0
CDCP2	0	0	6	0	0	0	0	0	21	3	0	0	0	0	17	6	0	0	0	0	0	3	0	16	0	0	0	0	0	0	0	0	8	0	0	7	13	0	2	0	0	0	0	0	0	0	0	0	0
AL357673.1	15	16	6	0	35	0	35	0	6	18	5	7	13	39	0	0	10	33	0	17	0	21	26	5	0	0	0	34	0	30	11	7	0	14	42	38	0	12	8	24	5	0	18	25	5	19	0	18	0
CYB5RL	549	818	334	410	466	779	751	220	577	595	511	664	739	560	427	888	1284	646	674	1222	490	1017	525	1191	454	387	257	879	500	620	556	684	1112	1083	1509	1401	374	834	688	929	425	1018	193	558	645	332	575	338	278
MRPL37	2581	3712	1915	3920	2381	5194	2470	3122	3610	2860	3278	2166	2944	4817	2654	5083	2365	3242	4498	5603	3819	3643	2039	3651	3668	4125	4414	3503	2727	2313	7095	4354	6383	2934	3800	3462	2762	4330	5691	3875	3262	3890	2967	3959	1834	2658	5354	7584	1780
SSBP3	2874	3382	2746	5202	2737	5669	3035	5230	3752	3826	2692	4586	4581	5896	5253	5306	3289	4098	6957	4064	5649	3544	2721	6018	3192	2972	3226	4279	1528	3072	6977	5226	3556	3872	3575	4443	2282	3487	3640	2737	2637	3549	2072	5037	1346	2600	2919	3840	1057
AL161644.1	0	0	0	0	0	0	0	0	0	0	0	0	1	0	7	0	0	0	0	0	0	0	0	2	0	4	11	0	0	0	0	0	0	0	14	0	0	0	0	0	0	0	0	0	0	0	0	0	0
AL357673.2	8	0	0	4	8	0	10	3	0	0	8	0	9	0	0	0	5	0	0	0	15	0	7	0	0	0	0	8	0	13	26	11	7	18	12	18	0	0	0	0	0	16	0	0	0	5	11	0	0
SSBP3-AS1	39	45	43	19	40	70	69	70	60	96	64	65	66	37	66	5	100	38	109	90	44	44	71	93	116	62	27	84	29	84	113	66	62	60	120	119	49	50	13	94	8	99	9	64	39	14	10	3	18
FAM151A	14	41	28	52	13	182	15	26	75	29	34	47	12	110	16	17	53	0	78	158	290	94	19	90	26	25	33	60	63	41	223	52	82	17	369	20	40	74	60	15	50	44	16	28	24	11	20	39	23
AL590093.1	0	0	0	0	0	9	6	0	0	0	0	0	0	0	0	0	0	0	0	0	0	0	0	0	0	0	0	0	0	0	0	0	0	0	2	0	0	0	0	0	0	0	0	0	0	0	0	0	0
MROH7	163	50	42	149	140	122	297	261	579	69	179	326	10	51	74	86	819	118	490	130	0	85	57	79	16	13	52	103	125	55	127	97	57	365	241	453	399	211	143	179	2155	353	100	190	54	142	395	96	0
MROH7-TTC4	16	452	202	84	0	982	439	601	710	234	76	393	258	89	387	138	346	449	1221	0	55	790	237	267	355	144	191	31	84	504	266	120	19	684	143	1222	406	772	304	0	878	580	813	336	0	394	11	2	12
ACOT11	347	1770	1109	1138	1176	2366	638	3020	2037	1443	1444	1556	864	3894	1651	1726	1166	517	2538	3861	2759	1722	821	3216	1853	530	2761	2404	1134	664	5773	2127	2018	514	496	998	1230	3634	3259	553	4365	1818	562	1496	1290	880	1666	2041	649
TTC4	1176	850	648	1003	931	900	1000	1127	1209	925	1151	700	1043	1212	781	1434	1017	1021	1412	1334	1293	519	604	1317	699	893	1058	1295	1137	863	1652	1310	1378	1149	1643	1007	893	1360	1270	1307	812	1226	550	917	656	761	1357	1626	1004
AL590440.1	0	0	0	0	0	0	0	0	0	0	0	0	0	0	0	0	0	0	0	0	0	0	0	0	0	0	0	0	0	0	0	0	0	0	0	0	0	0	0	0	0	0	0	0	0	0	0	0	0
TMEM61	5	41	326	90	42	0	103	0	78	29	65	82	14	45	56	35	151	192	252	11	14	195	52	249	41	22	52	41	30	115	16	36	0	22	19	40	52	403	4	11	24	131	31	0	18	379	607	104	39
PCSK9	66	1252	227	34	81	184	303	0	3055	230	2514	686	524	579	60	5102	8	818	2048	2016	4703	916	103	1576	1715	1571	762	377	174	1070	864	4409	3855	621	44	2986	585	1892	42	1546	2634	951	390	2234	850	96	2074	421	108
DHCR24	2595	7901	5339	8969	5858	15455	2998	8023	7823	5011	7362	10065	10589	6533	13305	17487	1296	1767	11369	12122	16710	7210	571	7674	5075	14326	4074	4615	5606	6412	6062	14154	13979	4917	2852	12274	8762	20315	6628	4953	13290	8565	6297	8205	4183	2071	3601	8308	3667
AC096536.3	0	2	0	0	0	0	0	0	0	0	0	0	0	0	0	0	0	0	0	0	0	0	0	0	0	0	0	0	0	0	0	2	0	0	0	0	0	0	0	0	0	0	0	0	0	0	0	0	0
AC096536.2	0	8	5	0	2	10	0	14	3	9	0	23	3	0	5	27	3	0	15	13	14	4	0	0	3	3	7	5	9	0	3	11	0	4	2	5	10	24	9	9	0	12	7	5	1	2	0	8	10
DHCR24-DT	25	14	6	8	16	11	8	28	0	0	0	5	0	0	17	0	0	0	4	0	5	29	0	0	6	13	0	9	0	0	0	32	0	0	0	5	7	16	15	16	0	8	2	0	0	0	0	8	0
USP24	3682	4034	3109	1158	1948	4034	2320	1498	3892	2944	4063	2727	3037	2487	2623	3626	3717	4283	3246	4223	2287	2642	1680	2682	3588	2558	2317	5310	3559	3953	5031	3998	4304	4313	6097	4090	2777	2995	3771	3502	3027	3735	2949	3887	2605	1585	1464	2040	1042
PRKAA2	22	435	579	63	76	15	102	0	237	6	34	176	12	20	251	609	359	143	122	138	227	66	10	71	337	43	22	460	130	111	182	119	15	511	93	178	185	676	12	53	11	630	89	35	114	550	65	41	59
C8A	69	31	5	10	15	63	0	0	0	0	0	0	0	0	11	0	14	0	17	8	18	0	28	0	0	0	0	0	0	31	0	21	0	0	0	0	0	0	0	0	0	24	0	0	0	69	0	38	16
AL353681.1	0	0	0	0	0	0	0	0	0	0	0	0	0	0	0	0	0	0	0	0	0	0	0	0	0	0	0	0	0	0	0	0	0	0	0	0	0	0	3	0	0	0	0	0	0	0	0	0	0
AC119674.1	4	0	2	0	22	0	4	0	3	0	8	17	9	0	0	0	0	12	0	5	5	6	0	0	5	0	2	3	7	0	7	0	32	25	0	2	10	4	3	2	0	3	0	3	0	0	0	7	0
AC119674.2	5	27	26	5	11	8	9	0	5	20	7	0	15	0	0	20	0	36	11	22	25	11	4	0	9	9	15	13	15	11	4	13	10	0	13	8	0	2	0	16	13	21	5	7	0	0	8	7	0
RPSAP20	0	2	3	0	0	2	0	0	0	3	5	0	0	0	8	0	4	0	0	4	2	0	5	7	0	0	0	0	8	0	0	0	0	0	0	0	0	0	0	0	0	2	0	0	3	0	0	0	0
LINC01767	21	14	10	12	4	15	6	33	0	27	28	4	15	7	11	0	3	17	0	18	28	0	5	16	7	6	0	10	3	12	46	6	0	18	18	0	0	11	18	17	3	28	0	6	0	0	0	19	0
PLPP3	5238	3016	5483	2372	4528	3026	4321	850	2617	2893	2588	3675	3502	2725	5650	3718	4772	5770	2761	4291	4078	3039	2900	5746	2068	1628	3152	2201	3121	4105	3745	1974	3807	5876	5700	4066	1889	1897	2438	5640	2163	2574	2789	1046	2182	3709	1923	1367	1221
RPL21P23	0	0	0	0	0	0	0	0	0	0	0	0	0	0	0	0	0	0	0	3	0	0	0	3	0	0	0	2	3	0	0	0	0	0	0	0	0	0	0	0	0	0	0	0	0	0	0	0	0
RPL23AP85	0	0	0	0	0	0	0	0	0	0	0	0	0	3	0	0	0	0	0	0	0	0	0	0	0	0	0	0	0	0	0	0	0	3	0	0	0	0	0	0	0	0	0	0	0	0	0	0	0
AC099789.1	0	0	0	0	2	0	0	1	0	0	0	0	0	0	0	0	0	0	0	0	2	0	0	0	0	2	0	0	0	0	1	0	0	0	0	0	0	0	0	2	0	0	0	0	0	0	0	0	2
AL035411.1	46	36	48	53	58	52	44	28	42	36	60	50	40	82	56	38	23	40	104	78	100	89	30	41	89	78	30	118	46	72	115	91	136	80	123	40	50	115	86	60	109	115	65	89	47	49	75	68	77
TACSTD2	6596	5424	1218	9008	2531	6082	5722	20440	2344	2265	8988	2766	8786	10119	1795	21967	2077	4939	12135	1165	3824	415	3841	8158	718	7884	11263	152	1642	18580	9940	1309	543	13570	5433	1705	20814	12684	3913	7700	5598	4780	3823	14058	6174	3022	4039	7725	4004
AL136985.3	33	26	29	5	15	11	111	17	15	0	32	5	19	12	19	0	25	22	74	9	0	3	21	0	6	23	32	0	17	22	24	0	11	15	57	78	91	35	21	17	105	21	6	17	60	11	38	61	8
MYSM1	1896	1873	1984	295	529	1606	1217	339	1675	1748	2120	1057	1721	585	1120	819	2031	2298	1486	1909	375	1432	519	581	1606	985	776	2391	1599	1544	1648	915	1557	2296	2329	1852	1474	1163	1316	1585	1098	1671	942	1412	1040	633	500	448	285
C8B	0	130	7	0	3	79	0	0	0	0	0	0	0	0	18	0	0	0	0	0	0	0	0	0	16	0	0	0	0	51	0	0	0	0	0	0	0	0	0	0	0	24	20	0	0	217	0	17	5
AL161740.1	0	0	0	0	0	0	0	0	0	0	0	0	0	0	0	0	0	0	0	0	0	0	0	0	0	0	0	0	0	0	0	0	0	0	0	0	0	0	0	0	0	0	0	0	0	0	0	0	0
DAB1	87	86	116	16	92	29	23	0	98	18	64	25	10	15	92	26	67	154	749	115	1792	8	13	9	146	5	31	18	17	445	107	18	20	49	61	38	22	5	26	24	0	88	42	10	0	59	9	34	24
AL390243.1	0	0	0	0	0	0	0	0	0	0	0	0	0	0	0	0	0	0	0	0	0	0	0	0	0	0	0	0	0	0	0	0	0	4	0	0	0	0	0	0	0	0	0	0	0	0	0	0	0
RPS20P5	0	0	0	0	0	0	0	0	0	0	0	0	0	0	0	0	0	0	0	0	0	0	0	0	0	0	0	0	0	0	0	0	0	0	0	0	0	0	0	0	0	0	0	0	0	0	0	0	0
DAB1-AS1	0	0	0	0	0	0	0	0	0	0	0	0	0	0	0	0	0	0	0	0	0	0	0	0	0	0	0	0	0	0	0	0	0	0	0	0	0	0	0	0	0	0	0	0	0	0	0	0	0
AL445193.2	0	0	0	0	0	0	0	0	0	0	0	0	0	0	0	0	0	0	0	0	0	0	0	0	0	0	0	0	0	0	0	0	0	0	0	0	0	0	0	0	0	0	0	0	0	0	0	0	0
AL445193.1	0	0	0	0	0	0	0	0	0	0	0	0	0	0	0	0	0	0	0	0	0	0	0	0	0	0	0	0	0	0	0	0	0	0	0	0	0	0	0	0	0	0	0	0	0	0	0	0	0
AL357373.1	0	0	0	0	0	0	0	0	0	1	0	0	0	0	0	0	0	0	0	0	0	2	0	0	0	0	0	6	0	0	0	3	0	0	9	0	1	0	0	0	0	0	4	0	0	0	0	0	0
OMA1	613	744	710	173	533	743	549	626	572	452	376	457	961	483	744	380	749	922	674	662	166	492	425	678	477	494	459	604	522	434	1189	383	595	802	959	737	813	770	1158	814	825	1082	744	840	427	386	345	437	307
HNRNPA1P6	3	8	0	0	0	8	0	0	9	0	0	0	6	0	0	0	6	5	0	7	0	0	6	2	0	5	0	0	0	0	3	0	0	0	9	6	3	0	0	0	0	0	0	3	8	0	0	5	0
RPS26P15	36	25	53	55	57	33	10	152	14	10	12	19	17	76	25	20	19	17	30	19	39	7	7	18	26	36	19	16	9	13	42	73	32	15	10	5	6	80	14	22	9	11	34	6	15	7	45	49	169
AL035411.3	6	4	5	0	2	13	7	2	7	11	0	11	3	8	17	9	2	7	6	2	4	13	7	2	2	0	2	1	2	5	26	0	1	11	7	13	2	9	2	2	16	12	2	5	6	2	0	1	0
AL035411.2	3	0	0	0	0	0	0	0	0	0	0	0	1	0	0	0	0	0	0	5	0	0	0	0	0	0	0	0	0	0	0	0	0	0	0	0	0	6	0	0	0	0	0	0	0	0	0	0	0
LINC01135	43	131	136	124	53	32	40	230	58	44	94	77	52	71	111	85	64	57	90	125	63	89	59	98	160	97	41	73	42	125	84	37	61	148	124	299	83	215	32	19	101	181	50	204	45	33	30	51	69
AL136985.2	0	4	1	4	16	0	6	21	0	14	8	7	5	2	3	3	15	3	0	9	1	0	0	7	15	10	0	0	10	8	3	9	0	3	16	7	7	26	2	0	0	7	12	17	0	0	0	5	0
AL136985.1	0	0	0	2	1	0	0	0	0	3	0	0	0	0	2	0	0	0	0	0	0	0	0	0	0	0	0	0	0	0	0	0	0	0	0	4	0	0	0	0	3	0	0	0	0	0	0	0	0
LINC02777	65	44	50	127	44	31	76	46	43	88	56	100	61	37	77	77	40	52	207	56	13	72	32	87	58	22	51	9	19	67	14	99	52	40	38	107	25	144	37	52	40	34	23	73	21	67	70	25	36
JUN	7506	12571	10622	13208	6559	8913	26834	9961	21374	9719	14659	10120	11233	7273	14947	24710	9802	16378	16427	14737	7818	9876	16375	12458	6556	7417	15231	6357	5600	10165	7200	9411	6593	5325	9256	21797	5738	2899	6681	8949	8163	4825	7318	11526	5382	7795	4412	17927	3612
CYP2J2	94	581	137	701	459	453	221	764	731	785	766	381	527	752	350	557	39	487	847	469	254	723	280	1321	964	34	620	182	333	221	1532	1126	111	1278	101	937	496	1320	420	246	1629	1267	96	1675	130	148	456	178	257
HOOK1	999	1400	938	243	311	1146	217	738	549	1298	932	698	1084	245	574	527	464	1142	729	1422	479	169	140	490	1313	138	323	1756	619	685	906	773	588	4401	532	916	635	658	1920	614	936	3427	723	1945	795	316	145	266	187
LINC01748	0	109	341	3	70	0	135	40	228	473	275	118	175	0	0	179	183	307	12	101	50	89	92	215	35	151	108	394	137	17	392	110	4	343	55	324	329	189	0	4	40	695	31	162	287	55	33	4	17
LINC01358	97	35	42	56	7	62	88	7	45	26	32	21	125	21	23	14	22	63	16	54	3	3	26	24	40	18	27	33	43	23	18	32	98	187	146	52	39	1	31	80	19	15	59	6	7	16	44	31	60
PHBP3	0	0	0	0	0	0	0	0	0	0	0	0	0	0	0	1	0	2	0	0	0	0	0	0	0	1	0	0	0	0	0	3	0	9	0	0	0	1	0	0	0	0	0	0	0	0	0	0	0
AL592431.2	0	0	0	0	0	0	0	0	0	0	0	0	2	0	0	0	0	0	0	0	0	0	0	0	0	0	0	0	0	0	0	0	0	6	0	0	0	0	0	0	0	0	0	0	0	0	0	0	0
HSD52	31	32	40	18	5	16	11	19	45	39	53	3	18	9	3	11	48	31	192	38	10	16	18	0	52	6	14	26	13	46	13	17	19	81	6	458	12	19	0	9	9	49	18	48	18	16	8	10	1
AL592431.1	3	0	0	0	0	0	0	0	0	4	7	0	0	0	0	0	0	0	0	0	0	0	0	0	0	0	0	0	0	0	0	0	0	29	1	13	0	0	0	0	0	0	0	0	0	0	2	0	0
AC093424.1	6	0	0	0	0	0	0	0	5	4	2	0	0	0	0	0	0	5	10	1	0	0	0	0	0	0	3	0	0	0	0	0	0	1	0	8	0	0	3	0	6	0	0	0	0	0	2	0	0
AC099791.1	9	0	0	0	0	0	0	0	0	2	0	0	0	0	0	6	0	0	0	0	0	0	0	0	0	3	0	0	0	0	0	0	4	21	9	0	3	1	0	0	0	0	0	3	10	0	0	0	0
FGGY	336	571	827	537	515	422	339	473	361	517	328	214	344	329	299	823	290	435	824	416	215	769	355	443	448	270	437	271	158	424	451	304	484	1354	476	1293	358	1059	479	352	436	471	441	409	169	478	493	354	400
MIR4711	0	0	0	0	0	0	0	0	0	0	0	0	0	0	0	0	0	0	0	0	0	0	0	0	0	0	0	0	0	0	0	0	0	0	0	0	0	0	0	0	0	0	0	0	0	0	0	0	0
AL035416.1	0	7	0	0	2	0	0	0	0	2	0	0	4	0	3	0	0	0	0	0	0	0	0	0	0	0	0	1	0	2	0	0	2	1	8	11	4	0	0	3	0	11	0	4	8	0	0	0	6
TM2D1	1411	1188	1488	649	861	908	1065	314	1189	1105	1155	803	893	636	906	1584	1436	1583	1086	943	580	1030	679	1099	936	963	803	1018	1101	1415	1244	1021	1049	2903	1452	1006	1293	1259	1176	1231	895	1770	899	1104	745	1381	743	1547	873
KANK4	36	115	177	222	62	65	121	61	198	148	21	260	747	9	252	42	95	105	9	497	61	6	59	35	9	14	4	5	57	21	11	317	7	128	115	24	26	25	18	48	0	124	14	98	106	10	16	85	14
RNU6-371P	0	0	0	0	0	0	0	0	0	0	0	0	0	0	0	0	0	0	0	0	0	0	0	0	0	0	0	0	0	0	0	0	0	0	0	0	0	0	0	0	0	0	0	0	0	0	0	0	0
AC099792.1	0	12	0	0	18	0	15	0	23	0	0	0	0	0	0	6	12	15	0	33	0	16	0	9	8	9	0	0	0	9	0	0	0	7	5	0	0	0	0	0	0	22	0	0	0	0	0	0	0
NFIA	1288	1387	1202	558	683	702	2077	2014	2279	944	911	778	1252	882	1231	1453	3439	1511	1765	1678	346	1037	1015	2011	913	1337	894	2033	1135	919	1322	1650	1126	4013	1743	2276	1323	1073	1167	699	1342	1523	1155	1264	774	2230	1364	651	744
NFIA-AS2	16	19	0	0	0	0	100	0	17	5	4	0	0	10	0	6	28	10	95	8	0	32	40	43	0	14	18	0	18	21	6	3	0	13	74	32	14	0	0	0	14	0	0	0	0	76	12	7	26
NFIA-AS1	0	0	0	0	0	0	0	0	0	0	0	0	0	0	0	0	0	0	0	0	0	0	0	0	0	0	0	0	0	0	0	0	0	0	0	0	0	0	0	0	0	0	0	0	0	1	0	0	0
PATJ	1395	2243	1913	967	1177	1612	1241	1342	2633	2978	1817	1752	1811	1461	1639	3587	2172	1969	2779	1814	953	2262	971	2430	1908	1683	1451	2871	1791	2359	3279	2105	1642	7199	1756	2460	2003	3912	2929	1376	2384	3813	1291	4152	949	955	714	1295	375
RNU6-414P	0	0	0	0	0	0	0	0	0	0	0	0	0	0	0	0	0	0	0	0	0	0	0	0	0	0	0	0	0	0	0	2	0	0	0	0	0	0	0	0	0	0	0	0	0	0	0	0	0
RNU6-1177P	0	0	0	0	0	0	0	0	0	0	0	0	0	0	2	0	0	0	0	0	0	0	0	0	0	0	0	0	0	0	0	0	0	0	0	0	0	0	0	0	0	0	0	0	0	0	0	0	0
LAMTOR5P1	0	2	0	0	0	0	0	0	0	0	0	0	0	0	0	0	0	0	0	0	0	0	0	0	0	0	0	3	0	0	0	0	0	0	0	0	0	0	0	0	0	0	0	0	0	0	0	0	0
RN7SL180P	0	4	0	2	0	0	0	14	3	0	0	0	0	0	0	2	0	0	5	0	0	0	0	0	0	0	0	0	0	0	0	0	0	0	0	0	0	0	8	0	0	0	0	0	0	0	0	0	0
MIR3116-1	0	0	0	0	0	0	0	0	0	0	0	0	0	0	0	0	0	0	0	0	0	0	0	0	0	0	0	0	0	0	0	0	0	1	0	0	0	0	0	0	0	0	0	0	0	0	0	0	0
MIR3116-2	0	0	0	0	0	0	0	0	0	0	0	0	0	0	0	0	0	0	0	0	0	0	0	0	0	0	0	0	0	0	0	0	0	1	0	0	0	0	0	0	0	0	0	0	0	0	0	0	0
PIGPP2	0	0	0	0	0	0	0	0	0	0	0	0	0	0	0	0	0	0	0	0	0	0	0	0	0	0	0	0	0	0	0	0	0	0	0	0	0	0	0	0	0	0	0	0	0	0	0	0	0
RPS15AP7	0	0	0	0	0	0	0	0	0	0	0	0	0	0	0	0	0	0	0	0	0	0	0	0	0	0	0	0	0	0	0	0	0	0	0	0	0	0	0	0	0	0	0	0	0	0	0	0	0
AL162739.1	0	2	0	0	0	0	0	0	0	0	0	0	0	0	0	0	0	0	0	0	0	0	0	0	0	0	0	0	0	0	0	0	0	0	0	0	0	0	0	0	0	0	0	0	0	0	0	0	0
AC099791.2	2	0	4	10	7	0	16	5	3	10	10	4	0	0	3	2	14	7	12	3	0	0	0	5	11	0	3	0	3	0	14	10	0	8	16	9	7	2	13	0	8	9	3	3	0	8	14	0	13
L1TD1	93	33	0	0	0	6	97	15	32	11	0	13	10	0	0	0	24	145	15	0	0	0	7	14	28	10	0	6	41	0	0	12	44	45	30	36	15	0	50	8	0	0	6	0	6	14	0	0	0
Y_RNA	0	0	0	0	0	0	1	0	0	0	0	0	0	1	0	0	0	0	0	0	0	3	0	0	0	0	0	0	0	0	0	1	1	1	0	1	0	0	0	0	0	0	0	0	0	0	0	0	0
AC103923.1	9	11	15	20	25	45	21	0	0	0	7	8	0	19	18	0	27	0	16	27	13	28	0	0	0	26	6	12	0	3	12	27	9	23	25	5	9	19	34	19	11	0	7	0	22	9	9	0	0
AC099794.2	2	0	0	0	0	0	0	0	0	4	0	0	0	0	0	0	0	0	0	0	0	0	0	0	0	0	0	0	7	0	0	0	0	0	0	0	0	0	0	0	0	0	0	0	0	0	0	0	0
FOXD3-AS1	0	15	27	13	0	17	5	102	14	199	0	43	0	0	5	0	22	16	0	14	87	50	0	17	15	3	13	0	24	0	0	22	0	19	15	14	16	0	3	0	0	0	0	0	42	3	15	33	14
FOXD3	6	28	8	21	0	4	25	0	12	135	0	19	8	6	19	8	138	14	61	54	152	4	12	4	25	0	67	0	29	3	0	6	0	47	22	50	32	0	9	0	2	0	0	6	46	32	30	63	0
ATG4C	850	543	588	185	139	723	489	122	448	396	511	259	460	194	343	201	601	778	315	496	86	388	226	392	395	327	207	454	517	324	555	224	577	1018	629	506	390	205	895	465	111	505	436	250	323	294	222	214	235
USP1	3051	1606	1786	354	655	2425	1173	781	1249	1769	1709	778	1492	679	722	900	1485	2935	901	1648	450	878	737	790	1802	1140	753	1683	1918	1238	1660	1312	2161	8224	1667	1885	1381	726	2978	1494	1076	3082	1248	2588	902	717	486	1022	332
DOCK7	2927	1250	1419	775	777	1956	1061	407	1732	1123	1703	1217	1767	975	892	1776	2278	2266	1221	1649	775	1355	771	1379	1106	2168	1106	1251	1618	2243	1958	2127	1325	4444	1813	1396	2047	992	2173	1557	1108	2573	1693	1114	850	1306	601	766	300
AL451044.1	0	0	0	0	0	0	0	0	0	0	0	0	0	0	0	0	0	0	0	0	0	0	0	0	0	0	0	0	0	0	0	0	0	0	0	0	0	0	0	0	0	0	0	0	0	0	0	0	0
ANGPTL3	8	14	17	10	9	16	3	0	0	0	11	55	7	0	91	7	3	0	13	3	4	6	4	4	0	10	3	0	0	6	1	0	1	4	1	0	4	5	10	5	0	19	0	3	14	0	1	5	4
AL138847.2	0	0	11	0	0	0	0	0	0	0	0	6	0	0	0	9	0	0	8	0	0	0	0	0	0	0	0	0	0	0	0	0	0	0	0	0	2	0	0	0	0	0	0	3	0	0	0	0	0
AL138847.1	5	5	0	12	0	4	0	0	3	0	0	0	0	0	0	5	2	0	20	2	0	5	0	0	0	0	0	0	0	0	0	0	0	0	0	0	0	0	0	0	4	0	0	0	0	0	0	0	0
CACHD1	537	691	633	333	513	1208	611	280	719	633	610	516	678	578	877	590	839	953	340	691	675	320	480	708	362	375	256	728	348	798	600	617	326	954	729	1178	570	70	454	255	105	912	402	432	406	609	234	244	109
MIR4794	0	0	0	0	0	0	0	0	0	0	0	0	0	0	0	0	0	0	0	0	0	0	0	0	0	0	0	0	0	0	0	0	0	0	0	0	0	0	0	0	0	0	0	0	0	0	0	0	0
ROR1	401	236	355	194	234	182	379	0	495	134	502	372	382	152	676	330	964	378	349	356	125	331	181	215	185	430	153	391	410	171	143	190	189	518	504	844	729	323	564	188	295	281	250	53	239	332	300	117	147
AL161742.1	0	0	0	0	0	0	0	0	0	0	0	0	0	0	0	0	0	0	0	0	0	0	0	0	0	0	0	0	0	0	0	0	0	0	0	0	0	0	0	0	0	0	0	0	0	0	0	0	0
CFL1P3	0	4	0	0	0	0	0	0	0	0	0	0	0	3	0	0	0	0	5	0	0	0	0	0	0	0	0	0	0	0	0	0	0	0	0	0	0	0	6	0	0	0	0	0	0	0	0	0	0
RNU6-809P	0	0	0	0	0	0	0	0	0	0	0	0	0	0	0	0	0	0	0	0	0	0	0	0	0	0	0	0	0	0	0	0	0	0	0	0	0	0	0	0	0	0	0	0	0	0	0	0	0
AL138793.1	0	0	0	0	0	0	0	0	0	0	0	0	0	0	0	0	0	0	0	0	0	0	0	0	0	0	0	0	0	0	0	0	0	0	0	0	0	0	0	0	0	0	0	0	0	0	0	0	0
ROR1-AS1	6	6	10	1	0	0	160	2	3	0	6	14	4	0	2	8	10	66	3	0	0	35	28	0	0	7	2	2	11	0	0	3	0	50	16	25	10	0	0	0	12	4	4	0	4	4	0	1	1
ALG6	792	792	565	363	534	753	521	440	524	842	663	504	640	549	393	528	531	880	622	630	168	576	333	602	804	537	505	925	807	758	1069	635	773	1093	745	760	511	589	1241	608	450	1175	651	582	375	314	334	656	200
ITGB3BP	583	631	436	135	235	423	378	391	410	401	463	246	387	224	224	300	342	609	246	428	126	227	259	194	389	434	187	792	378	281	547	335	524	1485	586	518	508	427	605	656	265	760	289	453	296	288	290	390	402
BX004807.1	0	7	0	0	0	0	0	6	0	0	0	0	0	0	0	0	0	0	0	0	0	0	0	0	0	0	0	0	0	0	0	0	0	7	0	0	0	0	0	0	0	0	0	0	0	0	3	0	0
RN7SL488P	0	0	0	0	0	0	0	0	0	0	0	0	0	0	0	0	0	0	0	0	0	0	0	0	0	0	0	0	0	0	0	0	0	2	0	0	0	0	0	0	0	0	0	0	0	0	0	0	0
RNU7-123P	0	0	0	3	0	0	0	0	0	0	1	0	0	0	0	0	1	0	0	0	0	0	0	0	0	0	0	0	0	0	2	0	0	1	0	0	0	1	0	0	1	0	0	1	0	0	0	0	0
AL109925.3	0	0	0	0	0	0	0	0	0	0	0	0	0	0	0	0	0	0	0	0	0	0	0	0	0	0	0	0	0	0	0	0	0	0	0	0	0	0	0	0	0	0	0	0	0	0	0	0	0
AL109925.6	0	0	0	0	0	0	0	0	0	0	0	0	0	0	0	0	0	0	0	0	0	0	0	0	0	0	0	0	0	0	0	0	0	0	0	0	0	0	0	0	0	0	0	0	0	0	0	0	0
AL109925.4	0	0	0	0	0	0	0	0	0	0	0	0	0	0	0	0	0	0	0	0	0	0	0	0	0	0	0	0	0	0	0	0	0	0	0	0	0	0	0	0	0	0	0	0	0	0	0	0	0
AL109925.2	0	0	0	0	0	0	0	0	0	0	0	0	0	0	0	0	0	0	0	0	0	0	0	0	0	0	0	0	0	0	0	0	0	0	0	0	0	0	0	0	0	0	0	0	0	0	0	0	0
AL109925.5	0	0	0	0	0	0	0	0	0	0	0	0	0	0	0	0	0	0	0	0	0	0	0	0	0	0	0	0	0	0	0	0	0	0	0	0	0	0	0	0	0	0	0	0	0	0	0	0	0
AL109925.1	0	0	0	0	0	0	0	0	0	0	0	0	0	0	0	0	0	0	0	0	0	0	0	0	0	0	0	0	0	0	0	0	0	0	0	0	0	0	0	0	0	0	0	0	0	0	0	0	0
PGM1	2561	2236	1863	3049	1978	1251	2755	1327	1977	2061	3379	2133	2262	3663	2432	6384	2070	2106	4481	3227	2652	2972	1893	2785	3104	2055	2954	935	2012	2401	2972	4562	1036	2246	2828	2030	3491	7166	3004	1550	2429	5006	2868	2312	1431	3143	3320	1890	1845
EFCAB7	483	258	336	96	114	254	255	85	236	403	167	224	220	106	66	165	295	463	244	270	66	126	103	94	325	172	43	259	224	208	231	113	218	338	260	281	201	193	399	298	113	456	155	226	139	173	86	137	41
DLEU2L	36	22	28	0	12	17	20	10	5	17	24	7	7	7	19	5	17	16	15	9	5	7	0	10	15	6	0	8	6	32	8	4	6	77	9	16	42	35	4	42	3	17	0	12	17	3	14	2	4
RN7SL130P	24	17	0	12	11	0	4	0	16	12	17	2	1	6	12	10	6	0	7	3	4	7	2	0	0	4	2	4	1	25	0	13	0	2	4	0	10	6	1	4	4	4	2	7	4	0	13	0	0
AK4	1952	953	716	1384	826	1113	578	573	940	63	942	1064	538	1300	1053	333	1520	312	2782	2549	1692	1181	93	540	2120	166	1336	2756	1593	503	4030	4929	47	539	802	1413	2011	2148	498	157	80	2482	1962	3972	756	2463	1162	1026	165
RPS29P7	0	0	0	0	0	0	0	0	0	0	0	0	0	0	0	0	0	0	0	0	0	0	0	0	0	0	0	0	0	0	0	0	0	0	0	0	0	0	0	0	0	0	0	0	0	0	0	0	0
JAK1	17282	9594	11490	5826	6152	10169	8551	3554	9713	6991	9430	8973	8580	10111	7974	10871	10568	14046	8069	11619	3974	8331	6695	9570	8674	8041	10549	10374	10314	15802	11922	9652	13699	10190	19059	10973	10188	8290	11018	12091	6437	13797	7988	7328	5357	5714	5354	6175	3250
AL606517.2	0	0	0	0	0	0	0	0	0	0	0	0	0	0	0	0	0	0	0	0	0	0	0	0	0	0	0	0	0	0	0	0	0	0	0	0	0	0	0	0	0	0	0	0	0	0	0	0	0
AL606517.1	0	0	0	0	0	0	0	0	0	0	0	0	0	0	0	0	0	0	0	0	0	0	0	0	0	0	0	0	0	0	0	0	0	0	0	0	8	0	0	0	0	0	0	0	0	0	0	0	0
LINC01359	125	78	37	7	14	62	124	98	116	56	56	96	45	32	19	110	164	135	151	67	9	156	60	68	84	47	14	89	78	119	101	23	35	104	99	35	120	104	33	46	26	88	88	155	26	116	66	34	9
AL357078.2	0	2	10	0	3	0	9	4	6	0	0	2	0	0	0	3	1	1	15	0	0	12	0	2	9	3	10	0	3	12	0	3	10	3	4	11	4	0	2	2	0	3	0	0	0	0	0	0	8
RNU6-1176P	0	0	0	0	0	0	0	0	0	0	1	0	0	0	0	0	0	0	0	0	0	0	0	0	0	1	0	0	0	0	1	0	0	0	1	1	0	0	0	0	0	0	0	0	0	0	0	0	0
MIR101-1	0	0	0	0	0	0	0	0	0	0	0	0	0	0	0	0	0	0	0	0	0	0	0	0	0	0	0	0	0	0	0	0	0	0	0	0	0	0	0	0	0	0	0	0	0	3	0	0	0
RAVER2	1694	1508	1346	665	842	3165	610	1188	1482	991	1002	1501	2399	1668	1129	628	2225	1765	1940	1851	896	957	712	1683	1191	1723	1676	2330	400	1537	2978	1226	2294	1226	661	2025	708	340	3928	1301	1701	2618	1394	1470	1194	1289	1261	938	292
SLC2A3P2	6	0	9	0	28	0	4	0	0	4	4	0	0	0	10	4	33	8	3	0	0	5	8	7	10	3	0	2	0	3	4	0	0	10	9	5	15	7	0	4	0	8	0	27	0	0	0	4	0
MIR3671	2	2	0	0	0	1	1	3	1	1	6	0	1	1	11	0	8	3	5	7	0	0	4	2	1	4	3	2	5	2	2	0	10	2	11	6	3	2	2	0	1	1	3	2	0	1	1	0	1
DNAJC6	46	195	393	81	73	42	56	175	103	131	209	154	38	244	249	41	197	243	91	129	217	74	39	222	154	109	53	399	117	191	365	135	12	65	44	179	65	129	23	73	16	430	42	140	59	107	43	27	0
AL139294.1	0	0	0	0	0	0	0	0	0	0	0	0	0	0	0	0	0	0	0	0	0	0	0	0	0	0	0	0	0	0	0	0	0	0	0	0	0	0	0	0	0	0	0	0	0	0	0	0	0
COX6CP13	0	0	0	0	0	0	0	0	0	0	0	0	0	0	0	0	0	0	0	0	0	0	0	0	0	0	0	0	0	3	0	0	0	0	0	0	0	0	0	0	0	0	0	0	0	0	0	0	0
RNU2-15P	0	0	0	0	0	0	0	0	0	0	0	0	0	0	0	0	0	0	0	0	0	0	0	0	0	0	0	0	0	0	0	0	0	0	0	0	0	0	0	0	0	0	0	0	0	0	0	0	0
LEPROT	5640	4277	4789	2018	2483	2968	5146	1817	4782	3777	4555	2704	3884	2670	3722	5277	5923	6911	4851	4260	1473	3540	2406	5263	3762	3192	4024	3821	3648	6753	4120	3852	2946	5970	5785	4794	5515	5616	3681	3887	2840	4465	3466	3593	2161	5471	2900	3461	3073
LEPR	446	237	764	299	131	211	907	104	391	428	345	1073	232	105	951	290	2397	951	263	355	53	465	516	673	369	303	172	310	442	514	210	121	131	1570	1553	508	887	269	189	130	95	532	189	78	159	698	195	188	221
AC097063.1	0	11	0	0	0	0	0	0	0	0	0	0	0	0	0	0	0	0	0	0	0	0	0	0	0	0	0	0	0	0	0	0	0	0	0	0	0	12	0	0	0	8	0	4	4	0	0	0	0
AC119800.1	2	3	0	5	0	2	7	0	3	0	6	0	0	3	9	0	0	0	3	0	2	0	4	0	7	0	6	0	3	4	1	3	0	0	10	12	6	0	3	0	15	0	0	3	0	0	0	4	0
TCTEX1D1	169	101	71	23	14	32	107	9	102	40	47	22	23	27	40	0	64	126	63	49	2	69	24	50	39	79	87	20	20	89	71	16	0	100	11	35	70	3	28	100	9	12	28	33	9	71	23	9	28
SGIP1	1379	418	885	84	149	260	390	44	789	291	1041	254	668	208	133	478	1117	2360	256	259	116	519	430	207	485	275	377	325	339	728	469	275	157	777	246	470	1052	104	629	614	299	266	240	210	126	307	155	210	188
MIR3117	2	0	2	0	3	0	0	0	1	0	0	0	0	0	0	0	4	0	0	0	0	0	0	0	0	2	0	0	0	0	0	0	0	0	0	0	2	0	0	0	0	0	0	0	1	2	0	0	0
AL139147.1	24	0	4	0	0	0	0	0	0	0	7	0	0	0	0	0	0	7	0	0	0	0	0	0	16	0	0	0	0	0	0	0	0	0	0	0	0	0	0	0	0	4	0	0	0	0	0	0	0
PDE4B	7407	1642	2726	543	1061	1575	1415	34	1083	1850	938	601	2899	1937	949	1459	2170	3179	568	1830	568	624	1804	1273	1792	916	2098	872	2178	6487	1067	1856	2917	1707	3430	1742	996	404	1042	2849	546	713	1801	101	979	2163	1654	709	673
PDE4B-AS1	0	0	0	0	0	0	0	0	0	0	0	0	0	0	0	0	0	0	0	0	0	0	0	0	0	0	0	0	0	0	0	0	0	0	0	0	0	0	0	0	0	0	0	0	0	0	0	0	0
RNU4-88P	0	0	0	0	0	0	0	0	0	0	0	0	0	0	0	0	0	0	0	0	0	0	0	0	0	0	0	0	0	0	0	0	0	0	0	0	0	0	0	0	0	0	0	0	0	0	0	0	0
C1orf141	0	1	0	0	0	0	0	0	0	0	0	0	0	0	0	0	0	0	0	0	0	2	0	0	0	0	0	0	0	0	0	5	0	2	0	0	0	0	0	0	0	3	0	0	0	0	0	0	0
AL133320.1	0	0	0	0	0	0	0	0	0	0	0	0	0	0	0	0	0	0	0	0	0	0	0	0	0	0	0	0	0	0	0	0	0	0	0	0	0	0	0	0	0	0	0	0	0	0	0	0	0
AL133320.2	0	0	0	0	0	0	0	0	0	0	0	6	4	0	0	0	2	0	0	0	0	0	1	4	0	0	4	0	4	0	3	0	0	0	6	0	0	0	3	0	0	0	0	3	5	0	0	0	0
IL23R	18	6	26	0	16	66	3	0	4	26	26	8	11	23	18	8	1	26	8	10	0	39	4	7	47	0	5	15	13	13	32	31	4	37	13	16	0	3	18	11	10	25	6	17	14	7	0	15	0
RNU6-586P	0	0	0	0	0	0	0	0	0	0	0	0	0	0	0	0	0	0	0	0	0	0	0	0	0	0	0	0	0	0	0	0	0	0	0	0	0	0	0	0	0	0	0	0	0	0	0	0	0
WDR78	43	54	139	39	50	59	149	72	70	239	97	54	77	52	36	68	130	163	124	48	35	108	33	36	38	76	68	73	46	73	52	54	9	67	85	86	238	159	221	75	41	42	56	112	71	94	22	40	61
AL592161.1	0	0	0	0	0	0	0	0	0	0	0	0	0	0	0	0	0	0	0	0	0	0	0	0	0	0	0	0	0	0	0	0	0	0	0	0	0	4	0	0	0	0	0	0	0	0	0	0	0
MIER1	3276	1806	2260	716	980	2494	1667	1603	2101	1267	1783	1233	2208	1066	1407	1170	2551	2993	1259	1627	529	1134	961	958	1576	1088	1016	1715	1969	1877	1970	1521	2014	2450	2618	1932	1714	1325	1913	2005	1531	2206	1305	1261	1607	1226	1046	1248	967
SLC35D1	1799	1783	1604	1605	2098	4344	1177	1276	2813	1713	1584	1627	3788	2444	1394	1911	1821	2366	2017	1587	1175	3500	915	2275	1863	805	2264	3207	2203	2778	3235	3347	2115	2045	2203	1486	1262	1809	4530	1328	556	3081	1072	1394	3061	1116	993	1824	597
AL590559.1	3	0	0	0	0	0	4	0	0	0	0	0	0	0	0	0	0	0	0	0	0	0	0	0	0	0	0	0	0	0	0	0	0	0	0	0	3	0	0	0	0	0	0	0	0	0	0	0	0
GADD45A	1741	1374	2324	1722	1070	1367	2362	628	3564	961	1127	1149	1639	1161	1192	1285	2264	2041	1186	1284	667	1762	2169	1087	1070	1540	2175	1207	1464	1415	1866	1672	1174	832	2091	1528	1120	452	2417	2108	794	1592	843	1019	1313	1680	1187	1720	914
IL12RB2	262	337	99	69	61	226	137	0	44	63	219	129	376	98	65	0	112	122	175	393	356	98	107	52	511	78	130	109	352	106	143	315	318	125	352	238	22	33	61	555	117	597	160	66	74	23	316	81	66
RNU6-387P	0	0	2	0	3	3	3	2	0	0	6	0	3	4	0	0	0	1	3	2	0	1	1	1	1	1	0	10	6	10	1	7	2	3	3	8	0	1	0	7	0	5	3	2	1	1	0	0	0
SERBP1	12687	12400	10040	5926	6315	12909	9505	7086	9301	9490	11326	8686	11229	8962	6821	11679	9194	18594	10549	13798	9343	9073	5972	10699	12120	8269	11093	14154	18068	10647	17169	15769	15620	13266	12357	11059	8299	8945	13322	10168	8687	20358	9980	17273	8606	8234	5291	8439	5067
RPS7P4	18	11	8	13	18	37	0	35	9	22	8	11	0	23	0	18	6	0	8	10	6	30	22	10	11	5	11	8	4	0	30	15	0	19	10	3	3	18	5	13	23	11	12	10	17	13	16	26	60
AL139413.1	0	0	0	0	0	0	0	0	0	0	0	0	0	0	0	0	0	0	0	0	0	0	0	0	0	0	0	0	0	0	0	0	0	0	0	0	0	0	0	0	0	0	0	0	0	0	0	0	0
RPE65	0	10	0	3	0	0	9	0	0	0	15	7	0	0	21	0	0	0	0	0	0	0	0	0	0	4	0	0	6	9	0	0	0	0	0	0	0	0	0	0	0	7	0	0	3	8	0	0	0
DEPDC1	490	598	327	64	126	503	124	393	324	687	451	300	367	212	69	94	68	598	71	264	215	114	108	78	447	420	92	714	629	153	661	462	231	662	172	377	322	141	922	418	180	1049	246	650	289	62	29	256	35
DEPDC1-AS1	0	0	0	0	0	8	0	0	0	0	0	0	0	0	0	0	0	0	0	0	0	0	0	0	4	0	0	7	0	0	4	0	0	0	0	0	0	0	0	0	0	6	0	6	0	0	0	0	0
TXNP2	0	0	0	0	0	0	0	0	0	0	0	0	0	0	0	0	0	0	0	0	0	0	0	0	0	0	0	0	0	0	0	0	0	0	0	0	0	0	0	0	0	0	0	0	0	0	0	0	0
AL138789.1	8	0	0	0	0	0	0	0	0	5	0	0	10	0	0	0	1	0	0	0	0	6	0	0	0	0	0	0	0	0	0	7	0	0	10	0	0	0	0	0	0	8	0	4	4	0	0	0	0
RNU7-80P	0	0	0	0	0	0	0	0	0	0	0	0	0	0	0	0	0	0	0	0	0	0	0	0	0	0	0	0	0	0	0	0	0	0	0	0	0	0	0	0	0	0	0	0	0	1	0	0	0
GNG12-AS1	12	45	28	14	32	8	24	10	65	13	56	25	21	8	30	23	62	31	80	42	7	6	11	19	35	9	22	31	17	42	39	24	10	74	29	66	33	27	20	4	27	62	38	43	15	57	14	15	6
AL157407.1	0	0	0	0	3	0	0	0	10	3	0	0	0	0	0	0	0	0	0	0	0	0	0	0	0	0	0	0	0	0	0	0	0	0	0	0	0	0	0	0	0	0	0	0	0	0	0	0	0
DIRAS3	77	68	122	60	77	6	327	22	578	73	116	65	42	175	251	383	498	179	136	78	83	82	67	86	81	112	68	30	145	71	63	28	4	250	69	208	251	134	16	18	31	36	90	67	44	519	169	84	166
ARL5AP3	0	0	0	2	3	7	0	0	2	4	3	0	0	0	10	0	8	8	0	0	0	0	0	0	2	3	3	2	9	0	0	0	0	3	3	7	5	0	5	0	0	0	0	4	0	7	0	0	0
WLS	2836	3895	4966	5110	4149	2179	4893	2375	6931	1138	3797	3873	3639	3053	3157	6544	7910	3137	4236	2283	1962	1459	1669	5369	3052	1097	4361	2460	2808	4351	5362	3802	966	7143	3527	7826	5277	3109	4179	1426	1917	4307	4649	3103	2490	11291	6889	4198	1801
MIR1262	0	0	0	0	0	0	0	0	0	0	0	0	0	0	0	0	0	0	0	0	0	0	0	0	0	0	0	0	0	0	0	0	0	0	0	0	0	0	0	0	0	0	0	0	0	0	0	0	0
GNG12	3703	4733	6120	1912	1931	4378	4702	2978	8837	3844	4133	4059	2667	3580	2871	5337	9020	6772	5108	3849	1890	3707	2326	5113	5309	2715	3218	6232	4135	5875	5216	4647	2024	7526	4340	6390	6499	6427	6517	2526	7010	7281	4222	6386	5202	6507	2626	3644	2067
CTBP2P8	1	3	30	4	4	7	4	0	11	0	21	7	5	6	0	2	35	23	40	5	13	4	9	14	11	0	13	29	2	11	0	19	0	19	5	16	39	8	20	15	9	22	24	5	17	7	9	12	0
CTH	91	189	203	326	200	220	63	189	211	168	158	460	137	234	267	359	217	189	275	190	151	360	103	210	174	240	114	225	128	216	380	381	789	250	153	73	81	292	215	130	326	434	168	376	169	205	161	228	113
AL354872.2	0	0	0	0	0	0	0	0	0	0	0	0	0	0	0	0	0	0	0	0	0	0	0	0	0	0	0	0	0	0	0	0	0	0	0	0	0	0	0	0	0	0	0	0	0	0	0	0	0
ERICH3	0	5	9	0	0	28	11	0	0	0	0	0	0	0	6	0	4	16	3	71	12	6	0	5	8	7	0	26	15	0	8	86	21	0	80	8	0	0	0	33	0	0	0	0	0	0	0	0	0
ERICH3-AS1	0	0	0	0	0	0	0	0	0	0	24	0	0	0	0	0	0	0	0	0	17	0	0	0	0	0	3	0	0	0	0	0	0	0	0	0	0	0	0	0	0	0	0	0	0	0	0	0	0
LRRC7	24	22	34	1	21	30	29	13	19	45	32	19	35	10	17	12	172	41	16	47	14	17	24	47	19	21	11	45	19	4	25	4	30	411	37	92	50	22	26	34	8	25	30	23	26	25	9	14	0
SGO1P1	0	0	0	0	0	0	0	0	0	0	0	0	0	0	0	0	0	0	0	0	0	0	0	0	0	0	0	0	0	0	0	0	0	0	0	0	0	0	0	0	0	0	0	0	0	0	0	0	0
AL117353.1	0	0	0	4	3	0	0	0	0	0	0	0	0	0	0	0	0	0	0	0	0	0	0	0	0	0	0	0	0	0	0	0	0	0	0	0	0	0	0	0	0	0	0	0	0	0	0	0	0
RN7SL538P	0	0	0	0	0	0	0	0	0	0	0	0	0	0	0	0	0	0	0	0	0	0	0	0	0	0	0	0	0	0	0	5	0	0	0	0	0	0	0	0	0	0	0	0	0	0	0	0	0
PIN1P1	0	0	0	0	0	0	0	0	0	0	0	0	0	0	0	0	0	0	0	0	0	0	0	0	0	0	0	0	0	0	0	0	0	0	0	0	0	0	0	0	0	0	0	0	0	0	0	0	0
LRRC7-AS1	0	0	0	0	0	0	0	0	0	0	0	0	0	0	0	0	0	0	0	0	0	0	0	0	0	0	0	0	0	0	0	0	0	0	0	0	0	0	0	0	0	0	0	0	0	0	0	0	0
RN7SL242P	0	0	0	0	0	0	0	0	0	0	0	0	0	0	0	0	0	0	0	0	0	0	0	0	0	0	0	0	0	0	0	0	0	0	0	0	0	0	0	0	0	0	0	0	0	0	0	0	0
AL353771.1	0	0	0	0	0	0	0	0	0	0	0	0	0	0	0	0	0	0	0	0	0	0	0	0	0	0	0	4	0	0	0	0	0	0	0	0	0	0	0	0	0	0	0	0	0	0	0	0	0
SRSF11	7690	6416	7234	1401	2689	5497	4973	2661	6394	6265	8389	3982	5929	2229	3392	3127	7770	11850	5973	6178	2260	4575	2594	2645	5330	3559	2422	7301	6384	4991	6351	5031	5439	9432	8452	8191	6162	3886	6637	5674	4052	12636	4439	6123	4614	3159	1646	2241	1173
ANKRD13C	969	974	1164	275	464	806	895	397	1061	780	977	714	1027	602	744	819	1291	1643	1000	1051	363	969	537	692	1074	833	713	864	1248	850	1214	738	890	1301	998	1075	998	952	1577	865	907	1507	677	1202	735	915	397	589	379
HHLA3	196	247	160	449	212	201	290	247	248	185	248	317	192	347	258	269	281	348	543	191	198	497	212	372	117	272	427	113	142	174	391	507	252	229	351	336	301	654	318	285	293	163	318	551	311	366	251	372	148
HHLA3-AS1	0	0	0	0	0	0	6	0	0	0	0	0	0	0	0	0	0	0	0	0	0	24	0	0	0	7	0	6	25	0	0	0	0	0	0	15	7	0	0	0	0	6	0	3	4	0	0	8	0
LRRC40	734	551	618	103	189	618	528	208	550	648	767	243	601	218	247	252	705	789	444	544	186	417	218	286	578	442	332	662	661	380	462	420	444	745	648	631	462	294	915	544	465	826	440	435	401	305	149	241	185
PTGER3	334	268	348	391	211	129	606	9	904	165	364	388	356	142	2515	1003	1007	721	151	151	495	399	274	380	190	172	160	272	503	460	150	204	74	453	1084	293	488	136	256	90	210	98	271	113	57	987	491	313	459
AL031429.1	0	0	0	4	0	0	0	0	0	0	0	0	0	0	0	0	0	0	0	0	0	0	0	0	0	0	0	0	0	0	0	0	0	0	0	0	0	0	0	0	0	0	0	0	0	0	0	11	0
AL031429.2	0	0	3	8	5	0	0	0	10	0	3	4	0	0	23	0	6	16	0	0	0	0	6	11	0	4	0	0	2	1	0	0	0	0	14	4	2	0	5	0	0	0	7	3	0	0	0	0	11
ZRANB2-AS1	0	9	0	0	9	7	5	0	5	0	7	8	3	0	0	0	0	0	0	9	0	9	0	0	12	10	0	0	0	6	3	0	7	19	11	0	0	0	0	0	0	0	0	3	0	0	0	6	0
ZRANB2	4470	3922	3821	926	1213	3111	2850	1310	4022	3200	3963	2133	3017	1074	2091	1360	4144	5726	2866	3314	1126	2582	1282	1487	3318	2150	1170	3740	3431	2355	2636	2175	2572	4434	4008	3895	3056	1917	3047	2833	2847	4377	2311	3021	3005	1563	1050	1303	881
MIR186	3	0	10	4	3	7	10	0	5	8	6	1	3	2	0	4	3	15	5	5	3	6	2	1	2	3	2	0	10	9	4	4	4	12	3	16	3	1	6	2	9	4	0	0	0	6	3	0	0
AL513166.1	6	5	10	0	0	1	0	0	10	0	0	0	2	0	0	6	7	0	3	3	0	0	0	0	15	5	0	4	0	10	14	10	0	11	7	2	5	0	5	3	2	6	0	0	5	0	0	0	0
RPL31P12	0	0	0	0	0	0	0	0	0	0	0	0	0	0	0	0	0	0	0	0	0	0	0	0	0	0	0	0	0	0	0	0	0	0	0	0	0	0	0	0	0	0	0	0	0	1	0	0	0
AL583808.1	0	0	64	0	0	0	0	0	0	0	0	4	0	0	0	0	4	0	0	0	0	0	0	0	0	17	0	50	0	0	45	16	0	50	0	0	10	0	0	0	0	27	0	0	0	0	0	0	0
RNU6-1246P	0	0	2	0	0	0	0	0	0	0	0	0	0	0	0	0	0	0	0	0	0	0	0	0	0	0	0	0	0	0	0	0	0	0	0	0	0	0	0	0	0	0	0	0	0	0	0	0	0
LINC02796	0	0	0	0	0	0	0	0	0	0	0	0	0	0	0	0	0	0	0	0	0	0	0	0	0	0	0	0	0	0	0	0	0	0	0	0	0	0	0	0	0	0	0	0	0	0	0	0	0
LINC02797	0	0	4	0	0	0	0	0	0	0	0	0	0	0	0	0	0	0	0	0	0	0	0	0	0	0	0	0	0	0	0	2	0	0	0	0	0	0	0	0	0	0	0	0	0	0	0	0	0
LRRIQ3	24	14	7	0	13	35	0	0	3	29	27	9	21	9	0	0	6	23	20	4	5	14	0	12	0	28	5	7	13	6	15	0	8	3	12	7	22	58	80	23	0	9	5	21	30	6	22	7	48
FPGT-TNNI3K	73	44	18	3	38	47	32	5	102	53	26	13	35	22	20	54	202	12	55	22	24	102	21	39	0	8	12	24	52	70	30	20	30	119	88	147	68	39	68	36	32	16	43	11	29	98	27	40	19
FPGT	654	475	457	223	301	614	426	501	424	309	438	397	540	247	338	259	582	554	314	455	120	353	238	370	421	379	295	422	508	381	528	253	451	518	473	548	506	541	761	362	485	741	356	451	464	333	253	307	327
TNNI3K	1	0	0	0	0	2	3	0	1	0	0	0	3	0	0	1	13	80	0	0	0	3	0	0	0	0	0	1	4	2	1	0	1	0	5	0	1	0	3	0	0	0	2	0	1	9	0	0	0
AC093158.1	0	0	0	0	0	0	0	0	4	0	0	0	0	0	0	0	0	0	0	0	0	0	0	0	0	0	0	0	4	0	0	0	0	0	0	0	0	0	0	0	0	3	0	0	0	0	0	0	0
AC105271.1	0	0	0	0	0	0	0	0	0	0	0	0	0	0	0	0	2	0	0	0	0	0	0	0	0	0	0	0	0	0	0	0	0	0	0	3	0	0	0	0	0	0	0	0	0	0	0	0	0
LRRC53	0	0	0	0	0	0	0	0	0	0	0	0	0	0	0	0	0	0	0	0	0	0	5	0	0	0	0	14	0	0	0	0	0	0	0	0	0	0	0	0	0	0	0	0	0	0	0	0	0
ZRANB2-AS2	16	40	5	0	8	10	23	6	33	19	14	12	12	6	3	5	37	0	3	17	0	5	12	14	21	0	0	21	20	18	10	16	0	15	22	6	31	39	0	9	9	9	0	6	7	15	13	11	0
AL358453.1	0	0	0	0	0	0	0	0	0	0	0	0	0	0	0	0	0	0	0	0	0	0	0	0	0	0	0	0	0	0	0	0	0	0	0	0	0	0	0	0	0	0	0	0	0	0	0	0	0
NEGR1	371	271	523	97	117	131	464	164	1089	128	292	172	207	140	242	175	1816	700	277	281	41	152	119	185	247	163	116	143	360	297	246	81	96	883	465	820	677	77	225	101	190	137	392	89	222	675	222	101	324
AL354949.1	0	0	0	0	0	0	0	0	0	0	0	0	0	0	0	0	0	0	0	0	0	0	0	0	0	0	0	0	0	0	0	0	0	0	0	0	0	0	0	0	0	0	0	0	0	0	0	0	0
AL359821.1	0	0	0	0	0	0	0	0	0	0	0	0	0	0	0	0	0	0	0	0	0	0	0	0	0	0	0	0	0	0	0	0	0	0	0	0	0	0	0	0	0	0	0	0	0	0	0	0	0
NEGR1-IT1	0	0	0	0	0	0	0	0	0	0	2	0	0	0	0	0	1	0	0	0	0	0	0	0	0	0	0	0	0	0	0	0	0	0	0	0	0	0	0	0	0	0	0	0	0	0	0	0	0
GDI2P2	17	26	33	27	28	33	16	3	10	2	3	6	13	20	4	29	5	15	7	9	5	20	17	11	19	16	31	8	21	17	14	23	11	16	3	13	9	13	10	13	9	12	32	12	0	8	26	19	14
TYW3	763	851	635	247	361	565	633	452	937	319	738	457	743	283	441	521	1091	1421	733	709	715	558	330	376	521	641	377	525	956	472	753	630	772	1076	701	879	729	538	1195	686	507	752	673	712	612	576	274	425	246
AC135803.1	3	2	18	0	9	8	8	10	17	4	8	3	0	2	8	0	15	3	0	12	9	0	3	4	6	0	0	6	26	0	9	8	0	2	17	10	10	17	9	13	3	7	27	13	20	16	0	8	0
CRYZ	1359	2143	1262	1040	1608	1334	770	534	1674	718	1322	881	1543	958	702	1330	2089	1526	1462	1905	2004	1320	406	1055	845	939	1056	1654	1464	1030	1972	2053	1433	1340	1447	2079	2376	3097	3770	1920	1657	1400	1157	2049	1972	1546	454	2200	748
MSH4	0	0	4	0	0	8	0	0	21	0	0	0	11	0	10	2	9	24	10	0	9	0	7	0	19	0	0	11	9	0	17	0	0	11	0	35	6	4	23	0	0	0	0	0	17	0	0	0	0
TPI1P1	569	328	276	382	359	389	246	63	263	381	292	283	320	507	317	409	169	297	306	381	443	248	238	307	221	466	447	460	405	287	701	576	469	453	325	406	373	222	313	486	198	408	297	464	199	237	452	862	326
AL137803.1	0	0	3	0	0	6	1	0	0	0	0	2	0	0	0	0	0	4	0	5	12	0	0	7	0	8	0	0	9	0	7	0	0	0	0	0	0	0	0	0	1	23	0	0	9	3	0	0	0
ACADM	1767	1571	2249	541	947	1815	1287	462	1290	1290	1342	1092	1848	919	2173	1338	1809	2635	1527	1894	1425	1151	766	1330	1736	1183	1038	1762	1290	1254	1267	1291	1041	2273	1888	1698	1290	1580	2738	1309	923	2156	1855	1395	1234	1333	486	557	563
RABGGTB	3143	2557	2822	1503	1903	2391	2305	2478	3646	1606	2981	2062	2488	1722	1490	2471	2776	4881	2828	2731	1977	2520	1609	2604	2657	2303	2605	2699	2799	3513	4450	2761	2508	3783	3961	2685	2309	2078	2858	2914	1935	5263	2201	1792	1940	2019	1639	2214	994
DLSTP1	12	12	20	7	12	43	12	0	7	20	44	29	40	6	27	14	25	51	14	28	43	3	8	20	26	37	11	12	26	27	25	13	68	53	27	51	3	10	2	32	15	19	9	11	64	18	11	26	15
SNORD45C	1	1	1	1	1	1	1	0	1	1	1	1	1	1	1	1	1	1	1	1	1	0	1	0	1	1	1	1	1	1	1	1	1	1	1	1	1	1	1	1	1	1	1	1	1	0	0	1	1
SNORD45A	1	1	1	0	1	1	1	0	1	1	1	1	1	1	1	1	1	1	0	1	1	1	1	1	1	1	1	1	1	1	1	1	1	1	1	1	1	1	1	1	1	1	1	1	1	1	1	1	0
SNORD45B	1	1	1	1	1	1	1	0	1	1	1	1	1	1	0	1	1	1	1	1	1	1	1	1	1	1	1	1	1	1	1	1	1	1	1	1	1	1	1	1	1	1	1	0	1	1	1	0	0
ST6GALNAC3	329	92	288	109	89	67	157	87	98	67	153	88	62	82	234	69	254	215	252	146	108	121	68	126	79	428	86	26	195	198	89	106	145	469	175	107	131	28	92	191	27	74	98	34	777	226	64	144	70
AC103592.1	0	0	0	0	0	0	0	0	0	0	0	0	0	0	0	0	0	0	0	0	0	0	0	0	0	0	0	0	0	0	0	0	0	0	0	0	0	0	0	0	0	0	0	0	0	0	0	0	0
AK5	28	39	46	45	657	0	21	29	18	0	38	37	7	24	6	17	49	56	11	25	0	6	7	26	15	3	10	21	48	18	6	22	0	37	183	43	45	9	65	15	2	0	0	14	60	62	45	69	11
AC095030.1	0	0	0	0	0	0	0	0	0	0	0	0	0	0	0	0	0	0	0	0	0	0	0	0	0	0	0	0	0	0	0	0	4	0	0	0	0	0	0	0	0	0	0	0	0	0	0	0	0
RNU7-8P	0	0	0	0	0	0	0	0	0	0	0	0	0	0	0	0	0	0	0	0	0	0	0	0	0	0	0	0	0	0	0	0	0	0	0	0	0	0	0	0	0	0	0	0	0	0	0	0	0
AC093575.1	4	0	11	0	3	0	0	0	0	0	0	0	10	0	0	0	0	0	0	0	0	0	0	0	0	0	0	0	0	4	0	0	0	0	0	0	4	0	0	0	0	0	0	0	0	0	0	0	0
ST6GALNAC5	633	306	341	143	60	247	211	16	639	278	526	188	621	237	47	950	293	859	137	209	290	373	377	36	335	181	217	327	397	719	177	342	53	241	140	313	227	110	157	300	185	166	412	141	73	1197	289	242	351
MIR7156	0	0	0	0	0	0	0	0	0	0	0	0	0	0	0	0	0	0	0	0	0	0	0	0	0	0	1	0	0	0	0	0	0	0	0	0	0	0	0	1	0	0	0	0	0	0	0	0	0
AL035409.1	0	4	0	0	0	0	0	0	0	0	3	7	0	0	0	0	0	0	0	0	0	0	0	0	0	0	0	0	0	11	0	0	0	0	0	0	0	0	2	0	0	0	0	3	0	0	0	0	0
PIGK	2373	1264	1419	423	875	1269	1157	386	911	711	1283	1070	1077	652	869	1304	1876	1902	884	1250	1176	971	620	1411	1033	1477	899	1194	1515	1581	1193	1162	1844	2329	1387	1266	1614	1229	1927	1336	952	1626	968	952	1257	1215	561	1282	684
AC093433.1	0	0	0	0	0	0	0	0	0	0	0	0	0	0	0	0	0	0	0	0	0	0	0	0	0	0	0	0	0	0	0	0	0	3	0	2	0	0	0	0	0	0	0	0	0	0	0	0	0
AL035409.2	11	5	0	0	0	0	2	0	25	0	6	0	5	5	0	4	13	15	0	5	0	9	0	0	0	0	0	13	8	25	0	0	0	0	0	10	7	0	3	20	0	2	6	8	0	38	11	0	0
AC113935.1	758	1097	556	1193	871	1409	1013	2899	1547	587	854	770	674	1102	830	928	874	997	994	921	664	996	871	759	843	653	1118	981	664	642	997	5557	1116	928	1413	795	552	633	995	922	532	890	895	1083	563	1338	1096	2451	2436
ZZZ3	1841	1494	1448	448	815	1542	1013	846	1572	649	1358	922	1306	585	722	1155	1696	2506	1728	1448	1095	1060	683	1039	1208	959	822	1721	1379	1298	1668	1069	1477	2725	1525	1728	1312	1083	1902	1445	1066	2629	1103	1613	1192	1071	602	672	861
RNA5SP20	0	0	0	0	0	0	0	0	0	0	0	0	0	0	0	0	0	0	0	0	0	0	0	0	0	0	0	0	0	0	0	0	0	0	0	0	0	0	0	0	0	0	0	0	0	0	0	0	0
RN7SL370P	0	0	0	0	0	0	0	0	0	0	0	0	0	0	0	0	0	0	0	0	0	0	0	0	0	0	0	0	0	0	0	0	0	3	0	0	0	0	0	0	0	0	0	0	0	0	0	0	0
USP33	4175	3017	2703	906	1342	2462	2049	1060	2290	1254	2741	1684	2652	2051	1870	2219	2855	3609	2111	2599	2223	1939	1255	2050	2579	2130	2059	3106	2912	3008	2974	2593	2741	4102	3111	2885	2771	2189	2972	2791	1966	3407	2411	2244	1886	1780	1251	1440	577
MGC27382	0	3	0	0	11	0	0	0	0	0	3	0	0	0	0	0	4	13	0	0	0	0	0	3	17	0	0	3	0	0	9	0	15	7	7	15	0	0	0	0	9	0	0	0	0	0	0	0	0
PTGFR	433	81	342	48	25	189	352	0	783	31	62	30	318	86	61	109	1481	542	703	234	15	92	131	236	148	131	210	198	306	551	302	73	211	981	543	969	339	14	270	178	157	11	164	94	19	1300	51	84	94
AC096531.1	0	0	0	0	0	0	0	0	1	0	0	0	0	0	0	0	0	0	0	0	0	0	0	0	0	0	0	0	0	0	0	0	0	0	0	0	0	0	0	0	0	0	0	0	0	0	0	0	0
RNA5SP23	0	0	0	0	0	0	0	0	0	0	0	0	0	0	0	0	0	0	0	0	0	0	0	0	0	0	0	0	0	0	0	0	0	0	0	0	0	0	0	0	0	0	0	0	0	0	0	0	0
MIGA1	1219	662	1027	237	318	637	461	284	584	307	657	555	814	380	626	715	1043	1086	723	822	435	583	239	461	478	601	424	952	734	721	877	412	346	992	883	657	771	819	924	608	316	1612	501	289	594	643	199	355	141
HSPE1P25	0	0	0	0	0	0	0	0	5	0	0	0	0	0	0	0	0	0	0	0	0	0	0	0	0	0	0	0	0	0	0	0	0	0	0	0	0	0	0	0	0	0	0	0	0	0	0	0	0
NEXN	1165	292	514	83	79	512	1396	116	1647	344	1030	305	469	133	154	344	2986	1782	495	465	216	631	196	91	648	446	258	431	752	644	162	261	135	1547	469	1425	1319	91	457	541	229	340	1082	492	150	755	311	150	83
FUBP1	5336	7371	4401	2270	3223	6347	4551	2288	5026	3855	5442	5569	5528	4027	3486	4502	4672	6214	4164	6581	4369	3778	2590	4043	4327	4799	4294	5906	4806	4773	6266	6868	6425	6076	7257	6408	5205	6115	5681	5808	5352	7883	4971	6113	5176	2491	2766	3148	1537
DNAJB4	1113	556	999	106	229	516	1047	119	939	258	576	264	420	243	467	418	1581	1529	395	472	206	340	316	455	535	310	595	656	694	722	393	551	396	1198	720	802	689	270	628	673	311	451	393	501	454	838	207	349	151
RNU6-1102P	0	0	0	0	0	0	0	0	0	0	0	0	0	0	0	0	0	0	0	0	0	0	0	0	0	0	0	0	0	0	0	0	0	0	0	0	0	0	0	0	0	0	0	0	0	0	0	0	0
RNA5SP22	0	0	0	0	0	0	0	0	0	0	0	0	0	0	0	0	0	0	0	0	0	0	0	0	0	0	0	0	0	0	0	0	0	0	0	0	0	0	0	0	0	0	0	0	0	0	0	0	0
RNA5SP21	1	1	0	0	1	0	0	0	0	0	0	0	0	0	0	0	0	5	1	0	0	1	0	3	0	0	2	0	1	0	0	6	0	0	0	0	2	3	0	0	0	0	1	0	0	2	0	1	0
AC138392.1	472	298	412	149	187	438	336	56	434	626	574	194	472	250	283	526	527	546	309	291	210	296	349	542	555	309	305	435	484	772	331	521	271	854	464	471	530	301	449	374	278	362	495	291	173	503	186	376	200
NSRP1P1	8	0	2	3	3	4	0	0	0	0	0	2	3	0	0	0	4	4	2	4	0	0	0	0	4	0	2	8	4	3	2	7	2	2	0	0	4	10	3	4	9	2	0	8	7	0	0	0	0
NEXN-AS1	16	0	21	4	6	0	13	0	0	0	32	0	0	6	0	4	4	4	0	13	13	0	4	22	0	7	7	0	19	48	0	8	0	0	12	7	0	0	11	33	0	0	0	0	0	0	0	19	0
GIPC2	1098	1011	353	425	497	1187	274	1298	74	311	974	329	8	583	348	57	559	423	1488	943	784	27	283	619	850	434	668	1424	709	302	1280	782	56	142	444	909	708	1262	1323	40	1397	1153	746	1313	709	443	429	81	229
AC103591.3	9	0	17	0	0	2	11	0	0	16	0	0	0	0	0	4	6	10	4	0	4	0	0	2	1	0	2	2	2	4	0	6	5	0	0	5	3	0	0	0	2	3	0	0	2	0	0	10	5
AC103591.4	21	19	50	0	14	23	38	4	23	4	16	17	17	33	58	11	46	40	39	33	6	16	7	15	23	16	35	9	31	49	22	21	30	37	41	34	16	22	9	9	6	30	33	12	24	19	5	17	24
AC103591.2	2	25	4	3	0	7	16	0	0	9	13	2	0	11	0	0	7	6	9	17	20	0	3	5	8	13	4	8	6	3	29	2	0	0	5	16	4	38	7	0	32	10	4	17	8	0	0	0	13
AC103591.1	2	0	4	0	2	0	0	0	0	0	0	2	0	4	0	2	0	3	6	11	5	0	0	0	2	0	0	0	0	0	3	0	0	0	4	0	2	1	1	0	0	0	2	4	0	0	0	0	0
IFI44L	2584	1767	982	2144	768	1576	2630	368	2500	668	2920	1870	1433	886	604	96	5448	1681	351	703	92	105	412	593	2409	1447	378	846	4711	369	2255	659	1948	1365	3027	2035	2179	294	884	10717	174	293	1886	3855	1851	307	2073	327	716
IFI44	2495	2310	1242	1402	639	1334	2965	621	1505	631	3044	1151	971	712	774	197	2908	2050	494	721	95	339	281	513	1883	1232	492	1026	2581	708	2169	696	1547	1579	2089	1674	2273	454	923	6274	737	657	1657	2902	1738	381	1263	426	557
AC104837.2	3	0	0	2	4	0	0	0	3	0	0	0	4	0	3	0	18	0	2	0	0	0	0	0	2	0	0	0	0	0	0	3	12	0	0	1	1	4	0	4	0	3	0	10	2	0	4	0	0
AL136234.1	0	0	0	0	0	0	0	0	0	0	0	0	0	0	0	0	0	0	0	0	0	0	0	0	0	0	0	0	0	0	0	0	0	0	0	0	0	0	0	0	0	0	0	0	0	0	0	0	0
LINC01781	9	33	127	22	19	37	34	0	41	0	0	24	40	160	13	0	16	58	49	109	4	9	105	0	17	17	38	19	47	105	28	20	57	0	187	16	3	0	0	26	0	0	8	0	22	4	40	23	257
ADGRL4	2723	811	2162	183	458	860	1847	119	753	1181	1054	508	393	300	720	390	1343	2672	520	708	199	776	465	539	951	694	828	616	1116	1109	435	653	614	1479	948	922	573	111	1436	1793	215	715	352	165	326	1170	212	367	270
PSAT1P3	4	0	0	0	0	0	3	0	0	4	0	0	0	0	0	0	2	18	1	2	0	14	1	6	0	4	0	0	2	3	0	0	7	0	0	0	0	0	0	1	4	0	5	0	0	7	0	0	0
TTLL7	264	266	565	57	183	63	363	29	722	313	228	234	61	110	237	375	1331	551	195	122	225	157	46	69	179	76	37	66	297	352	107	182	33	924	184	1036	658	22	116	80	97	460	296	150	93	794	124	81	40
TTLL7-IT1	0	0	0	0	0	0	7	0	0	0	0	0	0	0	0	0	3	0	0	0	0	0	0	0	0	0	0	0	0	0	0	0	0	0	0	0	12	0	0	0	0	0	0	0	0	0	0	0	0
NEDD8P1	7	20	4	10	8	2	2	13	17	8	19	18	6	16	4	19	0	1	8	17	17	4	12	6	13	10	9	7	14	7	13	14	4	9	8	0	7	13	10	19	13	6	16	10	11	17	28	36	17
SAMD13	104	239	63	229	169	34	51	42	61	107	49	139	27	98	195	116	81	37	348	77	77	248	64	125	34	10	177	150	71	148	275	463	109	148	36	578	206	291	134	146	475	303	76	480	175	58	124	55	162
AL359273.2	0	0	0	0	2	0	0	0	5	0	0	0	0	0	0	0	0	0	0	7	0	4	0	0	0	0	0	0	0	0	0	15	0	0	0	0	0	2	0	0	4	0	0	4	0	0	0	5	0
UOX	14	10	14	0	0	0	0	0	0	0	0	0	0	0	0	0	0	0	4	12	12	6	0	0	0	0	18	8	0	0	5	0	0	0	8	11	0	0	0	0	5	0	0	6	0	5	3	11	0
TXN2P1	0	0	0	0	0	0	0	0	0	0	0	0	0	0	0	0	0	0	0	0	0	0	0	0	0	0	0	0	0	0	0	0	0	0	0	0	0	0	0	0	0	0	0	0	0	0	0	4	0
PRKACB	2135	2430	1900	571	1948	1372	1352	112	1889	723	1134	1293	1544	1232	2974	1653	1925	2512	1128	1348	719	1518	853	1447	1293	701	1132	863	2388	1714	1308	1097	2284	2221	2847	2692	2576	592	711	1882	4568	1333	1110	1938	1996	1707	768	463	1074
AL359504.1	40	51	31	12	9	19	97	0	116	53	13	13	15	6	9	64	74	29	55	60	116	30	9	15	26	7	7	33	18	10	19	41	18	69	75	93	64	7	24	12	41	32	53	0	42	53	60	10	54
ADGRL2	3571	1030	5217	803	862	984	1745	66	2344	911	1456	1198	1660	1196	1469	4379	4253	3534	1096	1710	1933	1097	1205	1451	1668	1027	2384	947	1400	3823	1077	1647	1056	3500	2048	1937	2157	2018	1818	1903	643	1333	1166	484	1345	2536	823	917	498
HNRNPA3P14	0	0	0	0	5	0	0	0	0	0	0	0	0	0	0	0	0	0	0	0	0	0	0	0	0	0	0	0	0	0	0	0	0	0	0	0	0	0	0	0	0	0	0	0	0	0	0	0	0
AL138799.1	0	0	0	0	0	0	0	0	0	0	0	1	0	1	0	2	0	0	0	0	0	0	0	0	0	0	0	0	0	0	0	0	0	0	2	0	0	0	0	0	0	0	0	0	0	0	1	0	0
AL138799.3	0	0	0	0	0	0	0	0	0	0	0	0	0	0	0	0	0	0	0	0	0	0	0	0	0	0	0	0	0	0	0	0	0	0	0	0	0	0	0	0	0	0	0	0	0	0	0	0	0
MED28P8	0	0	9	0	0	0	0	0	0	0	0	0	0	0	0	0	0	0	0	0	0	0	0	0	0	0	0	0	0	0	0	0	0	0	0	0	0	0	0	0	0	0	0	0	0	0	0	0	0
AC117944.1	0	0	0	0	0	0	0	0	0	0	0	0	0	0	0	13	0	14	0	0	0	0	0	0	0	0	0	0	0	0	0	0	0	0	0	0	0	0	0	0	0	0	0	0	0	0	0	0	0
AL138799.2	0	0	0	0	0	0	0	0	0	0	0	0	0	0	0	0	0	0	0	0	0	0	0	0	0	0	0	0	0	0	0	0	0	0	0	0	0	0	0	0	0	0	0	0	0	0	0	0	0
ARID3BP1	10	26	6	6	7	8	26	3	37	19	3	19	23	24	5	20	15	17	18	11	27	23	20	28	24	6	21	11	43	25	15	16	54	13	69	29	8	13	19	43	0	11	13	7	17	20	23	28	3
ST13P20	3	0	14	0	0	0	0	0	0	0	0	0	4	3	0	0	0	0	0	0	0	0	0	0	0	0	10	0	0	0	2	12	0	0	9	0	0	0	0	0	0	0	0	0	0	0	0	0	0
LINC01555	11	12	0	0	0	0	0	5	0	0	0	0	0	20	0	0	0	0	0	0	7	7	4	6	30	7	8	6	0	0	4	0	0	0	0	21	0	0	0	0	14	0	0	0	0	0	6	0	0
SSX2IP	925	938	465	211	264	958	444	510	739	403	453	278	569	475	251	347	635	1187	211	776	782	370	223	368	1000	444	606	407	571	425	1692	516	861	649	397	1082	527	286	1432	1673	464	1367	470	613	267	418	195	476	159
AL603750.1	78	108	137	102	74	122	78	138	347	119	203	143	111	83	108	183	164	111	143	39	212	103	95	78	107	34	94	186	114	87	125	120	28	284	108	139	152	75	145	84	201	128	161	151	161	418	169	104	21
SYDE2	44	115	106	26	20	58	35	56	177	78	217	67	149	75	141	102	181	107	64	106	159	105	33	76	127	14	80	106	79	71	107	118	46	169	106	142	126	77	153	119	200	206	112	175	146	126	67	75	24
SPATA1	15	19	7	3	15	7	48	26	22	8	18	12	26	11	25	3	38	20	24	28	15	26	5	42	29	14	14	1	13	50	30	38	13	34	48	39	16	29	25	52	14	0	8	5	35	3	15	22	30
RPF1	1620	1902	1376	645	771	1312	1303	733	1482	553	1447	986	1116	883	943	1092	1110	1744	1681	1665	1693	1230	886	1417	1428	824	1021	1992	1751	1398	1430	1606	827	1209	1421	1227	1380	1113	1959	1424	2364	3255	1012	1585	1161	1380	942	1540	823
GNG5	4449	6557	2892	7008	5092	4121	4344	5115	6610	2359	5120	3776	2950	6570	4559	7528	2816	4723	5910	4687	8053	4218	2880	5934	5095	3858	6138	5527	4478	4887	6939	5714	5403	3309	4063	4869	4028	6421	5529	6008	8072	4862	4010	4169	4403	5031	4250	9911	4458
AL359762.3	590	170	723	48	20	767	115	0	118	18	161	358	70	251	100	6	74	150	73	48	200	44	67	28	481	85	31	187	42	34	88	44	57	226	477	63	86	60	31	125	35	68	47	99	32	27	36	55	25
CTBS	1384	1239	991	599	916	1033	1019	280	1068	594	891	842	1054	601	942	895	963	1397	953	794	339	1017	465	830	824	939	1341	1164	956	1250	1198	914	1055	1398	1375	1044	1021	1229	1338	1186	873	1264	1031	892	840	848	704	1231	700
AL359762.1	59	33	33	40	17	17	28	24	13	62	12	38	14	57	0	61	8	56	62	74	35	52	45	27	54	61	119	15	22	70	32	49	42	14	60	26	0	28	38	24	42	10	19	14	17	29	52	31	65
LPAR3	20	28	11	0	9	27	13	0	9	0	21	9	23	29	9	0	23	0	0	224	494	0	4	0	46	7	16	14	46	28	27	98	5	36	47	13	15	8	0	0	14	347	0	0	35	12	3	7	0
MCOLN2	574	439	298	118	191	846	406	33	118	227	655	244	754	367	200	0	247	377	234	433	395	29	178	137	409	199	262	221	617	245	363	974	1160	490	1458	608	110	16	98	1222	63	148	442	264	260	183	286	53	214
WDR63	23	8	12	0	6	13	12	0	0	22	11	0	0	0	0	0	18	16	0	0	5	3	0	13	0	0	0	7	7	0	0	15	32	0	0	4	11	12	0	22	0	0	0	0	0	0	0	20	0
MCOLN3	51	514	267	20	329	65	83	0	446	256	931	198	387	94	109	27	104	345	65	387	487	69	44	412	168	32	176	123	92	181	101	560	12	1262	78	160	39	0	81	60	0	450	24	87	388	37	25	113	29
C1orf52	969	855	738	397	380	624	780	330	717	641	817	563	634	529	628	693	954	980	648	781	1114	559	384	704	576	484	474	776	878	864	936	661	752	918	1172	617	663	708	764	659	763	1361	652	791	629	789	527	687	402
DDAH1	5262	5598	2980	2985	5040	5534	1258	3056	3163	4989	4135	3438	9641	4334	2740	4456	2353	4595	5116	5467	5489	3989	1862	7030	3550	3577	3064	3908	2271	4216	5815	8550	5786	10571	1959	4026	4042	6949	9852	3721	10191	9202	2292	8106	5828	2777	1813	3185	938
AL360219.1	0	0	0	0	0	0	0	0	0	0	0	0	0	0	0	0	0	0	0	0	0	0	0	0	0	0	0	0	0	0	0	0	0	0	0	0	0	0	0	0	0	0	0	0	0	0	0	0	0
AC092807.4	49	16	21	20	0	6	14	8	21	16	4	12	8	0	0	5	26	35	31	9	8	18	14	2	18	12	37	14	25	35	4	38	28	8	54	10	11	27	15	5	9	6	14	3	13	39	9	16	27
AL590113.1	3	2	0	0	1	3	4	0	3	2	1	0	2	2	0	0	0	3	0	0	0	0	0	5	2	0	3	0	0	0	3	0	4	2	1	0	0	0	4	0	0	0	0	0	6	0	0	4	6
BCL10	1424	1466	1224	847	897	1007	1108	1234	1958	914	956	1001	1255	1151	1007	813	940	1739	1183	1438	1180	1336	997	1788	1329	917	1835	1699	1090	1974	1520	1541	1144	1807	1518	956	1486	1834	1884	1347	4799	3137	768	1787	1647	1089	503	1318	647
AL078459.1	30	17	14	8	37	26	21	10	21	9	54	5	19	5	21	11	22	59	13	38	16	6	9	2	6	0	32	12	10	27	60	28	0	33	14	10	7	44	25	0	30	22	5	13	12	37	0	14	0
AL360219.2	16	8	19	5	5	23	9	0	0	8	2	2	2	3	5	1	2	3	6	18	7	3	5	0	11	10	9	3	0	11	0	0	0	29	0	7	12	28	5	2	9	8	0	12	1	7	0	2	4
AC092807.3	2	0	0	3	0	0	0	0	3	2	4	0	2	0	0	0	0	8	0	0	0	5	3	3	0	3	0	0	0	0	0	0	0	18	3	0	0	2	0	3	6	1	0	3	7	0	0	0	0
CCN1	14434	3886	10194	2943	3505	4547	25160	871	7762	4559	7466	4129	7388	8185	3121	6898	30444	38121	6633	15060	9996	8572	14334	22544	6273	5670	22104	4691	3809	15364	3933	8467	11295	6317	8156	5410	4373	1863	5029	3008	2434	2209	2174	2469	5279	19636	1675	19144	1598
LINC02795	27	21	25	7	3	11	27	0	31	52	31	21	9	0	18	0	4	83	5	22	0	18	15	14	13	0	0	19	16	37	18	71	16	16	34	22	7	12	12	32	13	20	13	0	7	6	0	67	0
ZNHIT6	971	770	898	252	544	796	1015	289	1166	817	1102	520	878	465	424	873	1233	2017	963	840	827	764	637	554	874	808	636	1201	1354	774	1034	1047	646	2346	1184	865	911	565	1298	903	1268	1662	566	990	839	743	339	463	148
CLCA2	0	0	0	0	0	11	66	0	0	7	0	0	0	0	0	0	0	106	0	0	0	7	0	38	0	0	0	0	9	0	0	0	0	12	3	0	0	0	7	0	150	9	0	0	0	0	7	0	0
CLCA1	13	322	404	56	13	0	0	0	0	19	82	953	0	9658	26	0	12	22252	32	8	8	1166	26	26572	50	0	430	35	0	3	7983	13	4	5064	28	0	13	7	32	0	4	426	9	28	851	11	0	0	9
COL24A1	526	161	161	18	72	73	78	0	63	74	201	46	108	39	41	98	152	555	30	94	45	126	5	20	101	81	61	108	121	161	41	142	45	93	100	71	95	19	117	79	29	133	113	60	65	48	29	113	0
RNA5SP51	0	0	0	0	0	0	0	0	0	0	0	0	0	0	0	0	0	0	0	0	0	0	0	0	0	0	0	0	0	0	0	0	0	0	0	0	0	0	0	0	0	0	0	0	0	0	0	0	0
AC104455.1	0	0	0	0	0	0	0	0	0	0	0	0	0	0	0	0	0	0	0	0	0	0	0	0	0	0	0	0	0	0	0	0	0	0	0	0	0	0	0	0	0	0	0	0	0	0	0	0	0
CDCA4P2	0	0	0	0	0	0	0	0	0	0	0	0	0	0	0	0	0	0	0	0	8	0	0	0	0	0	0	0	0	0	0	0	0	0	0	0	0	0	0	0	0	0	0	0	0	0	0	0	0
CLCA4	4	0	11	0	12	0	20	0	58	0	21	16	5	0	0	0	6	10	0	0	19	16	4	0	0	0	0	0	0	0	0	0	0	7	19	0	0	0	0	0	384	31	34	0	12	0	0	7	0
CLCA4-AS1	1	3	131	0	0	0	0	12	11	0	0	0	0	6	3	0	0	0	0	0	0	3	0	9	1	5	0	0	1	0	6	0	0	13	3	0	0	0	0	0	4	14	5	0	3	0	0	7	0
CLCA3P	21	0	0	0	3	5	0	0	10	0	0	8	0	8	0	0	0	0	0	7	0	0	0	3	6	3	0	0	0	4	0	0	0	5	3	0	7	0	18	0	6	5	0	0	3	0	0	0	0
ODF2L	1364	896	1200	102	155	663	1300	409	1107	936	958	396	712	250	258	375	899	2564	299	702	442	357	213	348	1043	586	337	646	744	648	906	399	716	1692	1117	1200	987	626	814	956	1209	1532	844	212	808	385	140	226	201
MIR7856	0	0	0	0	0	0	0	0	0	0	0	0	0	0	0	0	0	0	0	0	0	0	0	0	0	0	0	0	0	0	0	0	0	1	0	0	0	0	0	0	0	0	0	0	0	0	0	0	0
AL049597.1	2	0	2	5	3	0	2	3	2	0	0	2	0	3	5	0	0	4	0	1	0	1	2	0	0	3	4	4	0	0	8	4	2	3	2	0	0	0	0	0	0	0	2	2	0	0	0	4	0
CLCA4-AS1	12	71	77	13	8	33	44	26	31	58	26	37	15	30	3	41	43	45	87	36	64	32	4	71	43	26	38	30	34	49	50	39	7	40	59	21	25	98	52	23	40	38	32	17	19	63	20	25	29
SH3GLB1	6804	5166	7739	1942	2609	4228	5553	3270	5744	3943	4671	2596	3468	2469	2339	4755	4858	7882	3782	3614	3488	3718	2549	4340	4230	3233	4166	3718	4553	5984	4907	3866	3491	6942	4999	4486	4914	3586	4930	3870	6312	7283	4480	3129	2272	4627	2427	4385	2544
AL355981.1	0	0	0	0	0	0	0	0	0	0	0	0	0	0	0	0	0	0	0	0	0	0	0	0	0	0	0	0	0	0	0	0	0	0	0	0	0	0	0	0	0	0	0	0	0	0	0	0	0
SELENOF	10555	7338	8926	2925	4297	7692	5724	2107	5895	5188	6382	4290	5993	4539	3625	5970	6667	7837	7301	6228	2987	5412	3930	7023	5410	4866	5413	7696	6036	7417	6691	7421	5903	8790	7649	5110	6821	7979	9044	6124	8681	11185	5798	7329	5361	8459	4362	8242	6644
AL121989.1	0	0	0	8	0	0	0	8	0	0	0	3	0	0	0	0	0	0	0	0	0	0	0	0	4	0	0	0	0	0	0	0	0	0	6	0	0	0	0	0	0	0	0	0	0	0	0	0	0
HS2ST1	2935	2245	3590	483	953	2216	1220	827	1291	1836	2098	814	1639	1255	842	1953	1622	2462	1503	2773	1515	1564	604	1351	1488	1355	1235	2563	1886	2279	1949	2125	1621	2378	1940	1574	1886	1414	2552	1265	1453	4464	1177	1802	1176	1743	680	1365	921
AC093155.3	0	0	31	24	18	67	133	13	121	0	0	2	50	14	2	0	0	0	0	0	48	4	0	106	61	0	0	0	110	0	47	0	0	141	118	15	23	3	0	55	17	34	0	4	23	48	95	41	0
AC093155.2	0	0	0	0	0	0	2	0	0	0	0	0	0	0	0	0	2	0	0	0	0	0	0	0	0	0	0	0	3	0	2	0	3	0	2	0	0	0	0	2	0	0	0	0	0	2	8	0	0
LINC01140	226	215	66	7	61	21	730	3	48	35	105	100	36	53	78	71	947	459	516	169	31	146	471	850	52	146	187	80	164	211	164	121	253	672	703	177	142	56	74	156	5	40	73	5	26	332	201	46	160
AC093155.1	4	0	8	0	4	2	2	0	2	12	4	4	7	2	3	17	2	4	8	6	6	8	10	4	11	11	4	8	24	12	2	4	12	4	10	0	4	4	12	19	3	4	4	2	14	0	0	7	10
LINC02801	0	0	0	0	0	0	0	0	0	0	0	0	0	0	0	0	0	0	0	0	0	0	0	0	0	0	0	0	0	0	10	0	8	11	0	0	0	0	0	0	0	0	0	0	0	0	0	0	0
LMO4	5803	3702	2843	7694	9214	5217	4941	4817	3912	1639	3819	3179	5857	6260	6911	7796	3714	4504	9214	2515	1864	10222	2053	2891	2414	3490	1832	2033	6577	2886	20156	6086	3210	3936	3881	3753	3448	3040	8466	3053	17577	3195	3042	1103	2804	3776	4841	3521	3209
LINC01364	6	0	0	0	0	0	0	0	0	0	0	0	0	0	0	0	5	0	5	0	0	0	0	0	0	0	0	4	0	0	3	0	0	0	0	0	0	0	0	0	0	4	0	0	0	0	0	0	0
GTF2B	1816	1307	1207	852	1162	1598	1507	748	1562	1049	1209	840	1154	1182	955	1117	1390	1931	957	1145	968	1057	956	1799	1586	1140	1184	1095	1531	1621	1889	1338	1684	1353	1598	1142	1262	1296	1920	1415	1839	2016	1328	1457	1473	1238	982	1550	997
PKN2-AS1	7	2	0	0	4	3	0	0	9	5	3	0	0	0	0	0	0	0	0	11	0	0	0	11	15	0	0	13	0	0	104	0	6	9	0	14	3	5	6	0	12	19	0	3	4	8	8	23	0
AL049861.1	0	0	0	0	0	0	0	0	0	0	0	0	0	0	0	0	0	0	0	0	0	0	0	0	0	0	0	0	0	0	0	0	0	0	0	0	0	0	0	0	0	0	0	0	0	0	0	0	0
AL445438.1	0	0	0	0	0	0	0	0	0	0	0	0	0	0	0	0	4	0	0	0	0	0	0	0	0	0	0	0	1	0	0	0	0	0	0	3	0	0	0	0	0	0	5	0	0	6	0	0	0
RN7SL583P	0	0	0	0	0	0	0	0	0	0	0	0	0	0	0	0	0	0	0	0	0	0	0	0	0	0	0	0	0	0	0	0	0	0	0	0	0	0	0	0	0	0	0	0	0	0	0	0	0
AC093578.1	0	0	0	0	0	0	0	0	0	0	0	0	0	0	0	0	3	0	0	0	0	0	0	0	0	0	0	0	0	0	0	0	0	0	0	0	0	0	0	0	0	0	0	0	0	0	0	0	0
AC093578.2	0	0	0	0	0	0	0	0	0	0	0	0	0	0	0	0	0	0	0	0	0	0	0	0	0	0	0	0	0	0	0	0	0	0	0	0	0	0	0	0	0	0	0	0	0	0	0	0	0
RPL36AP10	0	0	0	0	0	0	0	0	0	0	0	0	0	0	0	0	0	0	0	0	0	0	0	0	0	0	0	0	0	0	0	0	0	0	0	0	0	0	0	0	0	0	0	0	0	0	0	0	0
PKN2	3679	2232	1824	284	752	2091	1528	710	1789	2013	2537	1299	1974	934	981	1015	2289	2905	1395	1716	443	1108	590	782	1702	1434	806	2929	1713	1415	2366	1209	1771	2717	1670	2014	1795	1684	2665	1877	2673	4151	1613	3203	2249	1339	527	958	465
RNU6-125P	0	0	0	0	0	2	0	0	0	0	0	2	1	0	0	2	0	0	0	0	0	0	0	0	0	0	0	0	0	0	0	0	0	0	0	2	0	0	0	0	0	0	0	0	0	0	0	0	0
AL445437.1	21	4	3	5	9	0	6	3	16	10	8	14	0	0	2	0	32	15	8	0	0	6	0	2	0	7	0	0	12	19	3	4	5	4	30	4	6	5	3	0	9	0	14	0	3	13	27	0	3
ELOCP19	6	2	12	0	0	7	8	43	24	14	8	5	6	2	12	0	9	10	19	22	3	7	0	0	3	13	0	1	1	8	7	9	1	23	0	0	4	0	4	4	5	10	0	8	4	2	8	0	0
GBP6	54	56	18	10	22	38	43	4	55	25	159	4	19	29	0	8	17	0	0	0	6	0	4	4	27	43	0	11	61	10	13	21	14	143	8	22	63	6	22	179	234	10	79	0	23	25	14	0	0
GEMIN8P4	30	40	58	7	76	55	24	110	23	95	25	56	27	33	50	32	34	14	102	44	121	73	14	40	59	48	23	50	50	27	54	91	16	175	24	43	4	87	48	27	46	111	35	58	54	31	38	47	32
AC091614.1	0	0	4	0	0	0	0	0	0	0	0	0	0	0	0	0	0	0	0	0	4	0	0	0	0	0	0	0	0	0	0	0	0	0	0	0	0	0	7	0	0	0	0	0	0	0	0	0	0
PHKA1P1	41	25	28	11	10	3	24	1	30	67	46	25	55	32	17	73	57	14	15	15	39	35	39	14	21	50	7	43	60	33	28	23	3	32	26	18	87	52	50	43	10	42	27	53	16	43	88	40	0
ZNF326	1682	1503	1480	195	413	1241	1010	831	1512	1748	2061	968	1191	547	626	619	1398	2148	938	1371	747	1255	600	772	1847	876	673	1798	1608	983	1461	940	1102	2702	1163	1652	1026	962	1887	1590	1831	2059	1026	2218	1377	410	334	471	123
LINC02609	26	187	51	32	49	20	134	73	35	24	40	85	64	42	59	59	63	94	17	81	187	41	30	26	102	8	15	17	14	27	74	68	0	15	62	36	48	25	10	9	15	186	101	20	15	155	49	79	156
LINC02788	0	0	0	0	0	0	2	0	0	0	0	0	0	0	0	0	0	0	0	0	0	0	0	0	0	0	0	0	0	0	0	0	0	0	0	0	0	0	0	0	0	6	0	0	0	0	0	0	0
LINC01763	0	0	0	0	0	0	0	0	0	0	0	0	0	0	0	0	0	0	0	0	6	0	0	0	0	0	0	7	7	8	0	0	0	0	0	0	0	0	0	0	0	0	0	0	0	0	0	3	0
AL596214.1	28	54	28	11	0	22	15	0	26	52	41	32	26	10	0	8	11	17	19	66	21	0	0	6	26	4	5	14	46	13	37	47	31	52	9	16	13	44	21	57	55	52	25	28	36	19	17	0	13
LRRC8B	902	1138	1036	355	729	312	414	468	403	1063	1505	619	1141	625	522	1051	888	1015	336	901	765	577	393	684	567	849	714	1211	994	1119	855	1018	975	1124	884	701	695	873	2105	1132	1441	2424	931	798	830	735	342	506	225
LRRC8C-DT	133	150	221	66	74	223	175	60	85	103	133	61	86	88	70	56	155	167	147	190	215	82	54	63	20	112	65	117	125	134	98	73	156	163	346	245	92	102	44	183	33	86	94	19	100	146	82	25	177
AC093423.2	0	0	0	0	0	0	0	0	0	0	0	0	0	0	0	0	5	0	0	0	0	0	0	0	0	0	0	0	2	0	0	0	0	0	0	0	0	0	0	0	0	0	0	0	0	0	0	0	0
AC093423.3	0	0	0	0	0	0	0	0	0	0	0	0	0	0	0	0	0	0	0	0	0	0	0	0	0	0	0	0	0	0	0	0	0	0	0	0	0	0	0	0	0	0	0	0	0	0	0	0	0
LRRC8C	1663	829	1212	281	495	1300	1268	236	540	562	828	437	1279	638	745	335	1066	1658	502	956	639	446	407	731	834	540	1014	625	1164	1165	688	536	1079	1197	2095	1222	723	224	571	1622	278	547	741	218	544	581	511	324	569
AC093423.1	0	0	0	0	0	0	0	0	0	0	0	0	0	0	0	0	0	0	0	0	0	0	0	0	0	0	0	0	0	0	0	0	0	0	0	0	0	0	0	0	0	0	0	0	0	0	0	0	0
LRRC8D	1938	1412	1098	765	1122	1936	1157	1064	1723	1862	1916	1067	1218	1484	843	1488	1219	2089	1819	2208	2485	1631	838	1676	1716	1342	1382	1898	1744	1368	2300	1971	1615	1770	2589	1507	1197	1044	2585	2079	2424	2016	1057	1890	1094	1000	1210	905	802
GBP1P1	488	211	154	109	62	262	245	16	153	146	256	76	469	99	134	41	209	102	55	138	40	68	92	136	508	144	36	162	478	53	95	183	399	219	175	461	183	31	104	881	48	26	486	48	100	72	411	186	176
AC099569.1	1	1	1	1	1	1	0	0	1	1	1	1	1	0	1	1	1	1	0	1	1	1	1	1	1	1	1	1	1	1	1	1	1	1	1	1	1	1	1	1	0	1	1	1	1	1	1	0	0
AC099568.1	4	0	6	0	0	25	31	0	0	6	15	2	14	0	25	8	2	6	13	3	6	2	0	0	10	0	0	0	0	0	0	13	23	19	38	24	4	0	0	24	0	0	0	0	9	0	4	0	0
AC099568.2	35	57	6	36	22	26	7	21	8	29	20	12	15	18	22	51	12	25	51	72	90	16	15	47	13	28	8	24	7	19	11	46	11	86	70	31	10	39	13	68	44	39	43	54	18	0	8	24	10
ZNF644	1547	1131	1456	152	382	1175	844	628	1227	1281	1353	633	1180	249	504	378	1154	2238	704	1039	451	581	466	316	1132	651	368	1207	1416	772	974	685	745	1544	1174	1180	1066	408	1473	1070	1293	2581	1169	1393	742	836	257	439	241
HFM1	19	14	34	0	2	3	10	19	40	3	3	10	0	0	0	0	66	19	5	30	21	0	0	27	8	0	0	14	0	0	8	9	0	41	36	25	33	4	0	0	7	26	21	10	7	13	0	9	0
Y_RNA	0	0	3	0	0	0	0	0	0	0	0	0	0	0	0	0	0	0	0	0	0	0	0	0	2	0	0	0	0	0	0	0	0	0	0	0	0	0	0	0	0	0	0	0	0	0	0	0	0
FEN1P1	0	0	0	0	0	0	0	0	0	0	0	0	0	0	0	0	0	0	0	0	0	0	0	0	0	0	0	0	4	0	0	0	0	0	0	0	0	0	0	0	0	0	0	0	0	0	0	0	0
WDR82P2	6	3	0	0	0	0	0	0	0	0	0	0	0	0	0	0	0	3	0	0	2	0	2	0	0	0	0	0	0	0	0	0	0	0	1	0	0	0	0	0	0	0	0	0	0	2	2	0	0
HSP90B3P	4	0	4	0	0	7	0	9	0	0	0	0	0	0	0	0	0	0	0	0	0	0	3	4	0	7	2	0	4	2	0	0	2	3	0	2	0	2	0	0	0	0	4	0	0	0	0	0	0
CDC7	931	700	496	93	189	703	457	165	544	541	704	266	367	216	195	170	400	1143	222	638	537	363	232	205	464	307	265	454	561	672	676	598	877	642	752	671	533	200	648	935	426	653	439	747	420	287	197	266	77
GBP3	5345	4271	1805	674	787	5869	3966	2079	829	3145	4142	2290	3380	2017	1201	659	3060	2855	1450	1812	246	1657	1252	2125	1936	1460	579	3934	4240	1173	2452	1783	3257	2005	1566	1880	2201	1466	11955	4116	5999	5916	3308	2283	5412	1191	1243	3306	135
AC104459.1	0	16	33	4	0	13	11	17	0	19	11	27	14	39	0	70	0	0	0	28	11	0	19	0	12	11	0	49	18	0	7	19	0	5	18	0	36	78	0	0	62	35	37	29	41	11	0	11	0
GBP7	21	0	6	2	0	56	18	0	0	5	0	3	15	11	0	6	3	0	0	0	0	4	2	0	11	0	7	0	0	0	15	8	17	0	31	9	6	29	11	49	6	18	33	0	8	4	13	7	0
GBP4	12625	6244	5220	3441	3500	12428	7614	1683	2082	2488	4980	2722	12755	7537	4304	776	3986	2464	1665	3587	1078	842	2342	2438	10126	3203	2288	4955	8983	2265	5153	5107	22137	2189	8664	9994	4136	1737	5354	23579	1356	2292	14612	786	2277	1019	6472	7581	1331
AC099063.3	0	0	0	0	0	4	3	0	0	0	0	0	3	0	0	0	0	0	0	0	0	0	0	0	0	0	0	3	0	0	0	0	6	0	2	2	0	0	0	0	0	0	0	0	0	0	0	0	0
AC099063.1	0	0	0	0	0	0	0	0	0	0	0	0	0	0	0	0	0	0	0	0	0	0	0	0	0	0	0	0	0	0	0	0	0	0	0	0	0	0	0	0	0	0	0	0	0	0	0	0	0
GBP5	12101	3193	4229	1023	943	6922	3641	117	670	2293	2517	1173	11631	2381	1926	115	1289	1783	905	2257	767	584	1385	659	8458	2401	1661	3309	5757	3368	1776	3755	28245	1583	3275	5635	1181	147	3164	16149	1169	1677	6385	273	1541	217	3599	2069	1110
AC099063.2	0	0	0	0	0	0	0	0	0	0	0	0	0	0	0	0	0	0	0	0	0	0	0	0	0	0	0	0	0	0	0	0	0	4	0	0	0	0	0	0	0	0	0	0	0	0	3	0	0
BX119321.1	0	0	0	0	0	4	0	0	0	0	0	0	0	0	0	0	0	0	0	0	0	0	0	0	0	0	0	0	0	0	0	0	0	0	0	3	0	0	0	0	0	0	0	0	0	0	5	0	0
AL445991.1	15	16	3	3	15	3	6	0	1	11	5	9	9	8	0	14	14	4	17	16	6	4	3	14	6	14	8	8	7	14	5	8	5	2	15	20	4	15	7	8	3	5	2	8	10	8	8	11	0
KYAT3	1565	1241	1057	804	864	879	1072	443	1155	1207	1027	942	1102	843	720	623	1020	1463	1094	991	1053	1016	489	688	386	1422	611	1265	1502	1062	1380	624	1383	737	1293	996	950	924	1724	1031	1477	1096	1088	586	489	1444	814	1309	593
RBMXL1	1590	1470	985	549	785	1272	783	580	1018	1313	1132	694	1105	806	825	1032	1740	1298	1010	1106	1399	816	719	1015	1077	1045	751	1174	1380	1254	1247	1564	1836	1393	1405	1026	1096	1379	1345	1476	1019	2621	1110	1082	1344	1312	857	933	483
Y_RNA	1	0	1	0	0	0	3	0	0	0	1	0	0	0	1	0	3	3	0	1	0	0	0	0	4	3	2	3	2	1	0	1	1	0	1	1	1	0	2	0	2	1	0	3	2	1	0	0	0
GBP1	17007	6192	6074	1971	1648	10082	7930	286	2951	3042	4755	2199	11487	3598	2640	824	4047	4063	1292	3503	1432	1153	3934	1768	12136	3512	2743	4714	13037	2581	3642	5051	16856	2280	6175	11620	3590	657	3852	17118	1828	3535	7943	2135	1979	1349	4136	4959	1699
PTGES3P1	596	332	217	162	208	428	393	119	326	248	368	307	391	294	165	257	275	338	295	262	128	114	222	193	455	264	206	418	455	304	462	788	479	343	373	375	296	226	408	535	214	450	412	364	352	182	288	372	112
GBP2	14748	7290	6757	3936	4094	7091	8850	3973	8645	3243	6735	3001	9084	4975	3392	3709	8189	5096	4155	3913	1201	2683	4941	3541	8985	3789	5115	4432	9839	4519	5156	4820	11704	5625	7618	11731	8755	2741	7788	14022	3468	6162	10130	2690	3506	7886	9952	9075	2863
AC099063.4	55	39	45	21	6	45	18	8	0	3	18	22	12	39	52	0	9	5	20	12	0	22	10	0	29	21	27	20	25	7	17	7	84	19	70	21	21	46	10	28	11	12	39	3	22	15	47	30	55
SETSIP	9	14	8	4	5	11	0	2	7	7	12	5	20	18	19	9	12	19	5	17	7	2	7	10	21	11	11	14	5	21	14	20	16	22	10	13	13	5	10	18	10	11	10	10	18	9	2	23	7
EPHX4	84	101	34	13	37	32	184	44	42	38	66	71	12	111	29	80	50	97	88	37	161	217	67	185	137	10	120	54	44	372	257	107	5	19	0	35	263	335	21	42	4	296	19	0	4	183	175	49	36
AC104836.1	4	28	13	0	0	15	9	0	7	7	23	7	6	0	0	4	18	11	20	6	0	14	7	0	12	0	0	4	12	19	8	14	5	0	16	10	9	0	3	0	0	0	0	0	16	10	0	12	0
BTBD8	125	151	198	17	65	97	103	137	82	243	184	51	130	24	39	42	208	151	172	113	45	124	36	100	162	56	28	145	135	159	115	87	55	153	101	155	194	150	79	225	70	431	73	175	160	115	50	61	16
GAPDHP46	0	0	0	0	0	0	0	0	0	0	0	0	0	0	0	0	0	0	0	0	0	0	0	0	0	0	0	0	3	0	0	0	0	0	0	0	0	1	0	0	0	0	0	0	0	0	0	0	0
PRKAR1AP1	0	0	0	0	0	0	0	0	0	0	0	0	0	0	0	0	0	0	0	0	0	0	0	0	0	0	0	0	0	0	0	0	0	0	0	0	0	0	0	0	0	0	0	0	0	0	0	0	0
TGFBR3	732	732	934	251	422	653	1088	227	1617	438	600	485	317	368	767	849	3288	2347	1838	873	496	804	803	705	628	714	631	458	815	1258	509	371	751	2529	1689	1832	965	216	221	1677	471	320	630	1028	420	1710	607	630	180
RN7SL653P	0	0	0	0	0	0	0	0	0	0	0	0	0	0	0	0	0	0	0	0	0	0	0	0	0	0	0	0	0	0	0	0	0	0	0	0	0	0	0	0	0	0	0	0	0	0	0	0	0
C1orf146	0	0	0	0	0	2	0	0	0	0	0	0	0	0	0	0	0	0	0	3	0	0	0	0	0	0	0	0	4	0	0	0	10	0	3	0	0	0	0	0	0	0	0	0	0	0	0	0	0
ACTBP12	0	0	0	0	0	0	0	0	0	0	0	0	0	0	0	0	0	0	0	0	0	0	0	0	0	0	0	0	0	0	0	0	0	0	0	0	0	0	0	0	0	0	0	0	0	0	0	0	0
GLMN	446	304	270	64	64	232	334	175	353	239	530	74	295	90	122	94	319	449	146	294	209	136	131	154	381	211	101	244	348	187	296	141	293	311	291	338	207	128	193	250	368	554	167	270	184	247	96	156	84
RPAP2	852	723	879	199	308	709	657	434	690	795	831	556	829	348	417	411	749	1236	714	720	310	565	333	505	648	477	269	688	763	587	562	545	670	1038	712	930	528	360	540	761	685	1031	582	521	629	564	259	492	283
GFI1	664	468	493	196	443	672	597	17	192	402	415	424	1391	813	572	49	214	1008	357	432	100	644	519	1115	612	251	438	304	694	593	499	485	1784	1466	1353	560	149	56	168	1396	240	464	552	137	402	45	462	96	383
AC093577.1	19	15	13	0	25	7	5	0	7	4	4	6	30	17	0	0	9	0	9	21	0	0	6	0	18	11	10	0	0	24	47	0	11	6	27	27	0	0	0	22	9	0	11	0	14	0	0	0	6
MTF2	1723	1338	977	168	462	1205	655	552	1262	1048	1316	717	1051	545	571	644	985	1416	814	1022	722	591	421	486	901	811	406	1331	1200	1139	1310	1100	1232	973	1662	1124	774	640	777	1333	1321	2010	762	1187	719	614	374	550	329
EVI5	1589	899	1024	273	384	802	737	372	945	930	1199	707	844	368	644	483	1083	1016	781	658	336	710	248	520	812	582	526	642	1241	862	909	662	881	1079	756	681	871	771	728	1058	829	1808	627	791	743	802	240	528	264
RNU4-59P	0	0	0	0	0	0	0	0	0	0	0	0	0	0	0	0	0	0	0	0	0	0	0	0	0	0	0	0	0	0	0	0	0	0	0	0	0	0	0	0	0	0	0	0	0	0	0	0	0
AC104332.1	0	0	0	0	0	0	0	0	0	0	3	0	0	0	0	0	4	0	0	0	0	0	0	0	0	0	0	0	0	0	0	0	0	0	0	0	0	0	0	0	0	0	0	0	0	0	0	0	0
H3P3	0	0	0	0	0	0	0	0	0	0	0	0	0	0	0	0	0	0	0	0	0	0	0	0	0	0	0	0	0	0	0	0	0	0	0	0	0	0	0	0	0	0	0	0	0	0	0	0	0
CCNJP2	0	0	0	0	0	0	0	0	0	0	12	0	0	0	0	0	0	0	0	0	0	0	0	0	0	0	0	0	0	0	0	0	0	0	0	0	1	3	0	0	0	0	0	0	0	0	0	0	0
DIPK1A	1232	761	858	149	455	826	588	235	461	593	630	490	1279	410	606	324	915	993	391	543	235	548	365	564	598	443	624	411	609	785	498	394	1129	843	964	660	406	382	840	588	1166	1065	580	465	571	836	305	274	435
AL162740.1	0	0	0	0	1	4	0	0	0	0	0	0	0	0	1	0	0	5	0	0	0	4	0	0	0	0	0	1	4	0	0	0	0	3	3	0	1	0	0	2	0	0	7	0	3	0	0	0	0
AL449283.1	0	28	2	0	25	10	2	0	0	3	0	0	0	3	8	0	0	8	0	6	0	4	0	4	3	5	0	6	4	14	0	0	9	3	26	4	0	7	4	4	9	10	3	0	2	0	0	0	10
AL354890.1	2	0	3	0	0	0	0	0	2	3	0	0	0	3	0	1	5	0	0	0	0	0	3	0	6	0	0	2	5	0	0	0	0	2	0	3	0	0	1	0	2	0	4	0	0	0	0	0	0
HMGB3P9	2	0	2	0	4	0	0	0	0	2	0	0	0	0	4	0	0	0	0	0	0	0	0	0	0	0	0	0	0	0	0	0	0	0	0	0	0	0	0	0	0	0	0	0	0	0	0	0	0
RPL5	25489	35255	22583	23426	31874	26030	26957	26608	48012	17256	29901	19053	24379	30702	22970	48033	39902	43465	55245	52688	26375	36345	27599	37056	28013	25305	36562	31511	20776	28912	52866	46656	34008	34624	52817	30378	23336	36708	22309	19983	31060	71799	29398	29970	19615	65357	30207	42335	46224
SNORD21	1	1	1	0	1	1	1	1	1	1	1	1	1	1	1	1	1	1	1	1	1	1	1	1	1	1	1	1	1	1	1	1	1	1	1	1	1	1	1	1	1	1	1	1	1	1	1	1	0
SNORA66	10	18	12	8	5	18	12	2	19	10	37	18	12	7	16	20	18	23	27	19	7	40	1	7	11	12	11	22	16	13	12	21	19	6	23	12	19	29	7	12	17	18	9	27	13	5	2	4	0
AL137159.1	1	2	3	0	0	2	6	26	12	7	18	3	4	6	0	8	8	11	7	4	16	4	0	5	11	3	1	8	0	0	5	0	6	16	6	14	4	3	6	0	6	15	0	3	2	5	6	3	18
AL049796.1	7	3	20	10	17	6	10	18	37	20	28	7	21	11	39	26	41	17	29	10	31	12	13	48	21	9	19	4	23	21	27	24	28	39	31	23	39	37	0	35	15	54	9	15	12	30	56	10	11
CCDC18	181	130	65	17	81	119	99	17	106	165	201	56	170	22	17	40	128	356	70	143	125	62	41	19	161	84	39	197	80	101	129	58	194	344	209	218	138	83	203	178	138	353	81	249	148	35	43	56	31
AC126124.2	0	0	0	0	0	0	5	0	0	0	0	0	0	0	0	0	0	0	0	0	0	0	0	0	0	0	0	0	0	0	0	0	0	2	0	0	0	0	0	0	0	0	0	0	0	0	0	0	0
CCDC18-AS1	662	579	977	301	450	872	952	340	522	705	755	482	702	233	542	108	1249	939	777	598	125	925	308	469	486	610	401	786	536	652	770	484	597	1198	2215	1353	819	630	358	767	641	1226	377	619	724	350	181	208	127
AL139421.1	0	0	1	0	0	1	5	1	2	1	4	0	1	0	0	0	0	0	0	1	3	0	0	0	5	0	0	0	0	0	1	0	0	1	2	1	0	0	0	0	1	0	3	0	2	0	0	0	0
DR1	4009	2993	2698	1350	1674	3096	2596	764	2893	2172	2840	1938	2872	2231	2063	2154	2089	3254	3273	2668	2141	2504	1800	2180	2461	2260	2125	3566	3591	3355	2948	2945	3366	2997	3883	2765	2443	2343	2464	2560	3157	4689	2176	2863	2663	2476	1446	2275	1497
TMED5	4591	2660	3143	650	1309	3710	1264	463	1655	2277	3448	1768	2895	1308	1693	1341	1860	2899	1697	2332	1352	1619	796	1171	2691	1565	1555	2979	2583	2188	2187	1901	3161	2704	2524	2304	2484	1777	2361	2719	2890	6266	2344	2198	2640	1805	991	1277	1181
AC126124.1	3	0	5	0	0	0	0	0	0	0	0	0	0	0	0	0	0	2	0	0	0	0	0	0	0	0	0	0	0	0	0	0	1	3	0	3	0	4	0	0	0	0	0	0	0	0	0	0	0
FNBP1L	3090	2928	2805	941	2050	2549	1322	468	1971	3496	3338	2530	2962	1269	2768	3576	2021	2252	1836	3164	1562	2004	1001	2248	1949	1437	1351	6036	2306	2649	2616	4011	1894	3333	1168	2414	3631	3169	2614	1823	5409	7928	1438	3210	2727	1566	667	1208	661
RNA5SP53	0	0	0	0	0	0	0	0	0	0	0	0	0	0	0	0	0	0	0	0	0	0	0	0	0	0	0	0	0	0	0	0	0	0	0	0	0	0	0	0	0	0	0	0	0	0	0	0	0
BCAR3	733	1054	788	1396	889	894	977	267	674	654	696	1322	1125	1456	1007	784	1112	999	1657	1140	2515	1291	704	1494	847	638	951	915	786	958	1823	652	1229	989	1794	975	2066	1980	1508	755	1413	2100	599	928	835	1019	1088	804	414
BCAR3-AS1	83	229	248	74	127	189	70	33	171	371	157	278	109	130	223	286	49	197	279	272	15	443	71	284	124	122	104	457	98	85	81	194	92	192	58	197	76	244	633	75	568	353	63	472	337	39	89	65	151
MIR760	0	3	0	0	0	0	0	0	2	0	0	0	0	0	0	0	2	0	6	1	0	2	0	3	0	0	0	0	0	2	0	1	0	0	0	0	2	0	0	2	0	0	0	0	0	0	4	0	0
DNTTIP2	2204	1265	1308	286	394	1333	1415	987	1560	1441	1858	683	1286	437	595	434	1399	2203	820	1050	488	579	492	497	1610	1147	473	1409	1458	917	1131	852	938	1328	1055	1230	1558	627	2156	1084	1899	4234	907	1343	735	557	379	695	222
GCLM	880	799	1010	365	286	1623	626	624	588	952	790	582	854	834	554	1141	853	776	563	884	467	744	389	681	1468	769	580	950	836	814	777	561	891	861	744	745	1200	1590	1057	674	1397	2381	894	615	437	487	223	520	296
ABCA4	13	0	22	11	9	8	39	10	7	13	52	10	0	2427	14	21	37	67	0	34	26	0	12	22	11	0	44	0	0	24	28	13	0	30	38	29	4882	20	40	14	0	60	0	0	24	0	10	8	10
ARHGAP29	2901	996	2301	443	568	918	1391	559	1476	1073	1643	940	709	550	1335	784	2439	2711	874	1035	511	1510	869	826	1339	984	1025	1410	2301	1417	937	674	737	1948	1723	1294	3200	659	1353	1660	317	1322	743	959	836	1869	388	633	369
RN7SL440P	0	0	0	0	0	0	0	0	0	0	0	0	0	0	0	0	0	0	3	0	0	0	0	0	0	0	0	0	0	0	0	0	0	0	0	0	0	0	0	1	0	0	0	0	0	0	0	0	0
ARHGAP29-AS1	3	3	0	10	0	0	0	0	0	0	0	3	0	0	0	0	0	0	0	3	0	0	4	4	3	0	0	0	0	0	0	2	3	0	0	0	8	0	0	0	0	5	0	4	0	0	11	5	0
GAPDHP29	0	0	0	0	0	0	0	0	0	0	0	0	0	0	0	0	0	0	0	0	0	0	0	0	0	0	0	0	0	0	0	0	0	0	0	0	0	0	0	4	0	0	0	0	0	0	0	0	0
AC097059.1	0	0	0	0	0	0	4	0	0	0	0	0	0	0	0	0	3	0	0	0	0	0	0	5	14	0	0	0	6	0	0	0	8	0	16	3	0	0	0	0	0	0	0	0	0	0	0	0	0
AC118469.1	0	0	0	0	0	0	0	0	0	0	0	0	0	0	0	0	0	0	0	0	0	4	0	0	0	0	0	0	0	0	0	0	0	0	0	0	2	0	0	0	0	0	0	0	2	0	0	0	0
ABCD3	2565	2649	2705	1062	1859	2219	1048	1057	1476	2356	1859	2222	3689	1598	2306	2319	2164	2479	1952	2449	1162	1665	989	2299	2412	1786	1612	2390	2034	2314	3002	1890	2283	2505	1282	1985	1884	2396	4149	1598	3332	6495	1219	2724	1879	1588	629	1144	404
F3	1583	2896	4795	1412	2176	2442	5262	980	2526	2897	7629	2337	4759	6032	1508	16758	8941	5182	1602	2989	2198	5768	4791	12872	4613	1596	11801	3710	1872	8196	7124	2559	1307	727	2883	3125	5358	10735	3765	1944	3909	6630	842	2048	1001	1760	3174	1398	316
AC093117.1	0	0	0	0	0	0	0	0	0	0	0	0	0	0	0	0	0	0	0	0	0	0	0	0	0	0	0	0	0	0	0	0	0	0	0	0	0	0	0	0	0	0	0	0	0	0	0	0	0
ALG14-AS1	0	0	0	0	0	0	0	0	0	0	0	0	0	0	0	0	0	0	0	0	0	0	0	0	0	0	6	0	0	0	0	0	0	0	0	0	0	0	0	4	0	0	0	0	0	0	0	0	0
ALG14	552	530	476	552	576	446	450	328	515	470	563	364	339	536	442	883	418	561	1239	690	587	652	418	754	631	411	709	610	474	703	954	730	372	397	427	361	396	593	1060	451	754	580	595	437	459	604	753	1020	742
TLCD4	123	355	599	109	102	198	179	402	510	409	306	364	583	263	336	486	428	331	359	245	194	449	146	623	509	171	63	46	422	677	589	199	78	443	214	461	475	645	475	400	216	708	198	154	171	494	134	161	83
AC092802.3	0	0	0	0	0	0	0	0	0	0	0	0	2	0	0	4	0	0	0	0	0	0	0	0	2	0	0	0	0	0	0	3	0	3	0	0	0	4	0	0	0	0	0	0	0	0	0	0	0
Y_RNA	0	0	0	0	0	0	0	0	0	0	0	0	0	0	0	0	0	0	0	0	0	0	0	0	0	0	0	0	0	0	0	0	0	0	0	0	0	0	0	0	0	0	0	0	0	0	0	0	0
TLCD4-RWDD3	42	81	38	23	16	51	3	16	47	34	10	51	56	23	0	38	95	31	102	56	10	21	15	59	31	9	0	15	0	57	45	15	4	51	54	83	78	34	24	76	14	15	5	0	21	9	4	62	0
AC092802.1	0	2	10	0	0	0	10	28	8	17	0	11	5	7	3	4	12	12	8	5	6	20	9	19	0	2	7	6	8	15	8	3	0	12	17	9	14	16	0	3	0	14	7	2	3	10	11	4	9
RWDD3	664	464	663	178	226	473	393	543	368	437	556	284	442	187	268	334	555	690	473	461	291	469	210	427	320	335	192	396	412	379	498	320	238	523	520	388	458	270	519	429	373	924	439	348	303	493	153	365	247
AC092802.2	19	0	11	0	5	18	9	0	10	6	17	16	15	3	0	9	10	14	6	8	0	10	0	4	9	13	0	15	15	11	18	1	2	49	17	28	28	6	0	15	0	22	0	6	14	0	3	6	0
LINC02607	0	0	0	0	0	0	9	0	0	0	0	0	0	0	0	0	0	0	0	0	0	0	0	0	0	0	0	0	0	0	0	0	0	0	4	0	0	0	0	0	0	7	0	0	0	0	0	0	0
AL683887.1	0	0	0	0	0	0	0	0	0	0	0	0	0	0	0	0	0	0	0	0	0	0	0	0	0	0	0	0	0	0	0	0	0	0	0	0	0	0	0	0	0	0	0	0	0	0	0	0	0
SLC44A3-AS1	116	423	238	467	231	187	446	1520	431	859	463	244	476	473	415	1468	378	565	552	387	448	1223	353	1188	375	111	212	335	69	613	494	365	76	300	320	330	286	1352	394	214	1150	596	172	195	332	313	330	293	167
KATNBL1P2	0	0	0	0	0	0	0	0	0	0	0	0	0	0	0	0	0	0	0	0	0	0	0	0	0	0	0	0	0	0	0	0	0	0	0	0	0	0	0	0	0	0	0	0	0	0	0	0	0
MIR378G	0	1	0	1	0	0	0	0	2	1	1	0	0	0	0	1	1	0	0	0	1	0	0	0	1	0	0	0	0	0	0	2	0	1	0	0	0	2	0	0	1	2	0	0	3	0	3	0	0
SLC44A3	644	1813	1102	2726	1552	994	814	1840	1448	2241	938	1345	1320	2003	1872	3477	1567	1987	3102	1152	977	2393	834	5880	1411	328	894	1884	99	1054	2498	1058	711	1052	676	1616	1404	3037	2504	850	2076	1459	854	1543	1235	932	723	2096	1178
CNN3	12178	5591	6563	3743	3229	3653	13216	1620	9489	8564	7254	3257	4103	3275	4148	12509	12580	10690	5389	6754	5616	5568	6658	8679	7133	4356	7813	3893	6152	12529	6331	6468	5582	7514	8765	7352	7953	2646	4170	7828	1885	3354	7060	5097	2158	12981	7482	5572	3299
AC105942.1	264	338	303	108	94	100	301	160	331	327	222	166	132	95	254	439	459	218	314	270	258	213	170	136	281	121	146	100	207	373	159	113	212	228	319	351	274	153	69	214	40	141	200	285	92	622	479	102	159
EEF1A1P11	1079	1181	1111	1491	1036	1464	869	1347	1522	521	646	723	566	1238	863	1334	812	1002	1045	1275	601	1160	954	1129	817	880	1202	774	892	750	1075	1057	1007	638	1702	637	542	1428	984	1212	665	1139	981	713	695	1721	1430	1766	3265
RN7SKP270	0	0	0	0	0	0	0	0	0	0	0	0	0	0	0	0	0	0	0	0	0	0	0	0	0	0	0	0	0	0	0	0	0	0	0	0	0	0	0	0	0	0	0	0	0	0	0	0	0
PTBP2	1831	1333	1259	371	593	1155	1153	542	1467	1115	1328	594	825	445	705	652	2061	1700	931	1099	345	780	483	662	1130	581	583	962	1067	1441	1145	922	905	1612	1629	1481	1377	1115	898	1336	774	1058	828	712	831	1735	546	449	280
RPL7P9	2950	3570	3336	2839	3358	3362	2175	2867	4071	3122	1954	1951	1727	3149	1946	2848	3257	3269	4447	3883	1330	3380	3795	3426	3649	2799	5125	2574	2122	2717	9295	4672	2066	5176	3793	2685	1818	1898	3079	1846	3433	4108	2951	3426	1650	4390	2167	4351	4371
SNX7	1599	1526	1073	1007	720	1966	954	540	1154	710	1192	1039	1099	746	578	1784	1051	1217	1674	1371	1110	479	398	951	1975	872	773	1888	1178	945	1713	1628	1105	615	895	1185	1476	1372	2346	1476	1582	1463	1053	1974	879	1736	878	1802	880
PLPPR4	419	104	329	36	127	75	573	0	209	124	172	117	136	43	25	180	1551	489	415	100	16	165	166	1037	216	155	127	88	215	143	99	113	135	761	803	315	512	295	158	338	129	113	117	109	72	189	35	45	23
PALMD	978	353	1177	144	261	295	2148	36	467	474	626	257	258	257	379	388	1415	1676	387	800	132	663	534	823	451	566	641	332	586	606	345	367	472	1441	1113	684	449	123	645	638	157	329	307	164	275	781	294	272	294
FRRS1	646	478	462	524	617	953	656	196	149	315	588	471	878	373	795	294	528	601	486	479	113	497	282	609	383	365	286	379	1185	541	968	1329	771	579	446	430	464	1267	1567	450	602	1201	374	878	969	537	374	332	252
DPYD-AS1	0	0	0	0	0	0	0	0	0	6	0	0	0	0	0	0	0	0	0	0	0	0	0	0	0	0	0	0	0	0	0	0	0	0	0	0	10	0	0	4	0	7	0	0	0	0	0	0	0
DPYD-IT1	0	0	0	0	0	0	0	0	0	0	0	0	2	0	0	0	0	0	0	0	0	0	0	0	0	0	0	0	0	0	0	1	0	0	0	0	0	0	0	4	0	0	3	0	4	0	0	2	0
AC114878.1	0	0	0	0	0	0	0	0	0	0	0	0	0	0	0	0	0	0	0	0	0	0	0	0	0	0	0	0	0	0	0	0	0	0	0	0	0	0	0	0	0	0	1	0	0	0	0	0	0
DPYD-AS2	0	0	0	0	0	1	0	0	0	0	0	0	0	0	0	0	0	0	0	0	0	0	0	0	0	0	0	0	0	0	0	0	0	0	0	0	0	0	0	0	0	0	0	0	0	0	0	0	0
DPYD	2330	825	1190	473	502	1380	1368	189	908	500	1279	632	1497	847	961	411	1533	1888	828	900	187	654	810	1057	1010	713	1047	638	1212	1214	774	934	1344	1623	1839	1732	1829	902	946	2861	280	465	1548	225	543	1038	529	839	429
MIR137HG	0	0	0	3	0	0	0	0	0	0	11	3	4	0	0	0	7	0	0	0	0	0	0	0	0	0	0	0	0	0	0	0	0	0	0	0	3	0	0	0	0	0	0	0	0	3	0	0	0
BX005019.1	0	0	0	0	0	0	0	0	0	0	0	0	0	0	0	0	0	0	0	0	0	0	0	0	0	0	0	0	0	0	0	0	0	0	0	0	0	0	0	0	0	0	0	0	0	0	0	0	0
MIR2682	0	0	0	0	0	0	0	0	0	0	0	0	0	0	0	0	0	0	0	0	0	0	0	0	0	0	0	0	0	0	0	0	0	0	0	0	0	0	0	0	0	0	0	0	0	0	0	0	0
MIR137	0	0	0	0	0	0	0	0	0	0	0	1	0	0	0	0	0	0	0	0	0	0	0	0	0	0	0	0	0	0	0	0	0	0	0	0	0	0	0	0	0	0	0	0	0	0	0	0	0
SEC63P1	6	0	9	0	0	10	12	0	10	6	4	15	7	0	9	9	8	27	3	11	3	11	7	7	6	11	8	4	5	5	13	0	7	3	22	9	5	18	7	9	6	15	12	4	5	15	3	12	0
RPL26P9	1	0	0	0	0	0	0	0	0	0	0	0	0	0	0	0	0	0	0	0	0	0	0	0	0	0	0	0	0	0	0	0	0	0	0	0	4	0	0	0	0	0	0	0	0	0	0	0	0
AC114878.2	8	8	0	0	0	2	0	0	0	0	0	0	0	0	0	0	15	0	0	0	0	0	0	0	0	0	0	3	0	1	0	0	0	0	0	0	0	0	0	8	0	0	0	0	0	0	0	0	0
AGL	1036	729	814	201	227	611	509	413	694	638	707	494	739	255	516	290	667	1203	623	666	241	441	190	268	738	567	308	478	911	792	713	486	644	1273	714	721	566	521	1541	455	853	1108	547	632	681	743	226	169	262
SLC35A3	2192	1529	1723	577	647	2143	1003	493	2075	1426	1815	1834	1739	1018	1484	896	1699	1773	3283	1225	324	2215	662	1184	1959	743	1308	2470	1578	1518	1562	1204	1371	2861	1116	1782	1787	1961	5254	1289	6692	3623	1604	3329	3401	807	621	703	410
AC118553.2	589	74	45	51	30	299	34	50	402	87	918	50	799	374	20	62	101	285	177	80	60	71	169	75	366	101	37	451	136	103	614	135	128	1160	160	174	246	371	825	223	650	28	71	401	373	904	30	75	0
RNU6-750P	0	0	0	0	0	0	0	0	0	0	0	0	0	0	0	0	0	0	0	0	0	0	0	0	0	0	0	0	0	0	0	0	0	0	0	0	0	0	0	0	0	0	0	0	0	0	0	0	0
RNU6-1318P	0	0	0	0	0	0	0	0	0	0	0	0	0	0	0	0	0	0	0	0	0	0	0	0	0	0	0	0	0	0	0	0	0	0	0	0	2	0	0	0	0	0	0	0	0	0	0	0	0
AC093019.2	0	0	0	0	0	0	0	0	2	0	0	0	0	0	0	0	0	0	0	0	0	0	0	0	0	0	0	0	0	0	0	0	0	0	0	0	0	0	0	0	0	0	0	0	0	0	0	0	0
SASS6	401	401	295	51	82	666	89	153	261	410	492	205	281	86	194	135	243	356	123	293	233	136	111	84	589	253	66	597	462	135	314	236	374	658	180	274	245	128	672	278	350	629	232	418	274	92	72	146	94
AC093019.1	0	0	0	0	0	0	0	11	0	0	0	0	0	0	0	0	0	0	0	0	0	0	0	0	0	0	0	0	0	0	3	0	2	0	0	0	0	0	0	0	0	0	0	0	0	0	0	0	0
LRRC39	55	90	74	22	22	62	33	61	68	61	117	38	64	35	9	23	62	88	143	73	26	47	4	20	79	81	18	48	25	53	75	24	44	134	82	93	52	61	94	48	54	69	44	60	29	21	28	20	46
AC118553.1	14	8	4	16	0	0	0	0	2	7	6	11	24	11	15	0	0	0	8	8	20	26	4	5	3	17	3	0	25	0	0	21	7	26	31	26	23	63	0	28	7	5	0	0	12	4	0	7	15
MFSD14A	2831	2171	2439	921	1547	2482	2121	529	2445	1997	1991	1614	2350	1261	1622	2452	2506	2937	1949	2083	1572	1908	1253	1955	2472	1777	2269	2334	2835	3536	2443	2780	2936	2161	2859	2027	2092	1702	1934	2757	2414	3441	2466	1660	1513	1651	1909	2217	1223
TRMT13	817	637	711	110	183	777	516	333	443	661	815	468	652	233	482	220	695	953	565	569	314	401	206	190	843	290	215	896	595	386	416	375	498	1011	848	548	597	305	945	585	560	1500	370	633	513	243	193	264	124
GPR88	9	16	61	14	21	10	45	9	124	5	31	23	27	33	7	104	178	47	114	10	21	22	11	29	22	22	3	18	27	48	35	29	26	103	44	43	55	0	0	23	9	3	35	10	7	132	45	7	48
VCAM1	3696	1951	3387	453	1198	2317	2158	192	2363	642	2113	1029	7532	1755	742	1423	1424	3418	1578	1658	811	1855	1607	1671	1985	774	1851	1375	2846	4879	1837	1679	4779	984	7433	3310	1418	323	1449	6459	1104	867	1153	470	1151	4257	803	686	736
RPL23AP90	0	0	0	0	0	1	0	0	0	3	0	0	2	0	0	0	0	0	5	3	0	2	0	0	0	0	0	7	0	4	3	0	0	1	4	0	5	0	0	0	0	0	0	1	0	0	0	0	0
AL445928.2	0	0	0	10	3	0	17	0	3	0	2	0	0	0	0	0	5	6	21	3	0	0	0	3	7	0	0	0	19	23	4	0	8	0	7	48	10	0	0	0	0	1	6	0	0	0	0	0	0
AL445928.1	0	0	0	0	0	0	0	0	0	0	0	0	2	0	4	0	0	0	1	0	0	0	0	0	0	0	0	0	0	0	0	0	0	2	4	6	0	0	0	0	0	0	0	0	0	0	0	0	0
RTCA-AS1	104	66	130	87	17	90	99	75	47	133	129	75	65	29	59	24	186	184	53	76	30	81	31	43	59	44	44	130	121	21	79	42	38	112	90	149	99	91	72	67	96	555	17	71	126	40	30	19	72
RTCA	2041	1677	1529	798	1021	1900	1248	1459	1609	1227	1666	1079	1747	1374	1304	1779	1137	1788	1626	1885	1359	1158	903	1569	2167	1222	1450	1773	1944	1605	2187	1499	1639	1524	1662	1203	1343	1543	2138	1690	2505	3179	1496	1753	1079	1195	822	1179	796
AC104457.1	0	11	0	0	0	0	4	0	0	0	0	0	0	0	0	0	0	0	0	0	0	0	0	3	0	0	6	0	0	0	0	0	0	0	3	0	0	0	0	0	0	0	0	0	0	0	0	0	0
AC104457.2	0	0	0	0	0	0	0	0	0	0	0	0	0	0	0	0	0	0	0	0	0	0	0	0	0	0	0	0	0	0	0	0	0	0	0	0	0	0	0	0	0	0	0	0	0	0	0	0	0
CDC14A	487	458	438	148	152	422	319	238	328	354	513	427	692	363	425	186	466	572	257	584	157	278	238	191	529	229	271	475	435	300	554	183	493	613	904	463	329	356	523	620	277	776	205	427	270	207	225	155	65
BCAS2P2	0	17	0	0	0	5	7	0	0	0	0	0	13	0	10	0	0	0	0	0	10	0	0	0	0	0	0	0	5	4	14	0	0	4	8	11	0	0	0	0	0	0	7	5	0	0	9	0	0
DBT	798	1050	976	465	582	864	668	370	756	999	932	917	1013	518	2439	707	977	1073	697	952	298	672	400	583	1196	651	355	998	955	660	876	946	650	1188	876	785	818	845	939	833	932	1653	807	760	736	769	408	490	312
BRI3P1	6	0	2	0	0	0	2	1	0	0	6	3	0	0	3	0	0	0	2	0	1	8	0	3	0	5	0	0	1	0	0	0	0	8	3	0	2	4	0	2	1	2	0	0	0	0	0	3	0
MIR553	3	1	1	0	1	0	0	0	0	0	0	0	0	1	0	0	1	0	0	0	0	0	0	1	0	1	0	0	0	3	0	0	0	1	0	0	0	0	0	2	0	2	1	0	0	0	0	0	0
AL589990.1	5	0	0	0	0	0	0	0	0	1	0	0	0	0	0	0	0	0	0	0	0	0	0	0	0	0	0	0	0	0	0	0	0	0	0	0	0	0	2	0	0	0	0	0	0	0	0	0	0
S1PR1	2419	1181	2524	1784	1644	987	3423	74	1274	994	1204	1104	947	2148	2938	2108	2473	3345	1359	3876	868	2293	2469	2344	1326	1398	3717	852	1902	2266	1430	1648	1946	2502	6216	2235	1187	430	1405	2964	629	802	1098	282	1103	3714	1554	1058	695
EXTL2	928	548	730	108	169	454	773	93	835	561	875	344	425	180	157	497	801	1018	703	717	539	608	254	541	403	419	285	787	713	474	428	785	266	1069	483	560	615	577	736	574	463	659	350	480	590	1023	303	324	255
HNRNPA1P68	0	0	0	0	0	6	0	0	0	0	0	0	0	0	0	0	0	0	0	3	0	0	0	0	0	2	3	0	0	8	0	0	0	0	0	0	5	2	0	2	0	0	0	0	0	0	0	0	0
DPH5	875	914	655	699	982	1051	896	673	959	642	708	761	912	753	737	912	1120	904	973	1201	557	1060	587	1068	985	749	727	1027	657	723	1157	945	1019	1563	1469	1079	622	987	1370	797	720	1209	1064	743	597	1242	1194	1337	1007
AC093157.1	195	451	348	193	207	384	223	238	143	324	275	153	183	195	109	253	184	359	298	365	265	262	196	211	301	382	139	315	174	224	198	220	154	604	437	337	324	366	295	184	356	338	157	285	171	150	250	198	102
AC104506.1	5	2	7	16	12	0	8	6	14	11	6	53	0	8	34	5	8	0	30	10	15	7	20	5	11	19	4	0	5	3	20	2	12	27	3	0	17	25	8	2	17	27	11	22	3	7	4	4	4
SLC30A7	3029	2022	1944	814	1152	2016	1439	637	1589	1510	2323	1286	2184	1088	1041	2392	1471	2267	1755	1660	797	1298	799	1393	1811	1287	1450	1686	2106	1881	1922	1950	2097	2623	1826	1301	1509	1899	1788	1955	2450	2988	1507	1307	1789	1232	1034	1414	853
AC093157.2	15	23	20	29	11	9	27	0	5	14	14	16	28	28	0	47	7	17	60	30	12	9	7	19	7	30	21	41	7	28	43	22	26	40	24	15	12	14	0	8	12	23	6	16	8	0	6	13	0
LINC01709	0	0	0	0	0	0	0	0	0	0	0	0	0	0	0	0	0	34	15	0	0	0	15	0	0	0	0	0	0	25	0	0	0	0	0	0	0	0	0	0	0	0	0	0	0	0	0	0	8
RNU6-965P	0	0	0	0	0	0	0	0	0	0	0	0	0	0	0	0	0	0	0	0	0	0	0	0	0	0	0	0	0	0	0	0	0	0	0	0	0	0	0	0	0	0	0	0	0	0	0	0	0
RPSAP19	801	1145	403	1018	1152	819	395	4194	604	300	346	695	379	729	444	578	385	932	750	630	749	581	618	668	469	450	730	334	361	471	893	787	816	363	807	411	317	434	508	615	685	412	369	416	358	796	1096	1145	2104
AMY2A	0	0	12	0	14	0	11	0	0	0	0	0	0	0	0	7	24	31	0	0	0	0	0	7	0	0	0	0	0	14	0	0	0	34	31	0	0	0	0	0	0	0	0	0	23	0	0	23	0
AMY1A	0	0	15	0	0	13	26	0	0	19	0	9	0	5	0	0	0	0	0	0	4	12	12	0	10	6	9	0	26	22	0	6	16	20	0	33	0	0	0	11	43	0	0	0	26	12	0	0	0
SEPTIN2P1	6	0	4	0	0	0	4	7	0	4	2	4	2	0	0	4	0	0	0	6	0	0	0	11	0	0	2	3	4	0	0	2	2	0	0	4	0	11	0	2	0	2	2	0	2	0	10	0	0
AMY1C	0	0	15	0	0	14	0	0	0	18	0	8	0	4	0	6	0	19	0	0	5	11	11	29	12	6	8	0	23	17	0	5	18	0	0	33	0	5	42	16	39	0	0	0	26	14	0	0	0
AMY1B	14	0	2	0	0	0	12	6	0	0	0	0	0	0	0	0	7	9	0	0	0	0	0	12	0	0	7	0	0	0	0	0	11	9	0	3	0	6	21	12	12	0	0	0	0	0	0	0	4
AL512844.1	33	29	25	6	5	30	16	22	4	22	29	20	19	14	6	18	36	44	24	9	2	11	3	7	18	21	14	22	39	19	8	17	21	24	18	30	14	16	42	20	6	25	32	15	17	11	10	16	4
RNPC3	972	1067	765	250	370	946	499	303	618	796	935	661	718	244	557	329	1246	1156	659	738	227	703	348	514	915	678	362	965	1036	687	968	354	748	1522	1220	1198	866	514	586	876	1415	949	406	666	738	338	199	269	111
AMY2B	438	490	424	337	365	581	741	500	501	696	430	343	376	121	436	148	1079	1306	557	389	27	393	268	525	509	147	215	295	700	302	456	260	413	680	1219	1006	391	415	904	521	942	192	451	110	835	276	138	546	117
ACTG1P4	3	1	1	1	9	2	1	0	2	2	1	2	1	2	15	0	2	1	19	1	0	2	2	2	1	3	1	4	1	1	1	0	3	6	1	2	1	2	1	16	4	5	7	3	1	3	19	11	1
AC114491.1	76	66	49	138	58	156	98	86	188	173	153	101	80	246	170	232	93	109	143	107	122	70	119	150	130	195	158	107	120	134	183	152	146	115	82	91	56	205	241	168	83	217	95	83	91	229	333	263	275
AC092506.1	11	24	4	0	0	15	0	0	0	0	2	0	0	0	4	0	11	0	3	0	1	0	0	0	7	0	0	12	0	0	9	0	0	2	12	9	15	12	23	2	0	0	0	17	0	0	1	0	0
FTLP17	0	2	0	0	0	0	0	0	0	0	0	0	0	0	0	0	3	0	0	0	0	0	0	0	0	0	0	0	0	0	0	0	0	0	0	0	0	0	0	0	0	0	0	0	0	0	0	0	0
PRMT6	588	1353	923	916	778	1340	796	28	603	553	919	823	1177	572	866	842	905	1304	1148	1467	1359	421	521	1092	832	684	784	783	1828	660	1387	1448	976	2070	1301	656	823	1543	639	891	418	2072	836	535	734	878	994	844	602
LINC02785	9	0	2	2	0	3	6	0	5	7	19	0	2	0	0	0	4	33	0	11	0	26	3	12	8	0	17	6	7	17	2	9	8	12	5	9	18	0	6	13	0	0	14	0	0	9	4	0	0
AC099567.1	0	0	0	0	0	0	0	0	0	0	0	0	0	0	0	0	0	0	0	0	0	0	0	0	0	0	0	0	0	0	0	0	0	0	0	0	0	0	0	0	0	0	0	0	0	0	0	0	0
[truncated: 58,658 more rows]
[truncated: 117 more columns]
