# Supplementary material for: Integrative proteomic characterization of adenocarcinoma of esophagogastric junction
Source: Nat Commun. 2023 Feb 11;14:778. doi: 10.1038/s41467-023-36462-8 (PMC9922290; doi:10.1038/s41467-023-36462-8)
Supplement: Supplementary file 18 — Supplementary Data 15 [file 41467_2023_36462_MOESM18_ESM.xlsx]

## Sheet: Supplementary Data 15
# Supplementary Data 15. The scores and p values of different cell types generated from the xCell method.
Cell type		AEG063_N	AEG005_N	AEG086_N	AEG092_N	AEG060_N	AEG035_N	AEG010_N	AEG096_N	AEG077_N	AEG080_N	AEG040_N	AEG045_N	AEG036_N	AEG076_N	AEG089_N	AEG065_N	AEG018_N	AEG100_N	AEG007_N	AEG101_N	AEG031_N	AEG051_N	AEG097_N	AEG023_N	AEG075_N	AEG038_N	AEG053_N	AEG083_N	AEG012_N	AEG070_N	AEG087_N	AEG025_N	AEG013_N	AEG074_N	AEG034_N	AEG078_N	AEG021_N	AEG022_N	AEG027_N	AEG047_N	AEG079_N	AEG030_N	AEG098_N	AEG020_N	AEG061_N	AEG072_N	AEG026_N	AEG006_N
Adipocytes	score_raw	1377.29	1537.16	2133.34	2304.85	1519.13	1915.4	1861.09	2098.92	3773.77	1906.01	1656.64	1977.06	3017.82	2055.82	1927.63	1539.7	1833.88	1938.78	1392.88	2271.66	1590.05	1928.99	1492.35	2731.3	2087.15	3574.35	1695.59	2097.18	1754.44	1819.04	1564.24	2088.81	3507.48	2786.62	1990.2	1653.66	3535.27	2921.37	2599.13	1796.53	1519.08	3839.03	2391.26	3190.14	1694.14	3275.13	1920.2	1839.97
	score_transformed	0.0041	0.0006	0.0147	0.0151	0.0041	0.014	0.0022	0.0172	0.1152	0.0067	0.0066	0.0132	0.057	0.0135	0.0085	0.0047	0.01	0.0131	0.0049	0.0213	0.0026	0.0068	0	0.0378	0.0147	0.0888	0.0069	0.016	0.0056	0.0112	0.0058	0.0167	0.0879	0.0413	0.011	0.0082	0.1032	0.0523	0.0368	0.0039	0.0073	0.1262	0.0302	0.072	0.0056	0.073	0.0123	0.0145
	p value	0.2353	0.546253	0.0254067	0.02332	0.2353	0.0293767	0.365757	0.0147267	0	0.131717	0.13476	0.03456	0	0.03257	0.08956	0.205303	0.0659133	0.0351767	0.196297	0.00506	0.332773	0.129017	1	0	0.0254067	0	0.126453	0.0192967	0.167757	0.0516467	0.16025	0.01654	0	0	0.05367	0.0956133	0	0	0	0.24641	0.11614	0	9.33e-05	0	0.167757	0	0.0411267	0.0265167
Astrocytes	score_raw	399.518	1134.84	1005.69	923.686	653.844	923.803	1220.13	872.795	1226.48	659.506	970.07	810.76	1893.49	941.643	588.392	777.959	450.147	961.39	854.905	457.077	681.446	898.117	457.96	1779.83	527.813	1812.42	528.565	918.912	745.816	793.71	310.476	1042.24	1984.44	1025.01	804.233	985.202	2038.83	2075.94	1639.11	563.415	506.138	1757.53	844.661	2063.2	557.481	1104.12	767.477	891.033
	score_transformed	0	0	0	0	0	0	0	0	0	0	0	0	0	0	0	0	0	0	0	0	0	0	0	0	0	0	0	0	0	0	0	0	0	0	0	0	0	0.0091	0	0	0	0	0	0.0094	0	0	0	0
	p value	1	1	1	1	1	1	1	1	1	1	1	1	1	1	1	1	1	1	1	1	1	1	1	1	1	1	1	1	1	1	1	1	1	1	1	1	1	0	1	1	1	1	1	0	1	1	1	1
Fibroblasts	score_raw	463.195	651.023	800.419	814.966	492.101	558.956	975.688	728.246	966.243	366.188	528.609	742.296	1493.23	665.128	570.47	543.464	610.244	687.96	659.78	635.744	588.468	467.628	381.506	1284.29	630.532	1605.5	567.428	914.861	671.895	477.365	485.101	876.662	1560.43	776.38	637.491	658.167	1534.6	1581.83	1221.65	576.362	518.368	1340.34	676.859	1543.85	658.05	963.235	746.228	759.102
	score_transformed	0.0069	0.1005	0.1445	0.156	0.0412	0.0757	0.2243	0.1251	0.2171	0.0026	0.0547	0.1138	0.4585	0.1117	0.0695	0.0563	0.0765	0.1115	0.1345	0.0769	0.0861	0.0436	0	0.3716	0.0885	0.5692	0.0735	0.2018	0.1148	0.0555	0.0311	0.1706	0.5123	0.1493	0.0973	0.1205	0.496	0.5396	0.3511	0.0579	0.0556	0.3805	0.1211	0.5113	0.115	0.1983	0.1361	0.1491
	p value	0.452853	0.0201433	0.00376	0.00177	0.158397	0.0483167	0	0.00882333	0	0.53801	0.102387	0.0132967	0	0.01427	0.06063	0.0969	0.0468433	0.0143667	0.00600667	0.0461033	0.03266	0.146733	1	0	0.02977	0	0.05237	0	0.0128633	0.0996667	0.21546	0.000443333	0	0.00282333	0.0221667	0.0105133	0	0	0	0.0915267	0.09928	0	0.0102933	0	0.01276	0	0.00561667	0.00285667
Preadipocytes	score_raw	276.882	681.77	597.615	682.941	276.422	432.899	684.696	480.371	723.342	622.371	726.474	571.701	1305.62	642.081	526.298	524.266	512.186	677.696	469.398	529.833	513.569	501.409	525.817	784.613	461.84	1549.22	686.077	717.684	487.509	364.535	421.183	724.083	1581.44	605.105	613.536	481.49	1319.67	1281.1	731.24	439.529	365.961	963.622	393.923	1347.04	511.692	689.731	581.351	448.271
	score_transformed	0	0.0281	0	0.0274	0	0	0	0	0.0324	0.0544	0.0636	0	0.1354	0.0316	0.0133	0.0016	0	0.0284	0	0	0.0087	0.0185	0.0186	0	0	0.2447	0.0547	0.0188	0	0	0	0.016	0.2599	0.0132	0.0284	0	0.1384	0.1152	0	0	0	0.0423	0	0.1491	0	0.007	0.0011	0
	p value	1	0.0519233	1	0.0547733	1	1	1	1	0.03653	0.00299	0.000836667	1	0	0.0390067	0.15834	0.43408	1	0.0507767	1	1	0.22427	0.108293	0.107537	1	1	0	0.00288333	0.10603	1	1	1	0.12994	0	0.159573	0.0507767	1	0	0	1	1	1	0.0140433	1	0	1	0.256877	0.46716	1
Pericytes	score_raw	331.932	660.24	653.403	415.881	686.446	613.496	770.971	469.134	519.36	336.68	473.674	669.963	1032.37	590.96	476.585	602.39	602.698	690.613	582.217	563.997	535.838	463.949	336.75	987.075	579.781	973.235	462.419	595.222	446.546	518.879	559.221	700.705	1179.24	613.869	526.905	610.948	1196.93	1390.45	946.768	429.997	575.978	941.743	670.017	1256.35	349.722	662.375	687.015	648.4
	score_transformed	0	0.0108	0.0026	0	0.0337	0.0189	0.028	0	0	0	0	0.0002	0.043	0.0121	0	0.0031	0	0.0181	0.0265	0	0.0058	0	0	0.0636	0.0035	0.0684	0	0	0	0.0098	0	0	0.1071	0.0138	0.0012	0.02	0.1011	0.1652	0.0648	0	0.0105	0.0433	0.0304	0.123	0	0	0.018	0.018
	p value	1	0	0	1	0	0	0	1	1	1	1	1	0	0	1	0	1	0	0	1	0	1	1	0	0	0	1	1	1	0	1	1	0	0	0	0	0	0	0	1	0	0	0	0	1	1	0	0
ly Endothelial cells	score_raw	1097.53	1800.05	2239.42	1750.16	2006.05	1527.3	1655.9	1908.48	2976.98	886.199	1143.01	1963.27	1732.98	1742.3	1011.11	2097.58	1642.64	2486.66	2173.48	1850.3	1578.13	1237.52	997.175	1825.67	1815.82	3754.91	1324.25	2165.22	1760.18	1420.32	1352.1	1581.48	3067.33	2346.66	1674.49	1724.86	2411.58	2062.15	1632.76	1240.55	1798.39	1968.48	2381.37	2424.99	1308.89	2535.65	1943.8	1995.33
	score_transformed	0.0063	0.0249	0.0447	0.0218	0.034	0.0158	0.0203	0.0295	0.0905	0.0039	0.007	0.032	0.0213	0.0206	0.0044	0.0387	0.02	0.0587	0.0442	0.0273	0.0186	0.0083	0.0051	0.0247	0.0272	0.1561	0.0108	0.0406	0.0233	0.0134	0.0118	0.0177	0.0976	0.0526	0.0207	0.0214	0.0518	0.0363	0.0192	0.0098	0.0258	0.0312	0.0521	0.0529	0.01	0.0595	0.0313	0.0349
	p value	0.241853	0.0347533	0.00289333	0.0482367	0.0121	0.0902133	0.0563533	0.0208067	0	0.317363	0.224127	0.0154033	0.0508867	0.0546533	0.299143	0.00685333	0.0581433	0.000293333	0.00310667	0.0267767	0.0676733	0.195237	0.27614	0.03543	0.0270833	0	0.150713	0.00531	0.0409867	0.115603	0.135667	0.07432	0	0.000806667	0.0540567	0.05033	0.000913333	0.00912	0.0632367	0.16702	0.0314667	0.0169467	0.00086	0.000763333	0.16371	0.000236667	0.0167367	0.01088
mv Endothelial cells	score_raw	578.334	938.122	1153.47	985.555	1016.03	808.52	869.593	1000.58	1515.13	461.787	627.882	1012.81	950.907	1002.25	602.722	1048.22	866.192	1251.45	1023.53	970.817	806.02	682.65	550.576	996.337	902.428	2008.09	729.713	1128.22	944.394	735.865	729.475	837.95	1566.1	1126.11	892.588	923.905	1260.68	1037.45	857.327	649.765	920.924	1024.61	1201.8	1270	712.314	1339.57	994.466	973.708
	score_transformed	0.0086	0.0339	0.0546	0.0413	0.0414	0.0246	0.0291	0.0409	0.0926	0.0045	0.013	0.0412	0.0362	0.0429	0.0129	0.0433	0.0304	0.0628	0.0402	0.039	0.025	0.0167	0.0093	0.0402	0.0322	0.1661	0.0207	0.0531	0.0365	0.0194	0.0205	0.0264	0.0994	0.0486	0.0324	0.0339	0.0639	0.0416	0.027	0.0142	0.0338	0.0408	0.0579	0.0659	0.0184	0.0749	0.0395	0.0364
	p value	0.11055	0.00543667	0	0.00078	0.00076	0.02167	0.01197	0.000883333	0	0.18729	0.0732533	0.0008	0.00333667	0.000416667	0.0740133	0.00033	0.00981	0	0.00115333	0.00167333	0.0207167	0.05104	0.103553	0.00115333	0.00741667	0	0.0336167	0	0.00315333	0.0386367	0.0343133	0.0173767	0	0	0.00722333	0.00543667	0	0.0007	0.0160067	0.0654233	0.00552333	0.000903333	0	0	0.0430267	0	0.00142667	0.00321333
Smooth muscle	score_raw	479.007	409.892	658.48	597.855	231.094	387.914	714.545	565.097	534.119	406.105	481.144	678.855	1153.65	467.685	462.561	457.966	540.961	518.89	327.355	611.994	424	344.503	541.331	906.089	509.782	911.928	468.437	661.494	475.059	266.241	509.236	731.758	1044.05	499.386	463.046	331.968	1068.16	1114.39	809.265	539.853	421.824	942.695	371.982	1061.01	334.616	708.016	541.325	524.232
	score_transformed	0.085	0.0354	0.1766	0.1266	0	0.0504	0.1883	0.1248	0.0348	0.0782	0.1089	0.2046	0.4095	0.0806	0.0939	0.0858	0.142	0.1029	0.0086	0.1768	0.0725	0.0372	0.1533	0.2656	0.1173	0.1633	0.103	0.1635	0.084	0	0.1367	0.2213	0.2897	0.0724	0.0836	0.0005	0.3273	0.371	0.2114	0.1288	0.077	0.2643	0.0158	0.3249	0	0.1614	0.1174	0.1078
	p value	0	0	0	0	1	0	0	0	0	0	0	0	0	0	0	0	0	0	0	0	0	0	0	0	0	0	0	0	0	1	0	0	0	0	0	1	0	0	0	0	0	0	0	0	1	0	0	0
Endothelial cells	score_raw	483.084	1332.63	1800.83	1379.04	1384.16	1135.27	1195.21	1465.78	2354.27	696.926	899.442	1536.69	1349.18	1495.12	925.771	1580.98	1206.15	1800.78	1537.07	1407.83	1221.03	960.006	764.174	1435.83	1326.16	3283.83	1033.87	1580.64	1432.88	987.492	1068.64	1151.85	2349.29	1783.43	1305.22	1297.68	1883.14	1448.98	1191.88	1063.38	1274.79	1612.4	1704.87	1796.96	722.342	1997.55	1415.97	1393.73
	score_transformed	0	0.0339	0.0744	0.0368	0.0333	0.0217	0.0244	0.0442	0.1316	0.0007	0.0092	0.0513	0.0389	0.047	0.0109	0.0546	0.0285	0.0746	0.0515	0.0427	0.028	0.0118	0.0042	0.0426	0.0359	0.2743	0.0177	0.0563	0.0419	0.0122	0.0197	0.0237	0.1358	0.0706	0.0333	0.0315	0.0847	0.0477	0.0236	0.0164	0.031	0.0566	0.0639	0.077	0.0017	0.0933	0.0421	0.0391
	p value	1	0.105237	0.03931	0.0958067	0.10746	0.166923	0.14922	0.07694	0.0104867	0.872407	0.391523	0.0641333	0.0896233	0.07135	0.334567	0.0593467	0.127437	0.0391767	0.0638233	0.08014	0.129973	0.308693	0.6277	0.08038	0.0986267	0	0.200667	0.0570767	0.0818467	0.298187	0.181713	0.15341	0.0093	0.0423533	0.10746	0.114467	0.0314267	0.0702267	0.15401	0.21665	0.116427	0.0566667	0.0485367	0.0370933	0.790153	0.0261433	0.0813933	0.0890733
Myocytes	score_raw	738.628	600.744	670.955	558.75	640.178	662.908	830.792	524.952	612.872	438.913	445.105	612.77	1556.52	620.497	503.407	557.055	761.168	627.783	563.489	628.128	530.402	592.463	488.801	1208.96	783.592	1112.36	503.329	606.855	566.045	442.56	658.511	1041.4	1637.31	681.136	573.582	452.234	1392.62	1548.79	1042.37	657.249	505.976	1219.95	563.083	1401.92	701.711	874.098	654.233	654.618
	score_transformed	0.0082	0	0.0047	0	0.0048	0.005	0.0061	0.0016	0	0	0	0.0023	0.0434	0.0032	0.0018	0.0013	0.009	0.0026	0.0008	0.0032	0.0019	0.001	0.0015	0.0228	0.0085	0.0098	0.0016	0.0024	0.0014	0	0.0052	0.0213	0.0463	0.0005	0.0018	0	0.0297	0.0451	0.013	0.0058	0.001	0.0218	0.0003	0.0316	0.0072	0.0127	0.0047	0.0051
	p value	0.207433	1	0.23952	1	0.23841	0.236293	0.225457	0.281437	1	1	1	0.26974	0.0578	0.25711	0.277927	0.286907	0.20127	0.265337	0.964313	0.25711	0.276247	0.95973	0.28317	0.122963	0.205193	0.195293	0.281437	0.26821	0.285077	1	0.234343	0.12913	0.0512367	0.972333	0.277927	1	0.0968967	0.0538867	0.173667	0.228347	0.95973	0.127213	0.979027	0.09029	0.21566	0.175577	0.23952	0.235303
CD4+ Tcm	score_raw	338.534	640.34	748.17	959.203	637.754	546.116	662.456	524.157	974.92	509.185	530.033	633.562	602.06	669.85	591.755	688.325	726.959	652.846	883.441	589.082	852.353	614.033	745.646	528.536	512.682	595.593	795.83	589.153	769.39	596.807	527.648	691.582	508.817	800.349	773.257	915.239	601.159	562.264	493.816	592.586	571.364	503.037	818.167	627.333	658.999	531.691	740.961	714.717
	score_transformed	0	0	0.0136	0	0	0	0	0	0	0	0	0	0	0	0	0	0.0137	0	0	0.0081	0	0	0	0	0	0	0	0.0049	0	0	0	0.0164	0	0	0	0	0	0	0	0	0	0	0	0	0	0.0014	0.0034	0.0006
	p value	1	1	0.27418	1	1	1	1	1	1	1	1	1	1	1	1	1	0.273567	1	1	0.32166	1	1	1	1	1	1	1	0.38434	1	1	1	0.257513	1	1	1	1	1	1	1	1	1	1	1	1	1	0.53584	0.43327	0.93122
CD4+ Tem	score_raw	891.755	1050.94	847.061	1384.81	1022.32	971.623	876.201	686.353	1243.74	970.956	1045.81	809.638	307.848	986.918	910.488	1133.37	787.621	1002.25	1158.16	523.324	1131.34	999.863	1139.2	446.809	566.741	618.826	1273.25	605.105	1100.57	1017.07	606.091	734.347	306.237	1176.01	1135.77	1401.02	325.815	232.45	511.785	741.686	879.655	329.059	1113.01	302.773	1125.84	618.829	920.44	962.598
	score_transformed	0.02	0.0663	0.0116	0	0.0437	0.0596	0.0592	0.0007	0	0.0198	0.0268	0.0399	0	0.0255	0.0158	0.0281	0.0444	0.0304	0	0	0.0403	0.0371	0.0041	0	0	0	0.0256	0	0.025	0.0655	0.0217	0.0304	0	0	0	0.0823	0	0	0	0.0286	0.0298	0	0.021	0	0.0024	0.0056	0.0456	0.0325
	p value	0.170993	0.0129333	0.218843	1	0.0731933	0.0277867	0.0287633	0.54968	1	0.172023	0.13921	0.0865767	1	0.145137	0.193417	0.133507	0.0708133	0.12365	1	1	0.0851133	0.0967067	0.300103	1	1	1	0.14467	1	0.14737	0.01462	0.16254	0.12365	1	1	1	0	1	1	1	0.13142	0.126277	1	0.165973	1	0.373903	0.2699	0.0670267	0.1149
CD4+ memory T-cells	score_raw	610.716	455.588	792.623	1264.69	521.154	551.351	534.338	585.615	1165.41	853.491	616.267	605.962	596.185	694.908	768.326	786.696	430.544	579.916	818.896	384.563	797.641	764.197	1068.7	465.778	366.329	569.833	1128.52	347.311	983.154	362.964	538.584	474.1	566.406	1024.1	1010.85	848.22	517.061	514.37	455.4	621.676	717.128	445.366	566.042	487.184	862.605	498.656	598.978	641.663
	score_transformed	0	0	0.0014	0.0239	0	0	0	0	0.0065	0.0071	0	0	0	0	0.0038	0	0	0	0	0	0	0	0.0112	0	0	0	0.006	0	0.0065	0	0	0	0	0	0.0054	0	0	0	0	0	0	0	0	0	0	0	0	0
	p value	1	1	0.32793	0.140623	1	1	1	1	0.292027	0.286943	1	1	1	1	0.31301	1	1	1	1	1	1	1	0.250673	1	1	1	0.296027	1	0.292027	1	1	1	1	1	0.301027	1	1	1	1	1	1	1	1	1	1	1	1	1
Tregs	score_raw	465.567	607.341	721.284	1116.3	635.586	604.667	489.921	734.955	1176.38	741.192	636.196	750.217	669.582	843.155	950.491	990.165	532.384	638.821	1136.55	501.41	1367.42	674.784	807.268	468.225	567.666	725.977	1163.88	428.407	995.115	530.145	621.214	643.377	727.797	948.953	1142.2	892.841	498.865	559.458	514.998	646.859	803.097	466.705	502.379	544.392	1094.59	343.354	829.13	655.714
	score_transformed	0	0	0	0	0	0	0	0	0	0	0	0	0	0	0	0	0	0	0	0	0.0125	0	0	0	0	0	0	0	0	0	0	0	0	0	0	0	0	0	0	0	0	0	0	0	0	0	0	0
	p value	1	1	1	1	1	1	1	1	1	1	1	1	1	1	1	1	1	1	1	1	0.0492267	1	1	1	1	1	1	1	1	1	1	1	1	1	1	1	1	1	1	1	1	1	1	1	1	1	1	1
Tgd cells	score_raw	935.096	560.107	335.995	652.253	645.278	619.693	413.859	631.319	823.135	725.659	784.889	391.147	115.474	722.008	601.508	872.331	157.755	552.653	629.728	267.432	686.846	651.807	876.337	144.225	274.591	104.928	843.992	274.7	765.63	456.773	397.557	104.066	90.9454	703.474	895.9	935.1	110.043	65.5195	298.461	452.432	639.041	53.5358	649.24	52.1905	833.849	182.621	389.987	514.008
	score_transformed	0	0	0	0	0	0	0	0	0	0.0056	0	0	0	0	0	0	0	0	0	0	0	0	0	0	0	0	0.0006	0	0	0	0	0	0	0	0.0052	0	0	0	0	0	0	0	0	0	0	0	0	0
	p value	1	1	1	1	1	1	1	1	1	0	1	1	1	1	1	1	1	1	1	1	1	1	1	1	1	1	0	1	1	1	1	1	1	1	0	1	1	1	1	1	1	1	1	1	1	1	1	1
Th1 cells	score_raw	1189.36	672.987	561.527	538.74	1080.25	744.388	621.031	957.951	1028.97	741.135	960.568	595.175	182.436	1081.53	917	1104.07	563.536	959.412	916.674	794.619	918.745	898.602	1012.81	497.711	729.962	336.77	890.671	661.178	1041.74	862.43	705.56	439.62	216.769	825.066	1011.72	1152.19	593.118	473.66	523.871	779.339	1051.07	370.862	917.751	439.845	1179.6	592.822	819.784	771.759
	score_transformed	0.0638	0.0252	0.0162	0.005	0.0768	0.0215	0.0197	0.0588	0.0484	0.0253	0.0537	0.0222	0	0.0748	0.0531	0.0716	0.0178	0.0557	0.0566	0.0427	0.0537	0.0451	0.0497	0.0037	0.0333	0	0.0329	0.0265	0.0669	0.0426	0.0351	0.0103	0	0.0308	0.057	0.0705	0.0103	0	0.0004	0.0389	0.0643	0	0.0501	0.0005	0.077	0.021	0.0462	0.0305
	p value	0	0	0.01524	0.169523	0	0.00083	0.00317667	0	0	0	0	0.000376667	1	0	0	0	0.00822667	0	0	0	0	0	0	0.204577	0	1	0	0	0	0	0	0.06984	1	0	0	0	0.06984	1	0.982043	0	0	1	0	0.977993	0	0.00129	0	0
Th2 cells	score_raw	1729.06	874.81	711.639	1035.92	1028.94	1166.01	819.996	987.308	1434.41	1106.93	1184.81	540.989	823.305	1118.27	1026.61	1328.38	311.966	1042.65	871.794	534.776	1019.68	1123.31	1455.68	861.12	479.941	498.156	1386.74	446.27	1184.36	1031.99	478.738	484.159	840.936	1178.37	1278.15	1523.45	811.574	833.723	1047.93	842.371	1242.43	668.554	1019.47	733.91	1468.99	487.077	708.427	1032.69
	score_transformed	0.1551	0.0231	0.0106	0.0362	0.0256	0.0591	0.0202	0.0326	0.0825	0.0525	0.0572	0	0.0194	0.0398	0.036	0.0718	0	0.0334	0.004	0	0.0265	0.0467	0.0993	0.0277	0	0	0.0871	0	0.0475	0.0371	0	0.0006	0.0188	0.0505	0.0632	0.1042	0.0143	0.0205	0.0512	0.0197	0.0609	0.0097	0.0245	0.0133	0.095	0	0.0022	0.0406
	p value	0	0.370237	0.588487	0.220877	0.33645	0.08038	0.41329	0.255737	0.0233533	0.10858	0.0878633	1	0.425353	0.190257	0.222737	0.0435567	1	0.247603	0.765137	1	0.325187	0.14175	0.00616667	0.310943	1	1	0.0171533	1	0.13662	0.212783	1	0.92123	0.43463	0.119427	0.06653	0.00361667	0.51324	0.408713	0.115483	0.420617	0.07415	0.608617	0.350997	0.532363	0.00925333	1	0.833787	0.183987
naive B-cells	score_raw	833.035	1103.26	1369.72	3223	1060.22	532.892	427.868	1107.05	2468.57	1764.25	1705.18	598.106	200.874	1495.73	1610.03	1859.73	598.905	1347.47	2228.27	432.702	1405.29	1349.23	2181.73	258.925	509.517	687.628	2029.62	506.6	1790.43	1350.47	425.166	768.32	180.606	2020.01	2156.32	1974.41	271.027	161.266	770.926	891.21	1133.88	575.463	1545.52	301.737	2070.93	526.295	1008.95	1539.49
	score_transformed	0	0	0.0064	0.112	0	0	0	0.0107	0.0573	0.0117	0.0001	0	0	0.0111	0.0093	0.0174	0	0	0.0248	0	0.0014	0	0.0372	0	0	0	0.0265	0	0.0206	0	0	0	0	0.0116	0.0295	0.0068	0	0	0	0.0022	0.0063	0	0	0	0.0139	0	0	0.0101
	p value	1	1	0	0	1	1	1	0	0	0	0.666667	1	1	0	0	0	1	1	0	1	0	1	0	1	1	1	0	1	0	1	1	1	1	0	0	0	1	1	1	0	0	1	1	1	0	1	1	0
Plasma cells	score_raw	1261.91	1845.43	1352.42	1905.1	1599.68	1161.11	906.642	927.851	1399.7	1835.49	2020.7	907.945	223.957	1618.36	1696.38	1564.65	1164.96	1658.58	1516.02	831.555	1759.07	1687.24	1824.26	331.475	805.911	259.3	1888.64	860.393	1519.25	1142.19	898.224	980.663	95.2961	1654.68	1632.76	1813.86	171.737	148.462	644.872	1148.05	1200.57	383.037	1433.23	252.748	2069.82	718.749	1082.71	1251.15
	score_transformed	0.0742	0.1508	0.0834	0.1368	0.1152	0.0643	0.0388	0.0411	0.0771	0.1444	0.1733	0.0393	0	0.117	0.126	0.1042	0.063	0.1209	0.0915	0.0307	0.1363	0.1252	0.1383	0	0.0284	0	0.1497	0.0311	0.099	0.0578	0.0377	0.0458	0	0.1135	0.1096	0.1363	0	0	0.0196	0.0635	0.0673	0	0.0876	0	0.1745	0.0175	0.0551	0.0697
	p value	0	0	0	0	0	0	0	0	0	0	0	0	1	0	0	0	0	0	0	0	0	0	0	1	0	1	0	0	0	0	0	0	1	0	0	0	1	1	0	0	0	1	0	1	0	0	0	0
Basophils	score_raw	515.655	501.385	372.004	541.55	593.622	538.903	309.259	490.446	700.175	452.803	509.482	427.286	464.623	520.056	423.507	612.153	445.339	551.995	627.121	494.918	629.56	527.354	528.883	360.269	503.968	597.985	560.527	498.369	521.431	482.968	341.905	464.218	522.004	658.355	521.852	599.735	563.142	519.831	384.64	460.112	579.853	431.763	728.005	528.046	661.54	480.979	478.842	501.782
	score_transformed	0.0452	0.0233	0	0	0.0497	0.0413	0	0.022	0.0308	0.0109	0.0195	0.004	0	0.0109	0.0003	0.0505	0.017	0.0206	0.0351	0.0351	0.0563	0.021	0.022	0	0.0167	0	0.0157	0.0182	0.0136	0.0186	0	0.0176	0	0.0393	0.0068	0.0353	0	0	0	0.0288	0.0664	0	0.0767	0	0.0598	0.0079	0.0182	0.0187
	p value	0	0	1	1	0	0	1	0	0	0	0	0	1	0	1	0	0	0	0	0	0	0	0	1	0	1	0	0	0	0	1	0	1	0	0	0	1	1	1	0	0	1	0	1	0	0	0	0
DC	score_raw	2290.93	1461.07	1023.16	2019.5	1568.27	1293.41	1374.67	1340.3	1860.54	1719.09	2021.43	957.155	1260.54	1712.25	1684.54	1553.57	469.271	1331.93	2336.92	429.348	2144.29	1961.94	1185.29	801.679	563.889	2191.31	1552.15	494.608	1745.83	1734.38	579.105	758.606	1623.34	1438.1	1942.15	2162.07	1144.2	828.733	950.908	1141.76	1221.93	909.679	1484.87	901.229	2401.89	1179.49	1175.71	1491.3
	score_transformed	0.0374	0.0118	0.0038	0.0269	0.0123	0.0078	0.0106	0.009	0.0186	0.019	0.0287	0.0028	0.002	0.0182	0.0178	0.0137	0	0.0084	0.0407	0	0.0331	0.0265	0.0064	0	0	0.0295	0.0133	0	0.0182	0.0183	0.0001	0.0008	0.0091	0.01	0.0251	0.0328	0	0	0.0005	0.0059	0.0063	0	0.0092	0	0.0423	0.005	0.0064	0.0114
	p value	0	0.00082	0.07991	0	0.0005	0.0116567	0.00194333	0.00564	0	0	0	0.119973	0.162497	0	0	0.000113333	1	0.00823	0	1	0	0	0.0246767	1	1	0	0.000183333	1	0	0	0.98825	0.91797	0.00531	0.0029	0	0	1	1	0.94626	0.0317533	0.0259833	1	0.00496667	1	0	0.0475067	0.0246767	0.00109667
Macrophages	score_raw	462.568	400.222	308.662	462.458	574.943	383.164	339.737	411.167	480.37	447.529	428.534	287.397	366.523	559.174	573.04	533.817	238.994	373.358	573.802	159.934	753.356	536.812	341.537	317.458	317.064	719.152	654.165	167.465	782.818	331.275	319.455	222.891	462.874	490.56	680.081	588.514	369.963	133.493	266.689	510.217	569.401	239.376	301.092	242.296	916.249	398.831	409.743	481.144
	score_transformed	0.0009	0	0	0	0.0057	0	0	0	0	0.001	0	0	0	0.0035	0.0058	0.0046	0	0	0.0036	0	0.0127	0.0013	0	0	0	0	0.0098	0	0.016	0	0	0	0	0	0.0105	0.0051	0	0	0	0.0039	0.0068	0	0	0	0.0256	0	0.0014	0.0032
	p value	0.666667	1	1	1	0	1	1	1	1	0.666667	1	1	1	0	0	0	1	1	0	1	0	0	1	1	1	1	0	1	0	1	1	1	1	1	0	0	1	1	1	0	0	1	1	1	0	1	0	0
Macrophages M1	score_raw	552.584	582.174	428.327	619.075	845.455	632.371	479.326	556.787	676.612	684.908	703.168	382.89	476.973	779.24	818.056	755.493	234.089	548.828	867.811	211.618	1045.66	849.675	407.447	520.072	422.451	821.505	861.844	142.601	1085.37	569.897	459.694	335.103	584.446	723.51	1038.89	906.162	554.667	218.478	483.742	696.747	826.509	401.898	518.999	384.133	1305.98	535.641	600.374	684.307
	score_transformed	0	0.0028	0	0.0016	0.0122	0.0031	0.0016	0.0031	0	0.0052	0.0053	0	0	0.0086	0.0109	0.0076	0	0.001	0.0106	0	0.0202	0.0091	0	0	0	0	0.0126	0	0.0238	0.0008	0.0028	0	0	0.0039	0.0213	0.0116	0	0	0	0.0093	0.0128	0	0	0	0.0336	0	0.0041	0.0066
	p value	1	0.36087	1	0.58005	0.0190333	0.32122	0.58005	0.32122	1	0.144007	0.138883	1	1	0.05192	0.02823	0.06761	1	0.72772	0.03075	1	0.00024	0.0455	1	1	1	1	0.0168433	1	0	0.782703	0.36087	1	1	0.234523	6.67e-05	0.0229633	1	1	1	0.0432633	0.01582	1	1	1	0	1	0.217237	0.0904567
Macrophages M2	score_raw	588.641	576.557	658.166	688.317	713.394	719.721	477.083	576.168	976.808	726.978	619.046	428.774	601.593	649.913	705.101	696.499	547.81	606.925	577.443	411.963	738.933	813.909	541.24	440.592	604.139	1095.22	660.244	350.867	754.343	700.061	402.696	371.158	859.064	777.862	749.361	774.108	689.438	325.611	323.671	524.039	683.695	492.104	708.417	520.878	957.599	667.744	603.292	609.382
	score_transformed	0.0007	0.0026	0.0067	0.0065	0.0057	0.0072	0.0007	0.0029	0.0123	0.0087	0.0022	0	0	0.0022	0.006	0.006	0.0035	0.0027	0	0	0.0036	0.0093	0.004	0	0.0043	0.0242	0.0032	0	0.0043	0.0068	0	0	0.0082	0.0079	0.0046	0.0062	0	0	0	0.001	0.0053	0	0.0037	0	0.012	0.0033	0.0036	0.0027
	p value	0.61718	0.196483	0.08423	0.0881033	0.105457	0.0750333	0.61718	0.18563	0.01682	0.05145	0.212243	1	1	0.212243	0.0985333	0.0985333	0.1651	0.19271	1	1	0.161763	0.0436867	0.14921	1	0.140667	0	0.175117	1	0.140667	0.0824067	1	1	0.0587533	0.0633	0.132567	0.09431	1	1	1	0.600763	0.11483	1	0.158527	1	0.01889	0.17165	0.161763	0.19271
Mast cells	score_raw	100.542	372.905	499.113	709.614	229.051	308.517	317.415	463.209	466.219	389.922	316.767	372.057	290.872	473.678	455.116	494.307	503.99	471.505	581.277	521.474	578.543	295.673	563.516	348.818	373.557	894.313	529.213	359.385	690.868	128.559	408.019	453.07	385.878	509.428	477.605	362.521	508.692	445.591	222.374	528.771	501.573	332.375	336.434	424.979	340.794	465.907	561.011	496.896
	score_transformed	0	0.0082	0.0131	0.0264	0	0.0039	0.0023	0.0134	0.0088	0.0091	0.0034	0.0089	0	0.0131	0.014	0.0155	0.0194	0.0139	0.0226	0.021	0.0238	0.0029	0.0223	0	0.0077	0.041	0.0174	0.0069	0.0342	0	0.0115	0.0146	0	0.0148	0.0131	0.0053	0.0105	0.0027	0	0.0215	0.018	0	0.0048	0.0055	0.004	0.0134	0.0231	0.0164
	p value	1	0.0997967	0.0125033	0	1	0.32342	0.51869	0.0104467	0.08208	0.0743333	0.372257	0.0792967	1	0.0125033	0.00719667	0.00229667	0	0.00772	0	0	0	0.43176	0	1	0.11613	0	0.000176667	0.14642	0	1	0.0287567	0.00470667	1	0.00402	0.0125033	0.223217	0.0442	0.458753	1	0	3.33e-05	1	0.25389	0.212177	0.31481	0.0104467	0	0.000756667
aDC	score_raw	1440.73	899.767	1016.88	1687.17	1221.32	909.21	841.466	1275.6	1499.94	1451.42	1446.36	581.87	919.879	1175.24	1547.31	1324.61	295.759	1163.87	1897.32	124.965	1784.73	1532.44	1051.65	513.553	329.259	1422.54	1388.67	213.711	1514.09	1408.78	375.849	770.389	1028.24	1332.29	1538.93	1502.98	978.793	600.029	1065.83	935.257	1002.2	760.18	1460.31	709.95	2099.51	893.987	1032.26	1365.13
	score_transformed	0.03	0	0.0392	0.0914	0.0512	0.0046	0	0.0687	0.0346	0.0694	0.0347	0	0	0.025	0.1036	0.0692	0	0.0402	0.1216	0	0.1355	0.0568	0.0336	0	0	0	0.0632	0	0.0732	0.0397	0	0.0246	0	0.0509	0.0523	0.0349	0	0	0.0537	0.0363	0.023	0	0.0951	0	0.1838	0.0045	0.0446	0.0664
	p value	0.43813	1	0.371447	0.142547	0.30057	0.75678	1	0.219383	0.40352	0.216597	0.40277	1	1	0.48049	0.110797	0.217393	1	0.365067	0.07621	1	0.0576667	0.271843	0.410717	1	1	1	0.242487	1	0.20192	0.36825	1	0.484087	1	0.30205	0.294763	0.40148	1	1	0.287523	0.391503	0.498943	1	0.132497	1	0.0205633	0.759233	0.337593	0.22886
cDC	score_raw	1619.27	1351.85	786.272	1765.43	1080.55	1064.01	1195.44	911.726	1590.31	1525.81	1574.81	856.464	1075.51	1372.58	1133.64	1110.24	534.448	822.696	1731.6	389.147	1400.86	1587.08	927.217	879.166	414.581	2066.64	1280.02	494.207	1702.39	1421.63	591.123	555.505	1263.29	1201.11	1497.5	1771.62	1151.71	849.31	646.875	782.255	834.022	901.952	825.763	1000.54	1848.2	846.522	835.857	911.012
	score_transformed	0.1327	0.083	0.0156	0.1503	0.0427	0.044	0.0639	0.028	0.1173	0.1092	0.1198	0.0246	0.0464	0.0844	0.047	0.0424	0.0036	0.0171	0.1466	0	0.0819	0.1229	0.0209	0.027	0	0.2387	0.0607	0.0017	0.1381	0.0943	0.0073	0.0041	0.0714	0.0512	0.099	0.1579	0.0559	0.0235	0.0096	0.0159	0.0169	0.0273	0.0139	0.0383	0.1657	0.0226	0.0203	0.0242
	p value	0	0	0.101177	0	0.00519	0.00437333	2.33e-05	0.0284333	0	0	0	0.0404767	0.00305333	0	0.00279667	0.00543333	0.353927	0.0871667	0	1	0	0	0.0592667	0.03165	1	0	0.000106667	0.452647	0	0	0.23419	0.333597	0	0.00142333	0	0	0.000516667	0.0453067	0.184547	0.09832	0.08901	0.0306433	0.119353	0.00896	0	0.04978	0.0628633	0.0421033
iDC	score_raw	2586.43	2165.11	1157.27	2361.7	1708.43	1663.32	1873.22	1525.58	2320.06	2086.64	2489.8	948.373	1452.53	1893.26	1825.5	1636.5	539.274	1605.99	2706.86	239.484	2167.43	2447.28	1450.02	1156.32	614.103	3652.52	1836.68	464.05	2069.73	2391.44	733.266	585.144	2188.74	1823.98	2451.14	2618.16	1372.37	1119.16	796.56	1094	1577.77	1230.64	1565.27	1154.71	2594.23	1408.79	1153.3	1815.91
	score_transformed	0.4	0.2719	0.063	0.3018	0.1551	0.1614	0.2091	0.1184	0.2945	0.2403	0.3669	0.0479	0.1168	0.2038	0.1667	0.1346	0.0119	0.1387	0.4112	0	0.2414	0.3479	0.109	0.0683	0.0152	0.8012	0.1765	0.0049	0.2299	0.3329	0.0277	0.0083	0.2737	0.1715	0.3439	0.4	0.0957	0.0609	0.0164	0.0568	0.1384	0.0659	0.1109	0.0635	0.3512	0.1058	0.0621	0.1769
	p value	0.00017	0.00692667	0.141027	0.00392	0.03646	0.0334733	0.0175267	0.0617033	0.00454667	0.0113233	0.000676667	0.179693	0.0631	0.0188167	0.0311933	0.0485433	0.360643	0.0459433	0.00011	1	0.0111433	0.00124333	0.0705667	0.129733	0.33297	0	0.0273367	0.445507	0.0131433	0.00195333	0.256627	0.398103	0.00671	0.0292667	0.0014	0.00017	0.08602	0.145797	0.324123	0.155673	0.04611	0.134783	0.06878	0.139913	0.00114667	0.07428	0.14306	0.0271633
pDC	score_raw	1482.53	1164.78	609.714	1189.78	1229.16	1344.92	732.169	894.693	1230.45	1785.89	1551.12	733.619	565.706	1042.16	1029.79	1251.62	453.729	760.464	1295.04	359.923	1214.86	1838.8	1511.27	306.853	539.702	450.53	1180.76	429.261	1342.89	1325.21	810.212	566.108	698.961	1492.76	1329.3	1343.18	599.808	494.236	892.945	847.152	1142.5	733.245	960.264	590.144	1885.51	511.539	797.384	1051.84
	score_transformed	0.0405	0.0147	0	0	0.0153	0.0259	0	0	0.0027	0.0678	0.0405	0	0	0.0013	0.0076	0.0169	0	0	0.0163	0	0.0151	0.0721	0.0381	0	0	0	0.0103	0	0.0226	0.0257	0	0	0	0.0291	0.0197	0.0211	0	0	0	0.0028	0.0152	0	0	0	0.0728	0	0	0.0047
	p value	0	0.01158	1	1	0.00947	3.33e-06	1	1	0.33246	0	0	1	1	0.46091	0.100037	0.00532	1	1	0.00652	1	0.0100833	0	0	1	1	1	0.0469567	1	0.000266667	3.33e-06	1	1	1	0	0.00166333	0.000796667	1	1	1	0.324607	0.00978	1	1	1	0	1	1	0.20829
Monocytes	score_raw	815.966	884.853	644.742	941.9	933.584	770.043	765.736	789.578	1140.06	828.007	859.934	447.823	1284.51	1130.74	985.785	1059.05	422.589	577.029	1165.3	166.71	1323.66	889.793	674.039	944.854	485.85	1414.64	1297.83	256.347	1350.35	708.936	541.012	568.639	1373.65	1213.39	1112.88	1082.29	1217.42	862.863	721.1	666.993	819.473	754.646	743.201	994.732	1354.94	587.939	800.615	948.531
	score_transformed	0	0	0	0	0	0	0	0	0	0.0022	0	0	0.0047	0.0064	0.0102	0.0037	0	0	0.0079	0	0.0173	0	0	0	0	0	0.0205	0	0.0275	0	0	0	0.0025	0.0079	0.0094	0.0013	0.001	0	0	0	0	0	0	0	0.0193	0	0	0.002
	p value	1	1	1	1	1	1	1	1	1	0.40258	1	1	0.29578	0.272537	0.247967	0.32273	1	1	0.261237	1	0.214117	1	1	1	1	1	0.2009	1	0.174303	1	1	1	0.381223	0.261237	0.25242	0.487007	0.856693	1	1	1	1	1	1	1	0.205723	1	1	0.418507
Platelets	score_raw	514.752	389.069	397.445	393.261	302.286	358.047	438.482	309.115	387.625	370.741	339.384	312.946	768.305	366.805	358.106	335.932	391.1	409.042	334.939	445.867	266.081	392.483	380.604	523.746	377.106	839.764	333.599	385.08	299.925	576.184	319.235	305.077	801.276	475.153	325.062	443.796	772.138	747.859	367.443	338.354	389.326	575.368	403.063	821.728	261.846	337.645	367.165	370.989
	score_transformed	0	0	0	0	0	0	0	0	0	0	0	0	0	0	0	0	0	0	0	0	0	0	0	0	0	0	0	0	0	0.0033	0	0	0	0	0	0	0	0	0	0	0	0	0	0	0	0	0	0
	p value	1	1	1	1	1	1	1	1	1	1	1	1	1	1	1	1	1	1	1	1	1	1	1	1	1	1	1	1	1	0.494407	1	1	1	1	1	1	1	1	1	1	1	1	1	1	1	1	1	1
CLP	score_raw	484.251	154.313	254.177	267.989	95.4809	114.454	220.644	369.402	285.851	349.928	162.92	292.349	501.771	268.16	255.354	224.244	329.437	234.708	112.119	280.197	212.552	214.042	461.098	316.155	276.318	225.431	288.853	272.854	276.963	137.798	328.899	443.068	393.158	160.174	384.52	167.71	396.681	458.283	351.415	339.259	218.141	382.026	153.632	401.367	396.338	287.723	305.85	155.976
	score_transformed	0.012	0	0	0	0	0	0	0.0046	0	0.0023	0	0	0.0149	0.0008	0	0	0.0023	0.0004	0	0.0005	0	0	0.0082	0.002	0.0006	0	0.0023	0.0011	0	0	0.0044	0.0096	0.0081	0	0.0032	0	0.0067	0.0106	0.0056	0.0042	0	0.0068	0	0.0061	0.004	0.0012	0.0033	0
	p value	0.09363	1	1	1	1	1	1	0.38293	1	0.60993	1	1	0.05601	0.83134	1	1	0.60993	0.905737	1	0.886593	1	1	0.188277	0.648313	0.86766	1	0.60993	0.78047	1	1	0.398567	0.144757	0.19186	1	0.50821	1	0.252563	0.120197	0.31386	0.414977	1	0.247543	1	0.28435	0.432077	0.764057	0.497907	1
CMP	score_raw	1161.77	1112.25	1001.76	1256.08	984.52	1027.03	1002.77	895.049	1217.03	1013.02	919.623	997.763	878.769	970.991	954.871	972.284	896.58	991.965	1200.7	742.225	985.097	1021.56	980.385	1060.09	800.225	1779.91	945.97	964.443	1226.64	924.07	844.016	948.544	1100.2	1101.8	999.529	1057.76	1320	1268.59	811.422	785.001	1090.28	968.661	1163.64	1302.47	1192.02	1176.01	997.706	1043.71
	score_transformed	0.0188	0.0173	0.0078	0.0129	0.0092	0.0137	0.0114	0.0049	0.0135	0.0074	0.008	0.0064	0.0107	0.0086	0.0023	0.0067	0.0074	0.0136	0.0145	0.001	0.0023	0.007	0.0025	0.017	0.0028	0.0688	0.0066	0.0117	0.0148	0.0095	0.0073	0.0101	0.0243	0.0072	0.0033	0.011	0.0359	0.0327	0.0081	0.0014	0.0114	0.0155	0.0201	0.0333	0.015	0.0235	0.0127	0.016
	p value	0.00168	0.00575667	0.0934433	0.03267	0.07326	0.0261267	0.04655	0.14703	0.0276833	0.100007	0.0902433	0.116863	0.05421	0.0815233	0.214873	0.111707	0.100007	0.0269067	0.0203467	0.931003	0.214873	0.1066	0.208627	0.00686333	0.19979	0	0.113357	0.0435567	0.0184833	0.06927	0.101623	0.06134	0	0.10328	0.18576	0.05097	0	0	0.0887367	0.247453	0.04655	0.0141133	8.67e-05	0	0.0171	0	0.0343267	0.0113533
GMP	score_raw	1115.79	1070.69	1132.75	1478.44	828.398	988.531	1018.69	1049.27	1380.5	1199.2	1004.72	1157.45	832.795	1026.11	1235.36	1115.71	646.295	827.148	1326.91	653.591	1275.96	1202.57	1256.97	989.125	804.496	1343.95	1006.78	839.236	1346.63	950.531	802.504	977.009	775.587	1331.51	1252.63	1149.94	977.358	963.821	760.781	969.371	1227.81	826.347	1075.68	1046.56	1297.68	995.675	899.632	942.079
	score_transformed	0.0122	0.0268	0.0357	0.093	0	0.0092	0.028	0.0202	0.0648	0.0474	0.0182	0.0426	0.0141	0.0146	0.0505	0.0176	0	0	0.054	0	0.041	0.0409	0.0525	0.0274	0	0.0556	0.0108	0	0.0606	0.0114	0	0.017	0.0071	0.0566	0.0492	0.0271	0.0235	0.0237	0.007	0.0104	0.0347	0.0123	0.0055	0.0351	0.0306	0.0153	0.0027	0.0119
	p value	0.594653	0.395103	0.307487	0.04844	1	0.650843	0.381953	0.47481	0.11926	0.216597	0.50178	0.25083	0.562747	0.554687	0.196247	0.51016	1	1	0.175203	1	0.263423	0.264213	0.18429	0.388607	1	0.165967	0.61974	1	0.139133	0.60908	1	0.51878	0.69491	0.16027	0.2046	0.39189	0.43326	0.43094	0.69724	0.627413	0.316427	0.593053	0.73317	0.31274	0.35556	0.544027	0.81593	0.60012
HSC	score_raw	594.43	899.635	1389.04	1494.58	1139.58	1070.63	1228.78	1456.6	1579.32	761.719	992.475	1220.91	2018.96	1376.98	909.534	959.039	1200.25	1362.41	1008.3	1131.8	920.318	945.577	781.508	1739.61	1538.66	2817.95	1000.14	1642.11	989.641	891.346	1141.38	1344.99	2207.06	1259.07	1074.44	990.344	2096.97	2229.95	1609.24	862.769	766.159	2086.06	1097.64	2060.44	988.877	1799.66	1196.36	1229.37
	score_transformed	0.0238	0.0675	0.1711	0.1989	0.116	0.0997	0.1271	0.1932	0.223	0.0464	0.0866	0.1299	0.3287	0.1723	0.0702	0.0785	0.1262	0.1661	0.0881	0.1066	0.0713	0.0772	0.0495	0.2458	0.2092	0.6453	0.0892	0.2312	0.0874	0.0676	0.1144	0.1584	0.392	0.1421	0.1035	0.0859	0.3538	0.3989	0.2229	0.0623	0.047	0.3552	0.1054	0.3413	0.0855	0.2768	0.126	0.1353
	p value	0.12549	0.00288667	0	0	0	0	0	0	0	0.0360167	0	0	0	0	0.00141	0	0	0	0	0	0.00097	0	0.0285233	0	0	0	0	0	0	0.00281333	0	0	0	0	0	0	0	0	0	0.0072	0.03448	0	0	0	0	0	0	0
MEP	score_raw	1245.58	709.7	1133.4	739.289	1142.21	960.781	777.53	1089.9	973.711	771.603	874.191	963.637	429.196	1096.4	1038.94	1163.95	1066.41	1088.03	849.116	1011.78	890.505	915.206	837.385	801.683	1258.21	1178.96	975.746	1187.96	987.23	822.023	1140.34	968.899	392.54	842.989	982.211	914.727	663.118	592.97	751.267	1067.98	1055.56	719.659	1075.91	545.523	1390.8	1119.75	1093.42	869.428
	score_transformed	0.0705	0.0114	0.0574	0.0057	0.0602	0.0415	0.0225	0.0541	0.0348	0.018	0.0327	0.039	0	0.0551	0.0452	0.0612	0.0509	0.0537	0.021	0.046	0.0291	0.0341	0.0221	0.0251	0.0783	0.0464	0.0423	0.069	0.0324	0.0274	0.0631	0.0401	0	0.0221	0.0388	0.033	0.0085	0.0055	0.0233	0.052	0.0467	0.0192	0.0529	0	0.0881	0.0559	0.0539	0.0298
	p value	0.0424933	0.652773	0.0794033	0.826707	0.07077	0.149077	0.382403	0.09052	0.20251	0.479343	0.225157	0.166193	1	0.08705	0.127953	0.0678933	0.102357	0.0918733	0.412427	0.124123	0.271207	0.209847	0.390747	0.33418	0.02543	0.122203	0.14408	0.0462167	0.228693	0.296247	0.0622567	0.15824	1	0.390747	0.167743	0.22191	0.73864	0.8332	0.36711	0.09811	0.120673	0.45183	0.0946933	1	0.01005	0.0843233	0.09119	0.26128
Megakaryocytes	score_raw	1023.21	1096.38	1225.52	1283.53	1244.78	979.269	1095.99	1155.26	1518.37	981.696	1132.09	1012.28	1463.2	1264.88	1148.37	1503.4	963.528	1476.21	1352.67	1098.17	1066.15	1008.96	947.614	1262.41	1007.44	1679.28	1087.92	917.141	1130.23	1333.28	1074.48	966.048	2042.12	1602.61	1255.86	1444.44	1774.53	1581.15	1200.96	1148.39	1174.31	1510.24	1349.96	1785.52	903.948	1222.49	1070.55	1254.36
	score_transformed	0.002	0.0031	0.0057	0.0059	0.0049	0.0016	0.004	0.0045	0.009	0.0023	0.0036	0.003	0.0093	0.0055	0.0045	0.0093	0.0029	0.0092	0.0063	0.0039	0.0021	0.0016	0.002	0.0062	0.0028	0.014	0.0034	0.0021	0.0039	0.0054	0.0041	0.0026	0.0236	0.011	0.0055	0.0075	0.0159	0.0118	0.0055	0.0043	0.0038	0.0106	0.0053	0.0166	0.0006	0.0059	0.0036	0.0058
	p value	0.346777	0.24634	0.12418	0.118683	0.150663	0.39467	0.191007	0.166667	0.0604	0.315633	0.21362	0.253923	0.05674	0.130213	0.166667	0.05674	0.261803	0.0579033	0.108473	0.196157	0.335863	0.39467	0.346777	0.11097	0.269843	0.01684	0.225903	0.335863	0.196157	0.133223	0.18574	0.286983	0	0.0384033	0.130213	0.08351	0.00866333	0.0312767	0.130213	0.175693	0.201733	0.04221	0.13643	0.00651	0.548257	0.118683	0.21362	0.121333
Epithelial cells	score_raw	5338.27	5434.6	4747.06	4892.64	5297.68	5415.1	5006.58	5128.22	4652.4	5298.11	5407.3	4660.46	516.751	5238.25	5052.79	5197.26	4506.68	4971.79	5146.21	4227.94	5052.95	5283.87	5006.63	3938.67	4544	1403.89	4861.17	4306.33	5081.8	5566.3	4757.04	4692.59	704.695	5154.35	5047.26	5348.81	704.696	565.276	4813.19	5226.91	5187.82	3486.34	5111.15	1191.19	5094.53	4496.19	4775.98	5038.46
	score_transformed	0.5354	0.5567	0.4112	0.438	0.5239	0.5518	0.4618	0.4885	0.3885	0.5248	0.5505	0.3956	0	0.5119	0.4726	0.5036	0.3675	0.4569	0.4925	0.3185	0.4708	0.5207	0.4634	0.2693	0.373	0.0228	0.4344	0.3318	0.478	0.5871	0.4151	0.4019	0	0.4916	0.4711	0.5368	0.0035	0.0015	0.4236	0.5083	0.501	0.2045	0.4838	0.0166	0.4817	0.3627	0.4179	0.4704
	p value	0	0	0	0	0	0	0	0	0	0	0	0	1	0	0	0	0	0	0	0	0	0	0	0	0	3e-05	0	0	0	0	0	0	1	0	0	0	0.39026	0.540647	0	0	0	0	0	0.00928333	0	0	0	0
Mesangial cells	score_raw	348.222	886.527	546.428	615.231	552.496	929.047	689.673	447.354	776.42	514.657	640.899	627.104	703.877	716.371	451.255	653.062	274.262	644.787	849.929	237.909	612.974	1035.66	264.819	754.631	391.235	918.02	505.037	525.26	642.965	843.528	306.495	656.791	874.161	812.228	600.809	736.67	853.168	866.731	884.746	576.09	504.152	834.494	751.302	1014.89	424.612	621.831	533.336	690.038
	score_transformed	0	0.0258	0.005	0.0119	0.0051	0.0367	0.0135	0.0031	0.0194	0.0098	0.0152	0.0095	0.0012	0.0194	0.006	0.0118	0	0.009	0.0317	0	0.0148	0.0491	0	0.0105	0.001	0.0173	0.0079	0.0037	0.0157	0.0313	0	0.0102	0.0112	0.0255	0.0133	0.0182	0.0074	0.0079	0.0243	0.0108	0.0075	0.0158	0.0177	0.0221	0	0.008	0.0047	0.0171
	p value	1	0.00105333	0.108167	0.0299867	0.10628	0	0.0217567	0.153923	0.00603333	0.04495	0.0156267	0.0476633	0.226167	0.00603333	0.0903633	0.03059	1	0.0522967	7e-05	1	0.0168867	0	1	0.0392533	0.903397	0.00984333	0.06395	0.13752	0.01415	9.33e-05	1	0.04158	0.0344233	0.00117	0.0226633	0.00808667	0.0701967	0.06395	0.00165667	0.0371467	0.06882	0.0138867	0.00903	0.00303	1	0.0628933	0.114357	0.0103033
Neurons	score_raw	780.764	582.618	552.47	464.318	542.014	557.463	891.297	419.516	450.085	371.843	535.219	597.383	1526.01	329.798	365.599	360.082	752.054	523.639	432.78	797.012	483.599	426.349	343.083	1154.22	701.328	892.694	328.991	887.938	318.249	443.172	627.867	958.45	1437.69	362.965	309.12	614.072	1515.03	1581.18	976.143	606.94	459.429	1260.08	624.14	1547.82	529.119	639.581	669.581	515.614
	score_transformed	0.006	0.0027	0.0023	0.0011	0.0021	0.0023	0.0085	0.001	0.001	0.0006	0.002	0.0029	0.0323	0.0003	0.0006	0.0005	0.0054	0.0019	0.001	0.0063	0.0015	0.001	0.0004	0.0162	0.0044	0.0081	0.0003	0.0083	0.0003	0.0011	0.0034	0.0102	0.0278	0.0004	0.0002	0.003	0.0317	0.0352	0.0106	0.0031	0.0013	0.0201	0.0031	0.0334	0.0019	0.0034	0.0039	0.0018
	p value	0	0	0	0	0	0	0	0.666667	0.666667	0.666667	0	0	0	0.666667	0.666667	0.666667	0	0	0.666667	0	0	0.666667	0.666667	0	0	0	0.666667	0	0.666667	0	0	0	0	0.666667	0.666667	0	0	0	0	0	0	0	0	0	0	0	0	0
Sebocytes	score_raw	3785.3	3367.26	2828.83	3017.55	3456.92	3303.6	2963	3321.11	2921.43	3451.53	3652.18	3096.93	181.48	3355.58	3488.2	3285.92	2764.76	2975.75	3254.4	2385.57	3439.24	3426.21	3153.33	2310.67	2874.66	445.974	3180.73	2700.56	3056.43	3892.9	2941.41	2870.05	134.036	3245.8	3341.85	3483.38	232.122	135.898	3099.18	3301.4	3303.81	2198.67	3233.15	462.191	3453.33	2747.18	2854.34	3097.24
	score_transformed	0.0508	0.0351	0.02	0.0243	0.0392	0.0316	0.0223	0.0356	0.0229	0.0373	0.0461	0.0292	0	0.0362	0.0426	0.0341	0.0199	0.0242	0.0332	0.0126	0.0406	0.0349	0.0295	0.0095	0.0221	0	0.0315	0.0196	0.0264	0.0534	0.0242	0.0219	0	0.0317	0.0361	0.0399	0	0	0.0271	0.0337	0.0355	0.0095	0.0311	0	0.0404	0.0194	0.022	0.0271
	p value	0	0	0	0	0	0	0	0	0	0	0	0	1	0	0	0	0	0	0	0	0	0	0	0	0	1	0	0	0	0	0	0	1	0	0	0	1	1	0	0	0	0	0	1	0	0	0	0
[truncated: 118 more columns]
