# Supplementary material for: Integrative proteomic characterization of adenocarcinoma of esophagogastric junction
Source: Nat Commun. 2023 Feb 11;14:778. doi: 10.1038/s41467-023-36462-8 (PMC9922290; doi:10.1038/s41467-023-36462-8)
Supplement: Supplementary file 20 — Source Data [file 41467_2023_36462_MOESM20_ESM.xlsx]

## Sheet: Fig. 1b
Fig. 1b The genomic profiles of AEG patients.
The mutation details of each gene are provided in Supplementary Data 2.
The TMB values in each AEG patient.
Sample	TMB
AEG069	2
AEG006	3
AEG078	3
AEG096	3
AEG100	4
AEG012	4
AEG023	5
AEG044	5
AEG045	5
AEG058	5
AEG063	5
AEG065	5
AEG082	5
AEG099	6
AEG013	6
AEG030	6
AEG047	6
AEG048	6
AEG002	7
AEG008	7
AEG016	7
AEG028	7
AEG033	7
AEG054	7
AEG055	7
AEG064	7
AEG073	7
AEG083	7
AEG089	7
AEG004	8
AEG015	8
AEG025	8
AEG038	8
AEG005	9
AEG021	9
AEG050	9
AEG080	9
AEG081	9
AEG101	10
AEG102	10
AEG010	10
AEG022	10
AEG049	10
AEG056	10
AEG087	10
AEG029	11
AEG041	11
AEG052	11
AEG057	11
AEG059	11
AEG068	11
AEG070	11
AEG079	11
AEG093	11
AEG037	12
AEG053	12
AEG066	12
AEG085	12
AEG090	12
AEG097	12
AEG024	13
AEG034	13
AEG035	13
AEG043	13
AEG075	13
AEG084	13
AEG092	13
AEG094	13
AEG095	13
AEG014	14
AEG027	14
AEG060	14
AEG061	14
AEG072	14
AEG074	14
AEG091	14
AEG003	15
AEG009	15
AEG032	15
AEG098	16
AEG007	16
AEG026	16
AEG051	16
AEG042	18
AEG071	18
AEG103	20
AEG040	20
AEG017	21
AEG067	22
AEG088	23
AEG076	24
AEG086	30
AEG077	32

## Sheet: Fig. 1c
Fig. 1c Overview of the proteomics profile in 103 AEG patients.
Sample	Type	Protein_number
AEG001	tumor	9206
AEG001	normal	8794
AEG002	tumor	8992
AEG002	normal	8273
AEG003	tumor	8821
AEG003	normal	8425
AEG004	tumor	9002
AEG004	normal	8623
AEG005	tumor	9070
AEG005	normal	8756
AEG006	tumor	8723
AEG006	normal	8794
AEG007	tumor	8891
AEG007	normal	8702
AEG008	tumor	9080
AEG008	normal	8862
AEG009	tumor	9192
AEG009	normal	8716
AEG010	tumor	9263
AEG010	normal	8597
AEG011	tumor	8957
AEG011	normal	8397
AEG012	tumor	9002
AEG012	normal	8841
AEG013	tumor	8916
AEG013	normal	8861
AEG014	tumor	9034
AEG014	normal	8707
AEG015	tumor	8679
AEG015	normal	8749
AEG016	tumor	9004
AEG016	normal	8388
AEG017	tumor	9073
AEG017	normal	8931
AEG018	tumor	8955
AEG018	normal	8766
AEG019	tumor	9229
AEG019	normal	8887
AEG020	tumor	8967
AEG020	normal	8475
AEG021	tumor	8909
AEG021	normal	8631
AEG022	tumor	9002
AEG022	normal	8418
AEG023	tumor	8952
AEG023	normal	8691
AEG024	tumor	8773
AEG024	normal	8531
AEG025	tumor	9042
AEG025	normal	8435
AEG026	tumor	8938
AEG026	normal	8267
AEG027	tumor	9047
AEG027	normal	8564
AEG028	tumor	8665
AEG028	normal	8763
AEG029	tumor	8851
AEG029	normal	8337
AEG030	tumor	8958
AEG030	normal	8767
AEG031	tumor	9162
AEG031	normal	8877
AEG032	tumor	8888
AEG032	normal	8355
AEG033	tumor	9229
AEG033	normal	8676
AEG034	tumor	8899
AEG034	normal	8694
AEG035	tumor	8836
AEG035	normal	8562
AEG036	tumor	8970
AEG036	normal	8707
AEG037	tumor	8826
AEG037	normal	8723
AEG038	tumor	8928
AEG038	normal	8622
AEG039	tumor	9000
AEG039	normal	8884
AEG040	tumor	8521
AEG040	normal	8727
AEG041	tumor	8907
AEG041	normal	8744
AEG042	tumor	9103
AEG042	normal	8884
AEG043	tumor	8658
AEG043	normal	9009
AEG044	tumor	8768
AEG044	normal	8632
AEG045	tumor	8911
AEG045	normal	8696
AEG046	tumor	8836
AEG046	normal	8511
AEG047	tumor	9077
AEG047	normal	8769
AEG048	tumor	8738
AEG048	normal	8888
AEG049	tumor	9097
AEG049	normal	8780
AEG050	tumor	8869
AEG050	normal	8704
AEG051	tumor	9026
AEG051	normal	8733
AEG052	tumor	8667
AEG052	normal	8724
AEG053	tumor	8978
AEG053	normal	8701
AEG054	tumor	8825
AEG054	normal	8600
AEG055	tumor	8731
AEG055	normal	8752
AEG056	tumor	9101
AEG056	normal	8966
AEG057	tumor	9053
AEG057	normal	8754
AEG058	tumor	8494
AEG058	normal	8930
AEG059	tumor	8998
AEG059	normal	9214
AEG060	tumor	9025
AEG060	normal	9053
AEG061	tumor	9252
AEG061	normal	9155
AEG062	tumor	9145
AEG062	normal	8899
AEG063	tumor	9297
AEG063	normal	9128
AEG064	tumor	9258
AEG064	normal	8952
AEG065	tumor	9195
AEG065	normal	9043
AEG066	tumor	9179
AEG066	normal	8958
AEG067	tumor	9044
AEG067	normal	8965
AEG068	tumor	9228
AEG068	normal	8737
AEG069	tumor	8522
AEG069	normal	8971
AEG070	tumor	9055
AEG070	normal	9162
AEG071	tumor	9148
AEG071	normal	8823
AEG072	tumor	9247
AEG072	normal	8863
AEG073	tumor	9081
AEG073	normal	8903
AEG074	tumor	8905
AEG074	normal	8997
AEG075	tumor	9100
AEG075	normal	8724
AEG076	tumor	9079
AEG076	normal	8956
AEG077	tumor	9080
AEG077	normal	9021
AEG078	tumor	9029
AEG078	normal	9100
AEG079	tumor	9123
AEG079	normal	8880
AEG080	tumor	9129
AEG080	normal	8947
AEG081	tumor	9129
AEG081	normal	8711
AEG082	tumor	9223
AEG082	normal	8664
AEG083	tumor	9119
AEG083	normal	8548
AEG084	tumor	9134
AEG084	normal	8689
AEG085	tumor	8910
AEG085	normal	8650
AEG086	tumor	9115
AEG086	normal	8823
AEG087	tumor	9105
AEG087	normal	8777
AEG088	tumor	9078
AEG088	normal	8669
AEG089	tumor	9017
AEG089	normal	8808
AEG090	tumor	9262
AEG090	normal	8834
AEG091	tumor	8944
AEG091	normal	8033
AEG092	tumor	9075
AEG092	normal	9181
AEG093	tumor	9195
AEG093	normal	8965
AEG094	tumor	9172
AEG094	normal	8763
AEG095	tumor	9138
AEG095	normal	8787
AEG096	tumor	9085
AEG096	normal	8980
AEG097	tumor	8711
AEG097	normal	8860
AEG098	tumor	9000
AEG098	normal	8819
AEG099	tumor	8989
AEG099	normal	8568
AEG100	tumor	9178
AEG100	normal	8966
AEG101	tumor	9174
AEG101	normal	8636
AEG102	tumor	9147
AEG102	normal	8999
AEG103	tumor	9258
AEG103	normal	9005

## Sheet: Fig. 1d
Fig. 1d Overview of the phosphoproteomics profile of 206 samples from 103 AEG patients.
Sample	Type	Phosphoproteomics_number
AEG001	tumor	10219
AEG001	normal	8853
AEG002	tumor	9699
AEG002	normal	8309
AEG003	tumor	8525
AEG003	normal	8444
AEG004	tumor	9900
AEG004	normal	8101
AEG005	tumor	7658
AEG005	normal	8251
AEG006	tumor	8415
AEG006	normal	8903
AEG007	tumor	6641
AEG007	normal	8626
AEG008	tumor	8722
AEG008	normal	7572
AEG009	tumor	9511
AEG009	normal	7915
AEG010	tumor	8362
AEG010	normal	7427
AEG011	tumor	8281
AEG011	normal	6378
AEG012	tumor	7434
AEG012	normal	6648
AEG013	tumor	6514
AEG013	normal	7673
AEG014	tumor	9285
AEG014	normal	8515
AEG015	tumor	7279
AEG015	normal	7125
AEG016	tumor	8477
AEG016	normal	6625
AEG017	tumor	9306
AEG017	normal	7552
AEG018	tumor	9001
AEG018	normal	8709
AEG019	tumor	10144
AEG019	normal	8943
AEG020	tumor	8426
AEG020	normal	6561
AEG021	tumor	8224
AEG021	normal	7458
AEG022	tumor	8555
AEG022	normal	6457
AEG023	tumor	7826
AEG023	normal	7567
AEG024	tumor	8632
AEG024	normal	6918
AEG025	tumor	8348
AEG025	normal	6736
AEG026	tumor	8649
AEG026	normal	6959
AEG027	tumor	8865
AEG027	normal	6847
AEG028	tumor	6980
AEG028	normal	8622
AEG029	tumor	8184
AEG029	normal	7071
AEG030	tumor	9053
AEG030	normal	8080
AEG031	tumor	9668
AEG031	normal	8506
AEG032	tumor	7506
AEG032	normal	6864
AEG033	tumor	10300
AEG033	normal	8324
AEG034	tumor	8185
AEG034	normal	7738
AEG035	tumor	8341
AEG035	normal	7246
AEG036	tumor	9550
AEG036	normal	8668
AEG037	tumor	9195
AEG037	normal	8405
AEG038	tumor	9524
AEG038	normal	8779
AEG039	tumor	8490
AEG039	normal	7408
AEG040	tumor	7806
AEG040	normal	9359
AEG041	tumor	9989
AEG041	normal	9270
AEG042	tumor	8743
AEG042	normal	9233
AEG043	tumor	6071
AEG043	normal	8705
AEG044	tumor	8997
AEG044	normal	7850
AEG045	tumor	8665
AEG045	normal	8452
AEG046	tumor	9300
AEG046	normal	8895
AEG047	tumor	9181
AEG047	normal	9528
AEG048	tumor	8336
AEG048	normal	7968
AEG049	tumor	9376
AEG049	normal	7781
AEG050	tumor	9068
AEG050	normal	9088
AEG051	tumor	9029
AEG051	normal	5918
AEG052	tumor	7673
AEG052	normal	9247
AEG053	tumor	9814
AEG053	normal	9317
AEG054	tumor	9081
AEG054	normal	8576
AEG055	tumor	7858
AEG055	normal	8618
AEG056	tumor	8252
AEG056	normal	7710
AEG057	tumor	7808
AEG057	normal	8049
AEG058	tumor	5792
AEG058	normal	7595
AEG059	tumor	7653
AEG059	normal	8042
AEG060	tumor	7396
AEG060	normal	8141
AEG061	tumor	8688
AEG061	normal	7977
AEG062	tumor	10134
AEG062	normal	9698
AEG063	tumor	8542
AEG063	normal	8952
AEG064	tumor	9393
AEG064	normal	9348
AEG065	tumor	9449
AEG065	normal	9882
AEG066	tumor	9625
AEG066	normal	9286
AEG067	tumor	10089
AEG067	normal	9438
AEG068	tumor	10418
AEG068	normal	9481
AEG069	tumor	7803
AEG069	normal	8398
AEG070	tumor	9713
AEG070	normal	8866
AEG071	tumor	8546
AEG071	normal	9096
AEG072	tumor	9594
AEG072	normal	8665
AEG073	tumor	9118
AEG073	normal	8546
AEG074	tumor	7112
AEG074	normal	8804
AEG075	tumor	9844
AEG075	normal	8680
AEG076	tumor	8005
AEG076	normal	7456
AEG077	tumor	8887
AEG077	normal	9069
AEG078	tumor	9339
AEG078	normal	9581
AEG079	tumor	8347
AEG079	normal	8486
AEG080	tumor	7590
AEG080	normal	7005
AEG081	tumor	9690
AEG081	normal	7983
AEG082	tumor	9138
AEG082	normal	8084
AEG083	tumor	10015
AEG083	normal	7079
AEG084	tumor	9484
AEG084	normal	7845
AEG085	tumor	8130
AEG085	normal	8633
AEG086	tumor	9701
AEG086	normal	9099
AEG087	tumor	10458
AEG087	normal	8798
AEG088	tumor	7591
AEG088	normal	7096
AEG089	tumor	10080
AEG089	normal	9438
AEG090	tumor	10071
AEG090	normal	9709
AEG091	tumor	9510
AEG091	normal	7040
AEG092	tumor	8812
AEG092	normal	9588
AEG093	tumor	7718
AEG093	normal	8528
AEG094	tumor	8505
AEG094	normal	7671
AEG095	tumor	7103
AEG095	normal	7784
AEG096	tumor	8022
AEG096	normal	8257
AEG097	tumor	8726
AEG097	normal	7892
AEG098	tumor	8405
AEG098	normal	9227
AEG099	tumor	7462
AEG099	normal	6401
AEG100	tumor	9093
AEG100	normal	7810
AEG101	tumor	8268
AEG101	normal	7453
AEG102	tumor	9064
AEG102	normal	8066
AEG103	tumor	9541
AEG103	normal	7805

## Sheet: Fig. 1e
Fig. 1e Overview of the RNA-seq profile of 83 tumors and paired NAT samples.
Sample	Type	Gene_number
AEG001	normal	24438
AEG001	tumor	25115
AEG004	tumor	26297
AEG004	normal	22388
AEG005	normal	22435
AEG005	tumor	20735
AEG006	tumor	25043
AEG006	normal	21097
AEG007	tumor	26865
AEG007	normal	21507
AEG009	tumor	26780
AEG009	normal	23893
AEG010	tumor	24984
AEG010	normal	23495
AEG011	normal	24632
AEG011	tumor	24625
AEG012	normal	21936
AEG012	tumor	23090
AEG013	tumor	22397
AEG013	normal	24259
AEG014	tumor	22406
AEG014	normal	24119
AEG015	tumor	26832
AEG015	normal	24504
AEG016	tumor	25641
AEG016	normal	22731
AEG017	normal	23009
AEG017	tumor	23703
AEG018	tumor	26627
AEG018	normal	20661
AEG019	normal	20976
AEG019	tumor	25482
AEG020	tumor	24085
AEG020	normal	24534
AEG021	tumor	24179
AEG021	normal	24377
AEG022	tumor	24887
AEG022	normal	24371
AEG023	normal	23749
AEG023	tumor	25672
AEG024	normal	20227
AEG024	tumor	24405
AEG025	normal	20753
AEG025	tumor	23349
AEG026	normal	19621
AEG026	tumor	25604
AEG027	tumor	26215
AEG027	normal	23796
AEG029	normal	25589
AEG029	tumor	25808
AEG030	tumor	24839
AEG030	normal	24645
AEG031	tumor	25267
AEG031	normal	20728
AEG032	normal	25368
AEG032	tumor	23491
AEG033	tumor	26853
AEG033	normal	19597
AEG034	normal	22586
AEG034	tumor	26944
AEG035	tumor	26588
AEG035	normal	20392
AEG036	normal	25029
AEG036	tumor	26253
AEG038	normal	23701
AEG038	tumor	23854
AEG040	tumor	23193
AEG040	normal	22031
AEG043	tumor	24846
AEG043	normal	20517
AEG045	tumor	23307
AEG045	normal	18191
AEG047	normal	21131
AEG047	tumor	26097
AEG051	tumor	23411
AEG051	normal	22279
AEG053	normal	22098
AEG053	tumor	23807
AEG056	tumor	25593
AEG056	normal	22130
AEG057	tumor	25976
AEG057	normal	20776
AEG058	normal	20159
AEG058	tumor	23325
AEG059	normal	21269
AEG059	tumor	23126
AEG060	tumor	22594
AEG060	normal	19150
AEG061	normal	20225
AEG061	tumor	21333
AEG062	tumor	24379
AEG062	normal	18488
AEG063	tumor	21520
AEG063	normal	19379
AEG064	tumor	22712
AEG064	normal	22198
AEG065	normal	20487
AEG065	tumor	23988
AEG067	normal	21839
AEG067	tumor	23150
AEG068	normal	19994
AEG068	tumor	23520
AEG069	tumor	24738
AEG069	normal	21340
AEG070	tumor	24489
AEG070	normal	22256
AEG071	normal	18390
AEG071	tumor	24153
AEG072	tumor	21864
AEG072	normal	20011
AEG073	tumor	26721
AEG073	normal	21361
AEG074	tumor	25173
AEG074	normal	23044
AEG075	tumor	23554
AEG075	normal	18255
AEG076	tumor	26737
AEG076	normal	21008
AEG077	normal	24235
AEG077	tumor	24860
AEG079	tumor	23965
AEG079	normal	18956
AEG080	normal	24058
AEG080	tumor	25172
AEG081	normal	18775
AEG081	tumor	26548
AEG083	normal	18421
AEG083	tumor	26034
AEG084	tumor	24274
AEG084	normal	18962
AEG086	normal	21833
AEG086	tumor	25989
AEG087	normal	18650
AEG087	tumor	23765
AEG088	normal	21290
AEG088	tumor	24802
AEG089	normal	22352
AEG089	tumor	26273
AEG090	normal	22042
AEG090	tumor	26900
AEG091	normal	18343
AEG091	tumor	25004
AEG092	normal	25133
AEG092	tumor	23897
AEG093	normal	20549
AEG093	tumor	24211
AEG094	normal	18787
AEG094	tumor	24696
AEG095	tumor	26658
AEG095	normal	20823
AEG096	normal	21050
AEG096	tumor	25628
AEG097	normal	23393
AEG097	tumor	26632
AEG098	tumor	24991
AEG098	normal	20655
AEG099	normal	21379
AEG099	tumor	26138
AEG100	tumor	26842
AEG100	normal	20543
AEG101	tumor	21565
AEG101	normal	17657
AEG102	normal	21125
AEG102	tumor	23185
AEG103	tumor	25466
AEG103	normal	20155

## Sheet: Fig. 2b
Fig. 2b Functional enrichment results of up-regulated and down-regulated proteins, respectively.
Up-regulated proteins
KEGG pathway	FDR	-log10(FDR)
Spliceosome	4.158e-21	20.38
DNA replication	1.42e-15	14.85
Ribosome biogenesis in eukaryotes	2.89e-08	7.54
Cell cycle	5.67e-08	7.25
Nucleotide excision repair	6.79e-08	7.17
Basal transcription factors	1.34e-07	6.87
Nucleocytoplasmic transport	1.44e-07	6.84
Mismatch repair	1.86e-07	6.73
Phagosome	1.19333e-06	5.92
Human T-cell leukemia virus 1 infection	1.61648e-05	4.79
Down-regulated proteins
KEGG pathway	FDR	-log10(FDR)
Oxidative phosphorylation	1.2525e-43	42.9
Chemical carcinogenesis - reactive oxygen species	1.02714e-32	31.99
Valine, leucine and isoleucine degradation	1.41158e-19	18.85
Carbon metabolism	1.2178e-17	16.91
Propanoate metabolism	6.03883e-14	13.22
Retrograde endocannabinoid signaling	6.03883e-14	13.22
Citrate cycle (TCA cycle)	2.47024e-12	11.61
Butanoate metabolism	1.36937e-09	8.86
Glyoxylate and dicarboxylate metabolism	6.60964e-08	7.18
Pyruvate metabolism	1.10917e-07	6.96

## Sheet: Fig. 2c
Fig. 2c Heatmap showing the difference in the protein abundance of hallmarks between AEG tumor and paired NAT samples.
Hallmark	AEG056-T	AEG057-T	AEG058-T	AEG059-T	AEG060-T	AEG061-T	AEG062-T	AEG061-T	AEG064-T	AEG065-T	AEG066-T	AEG067-T	AEG068-T	AEG069-T	AEG070-T	AEG071-T	AEG072-T	AEG073-T	AEG074-T	AEG075-T	AEG076-T	AEG077-T	AEG078-T	AEG079-T	AEG080-T	AEG081-T	AEG082-T	AEG083-T	AEG084-T	AEG085-T	AEG086-T	AEG087-T	AEG088-T	AEG089-T	AEG090-T	AEG091-T	AEG092-T	AEG093-T	AEG094-T	AEG095-T	AEG096-T	AEG097-T	AEG098-T	AEG099-T	AEG100-T	AEG101-T	AEG102-T	AEG103-T	AEG001-T
TNFA signaling via NFKB	0.281886	0.136612	0.273624	0.151643	0.303587	0.0224338	0.377617	-0.0420764	0.240756	0.439335	0.104671	-0.00946167	-0.164646	0.431895	0.151717	-0.0929196	0.360435	0.133338	0.556255	0.0335525	-0.21475	0.366082	0.416995	0.153678	0.328741	0.151217	0.314109	0.341789	0.141602	0.0694286	0.0254637	-0.124297	0.291985	0.455526	0.169106	0.0593003	-0.0156512	0.379975	0.296854	0.166948	0.0558455	-0.0420249	-0.165139	0.357456	-0.0849296	0.101432	0.0798191	0.147341	0.263162
Hypoxia	1.52508	1.6083	1.21214	1.43899	1.79197	1.56554	1.3915	1.51987	1.42074	1.54414	1.47701	1.29665	1.57779	1.11227	1.51724	1.40764	1.7312	1.57509	1.6378	1.33573	1.54163	1.63786	1.50909	1.68581	1.54684	1.24795	1.32539	1.52725	1.23104	1.06061	1.235	1.42575	1.15062	1.49838	1.3369	1.32104	1.64438	1.67754	1.34654	1.45384	1.5346	1.33603	1.2875	1.45597	1.14369	1.46763	1.08678	1.20436	1.50458
Cholesterol homeostasis	1.00833	1.04412	0.909088	1.01031	0.93595	0.916873	1.29375	1.25988	1.19641	1.06625	1.13323	1.01774	1.36974	1.04666	1.26772	1.27025	1.10124	0.866669	0.989681	0.968525	1.18182	1.06827	0.871516	0.740636	1.18947	1.03324	1.39352	1.22058	1.10725	1.14361	0.914539	1.34211	1.37244	1.14838	1.14521	1.20724	1.21169	1.19215	1.53842	1.28758	1.23241	1.4426	1.06537	1.20924	0.925413	1.26798	0.962919	1.20113	1.11601
Mitotic spindle	0.364252	0.321232	0.286795	0.461301	0.823763	0.541573	0.331901	0.338731	0.30932	0.365913	0.315562	0.247003	0.243136	0.535143	0.18348	0.242896	0.23288	0.243674	0.229887	0.0752238	0.29839	0.371408	0.200305	0.377197	0.383417	0.368228	0.234806	0.296476	0.0912601	-0.176237	0.346647	0.242975	0.142694	0.465761	0.309298	0.432989	0.235473	0.345372	0.32953	0.368952	0.275856	-0.0659705	0.238374	-0.00149004	0.353472	0.140047	0.384885	0.214655	0.194684
WNT beta catenin signaling	-0.0292713	-0.0494763	0.131883	0.0437237	0.030493	0.168232	-0.00746162	0.0499508	-0.12191	-0.0611653	-0.0832001	0.146388	0.0966283	0.0903759	-0.107616	-0.256073	-0.0680705	0.111449	0.301183	0.113256	0.245345	0.0710575	0.11888	-0.0191244	0.112503	-0.0539735	-0.00582966	0.0979641	0.0719928	-0.200135	0.0248401	-0.102469	-0.0786081	0.111932	0.0149647	0.120388	-0.188445	-0.032835	-0.0652548	-0.228687	-0.0918338	0.313586	-0.0199762	0.14827	-0.128111	0.0505941	-0.114275	-0.0685073	0.159485
TGF beta signaling	0.333162	0.494073	-0.193825	0.653704	0.605191	0.236393	0.401607	0.297869	0.51848	0.400963	0.167562	0.531523	0.331258	0.620795	0.381606	0.308766	0.383409	0.62271	0.183643	0.325779	0.627032	0.727576	0.309946	0.444023	0.238594	0.424619	0.57771	0.565859	0.467234	0.329808	0.632141	0.0920754	0.681146	0.573229	0.528681	0.315879	0.585094	0.387484	0.169367	0.633667	0.502039	-0.00332056	0.441027	0.4595	0.234819	0.430427	0.321076	0.411236	0.323137
IL6 JAK STAT3 signaling	0.622669	0.568284	0.48702	0.197522	0.708492	0.245892	0.356585	0.267022	0.662939	0.642574	0.478443	0.487723	0.314547	0.45412	0.564684	0.461365	0.537075	0.599994	0.582612	0.610696	0.76329	0.582866	0.364696	0.252958	0.674032	0.52696	0.584067	0.327164	0.353945	0.18922	0.333429	0.453233	0.322651	0.437276	0.256222	0.557718	0.691262	0.439182	0.381151	0.493155	0.263745	0.698413	0.491567	0.132724	0.432622	0.509917	0.441779	0.270118	0.337884
DNA repair	0.859184	0.733788	0.627705	0.764729	0.611071	1.12709	1.00193	1.35523	1.06524	1.12093	0.885512	0.883379	1.14512	0.562624	0.829505	0.976512	1.11204	1.03536	1.07651	0.915143	0.785578	0.715355	0.56711	0.953355	0.866319	0.953129	1.09651	0.854265	1.04927	1.00739	0.908844	0.906503	1.03656	0.969332	1.20422	0.659235	0.918885	0.914656	0.868852	0.881254	0.705247	0.765582	0.868496	0.987456	0.948123	1.06883	1.01974	1.04918	0.924097
G2M checkpoint	0.787196	0.726636	0.768934	0.745128	0.815049	0.892539	0.697581	1.14701	0.827498	0.605919	0.590976	0.623283	0.95701	1.18759	0.816966	0.748323	0.622679	0.890426	0.695314	0.509193	0.60681	0.562741	0.611777	0.87745	0.624832	0.751463	1.1242	0.702033	0.510715	0.674397	0.644329	0.638931	0.841008	0.617148	0.987426	0.454044	0.187589	0.743435	0.920799	0.761814	0.756424	0.405597	0.774633	0.848633	0.93444	0.274968	0.718848	0.776465	0.547726
Apoptosis	1.85316	1.67133	1.19455	1.33418	1.71455	1.69177	1.7954	1.60059	1.7052	1.64349	1.95118	1.69232	1.36874	1.44187	1.61535	1.49896	1.81773	1.68074	1.4536	1.82129	1.6059	1.41643	1.65982	1.5809	1.72634	1.8109	1.85103	1.78021	1.69872	1.21994	1.46053	1.67372	1.39143	1.64503	1.76579	1.5386	1.63222	1.76699	1.82628	1.6227	1.47554	1.65687	1.54562	1.82187	1.74118	1.62669	1.89591	1.85301	1.66705
NOTCH signaling	-0.115954	-0.122142	0.144219	0.0535941	0.154013	-0.0134051	-0.0655481	0.13629	-0.0657832	-0.202011	0.0643738	0.0663118	-0.219142	0.177085	-0.0223397	0.109021	-0.0538514	0.250931	0.191831	0.115784	-0.0284814	0.00839426	0.303208	0.0916342	-0.209836	-0.0541597	0.436953	0.076476	-0.0327038	0.249265	-0.132575	-0.0421277	0.15967	0.243346	0.0419538	0.128151	-0.0159828	-0.100231	0.00576072	-0.0775275	-0.174169	0.292254	-0.0155806	0.119499	-0.0948599	-0.20981	0.164974	-0.113028	-0.125025
Adipogenesis	1.46597	1.29004	1.17539	1.29855	1.25426	1.3122	1.4189	1.24428	1.27473	1.35622	1.22306	1.21854	1.37304	1.03046	1.42054	1.19404	1.40722	1.20691	1.15854	1.369	1.33188	1.38802	1.41491	1.37962	1.3979	1.37232	1.21721	1.27947	1.33753	1.18736	1.27741	1.21998	1.26513	1.21068	1.43281	1.31869	1.42322	1.40255	1.56007	1.51104	1.42353	1.08813	1.21432	1.15914	1.35159	1.50921	1.37032	1.20657	1.2659
Estrogen response early	0.682269	0.454974	0.26399	0.345053	0.415099	0.269004	0.412996	0.246596	0.122269	0.336885	0.454262	0.510741	0.459418	0.306798	0.438756	0.0665588	0.272047	0.378098	0.412627	0.224069	0.1448	0.124431	0.499521	0.315449	0.147906	0.345783	0.162788	0.207422	0.129523	0.201104	0.280393	0.0495992	0.29154	0.368958	0.0895461	-0.164621	0.369873	0.343606	0.32233	0.0948178	0.124834	0.55714	0.421974	0.113451	0.494816	0.252553	0.176635	0.349103	0.319902
Estrogen response late	1.47937	1.37678	0.688911	1.05756	0.897947	1.23271	1.41798	1.18164	1.07654	1.19903	1.39463	1.29616	1.4141	0.832131	1.13959	1.12085	1.45255	1.3913	1.23373	1.16182	1.15017	1.21844	1.24918	0.941326	1.27942	1.1072	1.17432	1.2279	1.16253	1.37889	1.12121	1.10713	1.15134	1.4019	1.18053	1.24535	1.33399	1.42027	1.54197	1.47536	1.27446	0.959262	0.93817	0.943145	1.47639	1.41632	1.32783	1.24438	1.25979
Androgen response	1.70301	1.41355	1.02849	1.59633	1.38711	1.66195	1.63847	1.60213	1.6142	1.48337	1.53022	1.6376	1.5899	1.10952	1.42612	1.49369	1.73165	1.74523	1.80792	1.50861	1.52382	1.54992	1.95767	1.56742	1.89494	1.70468	1.52488	1.73057	1.36613	1.20654	1.50568	1.36169	1.21382	1.56008	1.59879	1.69266	1.48409	1.74036	1.761	1.77329	1.52527	1.24927	1.47976	1.45665	1.83135	1.5008	1.57311	1.63247	1.42445
Myogenesis	1.02467	0.833253	0.954216	1.00698	0.982472	0.965408	0.886516	0.684142	0.810595	0.975499	0.781629	1.07965	0.950462	0.818294	0.897419	0.788016	0.801662	0.928495	0.592308	0.905111	0.914776	0.943694	0.941506	0.758752	0.737282	0.925186	0.736912	0.740876	0.534991	0.364212	0.923157	0.619252	0.775808	0.639733	0.75869	0.671204	0.851617	0.787169	0.824736	0.830505	0.9328	0.614768	0.673104	0.587962	0.709614	0.692603	0.580982	0.714702	0.640375
Protein secretion	1.30144	1.20921	0.846133	1.18376	1.23799	1.385	1.29939	1.42439	1.34576	1.31263	1.33235	1.28161	1.30232	0.894032	1.21963	1.24501	1.34681	1.2795	1.22055	1.21679	1.33192	1.22154	1.26377	1.28707	1.35817	1.18989	1.27695	1.2898	1.13607	1.11544	1.32964	1.21404	1.27257	1.32757	1.34338	1.22117	1.25079	1.41337	1.37206	1.26702	1.26716	1.11581	1.27848	1.17844	1.36446	1.31443	1.30529	1.34364	1.24432
Interferon alpha response	0.746996	0.925738	0.567279	0.849094	0.69269	0.781922	0.920619	0.992719	0.901122	0.6613	0.572049	0.674394	0.896487	0.660177	0.490023	0.684541	0.742936	0.84232	0.814505	0.676375	0.98901	0.645783	0.649047	0.838212	0.692874	0.672445	0.76151	1.12891	0.782472	0.800168	0.865149	0.80575	0.809193	0.88243	0.957653	0.586357	0.626444	0.8283	0.813968	0.744072	0.823066	0.606243	0.763877	0.942191	0.562657	0.947654	0.81953	1.09098	0.912891
Interferon gamma response	0.971423	1.00236	1.03093	0.975689	1.07102	1.0323	1.15025	0.942069	1.21478	0.939951	0.968506	0.949723	1.08336	0.68908	0.781811	1.02044	1.07915	1.1701	1.03389	1.0106	1.12069	1.12149	0.863468	1.15428	1.00242	0.889573	1.06569	1.20103	1.06004	1.10064	1.10343	0.860653	1.06002	0.944206	1.1305	0.92202	1.03169	1.08443	1.1706	0.96411	0.884653	0.834011	1.0805	1.04284	0.813503	1.17672	1.07595	1.31466	1.18669
Apical junction	0.728558	1.22902	1.07118	1.08836	1.20593	1.24689	0.942932	1.16218	1.09545	1.02552	1.22907	1.2566	1.06489	0.938599	0.996673	1.16833	1.01821	1.07286	1.1555	1.07373	1.08543	1.01929	0.763593	1.03135	1.03647	1.07429	0.965488	1.06113	1.11131	0.854139	1.14647	0.988514	1.04839	1.10196	0.921725	1.05482	1.12163	1.127	0.935224	1.06318	0.7032	0.866986	0.84082	0.932544	1.03172	0.909764	1.16373	1.25941	1.17169
Apical surface	0.415784	0.100442	0.461604	0.430508	0.165176	0.238037	0.299428	0.498153	0.320205	0.434788	0.183084	0.328145	0.276161	0.370771	0.313512	0.419564	0.187672	0.355668	0.451131	0.505899	0.289353	0.431855	0.553985	0.425054	0.631068	0.225861	0.416401	0.397643	0.354382	0.527194	0.41596	0.392426	0.551202	0.600253	0.382972	0.715932	0.88087	0.641596	0.249631	0.234578	0.436576	0.40276	0.591733	0.624078	0.583867	0.517443	0.102789	0.408694	0.543972
Hedgehog signaling	-0.0968922	0.244018	0.0759135	-0.0201038	0.397433	0.426403	0.354338	0.0539491	0.387162	0.318893	-0.0408082	0.270771	0.298211	0.234814	0.288089	0.293079	0.166915	0.161801	0.227632	0.494365	0.0809617	0.166284	0.415769	0.371723	0.252357	0.193035	0.29643	-0.00462024	0.091399	0.0338855	0.337933	0.109765	-0.00513785	-0.143894	0.30186	-0.0553657	0.245808	0.0511724	0.0925323	0.213845	-0.126248	-0.102321	0.323442	0.0590935	0.189632	-0.150767	0.236882	0.346975	0.171418
Complement	1.23773	1.52473	1.26207	1.41888	1.43723	1.65508	1.52605	1.1646	1.52405	1.45199	1.3901	1.28797	1.1945	1.27512	1.46814	1.06723	1.46654	1.46364	1.67267	1.50441	1.60577	1.46447	1.39699	1.72386	1.65185	1.36612	1.59385	1.41134	1.26591	1.21459	1.46798	1.16347	1.64923	1.52073	1.50658	1.31234	1.28102	1.73621	1.52803	1.42945	1.48007	1.17468	1.57574	1.52061	1.61693	1.39901	1.57053	1.45397	1.45094
Unfolded protein response	1.45981	1.4319	1.14174	1.53072	1.59797	1.57886	1.4377	1.75074	1.75428	1.49227	1.55947	1.47172	1.75046	1.33692	1.63587	1.86425	1.76728	1.44347	1.59749	1.67547	1.26709	1.57636	1.57067	1.56154	1.53849	1.63222	1.59851	1.59188	1.62953	1.54079	1.45617	1.44105	1.69105	1.1909	1.65003	1.40029	1.33649	1.67163	1.59447	1.61114	1.54398	1.37014	1.34789	1.55409	1.46163	1.51611	1.51214	1.53514	1.50528
PI3K AKT mTOR signaling	0.996416	1.09041	0.854276	0.948102	1.14513	1.18218	1.30747	1.2554	1.17689	1.03078	1.17593	0.884576	1.35741	0.603924	1.29671	1.23176	1.02223	0.96765	0.968272	1.18596	1.05493	1.03864	0.993388	1.08764	1.15869	1.15215	1.27691	1.30983	1.13765	1.26635	1.11638	1.27382	0.889141	0.908479	1.1255	1.35907	1.36561	1.01439	1.2802	1.04108	1.12091	0.93083	1.1157	1.04375	1.13201	1.07884	1.16162	1.2134	1.37116
mTORC1 signaling	1.75885	1.75935	1.3722	1.66145	1.62658	1.74913	1.87451	2.00979	1.87787	1.81834	1.80086	1.78606	2.00015	1.31043	1.74576	1.98358	1.85462	1.66752	1.60689	1.89969	1.7558	1.61007	1.78252	1.71396	1.85186	1.75209	2.03957	1.87494	1.79944	1.75933	1.75958	1.85943	1.87773	1.75744	1.91184	1.81619	1.87642	1.83364	1.83101	1.804	1.77815	1.5482	1.7593	1.74891	1.81754	1.81231	1.78692	1.99692	1.88089
E2F targets	0.82645	0.835892	0.754926	0.911662	0.608101	0.868262	0.818868	1.25284	0.859399	0.784182	0.685851	0.827853	1.11472	0.900936	0.915677	0.97292	0.854237	1.018	0.646905	0.785334	0.578595	0.611376	0.69531	0.78617	0.825547	0.748534	1.19752	0.557394	0.748841	0.859995	0.564352	0.834916	0.956423	0.595332	0.9023	0.487718	0.456171	0.833518	0.784213	0.684007	0.776368	0.851963	0.837037	0.893902	0.75319	0.521297	0.813631	0.978921	0.759499
MYC targets v1	1.92456	1.92797	1.48988	1.90135	1.83349	2.11159	2.05132	2.32009	2.17653	2.04488	2.09107	1.99748	2.28517	1.4573	2.01817	2.24779	2.17545	2.00962	1.89375	2.11692	1.93234	1.9729	1.89726	1.98307	1.97094	2.13193	2.19903	2.05452	2.19229	2.05604	2.01231	2.11895	2.01352	1.9103	2.21367	1.9223	1.92134	2.01367	1.96521	1.96487	1.91275	1.81094	1.95836	2.05694	2.04161	2.05889	2.02938	2.26837	2.15221
MYC targets v2	0.296692	0.158571	-0.155831	0.261472	0.107976	0.274553	0.250558	0.567157	0.433465	0.266966	0.357431	0.326215	0.643302	0.0821365	0.247162	0.721026	0.508378	0.257431	0.226167	0.613032	0.264813	0.143517	0.212341	0.30971	0.29415	0.439146	0.489668	0.324287	0.79191	0.609998	0.344199	0.453219	0.330593	0.228561	0.497254	0.326431	0.272771	0.369388	0.361026	0.27657	0.294962	0.165841	0.254951	0.439788	0.291271	0.371842	0.369692	0.56582	0.398451
Epithelial mesenchymal transition	0.960712	1.06483	1.06122	1.10819	1.28357	1.1319	1.14096	0.723278	1.01625	0.921243	1.0165	1.22317	1.08968	1.14715	1.07502	0.807257	1.05885	0.940953	1.09249	0.787552	1.03652	1.0325	0.678617	1.0026	0.91744	0.971653	0.912564	0.772657	0.854316	0.606179	0.928351	0.662062	0.904334	0.998784	0.922958	0.641687	0.728464	0.775075	0.764501	0.910749	0.886864	0.783662	0.91541	0.981615	1.0038	0.843131	0.748732	0.963256	0.99062
Inflammatory response	0.300456	0.332946	0.397484	0.17931	0.328711	0.182662	0.365737	0.277019	0.151537	0.274129	0.491636	0.239355	0.22367	0.526202	0.197709	0.333174	0.32395	0.301546	0.218652	0.278899	0.412501	0.311276	0.344727	0.0976813	0.289857	0.277946	0.459754	0.363068	0.222373	0.337816	0.176292	0.103301	0.361075	0.410325	0.255174	0.243893	0.298656	0.29345	0.147534	0.0933013	0.156027	0.402919	0.0523328	0.4337	0.148689	0.299541	0.193433	0.17155	0.390681
Xenobiotic metabolism	1.40775	1.30207	0.910547	1.25421	1.13009	1.23152	1.29586	1.10269	1.26655	1.44199	1.33784	1.3902	1.01196	0.891043	1.41667	1.43018	1.44727	1.3556	1.26973	1.25861	1.36625	1.38308	1.34591	1.07846	1.33962	1.25501	1.4786	1.39099	1.23475	1.1445	1.29445	1.50237	1.28341	1.37253	1.54651	1.42051	1.47146	1.5829	1.646	1.44673	1.4449	1.14455	1.26257	1.26703	1.3331	1.60942	1.48629	1.46231	1.11373
Fatty acid metabolism	1.31685	1.10515	0.822882	1.00088	0.990881	1.19859	1.1643	1.17598	1.19676	1.25817	1.2061	1.14724	1.11692	0.77027	1.12056	1.23066	1.33888	1.15667	1.09989	1.20713	1.28877	1.16784	1.34368	1.12137	1.31641	1.15423	1.28265	1.27625	1.20084	1.07512	1.23914	1.26831	1.16471	1.19169	1.25992	1.28087	1.38209	1.35028	1.35964	1.34428	1.39431	1.056	1.10997	1.14682	1.2437	1.30786	1.27297	1.21814	1.14376
Oxidative phosphorylation	1.37155	1.17925	0.916187	1.07688	1.12503	1.20725	1.24021	1.19011	1.2409	1.25965	1.22119	1.13005	1.20317	0.891307	1.18163	1.07026	1.28188	1.1546	1.02144	1.23134	1.15585	1.17083	1.34992	1.19398	1.30533	1.13906	1.12067	1.18171	1.19838	1.15148	1.20549	1.20289	1.14888	1.14177	1.24914	1.14876	1.24574	1.25872	1.23277	1.26174	1.33264	1.02798	1.1409	1.13397	1.22441	1.31077	1.31902	1.23506	1.18426
Glycolysis	1.67984	1.6962	1.24129	1.44959	1.52109	1.6026	1.75657	1.44439	1.62365	1.67982	1.70106	1.62443	1.68059	1.22322	1.6861	1.71746	1.83021	1.59399	1.63399	1.47302	1.7081	1.78391	1.79432	1.49896	1.7796	1.44436	1.66901	1.62024	1.5022	1.16805	1.71245	1.43328	1.43621	1.61112	1.58218	1.69171	1.77454	1.86493	1.65072	1.69809	1.70852	1.21147	1.54783	1.47182	1.62626	1.77753	1.5002	1.52823	1.5186
Reactive oxigen species pathway	1.73185	1.74832	1.55594	1.67876	1.53005	1.83155	1.75112	1.67594	1.97257	2.01373	1.80304	1.65823	1.76342	1.49227	1.67372	1.83703	1.83222	1.87671	1.75819	1.76526	1.84078	1.75788	1.82748	1.68764	1.8134	1.63902	1.87807	1.8047	1.79171	1.73444	1.63837	1.57204	1.80544	1.62436	1.74772	1.6581	1.75624	2.03693	2.00857	1.97835	2.04916	1.51061	1.68848	1.7707	1.8711	1.83578	1.75456	1.91291	1.77366
P53 pathway	1.27221	1.09895	0.803959	0.975426	1.12275	1.29163	1.07684	1.48826	0.768079	1.28769	1.28051	1.01707	1.42674	0.874204	1.33905	1.38949	1.52903	1.33986	1.58547	1.51144	1.25033	1.22286	1.54385	1.06037	1.24678	1.08543	1.47823	1.38777	1.41277	1.01887	1.09067	1.26652	1.3102	1.34573	1.05549	1.06885	1.10649	1.19132	1.25567	1.1326	1.27749	0.977218	1.02236	1.45889	1.21845	1.24896	1.38949	1.22541	1.54218
UV response up	1.57762	1.56092	1.0881	1.65612	1.52659	1.573	1.6288	1.50626	1.33165	1.55967	1.43277	1.58868	1.46218	1.3835	1.49841	1.43415	1.64352	1.59893	1.68395	1.3661	1.50102	1.64086	1.68889	1.39924	1.4377	1.28162	1.8027	1.4463	1.49374	1.3615	1.41546	1.69939	1.63469	1.43399	1.47181	1.41084	1.59365	1.65283	1.74198	1.57659	1.35982	1.40899	1.72614	1.61876	1.48579	1.59984	1.35688	1.55695	1.68729
UV response down	-0.142545	0.0097849	-0.173105	-0.0415644	0.1232	0.0983249	0.0315949	-0.239175	-0.240696	-0.14071	-0.229725	-0.08359	-0.0206449	-0.165598	0.116176	-0.106193	-0.176444	-0.302888	-0.21081	-0.220047	-0.139652	0.151927	-0.206574	-0.0900908	-0.241938	-0.126446	0.0507201	-0.190198	-0.199452	-0.0580884	-0.269586	-0.268904	-0.0962481	0.067784	0.0664964	-0.383672	-0.289799	-0.102078	-0.0932086	0.0813976	-0.129815	-0.0581298	-0.405126	-0.184607	-0.226977	-0.313293	-0.377656	-0.124294	-0.344877
Angiogenesis	0.270372	0.275616	0.643738	0.368889	0.590364	0.421913	0.501894	0.0817129	0.375689	0.401903	0.356577	0.603182	0.526624	0.287085	0.449878	0.333837	0.319436	0.407992	0.486623	0.329321	0.464517	0.478178	0.419939	0.34907	0.389696	0.535873	0.539907	0.193937	0.196704	0.464176	0.341454	0.199818	0.603133	0.283099	0.528892	0.232308	0.388897	0.580699	0.5612	0.423458	0.255937	0.0873751	0.492938	0.448985	0.442304	0.455365	0.309627	0.198423	0.497947
HEME metabolism	0.688068	0.60644	0.498343	0.655476	0.789409	0.803136	0.738106	0.648314	0.751139	0.679081	0.613501	0.726797	0.691555	0.692245	0.683075	0.82534	0.679756	0.626431	0.929501	0.541333	0.880815	0.871756	0.640616	0.781295	0.748481	0.624723	0.880217	0.504255	0.706057	0.520979	0.684493	0.761331	0.646035	0.667474	0.724459	0.54446	0.656064	0.595478	0.729351	0.743957	0.796385	0.5884	0.559639	0.680259	0.880125	0.904186	0.745224	0.503995	0.720142
Coagulation	0.938378	1.33018	1.27665	1.35397	1.59525	1.36203	1.25978	0.757465	1.13344	1.4831	1.1753	1.41502	0.876414	1.24459	1.34337	1.09992	1.23236	1.35166	1.26287	1.24113	1.35811	1.34935	1.08089	1.26453	1.27895	1.40861	1.32023	1.18365	1.12443	0.88476	1.34386	1.14082	1.11482	1.22139	1.3127	0.939591	1.17659	1.30502	1.30769	1.32963	1.19494	0.914507	1.29818	1.20496	1.3424	1.22748	1.10243	1.18474	1.15753
IL2 STAT5 signaling	0.862315	1.0439	1.08471	1.30775	1.63019	1.30075	1.35714	1.30152	1.28203	1.22375	1.37751	1.14993	1.68648	1.01765	1.55605	1.31617	1.43067	1.5203	1.35437	1.01397	1.42935	1.51657	1.62972	1.32141	1.59742	1.2382	1.22915	1.28136	1.68608	1.3151	1.11201	1.1562	1.10493	1.23934	1.19913	1.25548	1.00749	1.40054	1.4112	1.52788	1.14495	1.15801	1.36613	1.49026	1.2122	1.37624	1.2865	1.13229	1.5
Bile acid metabolism	0.639483	0.869127	0.642543	0.538195	0.672241	0.568218	0.385136	0.401467	0.654363	0.632171	0.392415	0.530581	0.43005	0.592678	0.589775	0.832609	0.66923	0.465956	0.67047	0.764405	0.801108	0.498296	0.654049	0.653897	0.49746	0.503701	0.570669	0.691975	0.736011	0.575183	0.691497	0.526554	0.906647	0.475478	0.588373	0.922909	1.04886	0.698874	0.732428	0.565982	0.462108	0.655384	0.228326	0.40754	0.585353	0.625148	0.585336	0.729105	0.345899
Peroxisome	1.10457	1.09793	0.694117	0.93486	0.734081	0.934436	0.969379	1.08782	0.962696	1.09214	1.23653	1.11155	1.21415	0.57465	0.787603	1.26915	1.25773	1.04517	0.966818	1.20602	1.07686	1.11321	1.18031	1.05937	1.14098	0.961866	1.16181	1.14146	1.09218	0.989287	1.0986	1.2982	1.22408	0.995043	1.15272	1.23963	1.34987	1.1721	1.25753	1.01265	0.958339	0.806814	0.724869	1.00681	1.02937	1.03659	1.14215	1.29649	0.987889
Allograft rejection	0.879621	0.754159	0.927306	0.790088	1.00222	0.875618	1.00349	0.771228	0.991861	0.990037	0.863125	0.964349	0.957582	0.593832	1.03384	0.797252	1.01427	0.937691	0.950354	0.917182	0.900868	0.97312	1.03917	0.952318	1.17855	0.772768	1.02694	0.960298	0.997209	1.04104	0.964977	0.966863	0.90135	0.943738	1.12311	0.798893	1.00516	1.0532	0.884726	0.881008	0.652867	0.92219	0.987223	0.925344	1.0266	1.10577	0.838568	1.11711	1.15932
Spermatogenesis	0.0146473	-0.144634	0.260612	0.180334	0.151889	-0.0954686	0.499337	0.0379436	0.0203291	0.0466402	-0.0983408	0.0277936	0.516637	0.45849	0.191542	0.138193	-0.122773	0.308965	0.273997	-0.0127132	0.0988387	0.149185	0.280047	0.0532311	0.250231	0.127779	0.275408	0.422349	0.185306	0.478495	0.391632	0.13338	0.224908	0.295577	0.407365	0.492953	0.0394888	0.4264	-0.046805	0.183281	0.147707	0.0161127	0.0739217	0.34158	0.392658	0.12615	0.437388	0.267603	0.549911
KRAS signaling up	0.302557	0.325438	0.66629	0.233833	0.455897	0.286124	0.237577	0.081648	0.202328	0.183895	0.489549	0.41947	0.373837	0.5288	0.25258	0.498975	0.344488	0.335417	0.445033	0.435708	0.391083	0.523158	0.347007	0.292697	0.318704	0.282859	0.436541	0.222664	0.446569	0.47857	0.17814	0.16241	0.398406	0.193161	0.164398	0.441167	0.406043	0.174511	0.242013	0.523222	0.406064	0.148945	0.101768	0.103976	0.28749	0.438655	0.189773	0.214431	0.275627
KRAS signaling down	0.308052	-0.210061	0.56986	0.190159	0.168626	-0.120225	0.175635	-0.181519	-0.109265	-0.0768415	0.37739	0.374286	-0.234398	0.139685	-0.170178	0.1218	0.188675	0.203338	-0.0314771	0.164734	0.121169	-0.0461674	0.401958	0.289667	0.297325	0.118986	0.00187456	-0.0403387	0.0365273	0.0420916	0.42791	-0.0091642	0.262232	0.490062	0.205436	0.45634	-0.021585	0.217376	-0.035102	-0.0961887	0.134976	0.211484	0.0632658	-0.165236	0.10375	0.0732704	-0.0698062	0.178793	-0.246602
Pancreas beta cells	0.352552	0.522117	0.445536	0.430587	0.468211	0.537071	0.653078	0.402151	0.386234	0.312516	0.0957625	0.263253	-0.0547756	0.411858	0.686491	0.47278	0.369493	0.488522	0.433112	0.100777	0.290472	0.19337	0.410596	0.372851	0.550491	0.149844	0.375085	-0.0169375	0.0666823	0.394803	0.595254	0.520785	0.337353	0.235332	0.554221	-0.211781	0.385108	0.330082	0.46842	0.397924	0.32429	0.573386	0.559738	0.238962	0.769467	0.337585	0.419427	0.493303	0.461846
[truncated: 157 more columns]

## Sheet: Fig. 2e
Fig. 2e Kaplan-Meier survival curves comparing groups with high and low abundance of "apical junction" and "KRAS signaling up" gene sets, respectively.
Survival information for apical junction score						Survival information for KRAS up score
Patient	Status	Time	Apical_junction_group			Patient	Status	Time	KRAS_up_group
AEG046	0	137	High			AEG046	0	137	Low
AEG054	0	136	Low			AEG054	0	136	High
AEG035	0	134	Low			AEG035	0	134	High
AEG049	0	124	Low			AEG049	0	124	High
AEG050	0	118	Low			AEG050	0	118	Low
AEG047	0	117	High			AEG047	0	117	High
AEG053	0	110	Low			AEG053	0	110	High
AEG045	0	105	High			AEG045	0	105	High
AEG005	0	101	High			AEG005	0	101	High
AEG051	0	101	Low			AEG051	0	101	High
AEG001	1	99	High			AEG001	1	99	Low
AEG009	0	95	High			AEG009	0	95	High
AEG010	0	95	Low			AEG010	0	95	High
AEG036	1	95	High			AEG036	1	95	Low
AEG011	0	89	Low			AEG011	0	89	Low
AEG032	1	88	Low			AEG032	1	88	Low
AEG013	0	87	Low			AEG013	0	87	High
AEG014	0	87	Low			AEG014	0	87	Low
AEG034	0	87	High			AEG034	0	87	High
AEG044	0	87	High			AEG044	0	87	High
AEG055	0	87	Low			AEG055	0	87	High
AEG017	0	79	Low			AEG017	0	79	Low
AEG052	0	69	Low			AEG052	0	69	High
AEG059	0	68	High			AEG059	0	68	Low
AEG037	1	68	Low			AEG037	1	68	Low
AEG004	1	65	Low			AEG004	1	65	Low
AEG069	0	60	Low			AEG069	0	60	High
AEG042	1	60	High			AEG042	1	60	Low
AEG048	0	55	Low			AEG048	0	55	Low
AEG071	0	54	High			AEG071	0	54	High
AEG019	0	54	Low			AEG019	0	54	High
AEG012	1	53	Low			AEG012	1	53	Low
AEG072	0	52	Low			AEG072	0	52	High
AEG073	0	52	High			AEG073	0	52	High
AEG020	0	52	High			AEG020	0	52	High
AEG021	0	52	Low			AEG021	0	52	High
AEG076	0	51	High			AEG076	0	51	High
AEG077	0	50	High			AEG077	0	50	High
AEG080	0	49	High			AEG080	0	49	Low
AEG082	0	48	Low			AEG082	0	48	High
AEG023	0	48	High			AEG023	0	48	High
AEG062	1	47	Low			AEG062	1	47	Low
AEG002	1	47	Low			AEG002	1	47	Low
AEG084	0	46	High			AEG084	0	46	High
AEG043	1	46	Low			AEG043	1	46	High
AEG085	0	45	Low			AEG085	0	45	High
AEG088	0	45	High			AEG088	0	45	High
AEG090	0	45	Low			AEG090	0	45	Low
AEG024	0	45	Low			AEG024	0	45	High
AEG086	1	44	High			AEG086	1	44	Low
AEG092	0	43	High			AEG092	0	43	High
AEG094	0	42	Low			AEG094	0	42	Low
AEG095	0	42	High			AEG095	0	42	High
AEG097	0	41	Low			AEG097	0	41	Low
AEG039	1	41	Low			AEG039	1	41	Low
AEG006	1	40	Low			AEG006	1	40	High
AEG100	0	39	High			AEG100	0	39	Low
AEG101	0	39	Low			AEG101	0	39	High
AEG099	0	39	Low			AEG099	0	39	Low
AEG103	0	38	High			AEG103	0	38	Low
AEG066	1	37	High			AEG066	1	37	High
AEG003	1	36	Low			AEG003	1	36	High
AEG040	1	36	Low			AEG040	1	36	Low
AEG063	1	35	High			AEG063	1	35	Low
AEG016	1	34	High			AEG016	1	34	Low
AEG026	1	33	High			AEG026	1	33	Low
AEG027	0	33	Low			AEG027	0	33	Low
AEG075	1	32	High			AEG075	1	32	High
AEG098	0	32	Low			AEG098	0	32	Low
AEG008	1	31	High			AEG008	1	31	Low
AEG028	0	30	Low			AEG028	0	30	High
AEG038	1	30	High			AEG038	1	30	High
AEG041	1	30	Low			AEG041	1	30	Low
AEG091	1	29	High			AEG091	1	29	High
AEG096	1	29	Low			AEG096	1	29	High
AEG029	0	27	Low			AEG029	0	27	Low
AEG033	1	26	High			AEG033	1	26	Low
AEG087	1	25	Low			AEG087	1	25	Low
AEG007	1	25	Low			AEG007	1	25	Low
AEG057	1	24	High			AEG057	1	24	Low
AEG025	1	23	High			AEG025	1	23	High
AEG078	1	22	Low			AEG078	1	22	High
AEG022	1	22	Low			AEG022	1	22	High
AEG083	1	20	High			AEG083	1	20	Low
AEG060	1	18	High			AEG060	1	18	High
AEG056	1	17	Low			AEG056	1	17	Low
AEG058	1	17	High			AEG058	1	17	High
AEG068	1	17	High			AEG068	1	17	High
AEG030	1	17	Low			AEG030	1	17	Low
AEG031	1	17	High			AEG031	1	17	Low
AEG061	1	15	High			AEG061	1	15	Low
AEG070	1	14	Low			AEG070	1	14	Low
AEG018	1	14	High			AEG018	1	14	High
AEG079	1	13	High			AEG079	1	13	Low
AEG015	1	12	Low			AEG015	1	12	High
AEG065	1	11	High			AEG065	1	11	Low
AEG067	1	10	High			AEG067	1	10	High
AEG102	1	10	High			AEG102	1	10	Low
AEG081	1	9	High			AEG081	1	9	Low
AEG093	1	8	High			AEG093	1	8	Low
AEG064	1	6	High			AEG064	1	6	Low
AEG074	1	6	High			AEG074	1	6	High
AEG089	1	2	High			AEG089	1	2	Low

## Sheet: Fig. 2f
Fig. 2f Heatmap showing the difference in the proteins that are included in at least two sets of top 50 DEPs, top 50 proteins with the largest degree, closeness, or betweenness.
Protein	Gene_name	AEG056-T	AEG057-T	AEG058-T	AEG059-T	AEG060-T	AEG061-T	AEG062-T	AEG063-T	AEG064-T	AEG065-T	AEG066-T	AEG067-T	AEG068-T	AEG069-T	AEG070-T	AEG071-T	AEG072-T	AEG073-T	AEG074-T	AEG075-T	AEG076-T	AEG077-T	AEG078-T	AEG079-T	AEG080-T	AEG081-T	AEG082-T	AEG083-T	AEG084-T	AEG085-T	AEG086-T	AEG087-T	AEG088-T	AEG089-T	AEG090-T	AEG091-T	AEG092-T	AEG093-T	AEG094-T	AEG095-T	AEG096-T	AEG097-T	AEG098-T	AEG099-T	AEG100-T	AEG101-T	AEG102-T	AEG103-T
P42771	CDKN2A	9.37976	12.4421	9.01612	7.94752	10.62	10.7096	10.1946	7.76424	13.5483	12.8527	14.9198	-4.26804	9.77468	13.6662	13.0238	-4.26804	-4.26804	13.9593	10.1782	-4.26804	12.9959	13.2074	-4.26804	14.7569	7.87028	8.64866	15.1047	12.5636	15.9822	14.3077	16.469	15.6909	13.1621	-4.26804	9.98952	-4.26804	11.9208	12.4559	8.74857	14.3731	9.68936	-4.26804	10.3894	16.1007	13.4572	12.881	6.78299	12.6954
P10145	CXCL8	-4.26804	11.3397	-4.26804	-4.26804	13.7375	-4.26804	-4.26804	-4.26804	-4.26804	-4.26804	14.0418	-4.26804	-4.26804	-4.26804	-4.26804	-4.26804	-4.26804	-4.26804	12.4586	-4.26804	-4.26804	12.4651	-4.26804	10.0478	-4.26804	-4.26804	14.3756	-4.26804	-4.26804	11.6995	-4.26804	9.47622	13.3733	-4.26804	-4.26804	-4.26804	-4.26804	11.1215	-4.26804	-4.26804	-4.26804	12.0878	14.2529	-4.26804	-4.26804	10.0866	-4.26804	-4.26804
P62308	SNRPG	18.3988	18.8662	18.4279	18.6849	18.4418	18.7644	18.8538	19.2481	18.7481	18.8624	18.8481	18.4551	19.0656	18.2571	17.4775	19.5783	18.9117	18.9079	18.5905	19.0425	18.5943	18.5943	18.2161	19.083	17.5792	18.8581	19.083	18.6193	18.9978	19.2231	18.2368	18.9079	18.8538	18.7181	18.5794	17.6727	18.4892	18.6551	18.0049	18.7518	18.2368	19.0339	18.9584	19.3166	18.8953	18.7443	18.6266	19.038
P11215	ITGAM	14.4052	15.2051	16.1354	15.7855	14.9931	16.2896	14.9004	15.011	15.0773	15.3283	15.3272	15.0164	14.9952	13.8073	14.5785	14.2645	15.0676	14.834	16.2896	14.1185	15.1205	14.8674	15.0506	16.2628	15.0388	13.5429	15.5455	14.4876	13.5421	15.009	14.2306	14.0105	15.8558	15.253	14.326	14.3013	14.2842	16.1669	15.3317	15.6102	14.7439	14.5829	16.0134	15.748	14.7316	15.7381	14.7834	14.9303
P38919	EIF4A3	17.7618	17.6565	17.4845	17.8469	17.6324	17.8051	18.0626	18.4591	18.0681	18.0737	18.1391	17.8669	18.2396	17.337	17.6876	18.4551	18.1739	17.9539	17.9617	18.234	17.8051	17.5792	17.5445	17.9142	17.5068	18.2902	18.2602	18.039	18.2161	18.1302	18.1475	18.4892	17.6043	18.0221	18.1037	17.904	17.735	17.5659	18.3285	17.8074	17.9065	17.8621	17.8824	17.8179	17.9861	17.7898	18.0709	18.6736
P17844	DDX5	16.3934	16.2179	15.6944	16.4797	15.7209	16.1062	16.243	16.7082	16.4902	16.2628	16.3669	16.7698	17.429	15.7245	16.7681	17.0271	16.3188	16.3028	16.1089	16.7961	15.8029	16.7862	15.5443	16.6761	15.604	16.9508	17.2735	16.5586	16.5878	17.1068	16.3173	16.8981	16.9419	16.2333	16.8483	16.6246	16.1103	15.7022	15.8318	16.2304	15.8735	16.7664	16.3261	16.7161	16.4902	16.3276	16.179	16.9454
Q92841	DDX17	17.5881	17.6876	17.4355	17.7128	17.4641	17.7618	17.8287	18.3153	17.9403	18.0763	18.0274	17.8621	17.7718	17.2031	17.8444	18.0793	17.6372	17.6977	17.8595	18.0597	17.4845	17.618	17.4574	17.7582	17.7003	17.9699	18.2744	17.7079	18.2308	18.3054	17.8669	18.4551	17.9431	17.7872	18.2715	17.5723	17.5399	17.885	18.1475	18.0246	17.7299	18.1475	17.9403	18.3346	18.0136	17.8493	17.9754	18.0681
P07910	HNRNPC	18.7403	19.0514	18.8311	19.0699	19.0466	19.1791	18.954	19.6429	19.0204	19.2628	19.0514	19.074	19.4776	18.6193	18.8232	19.2184	19.074	18.9317	18.9671	19.1647	18.2074	18.6882	18.2507	19.2481	18.8581	18.9896	19.3383	18.722	18.9584	18.8422	19.2995	18.887	18.7481	18.7726	19.3047	18.6699	18.6624	18.8384	18.6014	18.4519	17.8595	19.3679	19.0204	19.2785	18.9378	18.8384	18.8996	19.362
P12004	PCNA	17.2657	17.8723	16.6727	17.6587	17.401	17.2196	17.8904	19.06	18.1953	18.3765	18.2682	17.9512	19.0295	16.4259	17.5995	18.5202	17.595	17.654	17.8518	18.4755	17.3947	17.901	17.0201	17.4208	16.9736	18.3119	18.994	17.9403	18.1422	18.5683	17.7718	18.7443	18.722	17.0291	18.3704	18.6776	17.5135	17.3338	17.7498	17.4562	16.8483	17.8027	17.6203	18.6228	17.4936	17.8771	17.959	18.4755
P09651	HNRNPA1	19.3493	19.6828	19.3383	19.5494	19.4776	19.7306	19.6912	20.3584	19.6283	20.0617	19.7386	19.9687	19.9786	18.7996	19.6746	19.8821	19.9786	19.9004	19.8169	19.9994	19.2995	19.5494	19.362	19.9096	19.7553	20.1188	20.2456	19.6214	19.9889	20.7076	19.7897	20.2945	19.9383	20.0849	20.3325	19.8437	19.564	19.8532	20.0102	19.6912	19.4776	19.7645	20.2082	20.5256	19.7465	19.7986	19.9383	20.0204
P46531	NOTCH1	7.31224	6.21245	8.17154	9.90761	7.41595	5.85813	4.03828	-2.55796	6.03483	5.90524	8.94831	-4.26804	6.43581	8.06693	9.80735	7.72869	5.7687	6.14281	7.54854	-4.26804	6.14281	8.89001	-4.26804	6.61729	4.12521	5.17611	-4.26804	7.39833	5.45642	7.24605	4.86612	6.28421	9.33148	6.09746	4.09425	-4.26804	6.14281	2.43705	3.31527	8.29992	5.12512	8.34959	-4.26804	-4.26804	5.30056	10.0083	4.76873	6.69976
P05067	APP	14.0418	13.603	13.768	13.0793	13.8507	13.3416	14.992	13.8879	14.129	14.5693	13.7716	13.2795	15.0899	13.9969	14.2156	14.7772	13.3407	13.8339	14.1389	14.2814	13.2917	14.228	12.9476	13.3087	13.2659	14.2796	14.3642	13.9118	14.5722	13.7769	13.963	14.5275	14.6839	13.7773	13.7599	13.4515	14.1393	13.0177	13.3545	12.8382	12.4489	13.8234	13.686	13.5309	14.3647	13.8907	15.5258	14.4487
P08238	HSP90AB1	20.6589	20.7076	20.27	20.6143	20.414	20.6589	20.5996	21.4833	21.3394	20.7858	21.3394	21.2025	21.5839	19.8632	20.8356	21.647	21.1811	21.2281	20.6589	21.5839	20.7076	20.8023	20.4413	20.8356	20.87	21.1195	21.3657	21.3086	21.647	21.4833	21.2551	21.7592	21.3657	21.3086	21.2025	21.4527	21.7228	20.9401	21.0071	20.9228	20.7858	21.0567	20.9566	21.3657	20.8881	20.8023	21.0367	21.647
P42224	STAT1	18.2131	18.0763	16.843	19.1104	18.4147	18.5067	18.0906	19.8349	19.5151	17.8645	17.7571	18.4892	19.7553	16.9677	16.4227	18.3573	18.421	18.2744	18.8384	18.0763	17.6203	18.6228	17.7642	19.3047	17.7055	18.2932	17.4529	19.174	18.5274	17.338	19.1336	18.033	18.4453	18.0471	19.1198	18.192	17.4775	17.8209	17.7003	18.7109	16.8448	18.6014	19.06	18.3251	18.9804	18.4838	18.3799	20.3716
P20226	TBP	12.0086	14.1967	9.75109	11.3919	9.41215	11.7056	11.4355	13.9228	9.14067	8.87711	8.63135	9.40103	9.99416	13.1022	11.1151	9.25582	8.71543	15.2573	8.96058	13.3013	9.3582	9.05811	-4.26804	15.159	9.16013	10.0567	9.45824	9.08774	-4.26804	12.5968	12.8758	10.2976	9.77961	11.6697	9.89156	9.53486	8.62658	10.74	11.3151	10.74	-4.26804	10.1491	11.7076	11.4729	10.1368	10.5046	10.5718	9.92673
Q07817	BCL2L1	12.3595	12.6085	12.6672	13.2091	13.4201	13.7181	14.0202	14.1609	14.1045	13.2943	13.7198	13.1866	13.0281	13.2676	11.989	13.9665	12.8668	13.856	13.4796	12.8391	12.5296	13.4786	12.8649	13.4729	12.8951	13.1784	12.4001	13.8297	15.1216	12.6747	14.0061	14.2164	14.8447	14.4326	13.6443	14.2886	13.0386	13.149	12.835	13.3101	13.0601	14.1799	12.9724	13.4828	14.0243	13.9067	14.812	13.4264
O14980	XPO1	16.5988	16.9736	16.5646	16.9224	17.0343	16.7067	17.0557	17.5541	17.2049	17.0652	17.5659	16.8931	17.4729	16.7421	16.8842	17.8518	17.518	17.1087	16.8466	17.4936	17.1192	17.0201	16.6601	16.9278	16.9716	17.401	17.644	17.4775	17.2795	17.0538	17.2217	17.7642	17	17.3277	17.5703	17.4161	17.0164	16.9558	17.2753	17.1033	16.8274	16.9912	16.7553	16.8553	17.2217	17.1106	17.1324	17.1068
P49915	GMPS	15.4175	15.4626	15.4273	15.4802	15.5066	15.8522	15.6004	16.3963	15.8982	15.2634	16.0214	15.3852	16.9278	14.8508	15.2307	16.926	15.8218	15.3492	15.4576	15.6504	15.3386	15.5455	15.2749	15.3078	15.2886	16.208	16.2488	15.8151	16.7194	16.8008	15.871	15.8397	16.6937	16.6051	15.7868	16.4184	15.4285	15.9007	15.7868	15.7543	15.4996	15.1602	16.4039	16.2333	15.2772	15.6286	15.7431	16.9331
P35354	PTGS2	8.96698	10.449	8.3026	7.89942	8.42897	6.65717	4.14858	5.97552	9.18071	3.65379	7.17323	9.09159	5.07187	9.84702	8.29992	9.8612	8.94535	-4.26804	-4.26804	7.98679	7.62793	11.0307	-4.26804	8.76015	4.64622	6.00006	9.41565	8.05027	10.2462	9.79825	7.10864	5.5444	9.45654	7.40269	-4.26804	8.70186	-4.26804	-4.26804	-4.26804	7.97343	6.64021	7.65355	6.72837	8.97894	10.84	12.2183	-4.26804	7.11714
P63165	SUMO1	15.8797	16.3627	16.2799	16.1516	16.0847	16.5957	16.3391	17.2272	16.3461	16.0554	16.9805	16.5068	16.7194	15.8041	16.3432	17.031	16.4976	17.7031	16.6099	16.2911	16.1888	16.1749	16.0942	16.9314	16.4184	16.3811	16.7288	16.5878	17.1801	16.7896	16.4083	16.8191	16.4227	16.3432	16.85	15.963	15.9643	16.3346	16.1557	15.642	15.3559	16.0682	16.5279	17.3793	16.9593	16.3055	16.3903	17.5379
P04637	TP53	5.55631	12.7142	-4.26804	10.1309	9.24662	10.3057	-4.26804	16.4976	12.9601	-4.26804	12.3577	9.83306	7.80408	-4.26804	10.5743	10.6812	12.9861	8.76706	-4.26804	10.8702	6.78868	5.71526	10.8108	12.4818	8.49351	10.7342	8.49664	10.4749	-4.26804	7.77134	13.3057	8.89427	14.861	-4.26804	-4.26804	7.83268	5.89702	10.2703	13.4443	11.1977	11.0739	-4.26804	7.92383	13.1185	8.14739	-4.26804	5.632	4.56334
P07900	HSP90AA1	19.3383	19.3976	19.3919	19.6746	19.707	19.9383	19.1547	20.512	19.7897	19.8349	19.9096	19.8733	21.2025	19.1198	19.6589	19.8437	20.1188	19.6828	20.0204	20.0736	19.7897	19.5992	19.6214	19.7152	19.4835	20.0736	20.512	20.0736	19.7306	20.6589	19.9186	19.8169	20.4413	19.6429	20.27	19.7724	19.49	19.8078	19.8632	20.0413	19.7724	20.0849	20.096	20.0528	19.8349	19.7465	20.1188	20.306
P02751	FN1	16.0982	17.489	18.8913	17.4118	17.2444	17.2156	17.5974	17.0271	15.9972	16.8842	17.9348	18.7443	16.6538	17.5588	17.2464	17.089	17.0234	15.5137	17.3213	16.4677	16.0942	17.3814	14.7914	17.5659	16.3727	16.857	18.1649	16.0473	16.1722	16.2727	16.6051	16.4949	18.0165	16.2615	16.3782	15.7504	16.6922	16.4964	16.0875	15.9682	15.7781	16.7829	18.3119	17.6416	16.1283	17.3443	16.352	16.8024
Q13547	HDAC1	15.9747	16.6114	16.0446	15.6777	16.004	16.6727	17.336	16.7288	17.2735	16.9209	16.4933	16.2556	17.2049	15.2987	16.3979	17.0486	16.4259	16.297	16.2699	17.071	16.1584	16.1354	15.5622	16.824	16.1749	16.5356	16.857	16.1312	16.6601	17.2688	16.7664	16.3303	16.8157	16.4039	16.401	16.2911	16.082	16.5988	17.5418	16.2402	16.3127	16.4976	16.6067	16.9192	15.9877	16.7009	17.1494	17.0032
P01730	CD4	9.36369	10.1893	-4.26804	10.1294	-4.26804	11.2401	9.66338	9.6194	12.6166	11.0671	8.97483	9.2576	8.28947	10.0328	8.34721	8.47136	10.9264	12.3314	11.7464	9.45997	11.5207	10.4696	10.9264	10.9286	11.1519	10.6244	10.2492	10.7578	10.8448	10.3698	11.808	10.7859	11.6287	10.7619	12.1958	11.1326	11.9267	11.1029	10.3698	11.9228	9.991	12.3946	10.4229	11.2042	11.6236	11.0137	11.0443	12.1448
Q09472	EP300	11.9031	12.2438	10.9443	12.1657	10.8375	11.8042	12.139	12.1724	11.968	11.6557	12.0376	11.5784	12.5627	11.889	13.006	12.3163	12.2411	11.891	11.8588	12.1516	10.8735	11.9219	11.5817	11.8678	11.4494	11.6252	12.8775	11.6895	12.7273	12.6916	12.2154	12.8285	11.9918	12.1802	12.0145	11.0848	12.0207	11.989	12.1448	12.0145	11.56	11.6386	11.6473	12.6747	12.5582	12.6131	11.905	12.4736
O43143	DHX15	16.5324	16.9892	16.9857	16.9385	16.9805	17.0834	17.1893	17.2618	17.14	17.2936	17.5588	16.977	17.1531	16.246	16.7138	17.429	17.1601	17.3731	17.2608	17.5418	16.8412	17.0032	16.6678	17.1456	17.1015	17.5518	17.7198	17.2795	17.375	17.4641	17.4118	17.2175	17.6324	17.4866	17.2217	17.0032	16.7592	17.1784	17.1994	17.1494	17.0218	17.3051	17.089	17.7498	17.0614	17.071	17.4912	17.5324
P06493	CDK1	13.8743	14.6244	11.2065	14.304	13.8366	13.5919	15.8982	17.2369	15.0141	13.3893	14.4895	14.1768	15.3225	9.57389	12.9182	17.1435	14.3647	14.1108	14.1125	15.9111	13.6662	14.9615	12.1008	13.9738	13.5831	14.4271	16.6694	15.7619	16.1075	16.6866	14.5576	15.7411	17.1766	14.1118	15.5323	15.4118	14.5566	14.678	14.4089	14.6848	13.3665	13.9799	14.86	15.2062	14.138	13.454	14.8508	16.5187
P22087	FBL	17.1362	17.3712	16.5815	17.2578	16.4555	17.338	17.0064	16.9427	18.263	17.4598	17.3443	17.2389	17.8723	16.7321	17.2389	18.2214	17.7079	17.5858	17.715	17.3032	17.3443	16.9068	17.1033	17.6655	17.4866	17.7198	17.654	17.4825	18.524	18.0246	17.9348	17.6348	16.5145	16.9558	17.9268	17.1972	17.0633	17.3611	18.5683	17.3731	17.5703	17.6576	17.3099	17.1106	17.4845	17.3712	17.5858	17.8337
P40763	STAT3	16.58	17.0343	17.4229	16.9068	17.5469	17.4485	17.6324	17.39	17.48	17.2196	17.8287	17.2067	17.6089	16.9876	16.9628	17.3528	16.9419	17.0413	16.8827	16.924	17.0596	17.9726	16.4933	17.7003	16.8516	17.0398	16.7631	17.5204	16.5646	17.231	17.1858	16.6419	17.1531	17.618	17.3421	16.6177	16.8056	17.3548	17.1305	17.2857	16.6616	17.3403	17.6751	16.6067	16.7372	17.087	17.9918	17.3989
P14635	CCNB1	14.3077	13.6451	13.922	14.6105	13.6967	14.3143	12.8363	14.1626	3.54713	13.3485	11.8919	14.2437	13.7545	15.8879	12.7343	11.9267	13.703	13.1784	13.1893	13.0741	13.3425	13.1638	13.625	14.5279	13.9786	13.5413	11.2578	13.5657	12.5397	13.0203	5.00965	12.7124	13.8907	13.3301	14.0935	12.9432	13.5182	13.7265	14.4487	14.6955	13.4433	14.5188	14.1524	14.073	13.693	13.1245	13.8717	14.6972
Q07955	SRSF1	18.2775	18.8075	18.5905	18.5683	18.2507	18.6483	18.4279	18.8624	18.8384	18.7033	19.0555	18.4069	18.6193	18.0597	18.4053	18.963	18.7403	18.5943	18.6089	18.4725	18.5202	18.7033	18.033	18.8156	18.4453	18.9584	19.1695	18.4855	18.9758	18.8831	18.8271	18.8744	18.5905	18.3539	18.9154	18.4162	18.3314	18.4386	18.1799	18.3119	17.5974	19.1695	18.6736	19.2032	18.6161	18.2214	18.9804	18.9317
Q15029	EFTUD2	15.5635	16.012	15.5904	16.1722	15.6053	16.142	16.1764	16.5861	16.2985	16.3811	16.6952	16.6632	16.6793	15.7794	16.0094	16.9677	16.3856	16.1531	16.3127	16.6267	16.3376	16.4454	15.9488	16.3727	16.0752	16.5815	16.7035	16.2999	16.8466	17.3403	16.3405	16.8412	16.4902	16.2896	16.5878	16.4124	15.9007	16.2855	16.6035	16.4797	16.0969	16.5099	16.3534	16.5511	16.2009	16.2304	16.454	16.8345
P11388	TOP2A	12.4828	12.7254	13.0377	13.0485	12.7757	12.6757	13.8926	13.3337	13.661	13.3048	13.8117	13.3742	13.8518	14.8066	11.9039	14.9275	13.5464	16.0666	13.1227	15.981	12.1399	12.8685	11.797	13.2409	12.9811	13.55	14.946	12.8271	13.9441	16.8056	14.635	13.8526	14.4487	13.097	13.3792	13.4377	12.6713	12.9762	13.1361	13.0699	12.0455	13.2803	12.3181	14.6505	12.3835	13.6197	13.1101	14.0757
Q15910	EZH2	7.00659	10.0393	11.0012	7.06347	10.5159	9.03997	8.38583	11.5466	10.4129	10.407	9.56278	9.33302	11.7229	9.26834	8.02818	11.6402	10.712	9.23181	11.2324	9.69231	9.665	10.9332	9.63743	9.91632	10.2251	10.7779	11.6737	11.7594	11.0431	11.9642	7.15849	10.5358	10.6496	7.18804	11.4145	10.466	10.7353	8.63376	8.03127	10.2557	4.86612	10.4581	9.13515	10.2462	8.80022	8.39964	10.5693	11.2011
Q96EB6	SIRT1	6.79575	7.76424	-4.26804	10.1561	7.07984	7.82888	10.1614	9.06023	8.40468	8.50713	9.28882	9.31106	10.1532	9.70482	7.44858	9.49825	9.24848	12.736	7.51302	9.07596	7.36916	8.78284	6.52226	7.76058	9.71665	8.56927	7.93155	8.66509	9.92673	10.4568	8.1978	10.3162	9.96334	6.55676	8.84721	7.12841	8.86193	9.18816	10.2213	7.75701	8.76015	8.5747	8.32231	8.105	7.19725	4.57748	9.97091	9.68269
Q9BZE4	GTPBP4	12.4971	13.052	12.3539	12.9716	13.2685	13.2875	13.6802	14.6213	14.297	13.6959	13.2875	13.6187	14.7507	10.7942	13.9622	15.6739	13.8768	14.1143	13.6468	14.8478	13.5978	13.3443	13.1004	13.6967	13.2477	13.5698	14.1871	14.0685	16.0512	14.128	13.93	14.1528	13.7047	13.8463	14.3531	14.0976	13.6259	13.2795	13.556	13.1396	13.2795	13.935	13.5884	13.9683	13.503	13.2571	13.7732	14.3735
P23921	RRM1	12.9787	13.3493	13.5021	12.55	12.7379	13.1245	14.3344	15.1141	14.4727	13.864	13.7124	14.1573	16.1159	12.8301	13.4405	15.4212	14.041	12.9015	14.6263	14.2698	13.5209	14.0053	13.3433	13.451	13.9339	13.5148	13.476	13.5858	14.4326	15.5066	12.7169	14.034	13.5326	13.8313	14.5693	14.1062	13.5144	13.5689	13.5673	13.3319	13.3937	13.4021	13.9414	13.8717	13.3048	13.8455	14.0668	13.7689
Q9Y265	RUVBL1	17.2896	17.2916	17.8697	17.7323	17.7079	17.5881	17.6392	18.421	17.6019	17.44	17.6655	17.9282	18.6624	17.4249	17.2118	18.7481	17.8566	17.2426	17.4912	17.5734	17.2236	17.2817	17.0671	17.4825	17.4077	18.1503	18.0881	17.568	18.7033	18.3187	17.6679	17.3731	17.4688	17.14	17.5995	17.426	17.2776	17.5974	17.8097	17.7323	17.2138	17.7223	17.2049	17.8235	17.3193	17.4574	17.5903	17.885
P24941	CDK2	13.2048	13.4883	12.4911	12.8221	14.1398	13.4562	13.1543	15.2296	14.4124	13.3777	13.2014	14.2332	14.3133	12.4601	11.9566	14.2049	13.24	13.8065	13.3655	13.9992	13.089	14.1644	12.3794	14.0881	13.695	13.9028	14.5329	13.4264	13.5464	14.1906	13.4943	13.3721	15.0972	13.9342	14.9234	13.7252	13.4342	13.8717	12.5545	13.5969	13.2391	12.5027	12.795	13.157	13.2968	13.3937	12.8951	13.9186
P19338	NCL	18.0793	18.5382	18.3891	18.7331	18.2187	18.136	18.1799	18.887	18.5834	18.1825	18.0668	18.5978	18.421	17.4729	18.7644	18.6299	18.6849	18.3799	17.8337	18.9037	18.1557	18.136	17.5469	18.0498	18.0274	18.7518	18.7685	18.6699	19.2432	19.2481	18.7368	18.5308	18.153	18.2537	18.9717	18.2964	17.7471	18.2214	18.7331	18.587	18.0824	18.3445	18.3413	19.502	18.652	18.3413	18.5943	18.9584
P14780	MMP9	13.5209	14.4642	16.7114	15.2274	13.204	16.1503	13.0741	11.9574	14.6397	14.1345	15.0333	13.8526	13.0565	12.5212	14.015	11.6823	13.8726	12.5726	16.1075	13.2631	13.1553	14.3676	13.7916	16.307	14.722	13.061	14.8949	11.7654	13.6834	15.3305	12.2447	13.3258	15.3156	13.7977	12.3078	11.1932	13.9817	16.2274	12.3153	14.7935	12.5674	14.4946	16.1642	16.1049	14.0792	15.4368	13.6389	12.6428
P04626	ERBB2	14.5858	11.2111	11.0486	11.0716	13.1716	12.3218	12.9386	11.9499	10.4367	11.949	14.425	11.989	13.6136	11.2894	12.5736	12.7316	12.9186	11.5092	11.9996	12.4237	12.1114	12.8107	11.3492	12.1047	15.1669	12.5692	10.1959	13.4752	13.8366	14.4941	12.5844	14.1573	12.1998	13.4733	13.2718	12.8845	12.3434	12.6591	12.8988	12.9077	12.5287	16.1119	11.808	12.3854	11.887	12.401	13.47	12.0678
[truncated: 158 more columns]

## Sheet: Fig. 3d
Fig. 3d The differences in integrated protein abundances of hallmarks comparing tumor and NAT samples in each subtype.
Hallmark	Subtype	FoldChange	FDR
TNFA signaling via NFKB	S-I	1.058	2.86856e-10
Hypoxia	S-I	1.011	0.00726719
Cholesterol homeostasis	S-I	0.998	0.498618
Mitotic spindle	S-I	1.041	1.04204e-08
WNT beta catenin signaling	S-I	1.017	0.0026895
TGF beta signaling	S-I	1.024	4.10177e-08
IL6 JAK STAT3 signaling	S-I	1.07	4.9403e-09
DNA repair	S-I	1.007	0.00211084
G2M checkpoint	S-I	1.074	1.04482e-07
Apoptosis	S-I	1.025	1.95812e-09
Notch signaling	S-I	1.036	7.61383e-11
Adipogenesis	S-I	0.971	5.27182e-14
Estrogen response early	S-I	1.004	0.247188
Estrogen response late	S-I	1.009	0.0662771
Androgen response	S-I	0.994	0.141382
Myogenesis	S-I	0.972	0.00211084
Protein secretion	S-I	0.999	0.732111
Interferon alpha response	S-I	1.049	9.02842e-08
Interferon gamma response	S-I	1.058	4.6477e-09
Apical junction	S-I	1.034	6.32347e-08
Apical surface	S-I	0.992	0.159529
Hedgehog signaling	S-I	1.014	0.0688599
Complement	S-I	1.051	5.60971e-10
Unfolded protein response	S-I	1.007	0.00507567
PI3K AKT mTOR signaling	S-I	1.018	1.04482e-07
mTORC1 signaling	S-I	1.008	0.00593056
E2F targets	S-I	1.065	1.07469e-06
MYC targets v1	S-I	1.018	1.59364e-06
MYC targets v2	S-I	1.017	0.00555436
EMT	S-I	1.066	1.04204e-08
Inflammatory response	S-I	1.084	3.4747e-10
Xenobiotic metabolism	S-I	0.994	0.318412
Fatty acid metabolism	S-I	0.972	5.80091e-09
Oxidative phosphorylation	S-I	0.978	3.29359e-11
Glycolysis	S-I	1.009	0.00271829
Reactive oxigen species pathway	S-I	0.999	0.498438
P53 pathway	S-I	1.018	3.29359e-11
UV response UP	S-I	1.006	0.0342864
UV response DN	S-I	1.012	0.0121121
Angiogenesis	S-I	1.059	1.04204e-08
HEME metabolism	S-I	0.991	3.84427e-05
Coagulation	S-I	1.06	1.04204e-08
IL2 STAT5 signaling	S-I	1.034	2.49087e-08
Bile acid metabolism	S-I	0.98	0.00593056
Peroxisome	S-I	0.988	0.000364383
Allograft rejection	S-I	1.08	5.80091e-09
Spermatogenesis	S-I	1.067	2.37881e-06
KRAS signaling UP	S-I	1.044	3.54267e-08
KRAS signaling DN	S-I	1.023	0.172411
Pancreas beta cells	S-I	0.892	0.000150413
TNFA signaling via NFKB	S-II	1.039	0.026044
Hypoxia	S-II	1.016	0.0690297
Cholesterol homeostasis	S-II	0.993	0.284544
Mitotic spindle	S-II	1.043	0.00277429
WNT beta catenin signaling	S-II	1.008	0.478799
TGF beta signaling	S-II	1.022	0.026044
IL6 JAK STAT3 signaling	S-II	1.057	0.00352872
DNA repair	S-II	1.009	0.040668
G2M checkpoint	S-II	1.073	0.00722786
Apoptosis	S-II	1.023	0.00352872
Notch signaling	S-II	1.029	0.00352872
Adipogenesis	S-II	0.981	0.00352872
Estrogen response early	S-II	1.011	0.287624
Estrogen response late	S-II	1.005	0.710404
Androgen response	S-II	1.006	0.461898
Myogenesis	S-II	0.996	0.790347
Protein secretion	S-II	1.005	0.380116
Interferon alpha response	S-II	1.039	0.00407044
Interferon gamma response	S-II	1.048	0.00277429
Apical junction	S-II	1.029	0.0197712
Apical surface	S-II	0.991	0.421316
Hedgehog signaling	S-II	1.021	0.229862
Complement	S-II	1.039	0.00407044
Unfolded protein response	S-II	1.012	0.00562553
PI3K AKT mTOR signaling	S-II	1.014	0.0083522
mTORC1 signaling	S-II	1.009	0.196364
E2F targets	S-II	1.064	0.0152647
MYC targets v1	S-II	1.018	0.00407044
MYC targets v2	S-II	1.026	0.0330758
EMT	S-II	1.067	0.0122727
Inflammatory response	S-II	1.061	0.00407044
Xenobiotic metabolism	S-II	0.993	0.553904
Fatty acid metabolism	S-II	0.973	0.00342593
Oxidative phosphorylation	S-II	0.985	0.00407044
Glycolysis	S-II	1.013	0.202675
Reactive oxigen species pathway	S-II	0.998	0.595219
P53 pathway	S-II	1.019	0.017069
UV response UP	S-II	1.003	0.579373
UV response DN	S-II	1.013	0.418228
Angiogenesis	S-II	1.05	0.0119983
HEME metabolism	S-II	0.994	0.140558
Coagulation	S-II	1.051	0.00407044
IL2 STAT5 signaling	S-II	1.033	0.00277429
Bile acid metabolism	S-II	0.978	0.026044
Peroxisome	S-II	0.981	0.0197712
Allograft rejection	S-II	1.071	0.00352872
Spermatogenesis	S-II	1.047	0.0689652
KRAS signaling UP	S-II	1.039	0.00407044
KRAS signaling DN	S-II	0.982	0.416267
Pancreas beta cells	S-II	0.912	0.0929221
TNFA signaling via NFKB	S-III	1.037	0.000161559
Hypoxia	S-III	0.996	0.37073
Cholesterol homeostasis	S-III	0.999	0.851366
Mitotic spindle	S-III	1.055	1.53964e-11
WNT beta catenin signaling	S-III	0.986	0.0645424
TGF beta signaling	S-III	1.012	0.0137929
IL6 JAK STAT3 signaling	S-III	1.058	0.000175768
DNA repair	S-III	1.018	5.77779e-11
G2M checkpoint	S-III	1.122	5.29426e-14
Apoptosis	S-III	1.017	0.0001569
Notch signaling	S-III	1.023	2.26801e-05
Adipogenesis	S-III	0.966	5.29426e-14
Estrogen response early	S-III	0.996	0.62759
Estrogen response late	S-III	0.999	0.913182
Androgen response	S-III	0.993	0.261319
Myogenesis	S-III	0.93	5.70201e-08
Protein secretion	S-III	1.005	0.193662
Interferon alpha response	S-III	1.053	6.48905e-06
Interferon gamma response	S-III	1.054	3.9116e-05
Apical junction	S-III	1.007	0.245791
Apical surface	S-III	0.976	0.00063268
Hedgehog signaling	S-III	0.973	0.0137929
Complement	S-III	1.033	0.000231658
Unfolded protein response	S-III	1.013	1.313e-05
PI3K AKT mTOR signaling	S-III	1.017	4.85651e-06
mTORC1 signaling	S-III	1.023	8.06733e-07
E2F targets	S-III	1.114	7.445e-14
MYC targets v1	S-III	1.029	4.08256e-13
MYC targets v2	S-III	1.048	4.08256e-13
EMT	S-III	1.023	0.0448651
Inflammatory response	S-III	1.057	0.000698135
Xenobiotic metabolism	S-III	0.988	0.160575
Fatty acid metabolism	S-III	0.967	2.25454e-09
Oxidative phosphorylation	S-III	0.984	2.8303e-07
Glycolysis	S-III	1.02	0.000460788
Reactive oxigen species pathway	S-III	0.999	0.811645
P53 pathway	S-III	1.019	5.75386e-05
UV response UP	S-III	0.997	0.329498
UV response DN	S-III	0.98	0.0110854
Angiogenesis	S-III	1.018	0.123175
HEME metabolism	S-III	0.983	2.26801e-05
Coagulation	S-III	1.037	0.00017392
IL2 STAT5 signaling	S-III	1.018	0.0329504
Bile acid metabolism	S-III	0.965	5.01328e-05
Peroxisome	S-III	0.987	0.000493021
Allograft rejection	S-III	1.066	0.00159566
Spermatogenesis	S-III	1.082	6.48905e-06
KRAS signaling UP	S-III	1.016	0.0738029
KRAS signaling DN	S-III	0.95	0.00420461
Pancreas beta cells	S-III	0.819	2.38857e-05

## Sheet: Fig. 3e
Fig. 3e Comparison of the integrated abundance of "G2M checkpoint" among three subtypes.
Patient	Subtype	G2M_checkpoint_score
AEG063	S-I	4.40641
AEG005	S-III	4.26894
AEG086	S-I	4.30516
AEG092	S-I	4.27592
AEG060	S-II	4.3514
AEG035	S-III	4.44507
AEG010	S-III	4.41956
AEG096	S-I	4.16964
AEG077	S-I	4.02488
AEG080	S-I	4.42775
AEG040	S-III	4.57704
AEG045	S-III	4.40043
AEG036	S-III	4.39776
AEG076	S-I	4.43599
AEG089	S-I	4.1962
AEG065	S-I	3.84598
AEG018	S-II	4.43897
AEG100	S-I	4.2687
AEG007	S-III	4.5213
AEG101	S-I	4.13248
AEG031	S-III	4.53134
AEG051	S-III	4.42633
AEG097	S-III	4.37059
AEG023	S-III	4.49188
AEG075	S-I	4.64505
AEG038	S-III	4.19818
AEG053	S-III	4.64678
AEG083	S-I	4.4033
AEG012	S-III	4.33797
AEG070	S-II	4.12533
AEG087	S-I	4.53648
AEG025	S-III	4.25591
AEG013	S-II	4.07279
AEG074	S-I	4.50766
AEG034	S-II	4.25374
AEG078	S-I	4.05594
AEG001	S-III	4.42095
AEG021	S-II	4.33875
AEG022	S-I	4.19835
AEG027	S-III	4.60236
AEG047	S-III	4.51501
AEG079	S-I	4.26906
AEG030	S-III	4.461
AEG098	S-III	4.46608
AEG020	S-II	4.1654
AEG061	S-I	4.03307
AEG072	S-I	4.25534
AEG026	S-III	4.57978
AEG006	S-II	4.31911
AEG059	S-II	4.17599
AEG102	S-I	4.20335
AEG032	S-III	4.56973
AEG071	S-I	4.53855
AEG057	S-I	4.1429
AEG017	S-II	4.03266
AEG058	S-II	4.03532
AEG062	S-II	4.28031
AEG073	S-I	4.34568
AEG004	S-III	4.21273
AEG081	S-I	4.39579
AEG029	S-III	4.27722
AEG069	S-II	3.86022
AEG093	S-I	4.39588
AEG094	S-I	4.09047
AEG011	S-III	4.40665
AEG056	S-I	4.44671
AEG016	S-II	4.34226
AEG014	S-III	4.26347
AEG043	S-III	4.44073
AEG095	S-I	4.38583
AEG068	S-I	4.58416
AEG103	S-I	4.53881
AEG019	S-III	4.50034
AEG088	S-I	4.46846
AEG067	S-I	4.40661
AEG024	S-III	4.52435
AEG015	S-II	4.10341
AEG064	S-I	4.21564
AEG090	S-I	4.39651
AEG091	S-I	4.44892
AEG099	S-III	4.47406
AEG066	S-I	4.21358
AEG009	S-III	4.46462
AEG033	S-II	4.52034
AEG084	S-I	4.47158

[truncated: 15 more sheets: Fig. 3f, Fig. 3g, Fig. 4b, Fig. 4e, Fig. 4f, Fig. 4g, Fig.5d-f, Fig. 6a, Fig. 6b, Fig. 6f, Fig. 7b, Fig. 7c, Fig. 7d-f, Supplementary Fig. 4, Supplementary Fig. 11]
